# Supplementary material for: A multidimensional systems biology analysis of cellular senescence in aging and disease
Source: Genome Biol. 2020 Apr 7;21:91. doi: 10.1186/s13059-020-01990-9 (PMC7333371; doi:10.1186/s13059-020-01990-9)
Supplement: Supplementary file 1 — Excel file containing Supplementary Tables S1-S48. [file 13059_2020_1990_MOESM1_ESM.xlsx]

## Sheet: Table S1
Table S1. CellAge Functional Enrichment Analysis of 153 senescence inducers. The table displays the results of DAVID analysis of enriched clusters of related functional terms. Clusters are ordered by enrichment score.
DAVID Annotation Cluster 1 - Enrichment Score: 19.99
Database	Term	Count	P_Value	Benjamini
UP_KEYWORDS	Kinase	51	5.7e-35	1.2e-32
UP_SEQ_FEATURE	binding site:ATP	40	6.3e-27	4.1e-24
UP_SEQ_FEATURE	domain:Protein kinase	35	1.1e-23	3.5e-21
INTERPRO	Protein kinase, catalytic domain	36	1.5e-23	5.5e-21
INTERPRO	Protein kinase-like domain	37	2.3e-23	4.2e-21
UP_KEYWORDS	Serine/threonine-protein kinase	32	2.3e-23	2.4e-21
GOTERM_MF_DIRECT	protein serine/threonine kinase activity	31	1.2e-20	4.1e-18
INTERPRO	Protein kinase, ATP binding site	30	3.1e-20	3.8e-18
UP_KEYWORDS	Transferase	53	5.8e-20	4.1e-18
GOTERM_MF_DIRECT	protein kinase activity	29	4.9e-19	8.2e-17
UP_SEQ_FEATURE	nucleotide phosphate-binding region:ATP	41	7.7e-19	1.7e-16
UP_KEYWORDS	ATP-binding	46	4e-18	1.7e-16
UP_SEQ_FEATURE	active site:Proton acceptor	34	4.5e-18	7.2e-16
INTERPRO	Serine/threonine-protein kinase, active site	26	4.6e-18	4.2e-16
SMART	S_TKc	30	5.4e-18	5.5e-16
GOTERM_MF_DIRECT	ATP binding	48	1.8e-15	2e-13
UP_KEYWORDS	Nucleotide-binding	48	2.3e-15	5.9e-14
GOTERM_BP_DIRECT	protein phosphorylation	28	3.3e-15	2.6e-12
DAVID Annotation Cluster 2 - Enrichment Score: 7.58
Database	Term	Count	P_Value	Benjamini
GOTERM_BP_DIRECT	positive regulation of transcription from RNA polymerase II promoter	39	4.2e-15	2.2e-12
GOTERM_BP_DIRECT	positive regulation of transcription, DNA-templated	28	6.5e-14	2.6e-11
GOTERM_CC_DIRECT	nucleoplasm	59	1.2e-12	5.6e-11
UP_KEYWORDS	Transcription regulation	47	1.3e-10	2.3e-09
UP_KEYWORDS	Transcription	47	3.4e-10	5.1e-09
UP_KEYWORDS	Activator	21	7.5e-08	9.9e-07
GOTERM_MF_DIRECT	transcription factor activity, sequence-specific DNA binding	27	2.2e-07	8.2e-06
UP_KEYWORDS	DNA-binding	35	3.7e-06	4.1e-05
GOTERM_BP_DIRECT	transcription from RNA polymerase II promoter	17	1.2e-05	0.00095
GOTERM_MF_DIRECT	DNA binding	33	1.5e-05	0.00034
GOTERM_MF_DIRECT	sequence-specific DNA binding	16	4.7e-05	0.00092
GOTERM_BP_DIRECT	transcription, DNA-templated	33	0.00037	0.014
GOTERM_MF_DIRECT	transcriptional activator activity, RNA polymerase II core promoter proximal region sequence-specific binding	9	0.0011	0.014
DAVID Annotation Cluster 3 Enrichment Score: 6.14
Database	Term	Count	P_Value	Benjamini
UP_SEQ_FEATURE	cross-link:Glycyl lysine isopeptide (Lys-Gly) (interchain with G-Cter in SUMO)	12	3e-10	3.2e-08
GOTERM_MF_DIRECT	transcription factor binding	15	1.9e-07	7.9e-06
GOTERM_CC_DIRECT	nuclear chromatin	11	4e-06	0.00012
GOTERM_MF_DIRECT	transcription regulatory region DNA binding	11	1.7e-05	0.00036
GOTERM_MF_DIRECT	sequence-specific DNA binding	16	4.7e-05	0.00092
DAVID Annotation Cluster 4 - Enrichment Score: 5.47
Database	Term	Count	P_Value	Benjamini
KEGG_PATHWAY	Influenza A	18	1.7e-10	4.1e-09
KEGG_PATHWAY	Fc epsilon RI signaling pathway	12	1.7e-09	2.4e-08
KEGG_PATHWAY	Toll-like receptor signaling pathway	14	1.7e-09	2.3e-08
KEGG_PATHWAY	T cell receptor signaling pathway	13	1.4e-08	1.6e-07
KEGG_PATHWAY	Epstein-Barr virus infection	16	4.1e-08	3.5e-07
KEGG_PATHWAY	Osteoclast differentiation	13	2.1e-07	1.5e-06
KEGG_PATHWAY	TNF signaling pathway	10	1.4e-05	7.4e-05
KEGG_PATHWAY	VEGF signaling pathway	8	1.9e-05	9.3e-05
KEGG_PATHWAY	Toxoplasmosis	10	3.4e-05	0.00015
KEGG_PATHWAY	Rap1 signaling pathway	10	0.0024	0.007
KEGG_PATHWAY	Tuberculosis	9	0.0031	0.0083
KEGG_PATHWAY	Leishmaniasis	5	0.017	0.04
KEGG_PATHWAY	Platelet activation	5	0.11	0.2
DAVID Annotation Cluster 5 - Enrichment Score: 3.97
Database	Term	Count	P_Value	Benjamini
KEGG_PATHWAY	Glioma	13	5.6e-11	1.6e-09
KEGG_PATHWAY	Melanoma	13	1.7e-10	3.6e-09
KEGG_PATHWAY	Cell cycle	13	1.1e-07	8.9e-07
GOTERM_MF_DIRECT	kinase activity	14	1.9e-07	9e-06
KEGG_PATHWAY	Pancreatic cancer	10	2.2e-07	1.5e-06
GOTERM_MF_DIRECT	cyclin-dependent protein serine/threonine kinase inhibitor activity	5	1.7e-06	5.3e-05
BIOCARTA	Cell Cycle	9	3.9e-06	0.00033
BIOCARTA	Influence of Ras and Rho proteins on G1 to S Transition	8	2.1e-05	0.00087
GOTERM_BP_DIRECT	negative regulation of phosphorylation	5	2.5e-05	0.0016
BIOCARTA	Cyclins and Cell Cycle Regulation	7	0.00014	0.0039
INTERPRO	Cyclin-dependent kinase inhibitor	3	0.00019	0.0089
GOTERM_BP_DIRECT	negative regulation of cyclin-dependent protein serine/threonine kinase activity	4	0.00091	0.028
KEGG_PATHWAY	Small cell lung cancer	7	0.0011	0.0033
BBID	1.RBphosphoE2F	6	0.0012	0.068
GOTERM_BP_DIRECT	G1/S transition of mitotic cell cycle	6	0.0021	0.054
BIOCARTA	p53 Signaling Pathway	5	0.0022	0.045
UP_KEYWORDS	Cyclin	4	0.0031	0.02
UP_KEYWORDS	Protein kinase inhibitor	3	0.0045	0.027
GOTERM_BP_DIRECT	regulation of cyclin-dependent protein serine/threonine kinase activity	4	0.0049	0.094
BBID	94.E2F_transcriptional_activity_cell_cycle	4	0.0078	0.2
BBID	26.cyclin-CDK_complexes	5	0.013	0.17
BIOCARTA	Tumor Suppressor Arf Inhibits Ribosomal Biogenesis	4	0.022	0.17
UP_SEQ_FEATURE	short sequence motif:Nuclear localization signal	7	0.046	0.77
BIOCARTA	BTG family proteins and cell cycle regulation	3	0.053	0.25
BIOCARTA	Regulation of p27 Phosphorylation during Cell Cycle Progression	3	0.071	0.31

## Sheet: Table S2
Table S2. CellAge Functional Enrichment Analysis of 121 senescence inhibitors. The table displays the results of DAVID analysis of enriched clusters of related functional terms. Clusters are ordered by enrichment score.
Annotation Cluster 1	Enrichment Score: 6.88
Database	Term	Count	P_Value	Benjamini
GOTERM_BP_DIRECT	negative regulation of transcription from RNA polymerase II promoter	28	3e-13	4.3e-10
GOTERM_BP_DIRECT	negative regulation of transcription, DNA-templated	19	8e-09	5.8e-06
UP_KEYWORDS	Repressor	18	3.7e-08	1.1e-06
UP_KEYWORDS	Activator	17	9.4e-07	1.6e-05
UP_KEYWORDS	Transcription regulation	33	1.2e-06	1.9e-05
UP_KEYWORDS	Transcription	33	2.2e-06	3e-05
GOTERM_BP_DIRECT	transcription, DNA-templated	25	0.0031	0.11
Annotation Cluster 2	Enrichment Score: 5.06
Database	Term	Count	P_Value	Benjamini
UP_KEYWORDS	Cell cycle	23	1.2e-11	6.1e-10
UP_SEQ_FEATURE	active site:Proton acceptor	20	8.8e-09	2.1e-06
UP_KEYWORDS	Serine/threonine-protein kinase	15	4.7e-08	1.2e-06
INTERPRO	Protein kinase-like domain	17	2e-07	6.6e-05
UP_SEQ_FEATURE	domain:Protein kinase	15	6.2e-07	9.8e-05
INTERPRO	Protein kinase, ATP binding site	14	7.7e-07	0.00013
UP_KEYWORDS	Cell division	13	2e-06	3e-05
INTERPRO	Protein kinase, catalytic domain	15	2.1e-06	0.00023
UP_KEYWORDS	Mitosis	11	2.4e-06	3.1e-05
UP_KEYWORDS	Kinase	17	3.7e-06	4.6e-05
UP_SEQ_FEATURE	binding site:ATP	15	3.8e-06	0.00045
INTERPRO	Serine/threonine-protein kinase, active site	12	4.2e-06	0.00034
GOTERM_MF_DIRECT	protein serine/threonine kinase activity	13	1.1e-05	0.0012
UP_SEQ_FEATURE	nucleotide phosphate-binding region:ATP	19	1.4e-05	0.0013
SMART	S_TKc	13	1.8e-05	0.0017
GOTERM_BP_DIRECT	peptidyl-serine phosphorylation	8	2.4e-05	0.0039
UP_KEYWORDS	ATP-binding	22	3e-05	0.00031
UP_KEYWORDS	Transferase	24	7.1e-05	0.00071
GOTERM_BP_DIRECT	cell division	11	0.00015	0.011
GOTERM_MF_DIRECT	protein kinase activity	11	0.00018	0.013
GOTERM_BP_DIRECT	protein phosphorylation	12	0.0003	0.019
UP_KEYWORDS	Cytoskeleton	17	0.00065	0.0052
UP_KEYWORDS	Nucleotide-binding	22	0.00096	0.0071
GOTERM_MF_DIRECT	ATP binding	22	0.0012	0.041
GOTERM_BP_DIRECT	mitotic nuclear division	8	0.0016	0.063
GOTERM_BP_DIRECT	protein autophosphorylation	6	0.0066	0.18
Annotation Cluster 3	Enrichment Score: 3.59
Database	Term	Count	P_Value	Benjamini
UP_KEYWORDS	Mitosis	11	2.4e-06	3.1e-05
UP_KEYWORDS	Chromosome	11	9e-05	0.00085
UP_KEYWORDS	Centromere	6	0.0011	0.0075
UP_KEYWORDS	Kinetochore	4	0.018	0.091

## Sheet: Table S3
Table S3. Functional enrichment of the nonredundant biological processes the CellAge genes are involved in (p<0.05, Fisher's exact test with BH correction).
GO Term	Description	pValue	FDR
GO:0007568	aging	0	0
GO:0007050	cell cycle arrest	0	0
GO:0072331	signal transduction by p53 class mediator	0	0
GO:0042770	signal transduction in response to DNA damage	0	0
GO:0050673	epithelial cell proliferation	2.22045e-16	3.77476e-14
GO:0071900	regulation of protein serine/threonine kinase activity	4.44089e-16	6.29126e-14
GO:0018209	peptidyl-serine modification	1.9984e-15	2.42663e-13
GO:0033044	regulation of chromosome organization	2.33147e-15	2.47719e-13
GO:0051052	regulation of DNA metabolic process	2.38698e-14	2.25437e-12
GO:0045930	negative regulation of mitotic cell cycle	5.75096e-14	4.74418e-12
GO:0010948	negative regulation of cell cycle process	6.13953e-14	4.74418e-12
GO:0048732	gland development	1.7808e-13	1.21954e-11
GO:0044772	mitotic cell cycle phase transition	1.86517e-13	1.21954e-11
GO:0032147	activation of protein kinase activity	3.49942e-13	2.12465e-11
GO:0030099	myeloid cell differentiation	7.29639e-13	4.13462e-11
GO:2001020	regulation of response to DNA damage stimulus	1.02029e-12	5.42032e-11
GO:2001233	regulation of apoptotic signaling pathway	1.10567e-12	5.52836e-11
GO:0006979	response to oxidative stress	4.12392e-12	1.94741e-10
GO:1903706	regulation of hemopoiesis	7.87059e-12	3.52105e-10
GO:0044843	cell cycle G1/S phase transition	9.07163e-12	3.85544e-10
GO:0045787	positive regulation of cell cycle	1.5792e-11	6.39201e-10
GO:0031098	stress-activated protein kinase signaling cascade	2.32918e-11	8.99911e-10
GO:0000075	cell cycle checkpoint	2.74232e-11	1.01347e-09
GO:0030856	regulation of epithelial cell differentiation	3.03091e-11	1.03664e-09
GO:2000147	positive regulation of cell motility	3.04893e-11	1.03664e-09
GO:1901987	regulation of cell cycle phase transition	3.40179e-11	1.11212e-09
GO:0051348	negative regulation of transferase activity	4.36142e-11	1.37304e-09
GO:0048511	rhythmic process	1.18039e-10	3.58334e-09
GO:0040029	regulation of gene expression, epigenetic	1.43845e-10	4.21615e-09
GO:0016569	covalent chromatin modification	1.6553e-10	4.69002e-09
GO:0097193	intrinsic apoptotic signaling pathway	1.83278e-10	5.02537e-09
GO:1901342	regulation of vasculature development	2.31795e-10	6.15707e-09
GO:0046677	response to antibiotic	2.83613e-10	7.30518e-09
GO:0061458	reproductive system development	3.97711e-10	9.94276e-09
GO:0033002	muscle cell proliferation	4.24922e-10	1.03122e-08
GO:0045165	cell fate commitment	4.3675e-10	1.03122e-08
GO:0035690	cellular response to drug	4.5278e-10	1.03145e-08
GO:0198738	cell-cell signaling by wnt	4.61118e-10	1.03145e-08
GO:1901654	response to ketone	8.10464e-10	1.7664e-08
GO:0016049	cell growth	9.43335e-10	2.00459e-08
GO:0006338	chromatin remodeling	1.01512e-09	2.10451e-08
GO:0070482	response to oxygen levels	1.09012e-09	2.20619e-08
GO:0051098	regulation of binding	1.33028e-09	2.62962e-08
GO:0031099	regeneration	3.55113e-09	6.86013e-08
GO:0048545	response to steroid hormone	4.29759e-09	8.11767e-08
GO:0052547	regulation of peptidase activity	4.45368e-09	8.22963e-08
GO:0035265	organ growth	7.0065e-09	1.26713e-07
GO:0001525	angiogenesis	7.65584e-09	1.32805e-07
GO:1901652	response to peptide	7.65584e-09	1.32805e-07
GO:0034504	protein localization to nucleus	8.94991e-09	1.52149e-07
GO:0097191	extrinsic apoptotic signaling pathway	1.02781e-08	1.71302e-07
GO:0070997	neuron death	1.2765e-08	2.08659e-07
GO:0016458	gene silencing	1.55893e-08	2.50017e-07
GO:0048144	fibroblast proliferation	2.25419e-08	3.54826e-07
GO:0090130	tissue migration	2.48361e-08	3.83831e-07
GO:0030522	intracellular receptor signaling pathway	2.64061e-08	4.00807e-07
GO:1903829	positive regulation of cellular protein localization	3.80548e-08	5.67484e-07
GO:0051090	regulation of DNA-binding transcription factor activity	4.20053e-08	6.15594e-07
GO:0104004	cellular response to environmental stimulus	4.50087e-08	6.48431e-07
GO:0031647	regulation of protein stability	4.63015e-08	6.55939e-07
GO:0001667	ameboidal-type cell migration	5.68967e-08	7.92822e-07
GO:0009314	response to radiation	6.42576e-08	8.8095e-07
GO:0051169	nuclear transport	6.88843e-08	9.29392e-07
GO:0046777	protein autophosphorylation	8.24558e-08	1.09512e-06
GO:0018212	peptidyl-tyrosine modification	8.40569e-08	1.09921e-06
GO:0042326	negative regulation of phosphorylation	1.02229e-07	1.31391e-06
GO:1904029	regulation of cyclin-dependent protein kinase activity	1.03567e-07	1.31391e-06
GO:0042692	muscle cell differentiation	1.18115e-07	1.47644e-06
GO:0048638	regulation of developmental growth	1.47034e-07	1.81129e-06
GO:0002521	leukocyte differentiation	1.63521e-07	1.98561e-06
GO:0001763	morphogenesis of a branching structure	3.34651e-07	4.00638e-06
GO:0072593	reactive oxygen species metabolic process	5.67182e-07	6.6959e-06
GO:0060537	muscle tissue development	5.85278e-07	6.81488e-06
GO:1904951	positive regulation of establishment of protein localization	7.06666e-07	8.11711e-06
GO:0017038	protein import	9.03356e-07	1.0238e-05
GO:0042063	gliogenesis	9.38302e-07	1.04509e-05
GO:0071559	response to transforming growth factor beta	9.46726e-07	1.04509e-05
GO:0044839	cell cycle G2/M phase transition	1.02418e-06	1.11609e-05
GO:0014812	muscle cell migration	1.08591e-06	1.15514e-05
GO:0002009	morphogenesis of an epithelium	1.08719e-06	1.15514e-05
GO:0001819	positive regulation of cytokine production	1.17917e-06	1.22636e-05
GO:1904019	epithelial cell apoptotic process	1.18308e-06	1.22636e-05
GO:0018205	peptidyl-lysine modification	1.38869e-06	1.42216e-05
GO:0048872	homeostasis of number of cells	1.41407e-06	1.43091e-05
GO:0070849	response to epidermal growth factor	1.57421e-06	1.57421e-05
GO:0043276	anoikis	1.6177e-06	1.59889e-05
GO:0045927	positive regulation of growth	1.86622e-06	1.82332e-05
GO:0010639	negative regulation of organelle organization	2.2422e-06	2.16576e-05
GO:0042107	cytokine metabolic process	2.34356e-06	2.23824e-05
GO:0062012	regulation of small molecule metabolic process	2.6261e-06	2.48021e-05
GO:0006352	DNA-templated transcription, initiation	2.97056e-06	2.7747e-05
GO:0019216	regulation of lipid metabolic process	3.55023e-06	3.2801e-05
GO:0007548	sex differentiation	4.32466e-06	3.95264e-05
GO:0010608	posttranscriptional regulation of gene expression	4.52036e-06	4.08756e-05
GO:0071496	cellular response to external stimulus	5.41417e-06	4.84426e-05
GO:1902532	negative regulation of intracellular signal transduction	6.17083e-06	5.46375e-05
GO:0009636	response to toxic substance	7.06721e-06	6.19292e-05
GO:0008202	steroid metabolic process	7.49662e-06	6.50217e-05
GO:0045926	negative regulation of growth	8.16682e-06	6.98308e-05
GO:0071216	cellular response to biotic stimulus	8.21539e-06	6.98308e-05
GO:0034612	response to tumor necrosis factor	8.58866e-06	7.22808e-05
GO:0045862	positive regulation of proteolysis	9.40773e-06	7.72416e-05
GO:0032200	telomere organization	9.45073e-06	7.72416e-05
GO:0098727	maintenance of cell number	9.45073e-06	7.72416e-05
GO:0009896	positive regulation of catabolic process	1.01667e-05	8.23022e-05
GO:0034502	protein localization to chromosome	1.12517e-05	9.02258e-05
GO:0061614	pri-miRNA transcription by RNA polymerase II	1.15884e-05	9.20352e-05
GO:0009266	response to temperature stimulus	1.16939e-05	9.20352e-05
GO:0097305	response to alcohol	1.32241e-05	0.000103124
GO:1905475	regulation of protein localization to membrane	1.36704e-05	0.000105635
GO:1903034	regulation of response to wounding	1.42389e-05	0.000109037
GO:0035270	endocrine system development	1.46446e-05	0.000111142
GO:0010038	response to metal ion	1.58826e-05	0.000119471
GO:0032386	regulation of intracellular transport	1.62889e-05	0.000120566
GO:0009612	response to mechanical stimulus	1.63118e-05	0.000120566
GO:0071887	leukocyte apoptotic process	1.72802e-05	0.000126622
GO:1903311	regulation of mRNA metabolic process	1.77203e-05	0.000128737
GO:0007219	Notch signaling pathway	2.19027e-05	0.000157773
GO:0098732	macromolecule deacylation	2.57922e-05	0.000183883
GO:0071897	DNA biosynthetic process	2.59599e-05	0.000183883
GO:0006925	inflammatory cell apoptotic process	3.19179e-05	0.000222378
GO:0032069	regulation of nuclease activity	3.19179e-05	0.000222378
GO:0060249	anatomical structure homeostasis	3.2236e-05	0.000222769
GO:0060541	respiratory system development	3.41926e-05	0.000234384
GO:1990089	response to nerve growth factor	3.49593e-05	0.000237723
GO:0007517	muscle organ development	3.89907e-05	0.000263033
GO:0031667	response to nutrient levels	3.95316e-05	0.000264582
GO:0002764	immune response-regulating signaling pathway	4.20535e-05	0.000279159
GO:0002683	negative regulation of immune system process	4.23665e-05	0.000279159
GO:0022407	regulation of cell-cell adhesion	4.33702e-05	0.000283575
GO:0045785	positive regulation of cell adhesion	5.92561e-05	0.000384486
GO:0043620	regulation of DNA-templated transcription in response to stress	6.23514e-05	0.000401505
GO:0032355	response to estradiol	7.0962e-05	0.000453516
GO:0045444	fat cell differentiation	8.16045e-05	0.00051764
GO:0044262	cellular carbohydrate metabolic process	8.38162e-05	0.000527732
GO:0045088	regulation of innate immune response	8.56022e-05	0.000530259
GO:0050663	cytokine secretion	8.56346e-05	0.000530259
GO:0006333	chromatin assembly or disassembly	8.60892e-05	0.000530259
GO:0048645	animal organ formation	8.78942e-05	0.000537482
GO:0019080	viral gene expression	9.76261e-05	0.00059273
GO:0071103	DNA conformation change	0.000103126	0.000621679
GO:0006304	DNA modification	0.000104387	0.00062485
GO:0003013	circulatory system process	0.00010513	0.000624898
GO:0050769	positive regulation of neurogenesis	0.000113831	0.000671922
GO:0002065	columnar/cuboidal epithelial cell differentiation	0.000120436	0.000703341
GO:0010498	proteasomal protein catabolic process	0.000120889	0.000703341
GO:0045023	G0 to G1 transition	0.000121637	0.000703341
GO:0060759	regulation of response to cytokine stimulus	0.00013497	0.000775164
GO:0046683	response to organophosphorus	0.000151751	0.000865695
GO:1904837	beta-catenin-TCF complex assembly	0.00015413	0.000868434
GO:0007159	leukocyte cell-cell adhesion	0.000154275	0.000868434
GO:0070646	protein modification by small protein removal	0.000164393	0.000919303
GO:0048880	sensory system development	0.000167918	0.000932876
GO:0035051	cardiocyte differentiation	0.0001811	0.000994184
GO:0031349	positive regulation of defense response	0.000181292	0.000994184
GO:0001655	urogenital system development	0.000197565	0.00106962
GO:0070371	ERK1 and ERK2 cascade	0.000197565	0.00106962
GO:0051346	negative regulation of hydrolase activity	0.000204178	0.00109842
GO:0010657	muscle cell apoptotic process	0.00021144	0.00112481
GO:0007178	transmembrane receptor protein serine/threonine kinase signaling pathway	0.000211729	0.00112481
GO:0030323	respiratory tube development	0.000216455	0.00114277
GO:0033500	carbohydrate homeostasis	0.000239672	0.00125754
GO:0001101	response to acid chemical	0.000242723	0.00126574
GO:0033028	myeloid cell apoptotic process	0.000245984	0.00127492
GO:0043900	regulation of multi-organism process	0.000248546	0.00128039
GO:0009755	hormone-mediated signaling pathway	0.000271286	0.00138911
GO:0001503	ossification	0.000282046	0.00143556
GO:0007492	endoderm development	0.000299219	0.00149965
GO:1990845	adaptive thermogenesis	0.000299273	0.00149965
GO:0002694	regulation of leukocyte activation	0.00029993	0.00149965
GO:0032615	interleukin-12 production	0.000305216	0.00151716
GO:0050878	regulation of body fluid levels	0.000316445	0.00155755
GO:0006310	DNA recombination	0.000317007	0.00155755
GO:0071824	protein-DNA complex subunit organization	0.000331904	0.00161659
GO:0014074	response to purine-containing compound	0.000332827	0.00161659
GO:0045995	regulation of embryonic development	0.000339414	0.00163921
GO:0048771	tissue remodeling	0.000369465	0.00177427
GO:0001701	in utero embryonic development	0.000372222	0.00177747
GO:0008544	epidermis development	0.000402453	0.00191109
GO:0005996	monosaccharide metabolic process	0.000409207	0.00193236
GO:0009895	negative regulation of catabolic process	0.000439423	0.00206359
GO:0006302	double-strand break repair	0.000449839	0.00208942
GO:0044706	multi-multicellular organism process	0.000449839	0.00208942
GO:0003012	muscle system process	0.000457162	0.00210048
GO:0048568	embryonic organ development	0.000457162	0.00210048
GO:0090287	regulation of cellular response to growth factor stimulus	0.000566432	0.00258853
GO:0009743	response to carbohydrate	0.000596399	0.00271091
GO:0050727	regulation of inflammatory response	0.00060998	0.00275789
GO:0072089	stem cell proliferation	0.000635956	0.00286012
GO:0006403	RNA localization	0.000670491	0.00299957
GO:0060485	mesenchyme development	0.000703262	0.0031297
GO:0042176	regulation of protein catabolic process	0.000793716	0.00351385
GO:0032606	type I interferon production	0.0008071	0.00355459
GO:0038127	ERBB signaling pathway	0.000816415	0.00357707
GO:0045861	negative regulation of proteolysis	0.000835202	0.00364062
GO:0043588	skin development	0.00085119	0.00368994
GO:0018210	peptidyl-threonine modification	0.000855198	0.00368994
GO:0006284	base-excision repair	0.000865869	0.00370848
GO:0043254	regulation of protein complex assembly	0.00086822	0.00370848
GO:0030900	forebrain development	0.000914823	0.003888
GO:0044070	regulation of anion transport	0.000981613	0.00414674
GO:0042110	T cell activation	0.000985461	0.00414674
GO:2000027	regulation of animal organ morphogenesis	0.00103104	0.00431716
GO:0050867	positive regulation of cell activation	0.00110797	0.00461655
GO:0071514	genetic imprinting	0.00115259	0.00477902
GO:0050866	negative regulation of cell activation	0.00118885	0.00490544
GO:0051493	regulation of cytoskeleton organization	0.00124412	0.00510872
GO:0040013	negative regulation of locomotion	0.00125161	0.00511474
GO:0038034	signal transduction in absence of ligand	0.0012642	0.00514147
GO:0031050	dsRNA processing	0.00143521	0.00580918
GO:0007498	mesoderm development	0.00147454	0.00594009
GO:0048871	multicellular organismal homeostasis	0.00152632	0.00611966
GO:0050817	coagulation	0.00177934	0.00710064
GO:0051302	regulation of cell division	0.00181382	0.00718592
GO:0051702	interaction with symbiont	0.00181762	0.00718592
GO:0007162	negative regulation of cell adhesion	0.00187447	0.0073764
GO:0031346	positive regulation of cell projection organization	0.00189782	0.00743386
GO:0034764	positive regulation of transmembrane transport	0.00192936	0.00751489
GO:0043270	positive regulation of ion transport	0.00193619	0.00751489
GO:0098760	response to interleukin-7	0.00195676	0.0075602
GO:0006970	response to osmotic stress	0.00208406	0.00801561
GO:0031589	cell-substrate adhesion	0.00210581	0.00806279
GO:0051271	negative regulation of cellular component movement	0.00244662	0.00932566
GO:0034405	response to fluid shear stress	0.0024764	0.00939707
GO:0006260	DNA replication	0.00265019	0.0100118
GO:0006401	RNA catabolic process	0.00268746	0.0101077
GO:0070585	protein localization to mitochondrion	0.00276084	0.0103218
GO:0048009	insulin-like growth factor receptor signaling pathway	0.00276868	0.0103218
GO:0000726	non-recombinational repair	0.00287891	0.0106859
GO:0048285	organelle fission	0.00289821	0.0107108
GO:1901615	organic hydroxy compound metabolic process	0.00298178	0.0109719
GO:0032259	methylation	0.00306399	0.0112258
GO:0070670	response to interleukin-4	0.00308373	0.0112497
GO:0043543	protein acylation	0.00309973	0.0112597
GO:0061008	hepaticobiliary system development	0.00315497	0.0114032
GO:0002791	regulation of peptide secretion	0.00316605	0.0114032
GO:0060840	artery development	0.0032533	0.011668
GO:0007059	chromosome segregation	0.00332906	0.0118895
GO:0061351	neural precursor cell proliferation	0.00359155	0.0127361
GO:0006091	generation of precursor metabolites and energy	0.00360615	0.0127361
GO:0007369	gastrulation	0.00361107	0.0127361
GO:0010821	regulation of mitochondrion organization	0.00374932	0.0131691
GO:0007389	pattern specification process	0.00390295	0.0136523
GO:0008637	apoptotic mitochondrial changes	0.00418655	0.0145843
GO:0007265	Ras protein signal transduction	0.00426267	0.0147888
GO:0003007	heart morphogenesis	0.00449227	0.0155221
GO:0032970	regulation of actin filament-based process	0.00457006	0.0157269
GO:0034340	response to type I interferon	0.00459519	0.0157497
GO:0032623	interleukin-2 production	0.00477081	0.0162744
GO:0008356	asymmetric cell division	0.0047866	0.0162744
GO:0030901	midbrain development	0.00485331	0.0163703
GO:0051341	regulation of oxidoreductase activity	0.00485331	0.0163703
GO:0038061	NIK/NF-kappaB signaling	0.00503857	0.016928
GO:0051047	positive regulation of secretion	0.00514196	0.0172073
GO:1902903	regulation of supramolecular fiber organization	0.00518798	0.0172933
GO:0002237	response to molecule of bacterial origin	0.00531905	0.0176609
GO:0072524	pyridine-containing compound metabolic process	0.00539199	0.0177936
GO:0032103	positive regulation of response to external stimulus	0.00540087	0.0177936
GO:0097327	response to antineoplastic agent	0.00599326	0.019669
GO:0060560	developmental growth involved in morphogenesis	0.00617815	0.0201978
GO:0034341	response to interferon-gamma	0.00657918	0.0214264
GO:0006109	regulation of carbohydrate metabolic process	0.00727288	0.0235952
GO:0006984	ER-nucleus signaling pathway	0.0076633	0.0246735
GO:0010463	mesenchymal cell proliferation	0.0076633	0.0246735
GO:0034248	regulation of cellular amide metabolic process	0.00773461	0.0248091
GO:0015931	nucleobase-containing compound transport	0.00782705	0.0250113
GO:0021700	developmental maturation	0.00852095	0.0271266
GO:0061919	process utilizing autophagic mechanism	0.00888644	0.0281846
GO:0001945	lymph vessel development	0.00905878	0.0285184
GO:0009299	mRNA transcription	0.00905878	0.0285184
GO:0007422	peripheral nervous system development	0.0093749	0.0294047
GO:0043631	RNA polyadenylation	0.00961088	0.030034
GO:0002064	epithelial cell development	0.0102012	0.0317619
GO:0009615	response to virus	0.0102954	0.0319139
GO:0060324	face development	0.0103251	0.0319139
GO:0071706	tumor necrosis factor superfamily cytokine production	0.0109636	0.0337648
GO:0070265	necrotic cell death	0.0110728	0.0339779
GO:0071241	cellular response to inorganic substance	0.011142	0.0340672
GO:0008213	protein alkylation	0.0113324	0.0345253
GO:0034330	cell junction organization	0.0115171	0.0349627
GO:0031123	RNA 3'-end processing	0.0117966	0.0355573
GO:2000241	regulation of reproductive process	0.0117966	0.0355573
GO:0008643	carbohydrate transport	0.0122299	0.0364864
GO:0055123	digestive system development	0.0122299	0.0364864
GO:0090559	regulation of membrane permeability	0.0122337	0.0364864
GO:0006289	nucleotide-excision repair	0.0125454	0.0372854
GO:0035924	cellular response to vascular endothelial growth factor stimulus	0.0126708	0.0373966
GO:0043331	response to dsRNA	0.0126708	0.0373966
GO:0048013	ephrin receptor signaling pathway	0.012869	0.03785
GO:0048008	platelet-derived growth factor receptor signaling pathway	0.0135222	0.039634
GO:1903320	regulation of protein modification by small protein conjugation or removal	0.0139687	0.0408022
GO:0001818	negative regulation of cytokine production	0.0144843	0.0421632
GO:0051051	negative regulation of transport	0.0145723	0.0422746
GO:0097696	STAT cascade	0.0150737	0.0435803
GO:0042180	cellular ketone metabolic process	0.0154427	0.0444959
GO:0070555	response to interleukin-1	0.0161183	0.0462857
GO:0045445	myoblast differentiation	0.0163809	0.0467556
GO:0002697	regulation of immune effector process	0.016392	0.0467556

## Sheet: Table S4
Table S4. Genes with one2one Homology with Human Genes and Confidence Scores of 1. Values in bold are significant (two-tailed z-test with BH correction).
Species	# Human protein-coding genes	Homologues	% Homologues	Geneset	CellAge homologues	% CellAge homologues	z-test p-value
Yeast	20244	666	3.28986	All CellAge	3	1.07527	0.0876828
Worm	20244	1377	6.80202	All CellAge	24	8.60215	0.397465
Fly	20244	2224	10.986	All CellAge	35	12.5448	0.523595
Mouse	20244	15130	74.7382	All CellAge	239	85.6631	0.000713127
Rat	20244	14193	70.1097	All CellAge	223	79.9283	0.00423734
Monkey	20244	15029	74.2393	All CellAge	230	82.4373	0.00836924
Yeast	20244	666	3.28986	Induces CS	0	0	0.0721673
Worm	20244	1377	6.80202	Induces CS	10	6.53595	1
Fly	20244	2224	10.986	Induces CS	13	8.49673	0.506994
Mouse	20244	15130	74.7382	Induces CS	133	86.9281	0.00431484
Rat	20244	14193	70.1097	Induces CS	122	79.7386	0.0367257
Monkey	20244	15029	74.2393	Induces CS	132	86.2745	0.00431484
Yeast	20244	666	3.28986	Inhibits CS	3	2.47934	0.855587
Worm	20244	1377	6.80202	Inhibits CS	14	11.5702	0.0876828
Fly	20244	2224	10.986	Inhibits CS	21	17.3554	0.0721673
Mouse	20244	15130	74.7382	Inhibits CS	102	84.2975	0.0470475
Rat	20244	14193	70.1097	Inhibits CS	97	80.1653	0.0470475
Monkey	20244	15029	74.2393	Inhibits CS	94	77.686	0.523595

## Sheet: Table S5
Table S5. CS genes conserved in mammals.
Gene name	Ensembl human gene ID	Cellage genes conserved across 24 mammals species	Cellage genes conserved in human, naked mole rat, bowhead whale and the elephant
ABI3	ENSG00000108798	DEK	ABI3
SERPINE1	ENSG00000106366	BRD7	ACLY
CSNK2A1	ENSG00000101266	NEK4	ADCK5
SIRT1	ENSG00000096717	POT1	AGT
ASF1A	ENSG00000111875	SGK1	AKR1B1
TFAP4	ENSG00000090447	TLR3	ASF1A
MAPK12	ENSG00000188130	CHEK1	BAG3
CCND1	ENSG00000110092	CIP2A	BCL6
PATZ1	ENSG00000100105	EWSR1	BMI1
MVK	ENSG00000110921	HDAC1	BRCA1
RUVBL2	ENSG00000183207	HMGB1	BRD7
PRPF19	ENSG00000110107	KDM4A	BTG3
IFNG	ENSG00000111537	KDM5B	CBX7
DUSP3	ENSG00000108861	LATS1	CDK18
CDKN1B	ENSG00000111276	MORC3	CDK4
RBX1	ENSG00000100387	NR2E1	CHEK1
GAPDH	ENSG00000111640	PTTG1	CIP2A
CBX7	ENSG00000100307	RAD21	CSNK2A1
WNT16	ENSG00000002745	NFE2L2	CTNNAL1
NANOG	ENSG00000111704	PDCD10	CYR61
ITGB4	ENSG00000132470	PIK3C2A	DEK
P3H1	ENSG00000117385	SLC16A7	DGCR8
IRF5	ENSG00000128604		DHCR24
NEK4	ENSG00000114904		DHX9
TBX2	ENSG00000121068		DPY30
CENPA	ENSG00000115163		DUSP16
MAPK14	ENSG00000112062		E2F1
KDM5B	ENSG00000117139		EHF
GNG11	ENSG00000127920		ERRFI1
DLX2	ENSG00000115844		ETS2
SIX1	ENSG00000126778		EWSR1
SNAI1	ENSG00000124216		EZH2
IGFBP5	ENSG00000115461		FASTK
MDH1	ENSG00000014641		FBXO31
VEGFA	ENSG00000112715		FOXO3
RBP2	ENSG00000114113		FXR1
CDKN1A	ENSG00000124762		G6PD
DEK	ENSG00000124795		GRK6
SGK1	ENSG00000118515		HDAC1
BCL6	ENSG00000113916		HEPACAM
SIN3B	ENSG00000127511		HMGB1
TRIM28	ENSG00000130726		HSPA5
TERF2	ENSG00000132604		IFNG
CSNK1A1	ENSG00000113712		IL1A
SLC16A7	ENSG00000118596		IL8
SMURF2	ENSG00000108854		IRF3
PNPT1	ENSG00000138035		IRF5
NOX4	ENSG00000086991		ITGB4
POU5F1	ENSG00000204531		ITPK1
MYC	ENSG00000136997		KDM4A
BHLHE40	ENSG00000134107		KDM5B
LGALS3	ENSG00000131981		KL
MAP2K2	ENSG00000126934		LATS1
SREBF1	ENSG00000072310		LEO1
NOTCH3	ENSG00000074181		LIMA1
ARPC1B	ENSG00000130429		LIMK1
CDK2AP1	ENSG00000111328		MAGOHB
PEBP1	ENSG00000089220		MAP2K2
SRSF1	ENSG00000136450		MAP3K6
LATS1	ENSG00000131023		MAP4K1
PROX1	ENSG00000117707		MAPK14
CDK4	ENSG00000135446		MAST1
PIAS4	ENSG00000105229		MATK
MAST1	ENSG00000105613		MCRS1
ATF7IP	ENSG00000171681		MDH1
RAF1	ENSG00000132155		MECP2
NUAK1	ENSG00000074590		MMP9
RPS6KA6	ENSG00000072133		MORC3
BLK	ENSG00000136573		MORF4
DDB2	ENSG00000134574		MVK
EHF	ENSG00000135373		NEK4
TYK2	ENSG00000105397		NFE2L2
IL1A	ENSG00000115008		NOTCH3
TP63	ENSG00000073282		NR2E1
RUNX1	ENSG00000159216		NUAK1
STK32C	ENSG00000165752		PATZ1
HEPACAM	ENSG00000165478		PBRM1
CBX8	ENSG00000141570		PCGF2
SOD1	ENSG00000142168		PDCD10
STAT5B	ENSG00000173757		PDIK1L
PML	ENSG00000140464		PDZD2
SLC13A3	ENSG00000158296		PEBP1
GLB1	ENSG00000170266		PIK3C2A
PIK3C2A	ENSG00000011405		POT1
AKR1B1	ENSG00000085662		POU5F1
PLA2R1	ENSG00000153246		PPM1B
BRAF	ENSG00000157764		PRKCD
CDK6	ENSG00000105810		PRMT6
LEO1	ENSG00000166477		PROX1
MAP2K1	ENSG00000169032		PRPF19
PBRM1	ENSG00000163939		PTTG1
SIK1	ENSG00000142178		RAD21
WNT2	ENSG00000105989		RSL1D1
TLR3	ENSG00000164342		SENP1
CDKN2AIP	ENSG00000168564		SENP2
WWP1	ENSG00000123124		SERPINE1
HSPB2	ENSG00000170276		SFN
WRN	ENSG00000165392		SGK1
ADCK5	ENSG00000173137		SIK1
MECP2	ENSG00000169057		SIN3B
FXR1	ENSG00000114416		SLC13A3
CEBPB	ENSG00000172216		SLC16A7
ITPK1	ENSG00000100605		SMARCA4
SORBS2	ENSG00000154556		SMARCB1
PPM1D	ENSG00000170836		SMURF2
SENP2	ENSG00000163904		SORBS2
RB1	ENSG00000139687		SP1
CHEK1	ENSG00000149554		SPIN1
PDPK1	ENSG00000140992		SPOP
DPY30	ENSG00000162961		SRC
ING2	ENSG00000168556		STK32C
AXL	ENSG00000167601		STK40
MCL1	ENSG00000143384		SUPT5H
YAP1	ENSG00000137693		TBX2
CDKN2A	ENSG00000147889		TFAP4
RAD21	ENSG00000164754		TGFB1I1
FOS	ENSG00000170345		TLR3
IRF3	ENSG00000126456		TP53
TP53	ENSG00000141510		TPR
IGFBP1	ENSG00000146678		TRIM28
PPM1B	ENSG00000138032		TRPM8
PIK3R5	ENSG00000141506		TXNIP
MAD2L1	ENSG00000164109		TYK2
ITPKB	ENSG00000143772		USP1
CIP2A	ENSG00000163507		WNT16
ATM	ENSG00000149311		WWP1
IGFBP6	ENSG00000167779		ZMAT3
CDKN2B	ENSG00000147883		ZNF148
FASTK	ENSG00000164896
SIRT6	ENSG00000077463
HK3	ENSG00000160883
IGFBP3	ENSG00000146674
BLVRA	ENSG00000106605
MXD4	ENSG00000123933
XAF1	ENSG00000132530
MOB3A	ENSG00000172081
PKM	ENSG00000067225
MAP2K3	ENSG00000034152
TNFSF13	ENSG00000161955
POT1	ENSG00000128513
MAGOHB	ENSG00000111196
PAK4	ENSG00000130669
HMGB1	ENSG00000189403
PSMB5	ENSG00000100804
ZMAT3	ENSG00000172667
LIMA1	ENSG00000050405
MCRS1	ENSG00000187778
TRPM8	ENSG00000144481
EWSR1	ENSG00000182944
SOCS1	ENSG00000185338
CTNNAL1	ENSG00000119326
OTX2	ENSG00000165588
SPOP	ENSG00000121067
RSL1D1	ENSG00000171490
IRF7	ENSG00000185507
FOXM1	ENSG00000111206
EZH2	ENSG00000106462
SMARCA4	ENSG00000127616
BRCA1	ENSG00000012048
SOX2	ENSG00000181449
HRAS	ENSG00000174775
ACLY	ENSG00000131473
FOXO3	ENSG00000118689
PRKCD	ENSG00000163932
MAP2K6	ENSG00000108984
EPHA3	ENSG00000044524
LIMK1	ENSG00000106683
ING1	ENSG00000153487
DGCR8	ENSG00000128191
TERT	ENSG00000164362
NDRG1	ENSG00000104419
AKT1	ENSG00000142208
WT1	ENSG00000184937
KCNJ12	ENSG00000184185
CAV1	ENSG00000105974
BTG3	ENSG00000154640
FBXO31	ENSG00000103264
PTTG1	ENSG00000164611
MATK	ENSG00000007264
NEK6	ENSG00000119408
SENP7	ENSG00000138468
CDK1	ENSG00000170312
SFN	ENSG00000175793
GRK6	ENSG00000198055
ETS1	ENSG00000134954
ITSN2	ENSG00000198399
E2F1	ENSG00000101412
MYLK	ENSG00000065534
AURKA	ENSG00000087586
MAP3K6	ENSG00000142733
VENTX	ENSG00000151650
SMG1	ENSG00000157106
USP1	ENSG00000162607
CKB	ENSG00000166165
NADK	ENSG00000008130
GATA4	ENSG00000136574
HSPA5	ENSG00000044574
CAVIN1	ENSG00000177469
PRKCH	ENSG00000027075
ASPH	ENSG00000198363
NTN4	ENSG00000074527
TACC3	ENSG00000013810
SRC	ENSG00000197122
HDAC4	ENSG00000068024
SP1	ENSG00000185591
KSR2	ENSG00000171435
DHX9	ENSG00000135829
MAP3K7	ENSG00000135341
MAP2K7	ENSG00000076984
MAGOH	ENSG00000162385
TNFSF15	ENSG00000181634
CXCL1	ENSG00000163739
PRMT6	ENSG00000198890
ID1	ENSG00000125968
KDM4A	ENSG00000066135
CDKN1C	ENSG00000129757
BMI1	ENSG00000168283
NINJ1	ENSG00000131669
TMSB4X	ENSG00000205542
AAK1	ENSG00000115977
ETS2	ENSG00000157557
BRD7	ENSG00000166164
BAG3	ENSG00000151929
TFDP1	ENSG00000198176
PEX19	ENSG00000162735
SOX5	ENSG00000134532
MORC3	ENSG00000159256
MMP9	ENSG00000100985
SYK	ENSG00000165025
TGFB1I1	ENSG00000140682
PMVK	ENSG00000163344
G6PD	ENSG00000160211
AGT	ENSG00000135744
TXN	ENSG00000136810
HDAC1	ENSG00000116478
HIVEP1	ENSG00000095951
AR	ENSG00000169083
STK40	ENSG00000196182
SUPT5H	ENSG00000196235
PSMD14	ENSG00000115233
PDIK1L	ENSG00000175087
ERRFI1	ENSG00000116285
CDK18	ENSG00000117266
HJURP	ENSG00000123485
ZNF148	ENSG00000163848
ID4	ENSG00000172201
NR2E1	ENSG00000112333
ALOX15B	ENSG00000179593
NFE2L2	ENSG00000116044
UBTD1	ENSG00000165886
PIM1	ENSG00000137193
TPR	ENSG00000047410
YPEL3	ENSG00000090238
RNASEL	ENSG00000135828
DHCR24	ENSG00000116133
SPIN1	ENSG00000106723
ENDOG	ENSG00000167136
KL	ENSG00000133116
SELENOH	ENSG00000211450
GKN1	ENSG00000169605
PDZD2	ENSG00000133401
PDCD10	ENSG00000114209
TOP1	ENSG00000198900
NEK1	ENSG00000137601
SENP1	ENSG00000079387
CYR61	ENSG00000142871
TXNIP	ENSG00000265972
MAP4K1	ENSG00000282928
MAGEA2	ENSG00000268606
PCGF2	ENSG00000278644
ZFP36	ENSG00000128016
SMARCB1	ENSG00000275837
CPEB1	ENSG00000214575
DUSP16	ENSG00000280962
MAPKAPK5	ENSG00000089022
TERC	ENSG00000270141
IL8	ENSG00000169429
MORF4	ENSG00000234801

## Sheet: Table S6
Table S6. Genomes and information on each mammalian species used for the CellAge evolutionary analysis (SI Figure 2).
Common name	Species	Order	Lifespan (yr)	Body mass (g)	Ensembl Assembly	Accession – Bio project	Sequencing depth	Link access to cds
Armadillo	Dasypus_novemcinctus	Cingulata	19	3488	Dasnov3.0	GCA_000208655.2	6X	ftp://ftp.ensembl.org/pub/release-90/fasta/dasypus_novemcinctus/cds/Dasypus_novemcinctus.Dasnov3.0.cds.all.fa.gz
Bottlenose Dolphin	Tursiops_truncatus	Artiodactyla	51	200000	turTru1	-		ftp://ftp.ensembl.org/pub/release-90/fasta/tursiops_truncatus/cds/Tursiops_truncatus.turTru1.cds.all.fa.gz
Bowhead whale	Balaena_mysticetus	Artiodactyla	211	100000000		Bowhead genome project	150x	http://www.bowhead-whale.org/
Capuchin monkey	Cebus capucinus imitator	Primates	54	2655	Cebus_imitator-1.0	GCA_001604975.1	81x	ftp://ftp.ensembl.org/pub/release-96/fasta/cebus_capucinus/cds/
Cow	Bos_taurus	Artiodactyla	20	750000	sorAra1	GCA_002263795.2	80.0x	ftp://ftp.ensembl.org/pub/release-96/fasta/bos_taurus/cds/
Dog	Canis_familiaris	Carnivora	18.67	18563	ARS-UCD1.2	GCA_002263795.2	90X	ftp://ftp.ensembl.org/pub/release-90/fasta/canis_familiaris/cds/Canis_familiaris.CanFam3.1.cds.all.fa.gz
Elephant	Loxodonta_africana	Proboscidea	65	4800000	CanFam3.1	GCA_000002285.2	7X	ftp://ftp.ensembl.org/pub/release-90/fasta/loxodonta_africana/cds/Loxodonta_africana.loxAfr3.cds.all.fa.gz
Horse	Equus_caballus	Perissodactyla	38.14	275714	Loxafr3.0	GCA_000001905.1	6,8X	ftp://ftp.ensembl.org/pub/release-90/fasta/equus_caballus/cds/Equus_caballus.EquCab2.cds.all.fa.gz
Human	Homo_sapiens	Primates	122	62035	EquCab3.0	GCA_002863925.1	38X	ftp://ftp.ensembl.org/pub/release-90/fasta/homo_sapiens/cds/Homo_sapiens.GRCh38.cds.all.fa.gz
Killer whale	Orcinus_orca	Artiodactyla	90	3987500	GRCh38.p12	GCA_000001405.27	200.0x	ftp://ftp.ncbi.nlm.nih.gov/genomes/all/GCF/000/331/955/GCF_000331955.2_Oorc_1.1/GCF_000331955.2_Oorc_1.1_cds_from_genomic.fna.gz
Lesser hedgehog tenrec	Echinops_telfairi	Afrosoricida	19	180	TENREC	-	78X	ftp://ftp.ncbi.nlm.nih.gov/genomes/all/GCF/000/313/985/GCF_000313985.1_EchTel2.0/GCF_000313985.1_EchTel2.0_cds_from_genomic.fna.gz
Little brown bat	Myotis_lucifugus	Chiroptera	21.57	10	Myoluc2.0	GCA_000147115.1	7x	ftp://ftp.ensembl.org/pub/release-90/fasta/myotis_lucifugus/cds/Myotis_lucifugus.Myoluc2.0.cds.all.fa.gz
Marmoset	Callithrix_jacchus	Primates	22.8	255.2	ASM275486v1	GCA_002754865.1	60.0x	ftp://ftp.ensembl.org/pub/release-96/fasta/callithrix_jacchus/cds/
Mouse	Mus_musculus	Rodentia	3.67	12	GRCm38.p6	GCA_000001635.8	Assembly level: Chromosome	ftp://ftp.ensembl.org/pub/release-90/fasta/mus_musculus/cds/Mus_musculus.GRCm38.cds.all.fa.gz
Mouse lemur	Microcebus_murinus	Primates	17.5	143	Mmur_3.0	GCA_000165445.3	221,6X	ftp://ftp.ensembl.org/pub/release-90/fasta/microcebus_murinus/cds/Microcebus_murinus.Mmur_2.0.cds.all.fa.gz
naked mole-rat	Heterocephalus_glaber	Rodentia	31	35	HetGla_female_1.0	GCA_000247695.1	90x	ftp://ftp.ensembl.org/pub/release-90/fasta/heterocephalus_glaber_female/cds/Heterocephalus_glaber_female.HetGla_female_1.0.cds.all.fa.gz
Opossum	Monodelphis_domestica	Didelphiomorpha	4	77	monDom5	GCF_000002295.2	Assembly level: Chromosome	ftp://ftp.ensembl.org/pub/release-90/fasta/monodelphis_domestica/cds/Monodelphis_domestica.BROADO5.cds.all.fa.gz
Orangutan	Pongo_abelii	Primates	59	90000	PPYG2	-	6X	ftp://ftp.ensembl.org/pub/release-96/fasta/pongo_abelii/cds/
Pig	Sus_scrofa	Artiodactyla	27	130000	Sscrofa11.1	GCF_000331955.2	65X	ftp://ftp.ensembl.org/pub/release-90/fasta/sus_scrofa/cds/Sus_scrofa.Sscrofa11.1.cds.all.fa.gz
Platypus	Ornitorhinchus_anatinus	Echidna	22.6	1250	OANA5	GCA_000003025.6	6x	ftp://ftp.ensembl.org/pub/release-90/fasta/ornithorhynchus_anatinus/cds/Ornithorhynchus_anatinus.OANA5.cds.all.fa.gz
Rabbit	Oryctolagus_cuniculus	Lagomorpha	9	1800	OryCun2.0	GCF_000002275.2	Assembly level: Chromosome	ftp://ftp.ensembl.org/pub/release-90/fasta/oryctolagus_cuniculus/cds/Oryctolagus_cuniculus.OryCun2.0.cds.all.fa.gz
Rhesus macaque	Macaca_mulatta	Primates	40	8235	Mmul_8.0.1	GCA_000003625.1	47.4x	ftp://ftp.ensembl.org/pub/release-96/fasta/macaca_mulatta/cds/
Sloth	Choloepus_hoffmanni	Pilosa	38.5	6250	choHof1	GCA_000772875.3	65X	ftp://ftp.ensembl.org/pub/release-90/fasta/choloepus_hoffmanni/cds/Choloepus_hoffmanni.choHof1.cds.all.fa.gz

## Sheet: Table S7
Table S7. Overlap between CS genes and LAGs in model organisms. Significance of overlaps was computed via a hypergeometric distribution (p<0.05 after Bonferroni correction). Significant values are shown in bold. Gene overlaps available in Table S7.
CellAge Senescence Effect		GenAge Orthologue LAGs Effect		P-Value	Common Genes Found	Common Genes Effect Size	Effect/ Found
Induces cell senescence	153	Pro-longevity	421	0.102	6	3.2	0.54
		Anti-longevity	448	0.0073	9	3.4	0.38
Inhibits cell senescence	121	Pro-longevity	421	6.95e-11	18	2.5	0.14
		Anti-longevity	448	0.0184	7	2.7	0.38
All senescence	274	All longevity	869	1.28e-11	40	11.8	0.29

## Sheet: Table S8
Table S8. CellAge genes overlapping with pro-longevity and anti-longevity genes
gene name	longevity effect	senescence effect
AKT1	pro	Promotes
TOP1	pro	Promotes
MVK	pro	Promotes
CAV1	pro	Promotes
TP53	pro	Promotes
TP63	pro	Promotes
HDAC1	anti	Promotes
CHEK1	anti	Promotes
GATA4	anti	Promotes
NOTCH3	anti	Promotes
GNG11	anti	Promotes
SLC13A3	anti	Promotes
PDPK1	anti	Promotes
PRKCD	anti	Promotes
CDKN1A	anti	Promotes
SOD1	pro	Inhibits
TXN	pro	Inhibits
HSPA5	pro	Inhibits
MAGOHB	pro	Inhibits
MAGOH	pro	Inhibits
SIRT1	pro	Inhibits
NFE2L2	pro	Inhibits
WWP1	pro	Inhibits
KDM5B	pro	Inhibits
EPHA3	pro	Inhibits
ATM	pro	Inhibits
FOXM1	pro	Inhibits
KL	pro	Inhibits
PPM1D	pro	Inhibits
SIRT6	pro	Inhibits
TERT	pro	Inhibits
DHX9	pro	Inhibits
G6PD	pro	Inhibits
GAPDH	anti	Inhibits
SGK1	anti	Inhibits
LATS1	anti	Inhibits
SMG1	anti	Inhibits
TERF2	anti	Inhibits
DUSP16	anti	Inhibits
EZH2	anti	Inhibits

## Sheet: Table S9
Table S9. Significantly enriched terms for CellAge inducers of CS overexpressed in ageing.
GO Term	Description	pValue	FDR
GO:0042981	regulation of apoptotic process	1.86304e-07	0.000924118
GO:0043067	regulation of programmed cell death	2.03326e-07	0.000924118
GO:0010941	regulation of cell death	4.11331e-07	0.00124633
GO:0033993	response to lipid	6.29023e-07	0.00142946
GO:0071216	cellular response to biotic stimulus	1.59821e-06	0.00250775
GO:0006915	apoptotic process	1.65528e-06	0.00250775
GO:1901700	response to oxygen-containing compound	3.37209e-06	0.00437889
GO:0048511	rhythmic process	4.89905e-06	0.00556368
GO:0060429	epithelium development	6.02041e-06	0.00556368
GO:0000122	negative regulation of transcription by RNA polymerase II	6.12066e-06	0.00556368
GO:0002237	response to molecule of bacterial origin	1.10841e-05	0.00904376
GO:0009607	response to biotic stimulus	1.1939e-05	0.00904376
GO:0071895	odontoblast differentiation	1.30829e-05	0.00914798
GO:0009611	response to wounding	1.88052e-05	0.0112511
GO:0001817	regulation of cytokine production	1.88052e-05	0.0112511
GO:0009888	tissue development	1.9804e-05	0.0112511
GO:0045669	positive regulation of osteoblast differentiation	2.20661e-05	0.0117989
GO:0031099	regeneration	2.36181e-05	0.0119272
GO:0071222	cellular response to lipopolysaccharide	2.90997e-05	0.0138631
GO:0007623	circadian rhythm	3.09125e-05	0.0138631
GO:0071219	cellular response to molecule of bacterial origin	3.34569e-05	0.0138631
GO:0001816	cytokine production	3.35521e-05	0.0138631
GO:0045444	fat cell differentiation	4.04893e-05	0.0160021
GO:0045944	positive regulation of transcription by RNA polymerase II	5.36591e-05	0.0190736
GO:0031100	animal organ regeneration	5.37671e-05	0.0190736
GO:0045892	negative regulation of transcription, DNA-templated	5.45559e-05	0.0190736
GO:0051254	positive regulation of RNA metabolic process	6.21999e-05	0.0202717
GO:0045778	positive regulation of ossification	6.2443e-05	0.0202717
GO:0090399	replicative senescence	6.77634e-05	0.0204536
GO:1903507	negative regulation of nucleic acid-templated transcription	7.06835e-05	0.0204536
GO:1902679	negative regulation of RNA biosynthetic process	7.14328e-05	0.0204536
GO:0045595	regulation of cell differentiation	7.2004e-05	0.0204536
GO:0010629	negative regulation of gene expression	8.3429e-05	0.0229809
GO:0051253	negative regulation of RNA metabolic process	0.000106239	0.0280584
GO:0042060	wound healing	0.000108036	0.0280584
GO:0051707	response to other organism	0.00012171	0.0289028
GO:0043207	response to external biotic stimulus	0.000123225	0.0289028
GO:0043066	negative regulation of apoptotic process	0.000125526	0.0289028
GO:0014070	response to organic cyclic compound	0.000129438	0.0289028
GO:0045935	positive regulation of nucleobase-containing compound metabolic process	0.000129788	0.0289028
GO:0042089	cytokine biosynthetic process	0.000130398	0.0289028
GO:0042107	cytokine metabolic process	0.000134117	0.0289028
GO:0043069	negative regulation of programmed cell death	0.000136724	0.0289028
GO:2000113	negative regulation of cellular macromolecule biosynthetic process	0.000144317	0.0294287
GO:0002065	columnar/cuboidal epithelial cell differentiation	0.000145687	0.0294287
GO:0045667	regulation of osteoblast differentiation	0.000149683	0.0295787
GO:0045597	positive regulation of cell differentiation	0.000153188	0.0296271
GO:2000026	regulation of multicellular organismal development	0.000164348	0.0306023
GO:0010628	positive regulation of gene expression	0.000164963	0.0306023
GO:0071396	cellular response to lipid	0.000181563	0.0326172
GO:0009617	response to bacterium	0.000183001	0.0326172
GO:0045934	negative regulation of nucleobase-containing compound metabolic process	0.000188752	0.0328809
GO:0045598	regulation of fat cell differentiation	0.000193634	0.0328809
GO:0032496	response to lipopolysaccharide	0.00019944	0.0328809
GO:0032727	positive regulation of interferon-alpha production	0.000199669	0.0328809
GO:0010558	negative regulation of macromolecule biosynthetic process	0.000202567	0.0328809
GO:0060548	negative regulation of cell death	0.000218262	0.034807
GO:0031589	cell-substrate adhesion	0.000235334	0.0368825
GO:0071345	cellular response to cytokine stimulus	0.000242095	0.0372991
GO:0031327	negative regulation of cellular biosynthetic process	0.000259786	0.0392021
GO:0045893	positive regulation of transcription, DNA-templated	0.000263072	0.0392021
GO:0009890	negative regulation of biosynthetic process	0.000287041	0.0420839
GO:0030856	regulation of epithelial cell differentiation	0.00029235	0.0421819
GO:0044092	negative regulation of molecular function	0.000305297	0.0433617
GO:0032647	regulation of interferon-alpha production	0.000325629	0.045538
GO:0042127	regulation of cell proliferation	0.000347198	0.0478186
GO:1903508	positive regulation of nucleic acid-templated transcription	0.000369883	0.0487466
GO:1902680	positive regulation of RNA biosynthetic process	0.000371339	0.0487466
GO:0032607	interferon-alpha production	0.00037431	0.0487466
GO:0034097	response to cytokine	0.000375386	0.0487466
GO:0009719	response to endogenous stimulus	0.000389191	0.0498275

## Sheet: Table S10
Table S10. Significantly enriched terms for overexpressed signatures of CS overexpressed in ageing.
GO Term	Description	pValue	FDR
GO:0010941	regulation of cell death	2.04395e-09	1.38739e-05
GO:0043067	regulation of programmed cell death	3.05256e-09	1.38739e-05
GO:0001775	cell activation	1.07661e-08	3.26213e-05
GO:0042981	regulation of apoptotic process	1.55982e-08	3.54469e-05
GO:0010942	positive regulation of cell death	4.32689e-08	7.57525e-05
GO:0045055	regulated exocytosis	5.00016e-08	7.57525e-05
GO:0045321	leukocyte activation	5.91233e-08	7.67758e-05
GO:0006915	apoptotic process	1.7735e-07	0.000201514
GO:0002274	myeloid leukocyte activation	2.11274e-07	0.000213386
GO:0016192	vesicle-mediated transport	2.40148e-07	0.000218294
GO:0006887	exocytosis	2.8111e-07	0.000226143
GO:0032940	secretion by cell	2.98538e-07	0.000226143
GO:0002263	cell activation involved in immune response	6.22825e-07	0.000431898
GO:0043312	neutrophil degranulation	7.3028e-07	0.000431898
GO:0002283	neutrophil activation involved in immune response	7.76342e-07	0.000431898
GO:0006955	immune response	8.77488e-07	0.000431898
GO:0042119	neutrophil activation	9.30308e-07	0.000431898
GO:0043065	positive regulation of apoptotic process	9.64718e-07	0.000431898
GO:0002446	neutrophil mediated immunity	9.67976e-07	0.000431898
GO:0043068	positive regulation of programmed cell death	1.03393e-06	0.000431898
GO:0036230	granulocyte activation	1.04737e-06	0.000431898
GO:0070372	regulation of ERK1 and ERK2 cascade	1.12836e-06	0.000431898
GO:0046903	secretion	1.13185e-06	0.000431898
GO:0002252	immune effector process	1.14032e-06	0.000431898
GO:0070371	ERK1 and ERK2 cascade	1.80424e-06	0.000635072
GO:0043299	leukocyte degranulation	1.81649e-06	0.000635072
GO:0002275	myeloid cell activation involved in immune response	2.17867e-06	0.000733485
GO:0002444	myeloid leukocyte mediated immunity	2.55747e-06	0.000830266
GO:0042127	regulation of cell proliferation	3.57887e-06	0.00112179
GO:0008283	cell proliferation	6.69251e-06	0.00202783
GO:0043086	negative regulation of catalytic activity	9.34877e-06	0.0027413
GO:0007568	aging	9.87611e-06	0.00275274
GO:0002443	leukocyte mediated immunity	9.99344e-06	0.00275274
GO:0043277	apoptotic cell clearance	1.12418e-05	0.00300554
GO:0052547	regulation of peptidase activity	1.32692e-05	0.00344619
GO:0045861	negative regulation of proteolysis	2.12962e-05	0.00537729
GO:0002366	leukocyte activation involved in immune response	2.35935e-05	0.00579634
GO:0030198	extracellular matrix organization	2.57194e-05	0.00615235
GO:0030162	regulation of proteolysis	3.39773e-05	0.00791933
GO:0051248	negative regulation of protein metabolic process	5.01114e-05	0.0113878
GO:0044092	negative regulation of molecular function	5.74936e-05	0.0126377
GO:0032469	endoplasmic reticulum calcium ion homeostasis	5.97824e-05	0.0126377
GO:0002479	antigen processing and presentation of exogenous peptide antigen via MHC class I, TAP-dependent	5.97824e-05	0.0126377
GO:0052548	regulation of endopeptidase activity	6.22458e-05	0.0128594
GO:0043062	extracellular structure organization	7.04586e-05	0.0142326
GO:0035239	tube morphogenesis	9.41784e-05	0.0186105
GO:0042590	antigen processing and presentation of exogenous peptide antigen via MHC class I	9.99323e-05	0.0193273
GO:1902531	regulation of intracellular signal transduction	0.000111416	0.0210995
GO:0035295	tube development	0.00013659	0.0253389
GO:0006468	protein phosphorylation	0.000141902	0.0257978
GO:0048514	blood vessel morphogenesis	0.000157852	0.0278433
GO:0010951	negative regulation of endopeptidase activity	0.000159279	0.0278433
GO:1904646	cellular response to amyloid-beta	0.000170634	0.0292653
GO:1990668	vesicle fusion with endoplasmic reticulum-Golgi intermediate compartment (ERGIC) membrane	0.000179002	0.0295841
GO:1905049	negative regulation of metallopeptidase activity	0.000179002	0.0295841
GO:0010466	negative regulation of peptidase activity	0.000195641	0.0316766
GO:0016477	cell migration	0.000200807	0.0316766
GO:0048145	regulation of fibroblast proliferation	0.000202117	0.0316766
GO:0048144	fibroblast proliferation	0.000211672	0.0326118
GO:0043408	regulation of MAPK cascade	0.000233841	0.0350005
GO:0001932	regulation of protein phosphorylation	0.000235486	0.0350005
GO:0000165	MAPK cascade	0.000238727	0.0350005
GO:0090647	modulation of age-related behavioral decline	0.000250039	0.0355133
GO:0019885	antigen processing and presentation of endogenous peptide antigen via MHC class I	0.000250039	0.0355133
GO:0048646	anatomical structure formation involved in morphogenesis	0.000258	0.0357306
GO:0001818	negative regulation of cytokine production	0.00025943	0.0357306
GO:0023014	signal transduction by protein phosphorylation	0.000265276	0.0359904
GO:0001525	angiogenesis	0.000277036	0.0370332
GO:1904645	response to amyloid-beta	0.000290592	0.0382824
GO:1905906	regulation of amyloid fibril formation	0.000332634	0.0425866
GO:0051045	negative regulation of membrane protein ectodomain proteolysis	0.000332634	0.0425866

[truncated: 38 more sheets: Table S11, Table S12, Table S13, Table S14, Table S15, Table S16, Table S17, Table S18, Table S19, Table S20, Table S21, Table S22, Table S23, Table S24, Table S25, Table S26, Table S27, Table S28, Table S29, Table S30 …]
