# Supplementary material for: A multidimensional systems biology analysis of cellular senescence in aging and disease
Source: Genome Biol. 2020 Apr 7;21:91. doi: 10.1186/s13059-020-01990-9 (PMC7333371; doi:10.1186/s13059-020-01990-9)
Supplement: Supplementary file 3 — 271 CellAge orthogroups. Directory containing FASTA files of CellAge orthogroups. [file 13059_2020_1990_MOESM3_ESM.zip]

Archive with 277 entries (274 files):
- SI Cellage_Orthologous-Groups/
- SI Cellage_Orthologous-Groups/ENSG00000159216.fa
- SI Cellage_Orthologous-Groups/ENSG00000118689.fa
- SI Cellage_Orthologous-Groups/ENSG00000163932.fa
- SI Cellage_Orthologous-Groups/ENSG00000117139.fa
- SI Cellage_Orthologous-Groups/ENSG00000164362.fa
- SI Cellage_Orthologous-Groups/ENSG00000113712.fa
- SI Cellage_Orthologous-Groups/ENSG00000115008.fa
- SI Cellage_Orthologous-Groups/ENSG00000013810.fa
- SI Cellage_Orthologous-Groups/ENSG00000181634.fa
- SI Cellage_Orthologous-Groups/ENSG00000073282.fa
- SI Cellage_Orthologous-Groups/ENSG00000108854.fa
- SI Cellage_Orthologous-Groups/ENSG00000096717.fa
- SI Cellage_Orthologous-Groups/ENSG00000112062.fa
- SI Cellage_Orthologous-Groups/ENSG00000117707.fa
- SI Cellage_Orthologous-Groups/ENSG00000166164.fa
- SI Cellage_Orthologous-Groups/ENSG00000197122.fa
- SI Cellage_Orthologous-Groups/ENSG00000114113.fa
- SI Cellage_Orthologous-Groups/ENSG00000185338.fa
- SI Cellage_Orthologous-Groups/ENSG00000100605.fa
- SI Cellage_Orthologous-Groups/ENSG00000116133.fa
- SI Cellage_Orthologous-Groups/ENSG00000280962.fa
- SI Cellage_Orthologous-Groups/ENSG00000126456.fa
- SI Cellage_Orthologous-Groups/ENSG00000168283.fa
- SI Cellage_Orthologous-Groups/ENSG00000149554.fa
- SI Cellage_Orthologous-Groups/ENSG00000164342.fa
- SI Cellage_Orthologous-Groups/ENSG00000234801.fa
- SI Cellage_Orthologous-Groups/ENSG00000027075.fa
- SI Cellage_Orthologous-Groups/ENSG00000198890.fa
- SI Cellage_Orthologous-Groups/ENSG00000115461.fa
- SI Cellage_Orthologous-Groups/ENSG00000130669.fa
- SI Cellage_Orthologous-Groups/ENSG00000050405.fa
- SI Cellage_Orthologous-Groups/ENSG00000034152.fa
- SI Cellage_Orthologous-Groups/ENSG00000101266.fa
- SI Cellage_Orthologous-Groups/ENSG00000166165.fa
- SI Cellage_Orthologous-Groups/ENSG00000138468.fa
- SI Cellage_Orthologous-Groups/ENSG00000066135.fa
- SI Cellage_Orthologous-Groups/ENSG00000011405.fa
- SI Cellage_Orthologous-Groups/ENSG00000163507.fa
- SI Cellage_Orthologous-Groups/ENSG00000111875.fa
- SI Cellage_Orthologous-Groups/ENSG00000123124.fa
- SI Cellage_Orthologous-Groups/ENSG00000106462.fa
- SI Cellage_Orthologous-Groups/ENSG00000133401.fa
- SI Cellage_Orthologous-Groups/ENSG00000167601.fa
- SI Cellage_Orthologous-Groups/ENSG00000106605.fa
- SI Cellage_Orthologous-Groups/ENSG00000185507.fa
- SI Cellage_Orthologous-Groups/ENSG00000115844.fa
- SI Cellage_Orthologous-Groups/ENSG00000185591.fa
- SI Cellage_Orthologous-Groups/ENSG00000110107.fa
- SI Cellage_Orthologous-Groups/ENSG00000173137.fa
- SI Cellage_Orthologous-Groups/ENSG00000139687.fa
- SI Cellage_Orthologous-Groups/ENSG00000100985.fa
- SI Cellage_Orthologous-Groups/ENSG00000002745.fa
- __MACOSX/
- __MACOSX/SI Cellage_Orthologous-Groups/
- __MACOSX/SI Cellage_Orthologous-Groups/._ENSG00000002745.fa
- SI Cellage_Orthologous-Groups/ENSG00000125968.fa
- SI Cellage_Orthologous-Groups/ENSG00000172667.fa
- SI Cellage_Orthologous-Groups/ENSG00000106683.fa
- SI Cellage_Orthologous-Groups/ENSG00000268606.fa
- SI Cellage_Orthologous-Groups/ENSG00000141506.fa
- SI Cellage_Orthologous-Groups/ENSG00000108861.fa
- SI Cellage_Orthologous-Groups/ENSG00000214575.fa
- SI Cellage_Orthologous-Groups/ENSG00000134107.fa
- SI Cellage_Orthologous-Groups/ENSG00000162385.fa
- SI Cellage_Orthologous-Groups/ENSG00000159256.fa
- SI Cellage_Orthologous-Groups/ENSG00000136450.fa
- SI Cellage_Orthologous-Groups/ENSG00000198055.fa
- SI Cellage_Orthologous-Groups/ENSG00000146674.fa
- SI Cellage_Orthologous-Groups/ENSG00000119326.fa
- SI Cellage_Orthologous-Groups/ENSG00000173757.fa
- SI Cellage_Orthologous-Groups/ENSG00000072133.fa
- SI Cellage_Orthologous-Groups/ENSG00000172081.fa
- SI Cellage_Orthologous-Groups/ENSG00000172201.fa
- SI Cellage_Orthologous-Groups/ENSG00000140682.fa
- SI Cellage_Orthologous-Groups/ENSG00000170345.fa
- SI Cellage_Orthologous-Groups/ENSG00000164754.fa
- SI Cellage_Orthologous-Groups/ENSG00000278644.fa
- SI Cellage_Orthologous-Groups/ENSG00000265972.fa
- SI Cellage_Orthologous-Groups/ENSG00000131669.fa
- SI Cellage_Orthologous-Groups/ENSG00000196235.fa
- SI Cellage_Orthologous-Groups/ENSG00000142208.fa
- SI Cellage_Orthologous-Groups/ENSG00000211450.fa
- SI Cellage_Orthologous-Groups/ENSG00000163848.fa
- SI Cellage_Orthologous-Groups/ENSG00000106366.fa
- SI Cellage_Orthologous-Groups/ENSG00000144481.fa
- SI Cellage_Orthologous-Groups/ENSG00000149311.fa
- SI Cellage_Orthologous-Groups/ENSG00000123933.fa
- SI Cellage_Orthologous-Groups/ENSG00000128016.fa
- SI Cellage_Orthologous-Groups/ENSG00000166477.fa
- SI Cellage_Orthologous-Groups/ENSG00000128191.fa
- SI Cellage_Orthologous-Groups/ENSG00000086991.fa
- SI Cellage_Orthologous-Groups/ENSG00000135341.fa
- SI Cellage_Orthologous-Groups/ENSG00000171681.fa
- SI Cellage_Orthologous-Groups/ENSG00000181449.fa
- SI Cellage_Orthologous-Groups/ENSG00000171435.fa
- SI Cellage_Orthologous-Groups/ENSG00000134954.fa
- SI Cellage_Orthologous-Groups/ENSG00000110921.fa
- SI Cellage_Orthologous-Groups/ENSG00000131023.fa
- SI Cellage_Orthologous-Groups/ENSG00000089022.fa
- SI Cellage_Orthologous-Groups/ENSG00000198363.fa
- SI Cellage_Orthologous-Groups/ENSG00000132470.fa
- SI Cellage_Orthologous-Groups/ENSG00000132530.fa
- SI Cellage_Orthologous-Groups/ENSG00000119408.fa
- SI Cellage_Orthologous-Groups/ENSG00000184937.fa
- SI Cellage_Orthologous-Groups/ENSG00000114904.fa
- SI Cellage_Orthologous-Groups/ENSG00000100307.fa
- SI Cellage_Orthologous-Groups/ENSG00000168564.fa
- SI Cellage_Orthologous-Groups/ENSG00000124216.fa
- SI Cellage_Orthologous-Groups/ENSG00000164611.fa
- SI Cellage_Orthologous-Groups/ENSG00000123485.fa
- SI Cellage_Orthologous-Groups/ENSG00000104419.fa
- SI Cellage_Orthologous-Groups/ENSG00000115163.fa
- SI Cellage_Orthologous-Groups/ENSG00000074181.fa
- SI Cellage_Orthologous-Groups/ENSG00000169057.fa
- SI Cellage_Orthologous-Groups/ENSG00000136810.fa
- SI Cellage_Orthologous-Groups/ENSG00000143384.fa
- SI Cellage_Orthologous-Groups/ENSG00000134574.fa
- SI Cellage_Orthologous-Groups/ENSG00000129757.fa
- SI Cellage_Orthologous-Groups/ENSG00000169032.fa
- SI Cellage_Orthologous-Groups/ENSG00000165025.fa
- SI Cellage_Orthologous-Groups/ENSG00000163939.fa
- SI Cellage_Orthologous-Groups/ENSG00000133116.fa
- SI Cellage_Orthologous-Groups/ENSG00000136574.fa
- SI Cellage_Orthologous-Groups/ENSG00000101412.fa
- SI Cellage_Orthologous-Groups/ENSG00000198060.fa
- SI Cellage_Orthologous-Groups/ENSG00000072310.fa
- SI Cellage_Orthologous-Groups/ENSG00000165478.fa
- SI Cellage_Orthologous-Groups/ENSG00000183207.fa
- SI Cellage_Orthologous-Groups/ENSG00000100105.fa
- SI Cellage_Orthologous-Groups/ENSG00000153487.fa
- SI Cellage_Orthologous-Groups/ENSG00000095951.fa
- SI Cellage_Orthologous-Groups/ENSG00000130726.fa
- SI Cellage_Orthologous-Groups/ENSG00000012048.fa
- SI Cellage_Orthologous-Groups/ENSG00000089220.fa
- SI Cellage_Orthologous-Groups/ENSG00000105229.fa
- SI Cellage_Orthologous-Groups/ENSG00000162735.fa
- SI Cellage_Orthologous-Groups/ENSG00000282928.fa
- SI Cellage_Orthologous-Groups/ENSG00000169083.fa
- SI Cellage_Orthologous-Groups/ENSG00000162607.fa
- SI Cellage_Orthologous-Groups/ENSG00000136573.fa
- SI Cellage_Orthologous-Groups/ENSG00000157557.fa
- SI Cellage_Orthologous-Groups/ENSG00000162961.fa
- SI Cellage_Orthologous-Groups/ENSG00000105974.fa
- SI Cellage_Orthologous-Groups/ENSG00000142871.fa
- SI Cellage_Orthologous-Groups/ENSG00000170276.fa
- SI Cellage_Orthologous-Groups/ENSG00000175793.fa
- SI Cellage_Orthologous-Groups/ENSG00000105810.fa
- SI Cellage_Orthologous-Groups/ENSG00000204531.fa
- SI Cellage_Orthologous-Groups/ENSG00000170266.fa
- SI Cellage_Orthologous-Groups/ENSG00000164896.fa
- SI Cellage_Orthologous-Groups/ENSG00000170312.fa
- SI Cellage_Orthologous-Groups/ENSG00000142733.fa
- SI Cellage_Orthologous-Groups/ENSG00000169429.fa
- SI Cellage_Orthologous-Groups/ENSG00000111276.fa
- SI Cellage_Orthologous-Groups/ENSG00000127920.fa
- SI Cellage_Orthologous-Groups/ENSG00000182944.fa
- SI Cellage_Orthologous-Groups/ENSG00000067225.fa
- SI Cellage_Orthologous-Groups/ENSG00000142178.fa
- SI Cellage_Orthologous-Groups/ENSG00000135829.fa
- SI Cellage_Orthologous-Groups/ENSG00000117385.fa
- SI Cellage_Orthologous-Groups/ENSG00000196182.fa
- SI Cellage_Orthologous-Groups/ENSG00000134532.fa
- SI Cellage_Orthologous-Groups/ENSG00000111196.fa
- SI Cellage_Orthologous-Groups/ENSG00000132604.fa
- SI Cellage_Orthologous-Groups/ENSG00000114416.fa
- SI Cellage_Orthologous-Groups/ENSG00000108798.fa
- SI Cellage_Orthologous-Groups/ENSG00000158296.fa
- SI Cellage_Orthologous-Groups/ENSG00000135373.fa
- SI Cellage_Orthologous-Groups/ENSG00000118596.fa
- SI Cellage_Orthologous-Groups/ENSG00000147889.fa
- SI Cellage_Orthologous-Groups/ENSG00000044574.fa
- SI Cellage_Orthologous-Groups/ENSG00000164109.fa
- SI Cellage_Orthologous-Groups/ENSG00000142168.fa
- SI Cellage_Orthologous-Groups/ENSG00000160883.fa
- SI Cellage_Orthologous-Groups/ENSG00000126778.fa
- SI Cellage_Orthologous-Groups/ENSG00000112715.fa
- SI Cellage_Orthologous-Groups/ENSG00000135828.fa
- SI Cellage_Orthologous-Groups/ENSG00000167136.fa
- SI Cellage_Orthologous-Groups/ENSG00000117266.fa
- SI Cellage_Orthologous-Groups/ENSG00000140464.fa
- SI Cellage_Orthologous-Groups/ENSG00000151650.fa
- SI Cellage_Orthologous-Groups/ENSG00000111206.fa
- SI Cellage_Orthologous-Groups/ENSG00000137193.fa
- SI Cellage_Orthologous-Groups/ENSG00000100387.fa
- SI Cellage_Orthologous-Groups/ENSG00000163344.fa
- SI Cellage_Orthologous-Groups/ENSG00000014641.fa
- SI Cellage_Orthologous-Groups/ENSG00000165588.fa
- SI Cellage_Orthologous-Groups/ENSG00000140992.fa
- SI Cellage_Orthologous-Groups/ENSG00000168556.fa
- SI Cellage_Orthologous-Groups/ENSG00000167779.fa
- SI Cellage_Orthologous-Groups/ENSG00000187778.fa
- SI Cellage_Orthologous-Groups/ENSG00000115233.fa
- SI Cellage_Orthologous-Groups/ENSG00000044524.fa
- SI Cellage_Orthologous-Groups/ENSG00000171490.fa
- SI Cellage_Orthologous-Groups/ENSG00000114209.fa
- SI Cellage_Orthologous-Groups/ENSG00000163739.fa
- SI Cellage_Orthologous-Groups/ENSG00000121068.fa
- SI Cellage_Orthologous-Groups/ENSG00000165392.fa
- SI Cellage_Orthologous-Groups/ENSG00000179593.fa
- SI Cellage_Orthologous-Groups/ENSG00000118515.fa
- SI Cellage_Orthologous-Groups/ENSG00000105613.fa
- SI Cellage_Orthologous-Groups/ENSG00000077463.fa
- SI Cellage_Orthologous-Groups/ENSG00000172216.fa
- SI Cellage_Orthologous-Groups/ENSG00000127511.fa
- SI Cellage_Orthologous-Groups/ENSG00000008130.fa
- SI Cellage_Orthologous-Groups/ENSG00000127616.fa
- SI Cellage_Orthologous-Groups/ENSG00000157764.fa
- SI Cellage_Orthologous-Groups/ENSG00000065534.fa
- SI Cellage_Orthologous-Groups/ENSG00000146678.fa
- SI Cellage_Orthologous-Groups/ENSG00000154640.fa
- SI Cellage_Orthologous-Groups/ENSG00000111640.fa
- SI Cellage_Orthologous-Groups/ENSG00000126934.fa
- SI Cellage_Orthologous-Groups/ENSG00000135446.fa
- SI Cellage_Orthologous-Groups/ENSG00000198399.fa
- SI Cellage_Orthologous-Groups/ENSG00000068024.fa
- SI Cellage_Orthologous-Groups/ENSG00000137693.fa
- SI Cellage_Orthologous-Groups/ENSG00000113916.fa
- SI Cellage_Orthologous-Groups/ENSG00000161955.fa
- SI Cellage_Orthologous-Groups/ENSG00000105397.fa
- SI Cellage_Orthologous-Groups/ENSG00000079387.fa
- SI Cellage_Orthologous-Groups/ENSG00000074590.fa
- SI Cellage_Orthologous-Groups/ENSG00000131473.fa
- SI Cellage_Orthologous-Groups/ENSG00000151929.fa
- SI Cellage_Orthologous-Groups/ENSG00000138032.fa
- SI Cellage_Orthologous-Groups/ENSG00000177469.fa
- SI Cellage_Orthologous-Groups/ENSG00000160211.fa
- SI Cellage_Orthologous-Groups/ENSG00000165886.fa
- SI Cellage_Orthologous-Groups/ENSG00000141570.fa
- SI Cellage_Orthologous-Groups/ENSG00000131981.fa
- SI Cellage_Orthologous-Groups/ENSG00000103264.fa
- SI Cellage_Orthologous-Groups/ENSG00000111328.fa
- SI Cellage_Orthologous-Groups/ENSG00000105989.fa
- SI Cellage_Orthologous-Groups/ENSG00000143772.fa
- SI Cellage_Orthologous-Groups/ENSG00000106723.fa
- SI Cellage_Orthologous-Groups/ENSG00000111704.fa
- SI Cellage_Orthologous-Groups/ENSG00000163904.fa
- SI Cellage_Orthologous-Groups/ENSG00000121067.fa
- SI Cellage_Orthologous-Groups/ENSG00000128604.fa
- SI Cellage_Orthologous-Groups/ENSG00000137601.fa
- SI Cellage_Orthologous-Groups/ENSG00000147883.fa
- SI Cellage_Orthologous-Groups/ENSG00000047410.fa
- SI Cellage_Orthologous-Groups/ENSG00000007264.fa
- __MACOSX/SI Cellage_Orthologous-Groups/._ENSG00000007264.fa
- SI Cellage_Orthologous-Groups/ENSG00000128513.fa
- SI Cellage_Orthologous-Groups/ENSG00000165752.fa
- SI Cellage_Orthologous-Groups/ENSG00000076984.fa
- SI Cellage_Orthologous-Groups/ENSG00000169605.fa
- SI Cellage_Orthologous-Groups/ENSG00000189403.fa
- SI Cellage_Orthologous-Groups/ENSG00000074527.fa
- SI Cellage_Orthologous-Groups/ENSG00000087586.fa
- SI Cellage_Orthologous-Groups/ENSG00000198900.fa
- SI Cellage_Orthologous-Groups/ENSG00000112333.fa
- SI Cellage_Orthologous-Groups/ENSG00000124795.fa
- SI Cellage_Orthologous-Groups/ENSG00000135744.fa
- SI Cellage_Orthologous-Groups/ENSG00000184185.fa
- SI Cellage_Orthologous-Groups/ENSG00000188130.fa
- SI Cellage_Orthologous-Groups/ENSG00000153246.fa
- SI Cellage_Orthologous-Groups/ENSG00000111537.fa
- SI Cellage_Orthologous-Groups/ENSG00000090238.fa
- SI Cellage_Orthologous-Groups/ENSG00000130429.fa
- SI Cellage_Orthologous-Groups/ENSG00000110092.fa
- SI Cellage_Orthologous-Groups/ENSG00000141510.fa
- SI Cellage_Orthologous-Groups/ENSG00000085662.fa
- SI Cellage_Orthologous-Groups/ENSG00000275837.fa
- SI Cellage_Orthologous-Groups/ENSG00000116044.fa
- SI Cellage_Orthologous-Groups/ENSG00000175087.fa
- SI Cellage_Orthologous-Groups/ENSG00000090447.fa
- SI Cellage_Orthologous-Groups/ENSG00000124762.fa
- SI Cellage_Orthologous-Groups/ENSG00000132155.fa
- SI Cellage_Orthologous-Groups/ENSG00000170836.fa
- SI Cellage_Orthologous-Groups/ENSG00000154556.fa
- SI Cellage_Orthologous-Groups/ENSG00000116285.fa
- SI Cellage_Orthologous-Groups/ENSG00000174775.fa
- SI Cellage_Orthologous-Groups/ENSG00000116478.fa
- SI Cellage_Orthologous-Groups/ENSG00000115977.fa
- __MACOSX/._SI Cellage_Orthologous-Groups
