# Supplementary material for: A multidimensional systems biology analysis of cellular senescence in aging and disease
Source: Genome Biol. 2020 Apr 7;21:91. doi: 10.1186/s13059-020-01990-9 (PMC7333371; doi:10.1186/s13059-020-01990-9)
Supplement: Supplementary file 3 — 271 CellAge orthogroups. Directory containing FASTA files of CellAge orthogroups. [file 13059_2020_1990_MOESM3_ESM.zip › SI Cellage_Orthologous-Groups/ENSG00000118689.fa]

>bmy_05556 [Balaena_mysticetus]
ATGAGTCTGATTAGTAACTGTTTCTCCTGGGTGCTCAGTTTGGACCATTCTGGCTCATCTGCATTGTCCCTTCTCTCTCT
GCAGAACTCTATCCGGCACAACCTGTCGCTGCACAGCCGGTTCATGCGGGTTCAGAATGAGGGGACCGGCAAGAGCTCCT
GGTGGATCATCAACCCCGACGGGGGGAAGAGTGGGAAGGCGCCCCGGCGGCGGGCCGTCTCCATGGACAACAGCAACAAG
TACACCAAGAGCCGGGGCCGTGCAGCCAAGAAGAAGGCAGCCCTGCAGACCGCCCCCGAGTCAGCAGACGACAGTCCCTC
CCAGCTCTCCAAGTGGCCCGGCAGCCCCACGTCTCGCAGCAGCGATGAGCTGGACGCGTGGACCGACTTCCGCTCACGTA
CCAATTCCAATGCCAGCACAGTCAGCGGCCGCCTGTCCCCTATCCTGGCTAGCACGGAGTTGGACGACGTTCAGGATGAT
GATGCGCCGCTCTCCCCCATGCTCTACAGCAGCTCGGCCAGCCTGTCCCCCTCCGTCAGCAAGCCGTGCACCGTGGAGCT
GCCCCGGCTGACCGACATGGCGGGCACCATGAATCTGAACGACGGGCTGGCCGACAACCTCATGGACGACCTGCTGGACA
ACATCGCGCTCCCTGCGTCCCAGCGGTCGCCCCCCGGGGGGCTCATGCAGCGCAGCTCCAGCTTCCCATACACCACCAAG
GGCTCCGGCCTGGGCTCCCCCACCAGCTCCTTCAGCAGCACGGTGTTCGGCCCCTCGTCTCTGAACTCCCTGCGTCAGTC
TCCCATGCAGACCATCCAAGAGAACAAGCCAGCCACCTTCTCTTCCATGTCGCACTACGGCAACCAGACGCTCCAGGACC
TGCTCACGTCGGACTCACTCAGCCACAGCGATGTCATGATGACCCAGTCGGACCCCTTGATGTCTCAGGCCAGCACCGCT
GTGTCCGCCCAGAACTCCCGCCGGAACGTGATGCTTCGCAGTGATCCAATGATGTCCTTTGCCGCCCAGCCTAACCAGGG
AAGTTTGGTCAATCAGAACTTGCTCCACCACCAGCACCAAACCCAGGGCGCTCTCGGTGGCAGCCGTGCCTTGTCAAGTT
CCGTCAGCAACATGGGCTTGAGCGATTCCAGCAGCCTCGGGTCAGCCAAACACCAGCAGCAGTCTCCTGTCAGCCAGTCT
ATGCAAACCCTCTCGGACTCTCTCTCAGGCTCCTCCTTGTACTCAACTAGTGCACACCTTCCCGTCATGGGCCATGAGAA
GTTCCCCAGCGACTTGGACCTGGACATGTTCAATGGGAGCTTGGAATGTGACATGGAGTCCATTATCCGTAGTGAACTCA
TGGATGCTGATGGGTTGGATTTTAACTTTGATTCCCTCATCTCCACACAGAACGTTGTTGGTTTGAATGTGGGGAGCTTC
ACTGGTGCTAAGCAGGCCTCATCTCAGAGCTGGGTGCCAGGCTGA

>lcl|AC_000166.1_cds_NP_001193012.1_17582|m.19824 lcl|AC_000166.1_cds_NP_001193012.1_17582|g.19824  ORF lcl|AC_000166.1_cds_NP_001193012.1_17582|g.19824 lcl|AC_000166.1_cds_NP_001193012.1_17582|m.19824 type:complete len:673 (+) lcl|AC_000166.1_cds_NP_001193012.1_17582:1-2019(+) [Bos_taurus]
ATGGCAGAGGCGCCGGCCTCCCCGGCCCCGATCTCTCCGCTCGAAGTGGAGCTAGACCCGGAGTTCGAGCCCCAGAGCCG
GCCGCGCTCCTGTACGTGGCCCCTGCAGAGGCCGGAGCTCCAGGGGAGCCCGGCCAAGCCCTCTGGGGAGGCGGCTGCTG
ACTCCATGATCCCCGAGGAGGAGGACGATGAAGACGACGAGGACGGTGGCGGTAGGGCCGGCTCGGCCATGGCGATCGGC
GGCGGCGGGGGCGGCCCGCTGGGCTCTGGGTTGCTCCTGGAGGACTCGGCCCGGCTGCTGGCTCCTGGAGGGCAGGACCC
CGGGTCCGGGCCAGCCCCCGCGGCGGGCGCGCTGAGCGGGGGGACGCAGACACCGCTGCAGCCTCAGCAGCCACTGCCAC
CGCCGCAGCCGGGGACGGCTGGGGGCTCTGGGCAGCCGAGGAAATGCTCGTCGCGGAGGAACGCCTGGGGGAACCTGTCC
TACGCCGATCTGATCACTCGCGCGATCGAGAGCTCTCCAGACAAACGGCTCACTCTGTCCCAGATCTATGAGTGGATGGT
GCGCTGCGTGCCCTACTTCAAGGATAAGGGCGACAGCAACAGCTCTGCCGGCTGGAAGAACTCTATCCGGCACAACCTGT
CACTGCACAGCCGGTTCATGCGGGTCCAGAATGAGGGAACCGGCAAGAGCTCGTGGTGGATCATCAACCCTGACGGCGGG
AAGAGTGGCAAGGCGCCCCGGCGGCGGGCCGTCTCCATGGACAACAGCAACAAGTACACCAAGAGCCGCGGCCGTGCAGC
CAAGAAGAAGGCAGCCCTGCAGACCGCCCCCGAGTCAGCAGATGACAGTCCCTCCCAGCTCTCCAAGTGGCCCGGCAGCC
CCACATCCCGCAGCAGCGATGAGCTGGACGCGTGGACCGACTTCCGCTCGCGCACCAATTCCAACGCCAGCACAGTCAGC
GGCCGCCTGTCCCCCATCCTGGCGAGCACGGAGCTGGACGACGTCCAGGACGATGATGCACCACTGTCCCCCATGCTCTA
TAGCAGCTCGGCCAGCCTGTCGCCCTCCGTCAGCAAGCCGTGCACTGTGGAGCTGCCCCGGCTGACCGACATGGCGGGCA
CCATGAATCTGAACGACGGGCTGGCCGACAACCTCATGGACGACCTGCTGGACAATATCGCGCTCCCTGCATCCCAGCCA
TCGCCCCCGGGGGGGCTCATGCAGCGCAGCTCCAGCTTCCCGTACACCACCAAGGGCTCCGGCCTGGGCTCCCCCACCAG
CTCCTTCAGCAGCGCGGTATTTGGTCCCTCGTCTCTGAACTCCCTGCGCCAGTCTCCCATGCAGACCATCCAAGAGAACA
AGCCAGCCACCTTCTCTTCCATGTCCCACTACGGCAACCAGACACTCCAGGACCTGCTCACATCGGACTCACTCAGCCAC
AGCGATGTCATGATGACCCAGTCGGACCCCTTGATGTCTCAGGCCAGCACCGCTGTGTCCGCCCAGAACTCCCGCCGGAA
CGTGATGCTTCGCAGTGACCCAATGATGTCCTTTGCCGCCCAGCCTAACCAGGGGAGTTTGGTCAATCAGAACTTGCTCC
ACCACCAGCACCAAACCCAGGGCGCTCTCGGTGGCAGCCGTGCCTTGTCGAATTCCGTCAGCAACATGGGCTTGAGCGAC
TCCAGCAGCCTCGGGTCAGCCAAACACCAGCAACAGTCTCCCGTCAGCCAGTCTATGCAAACCCTCTCGGACTCTGTCTC
AGGCTCCTCCTTGTACTCAACCAGTGCGAACCTTCCAGTCATGGGTCACGAGAAGTTCCCCAGCGACTTGGACCTGGACA
TGTTCAATGGGAGCTTGGAATGTGACATGGAGTCCATTATCCGTAGCGAACTCATGGATGCTGATGGGTTGGATTTTAAC
TTTGATTCCCTCATCTCCACACAGAACGTTGTTGGTTTGAACGTGGGGAGCTTCACTGGTGCTAAGCAGGCCTCATCTCA
GAGCTGGGTGCCAGGCTGA

>ENSCJAT00000011533.2|m.45911 ENSCJAT00000011533.2|g.45911  ORF ENSCJAT00000011533.2|g.45911 ENSCJAT00000011533.2|m.45911 type:complete len:673 (+) ENSCJAT00000011533.2:1-2019(+) [Callithrix_jacchus]
ATGGCAGAGGCACCGGCCTCCCCGGCCCCGCTCTCTCCGCTTGAAGTGGAGCTGGACCCGGAGTTCGAGCCCCAGAGCCG
GCCGCGTTCCTGTACGTGGCCCCTGCAAAGGCCGGAGCTCCAGGCGAGCCCTGCTAAGCCCTCGGGGGAGACAGCCGCCG
ACTCCATGATCCCCGAAGAGGAGGACGATGAAGACGACGAGGATGGCGGGGGCCGGGCCAGCTCGGCCATGGCGATCGGC
GGTGGCGGGAGCGGCACCCTGGCCTCTGGGCTGCTCCTTGAGGACTCGGCCCGGCTGCTGGCACCGGGAGGGCAAGACCC
CGGGTCTGGGCCAGCCCCTGTGGCGGGCGCGCTAAGCGGGGGGATGCAGGCACCGCTGCAGCCTCAGCAGCCGCTGCCAC
CGCCGCAGCCAGGGGCGGCTGGGGGCTCCGGGCAGCCGAGGAAATGCTCGTCGCGGCGGAACGCCTGGGGAAACCTGTCC
TACGCGGACCTGATCACCCGCGCCATCGAGAGCTCGCCGGACAAACGGCTCACTCTGTCCCAGATCTACGAGTGGATGGT
GCGCTGCGTGCCCTACTTCAAGGATAAGGGCGACAGCAACAGCTCGGCCGGCTGGAAGAACTCCATCCGGCACAACCTGT
CACTGCATAGTCGATTCATGCGAGTCCAGAATGAGGGTACTGGCAAGAGCTCTTGGTGGATCATCAACCCTGACGGGGGG
AAGAGCGGAAAGGCCCCCCGGCGGCGAGCAGTCTCCATGGACAACAGCAACAAGTATACCAAGAGCCGTGGCCGCGCAGC
TAAGAAGAAGGCAGCCCTGCAGACAGCCCCTGAATCAGCTGACGACAGTCCCTCCCAGCTCTCCAAGTGGCCTGGCAGCC
CCACGTCACGCAGCAGTGATGAGCTGGATGCGTGGACGGACTTCCGTTCACGCACCAATTCCAACGCCAGCACAGTCAGT
GGCCGCCTGTCACCAATCATGGCAAGCACAGAGTTGGATGAAGTCCAAGATGACGATGCGCCTCTCTCACCCATGCTCTA
CAGCAGCTCAGCCAGCCTGTCACCTTCAGTAAGCAAGCCATGCACAGTGGAACTGCCACGGCTGACTGATATGACAGGCA
CCATGAATCTGAATGATGGGTTGACTGAAAACCTCATGGATGACCTGCTGGATAACATCACGCTCCCGCCATCCCAGCCA
TCGCCCACTGGGGGGCTCATGCAGCGGAGCTCTAGCTTCCCGTACACCACCAAGGGCTCAGGCCTGGGCTCCCCAACCAG
CTCCTTTAACAGCACGGTGTTTGGACCTTCATCTCTGAACTCGTTGCGCCAGTCTCCCATGCAGACCATCCAAGAGAACA
AACCAGCTACCTTCTCTTCCATGTCACACTATGGTAACCAGACACTCCAAGACCTGCTCACTTCGGACTCACTTAGCCAC
AGCGATGTCATGATGACACAGTCGGACCCCTTGATGTCTCAGGCCAGCACCGCTGTGTCTGCCCAGAATTCCCGCCGGAA
CGTGATGCTTCGCAATGACCCGATGATGTCCTTTGCTGCCCAGCCTAACCAGGGAAGTTTGGTCAATCAGAACTTGCTCC
ACCACCAGCACCAAACCCAGGGCGCTCTTGGTGGCAGCCGTGCCTTGTCGAATTCTGTCAGCAACATGGGCTTGAGTGAG
TCCAGCAGCCTTGGGTCAGCCAAACACCAGCAGCAGTCTCCTGTCAGCCAGTCTATGCAAACCCTCTCGGACTCTCTCTC
AGGCTCCTCCTTGTACTCAACTAGTGCAAACCTGCCCGTTATGGGCCATGAGAAGTTCCCCAGCGACTTGGACCTGGACA
TGTTCAATGGGAGCTTGGAATGTGACATGGAGTCCATTATCCGTAGTGAACTCATGGATGCTGATGGGTTGGATTTTAAC
TTTGATTCCCTCATCTCCACACAGAATGTTGTTGGTTTGAACGTGGGGAACTTCACTGGTGCTAAGCAGGCCTCATCTCA
GAGCTGGGTGCCAGGCTGA

>ENSCAFT00000006080.3|m.11091 ENSCAFT00000006080.3|g.11091  ORF ENSCAFT00000006080.3|g.11091 ENSCAFT00000006080.3|m.11091 type:complete len:672 (+) ENSCAFT00000006080.3:1-2016(+) [Canis_familiaris]
ATGGCAGAGGCGCCGGCCTCCCCGGGCCCGCTCTCCCCGCTCGAAGTGGAGCTGGACCCCGAGTTCGAGCCCCAGAGCCG
GCCGCGCTCCTGTACGTGGCCCCTGCAGAGGCCGGAGCTGCAGGGGAGCCCGGCCAAGCCCTCGGGGGAGACGGCCGCCG
ACTCGATGATCCCCGAAGAGGACGACGACGACGACGACGAGGACGGCGGTAGGGCCGGCTCGGCCATGGCGCTCGGCGGC
GGCGGGGGCGGCGCGCTGGGCTCCGGGCTGCTCCTCGAAGACGCGGCCCGGCTGCGGGCTCCCGGGGGGCAGGACCCCGG
GGCCGCGCCGGGCCCCGCGGCGGGCGCGCCGAGCGGGGGGACCCAGGCGCCGCCGCAGCCTCCGCAGGCGCTGGCCCCGC
CGCAGCCGGGGGCGGCCGGGGGCTCGGGGCAGCCGAGGAAGTGCTCGTCGCGGCGCAACGCCTGGGGCAACCTGTCCTAC
GCCGACCTCATCACTCGCGCCATCGAGAGCTCGCCCGACAAACGGCTCACTCTGTCCCAGATCTACGAGTGGATGGTGCG
CTGCGTGCCCTACTTCAAGGATAAGGGCGACAGCAACAGCTCGGCGGGGTGGAAGAACTCTATCCGGCACAACCTGTCAC
TGCACAGTCGGTTCATGCGAGTCCAGAATGAGGGGACTGGCAAGAGCTCTTGGTGGATCATCAACCCTGATGGGGGAAAG
AGCGGGAAGGCACCCCGGCGGCGGGCTGTCTCCATGGACAACAGCAACAAGTATACCAAGAGCCGTGGCCGTGCAGCCAA
GAAGAAGGCAGCCCTGCAGACAGCCCCTGAGTCAGCAGATGACAGTCCCTCCCAGCTCTCCAAGTGGCCCGGCAGCCCCA
CGTCACGCAGCAGCGATGAGCTGGATGCATGGACGGACTTCCGCTCGCGCACCAATTCTAATGCCAGCACTGTCAGTGGC
CGCCTGTCACCCATCTTGGCAAGCACGGAGTTGGATGACGTCCAGGATGATGACGCACCACTCTCCCCCATGCTCTACAG
CAGCTCAGCTAGCCTCTCACCCTCTGTGAGTAAGCCATGCACTGTGGAGCTACCACGGCTGACCGACATGGCAGGCACCA
TGAATCTGAATGATGGGCTCTCTGACAACCTCATGGATGACCTGCTGGATAACATCACACTCCCATCGTCCCAGCCATCG
CCCACTGGAGGGCTCATGCAGCGGAGCTCTAGCTTCCCATATACCACCAAGGGCTCCGGCCTGGGTTCTCCAACTAGCTC
CTTTAACAGCACGGTGTTCGGACCCTCGTCTCTGAATTCCCTGCGCCAGTCTCCCATGCAGACCATCCAAGAGAACAAGC
CAGCTACCTTCTCTTCCATGTCACACTATGGCAACCAGACACTCCAGGACCTGCTCACTTCAGACTCACTCAGCCACAGC
GATGTCATGATGACCCAGTCGGACCCCTTGATGTCTCAGGCCAGCACCGCTGTGTCCGCCCAGAACTCCCGCCGGAACGT
GATGCTTCGAAATGACCCAATGATGTCTTTTGCCGCCCAGCCTAACCAGGGGAGTTTGGTCAATCAGAACTTGCTCCACC
ACCAGCACCAAACCCAGGGTGCTCTCGGTGGCAGCCGTGCCTTGTCGAATTCTGTCAGCAACATGGGCTTGAGCGACTCC
AGCAGCCTTGGGTCGGTTAAACACCAGCAACAGTCTCCTGTCAGCCAGTCTATGCAAACCCTCTCGGACTCTCTCTCAGG
CTCCTCCTTGTACTCAACTAGTGCAAACCTTCCCGTCATGGGCCATGAGAAGTTCCCCAGCGACTTGGACCTGGACATGT
TCAATGGGAGCTTGGAATGTGACATGGAGTCCATTATCCGTAGCGAACTCATGGATGCTGATGGGTTGGATTTTAATTTT
GATTCCCTCATCTCCACACAGAATGTTGTTGGTTTGAACGTGGGGAACTTCACTGGTGCTAAGCAGGCCTCATCTCAGAG
CTGGGTGCCAGGCTGA

>ENSCCAT00000043776.1|m.36716 ENSCCAT00000043776.1|g.36716  ORF ENSCCAT00000043776.1|g.36716 ENSCCAT00000043776.1|m.36716 type:complete len:673 (+) ENSCCAT00000043776.1:1-2019(+) [Cebus_capuchinus]
ATGGCAGAGGCACCGGCCTCCCCGGCCCCGCTCTCTCCGCTCGAAGTGGAGCTGGACCCGGAGTTCGAGCCCCAGAGCCG
GCCGCGTTCCTGTACGTGGCCCCTGCAAAGGCCGGAGCTCCAAGCAAGCCCCGCTAAGCCCTCGGGGGAGACGGCTGCCG
ACTCCATGATCCCCGAGGAGGAGGACGATGAAGACGAGGAGGACGGCGGGGGCCGGGCCAGCTCGGCCATGGCGATCGGC
GGTGGCGGGAGCGGCACCCTGGGCTCCGGGCTGCTCCTTGAGGACTCGGCCCGGCTGCTGGCACCGGGAGGGCAAGACCC
CGGGTCTGGGCCAGCCCCCGCGGCGGGCGCGCTGAGCGGGGGTACGCAGGCACCGCTGCAGCCTCAGCAGCCTCTGCCAC
CGCCGCAGCCGGGGGCGGCTGGGGGCTCTGGGCAGCCGAGGAAATGCTCGTCGCGGCGGAACGCTTGGGGAAACCTGTCC
TACGCGGACCTGATCACCCGCGCCATCGAGAGCTCTCCGGACAAACGGCTCACTCTGTCCCAGATCTACGAGTGGATGGT
GCGCTGCGTGCCCTACTTCAAGGATAAGGGCGACAGCAACAGCTCGGCCGGCTGGAAGAACTCCATCCGGCACAACCTGT
CACTGCATAGTCGATTCATGCGAGTCCAGAATGAGGGGACTGGCAAGAGCTCTTGGTGGATCATCAACCCTGACGGAGGG
AAGAGCGGAAAGGCCCCCCGGCGGCGAGCAGTCTCCATGGACAACAGCAACAAGTATACCAAGAGCCGTGGCCGCGCAGC
CAAGAAGAAGGCAGCCCTGCAGTCAGCCCCCGAATCAGCTGACGACAGTCCCTCCCAGCTCTCCAAGTGGCCTGGCAGCC
CCACGTCACGCAGCAGTGATGAGCTGGATGCATGGACGGACTTCCGTTCACGCACCAATTCCAACGCCAGCACAGTCAGT
GGCCGCCTGTCGCCAATCATGGCAAGCACAGAGTTGGATGAAGTCCAGGACGACGATGCGCCTCTCTCGCCCATGCTCTA
CAGCAGCTCAGCCAGCCTGTCACCTTCAGTAAGCAAGCCATGCACGGTGGAACTGCCACGGCTGACTGATATGACAGGCA
CCATGAATCTGAATGATGGGCTGACTGAAAACCTCATGGACGACCTGCTGGATAACATCACGCTCCCGCCATCCCAGCCA
TCGCCCACTGGAGGGCTCATGCAGCGGAGCTCTAGCTTCCCGTACACCACCAAGGGCTCAGGCCTGGGCTCCCCAACCAG
CTCCTTTAACAGCACGGTGTTTGGACCTTCGTCTCTGAACTCCTTGCGCCAGTCTCCCATGCAGACCATCCAAGAGAACA
AACCAGCTACCTTCTCTTCCATGTCACACTATGGTAACCAGACACTCCAAGACCTGCTCACTTCGGACTCACTTAGCCAC
AGCGATGTCATGATGACACAGTCGGACCCCTTGATGTCTCAGGCCAGCACCGCTGTGTCTGCCCAGAATTCCCGCCGGAA
CGTGATGCTTCGCAATGACCCGATGATGTCCTTTGCTGCCCAGCCTAACCAGGGAAGTTTGGTCAATCAGAACTTGCTCC
ACCACCAGCACCAAACCCAGGGCGCTCTTGGTGGCAGCCGTGCCTTGTCGAATTCTGTCAGCAACATGGGCTTGAGTGAG
TCCAGCAGCCTTGGGTCAGCCAAACACCAGCAGCAGTCTCCTGTCAGCCAGTCTATGCAAACCCTCTCGGACTCTCTCTC
AGGCTCCTCCTTGTACTCAACTAGTGCGAACCTGCCCGTCATGGGCCATGAGAAGTTCCCCAGCGACTTGGACCTGGACA
TGTTCAATGGGAGCTTGGAATGTGACATGGAGTCCATTATCCGTAGTGAACTCATGGATGCTGATGGGTTGGATTTTAAC
TTTGATTCCCTCATCTCCACACAGAATGTTGTTGGTTTGAACGTGGGGAACTTCACTGGTGCTAAGCAGGCCTCATCTCA
GAGCTGGGTGCCAGGCTGA

>ENSDNOT00000005249.2|m.23474 ENSDNOT00000005249.2|g.23474  ORF ENSDNOT00000005249.2|g.23474 ENSDNOT00000005249.2|m.23474 type:complete len:673 (+) ENSDNOT00000005249.2:1-2019(+) [Dasypus_novemcinctus]
ATGGCAGAGGCACCGGCCTCCCCGGCCCCACTGTCTCCGCTCGAAGTGGAGCTGGACCCCGAATTCGAGCCTCAGAGCCG
GCCACGCTCTTGTACATGGCCCTTGCAGAGGCCGGAGCTCCAGGCGAGCCCGGCCAAGCCCTCGGGGGAGGTGGCCGCCG
ACTCCATGATCCCCGAGGAGGAGGACGATGAAGACGACGAGGACGGCGGCGGCGGGGCCGGCTCGGCCATGGCGATCGGC
GGCGTTGGGAGCGGCACGCTGGGCTCCGGGCTGCTCCTTGAGGACTCGGCCCGGCTCCTGGTTCCCGGCGGGCAGGACCC
CGGGTCCGGGCCAGCCCCAGCAGCGGGTGCGCTGAGCGGGGGAACGCCGACGCCGCTGCAGCCTCAGCAGCCGCTGCCAC
TGCCGCAGCCGGGGGCGGCTGGGGGCTCCGGGCAGCCGAGGAAATGCTCGTCGCGGCGGAACGCGTGGGGGAACATGTCC
TACGCCGACCTAATCACCCGCGCCATCGAGAGCTCCCCGGACAAACGGCTCACTCTGTCCCAGATCTACGAGTGGATGGT
TCGCTGCGTGCCCTACTTCAAGGATAAGGGTGACAGCAACAGCTCTGCGGGCTGGAAGAACTCCATCCGGCATAACCTGT
CCCTGCACAGCCGGTTCATGCGGGTTCAGAATGAAGGGACTGGCAAGAGTTCTTGGTGGATCATAAACCCTGATGGGGGG
AAGAGTGGAAAGGCACCCCGGCGGCGGGCGGTCTCCATGGACAACAGCAACAAGTACACCAAGAGCCGTGGCCGTGCAGC
CAAGAAGAAGGCAGCCCTGCAGACAGCCCCTGAGTCGGCAGACGACAGTCCCTCCCAGCTCTCCAAATGGCCTGGCAGCC
CCACCTCCCGCAGCAGCGATGAGTTGGATGCATGGACGGACTTCCGCTCGCGCACCAATTCCAACGCCAGCACGGTCAGC
GGCCGCCTGTCACCCATCCTGGCAAGCACAGAGTTGGATGACGTCCAAGACGATGACTCACCGCTCTCCCCCATGCTGTA
CAGCAGTTCAGCCAGCCTCTCACCCTCTGTAAGTAAGCCGTGCACCGTGGAGCTGCCGCGGCTGACCGACATGGCAGGCA
CCATGAATCTGAACGATGGGCTGGCTGACAACCTCATGGATGACCTGCTGGACAACATCGCCCTCCCATCGTCCCAGCCG
TCGCCCACTGGGGGGCTCATGCAGCGCAGCTCCAGCTTCCCTTACACCACCAAGGGCTCTGGCCTGGGCTCTCCCACCAG
CTCCTTTAACAGCACGGTGTTTGGACCCTCGTCTCTGAATTCCCTGCGTCAGTCTCCCATGCAGACCATCCAAGAGAACA
AGCCAGCCACCTTCTCTTCCATGTCACACTATGGCAACCAGACACTCCAGGACCTGCTCACTTCCGACTCGCTCAGCCAC
AGCGATGTCATGATGACCCAGTCGGACCCCTTGATGTCTCAGGCCAGCACTGCTGTGTCTGCCCAAAACTCGCGCCGGAA
CGTGATGCTTCGCAATGACCCGATGATGTCCTTTGCTGCCCAACCCAACCAGGGGAGTTTGGTCAATCAGAACTTGCTCC
ACCACCAGCACCAAACCCAGAACGCAATCGGTGGCAGCCGTGCCTTGTCGAATTCCGTCAGCAACATGGGCTTGAGCGAC
TCCAGCAGCCTTGGGTCCACCAAACACCAGCAGCAGTCTCCTGTCAGCCAGTCTATGCAAACCCTCTCGGACTCTCTCTC
AGGCTCCTCCTTGTACTCAACTAGTGCAAACCTTCCTGTCATGGGCCATGAGAAGTTCCCCAGCGACTTGGACCTGGACA
TGTTCAATGGGAGCTTGGAATGTGACATGGAGTCCATTATCCGTAGTGAACTCATGGATGCTGATGGGTTGGATTTTAAC
TTTGATTCCCTCATCTCCACACAGAATGTTGTTGGTTTGAACGTGGGGAACTTCACTGGTGCTAAGCAGGCCTCATCTCA
GAGCTGGGTGCCAGGCTGA

>lcl|NW_004558711.1_cds_XP_004702056.1_6347|m.13096 lcl|NW_004558711.1_cds_XP_004702056.1_6347|g.13096  ORF lcl|NW_004558711.1_cds_XP_004702056.1_6347|g.13096 lcl|NW_004558711.1_cds_XP_004702056.1_6347|m.13096 type:complete len:488 (+) lcl|NW_004558711.1_cds_XP_004702056.1_6347:1-1464(+) [Echinops_telfairi]
ATGGTGCGCTGCGTGCCCTACTTCAAGGATAAGGGCGACAGCAACAGCTCGGCGGGCTGGAAGAACTCTATCCGGCATAA
CCTGTCACTGCACAGCCGGTTCATGCGGGTCCAGAATGAGGGCACTGGCAAGAGTTCCTGGTGGATCATCAACCCCGACG
GGGGGAAGAGTGGGAAGGCCCCTCGGCGGCGGGCCGTCTCCATGGACAACAGCAACAAGTATACCAAGAGCCGCGGCCGC
GCGGCCAAGAAGAAGGCGGCCCTGCAGACGGCGCCCGAGTCAGCCGACCTGGACAGCCCCACCCAGCTCTCCAAGTGGCC
CGGCAGCCCCACCTCGCGCAGCAGCGACGAGCTCGACGCGTGGACGGACTTCCGCTCCCGCACCAACTCCAACGCCAGCA
CGGTCAGCGGCCGCCTGTCGCCCATCCTGGCGGGCACAGAGCTGGATGGCGGCCAGGACGACGACGCGCCCCTCTCCCCG
ATGCTCTACAGCAGCTCGGCCAGCCTCTCGCCCTCCGTCAGCAAGCCGTGCCCCGTGGAGCTGCCCCGGCTGACCGACAT
GGCGGGCACCATGAATCTGAACGACGGGCTGGCCGACAACCTGATGGACGATCTGCTGGACAACATCACACTCCCGCCGG
CCCAGCCGTCGCCCACGGGGGTGCTCCTGCAGCAGAGCTCCAGCTTCCCGTACTCCGCCAAGGGCTCCGGCCTGGGCTCC
CCCACCAGCTCCTTCAGCAGCACGGTGTTCGGACCGCCTTCGCTGAACTCCCTCCGCCAGTCTCCCATGCAGACCATCCA
AGAGAACAAGCCGGCCACCTTCTCTTCCATGTCACACTATGGCAACCAGACACTGCAGGACCTGCTCACCTCGGACTCCC
TCAGCCACAGCGACGTCATGATGACCCAGTCGGACCCCTTGATGTCGCAGGCCAGCACTGCTGTGTCTGCCCAGAACTCG
CGCCGCAGCGTGATGCTCCGCAGTGACCCGATGATGTCCTTTGCGGCCCAGCCCAACCAGGGGAGTTTGGTTAATCAGAA
CTTGCTCCACCAGCACCAAACCCAGAGTGCTCTCGGTGGAAGCCGTGCCTTGTCCAATTCTGTCAGCAACATGGGCTTGA
GTGACTCCGGCAGCCTCGGGTCAGCCAAACACCAGCAGCAGTCTCCCATCAGCCAGTCTATGCAAACCCTCTCGGACTCT
CTCTCAGGCTCCTCCTCGTACTCCACGAGCTCACACCTGCCCGCCATGGGCCAGGAGAGGTTCCCCAGCGACTTGGACCT
GGACATGTTCAACGGGAGCTTGGAGTGTGATGTGGAGTCCATCATCCGCAGCGAGCTCATGGACGCCGACGGGCTGGACT
TTAACTTTGACTCCCTCATCTCCACACAGAACGTTGTTGGTTTGAACGTGGGGAGCTTCACCGGTGCTAAGCAGGCCTCA
TCTCAGAGCTGGGTGCCAGGCTGA

>ENSECAT00000026356.1|m.41255 ENSECAT00000026356.1|g.41255  ORF ENSECAT00000026356.1|g.41255 ENSECAT00000026356.1|m.41255 type:complete len:453 (+) ENSECAT00000026356.1:1-1359(+) [Equus_caballus]
ATGCGGGTCCAGAACGAGGGGACGGGCAAGAGTTCTTGGTGGATCATCAACCCTGATGGGGGCAAGAGCGGGAAGGCACC
ACGGCGGCGGGCTGTCTCCATGGACAACAGCAACAAGTATACCAAGAGCCGTGGCCGCGCAGCCAAGAAGAAGGCAGCCC
TGCAGACAGCCCCTGAGTCAGCAGATGACAGTCCCTCCCAGCTCTCCAAGTGGCCCGGCAGCCCCACGTCACGCAGCAGC
GATGAGCTGGATGCATGGACGGACTTCCGCTCACGCACCAATTCCAATGCCAGCACTGTCAGCGGCCGCCTGTCACCCAT
CCTGGCAAGCACAGAGTTGGATGACGTCCAGGATGATGATGCCCCGCTCTCCCCCATGCTCTATAGCAGCTCAGCCAGCC
TGTCACCCTCTGTAAGCAAGCCATGCACCGTGGAGCTGCCACGGCTGACCGACATGGCGGGCACCATGAATCTGAATGAT
GGGCTGGCTGACAACCTCATGGAGGACCTGCTGGATAACATCACGCTCCCATCCTCCCAGCCATCGCCCCCTGGAGGGCT
CATGCAGCGGAGCTCTAGCTTCCCATACACCACCAAGGGCTCCGGCCTGGGCTCTCCCACCAGCTCCTTTAACAGCACGG
TGTTTGGACCCTCGTCTCTGAATTCTCTGCGTCAGTCGCCCATGCAGACCATCCAAGAGAACAAGCCAGCTACCTTCTCT
TCCATGTCACACTATGGCAACCAGACACTCCAGGACCTGCTCACTTCGGACTCACTCAGCCACAGTGATGTCATGATGAC
CCAGTCGGACCCCTTGATGTCTCAGGCCAGCACCGCTGTGTCCGCCCAGAACTCCCGCCGGAACGTGATGCTTCGCAACG
ACCCAATGATGTCCTTTGCTGCCCAGCCTAACCAAGGGAGTTTGGTCAATCAGAACTTGCTCCACCACCAGCACCAAACC
CAGGGCGCTCTCGGTGGCAGCCGTGCCTTGTCGAATTCCGTCAGCAACATGGGCTTGAGCGACTCCAGCAGCCTTGGGTC
AGCCAAACACCAGCAGCAGTCTGTCAGCCAGTCTATGCAAACCCTCTCAGACTCTCTCTCAGGCTCCTCCTTGTACTCAA
CTAGTGCAAACCTTCCCGTCATGGGCCATGAGAAGTTCCCCAGTGACTTGGACCTGGACATGTTCAATGGGAGCTTGGAA
TGTGACATGGAGTCCATTATCCGTAGTGAACTCATGGATGCTGATGGGTTGGATTTTAACTTTGATTCCCTCATCTCCAC
ACAGAACGTTGTTGGTTTGAACGTGGGGAACTTCACTGGTGCTAAGCAGGCCTCATCTCAGAGCTGGGTGCCAGGCTGA

>ENSHGLT00000004060.1|m.6389 ENSHGLT00000004060.1|g.6389  ORF ENSHGLT00000004060.1|g.6389 ENSHGLT00000004060.1|m.6389 type:complete len:672 (+) ENSHGLT00000004060.1:1-2016(+) [Heterocephalus_glaber]
ATGGCAGAGACATCGGCCTCCCCGATCCCGCTCTCTCCTCCCGAAGTGGAGGTGGACCCCGAGTTTGAGCCCCAGAGCCG
CCCGCGCTCTTGTACGTGGCCCCTGCAGAGGCCGGAGCTCCAGGCCAGCCCGGCTAAGCCCTCGGGGGAGACGGCCGCCG
ACTCCATGATCCCGGAGGAGGAGGACGATGAAGACGACGAGGACAGCGGCCGGACCAGCTCGGCCATGGCGATCGGCGGT
GGCGGGAGCGGAACCCTGGGCTCCGGGCTGCTTCTTGAAGACTCGGCCCGACTGCTGGCTTCCGGAGGGCAGGACTTCGG
GTCCGGGCCAGCTCCCGCGGTGGGCGCGCTGAGCGGGGGAACCCAGACGCCGCTGCAGCCTCAGCAGCCACTGCCAGCGC
CGCAACCCGGGGCAGCTGGGAGCTCCGGGCAGCCGAGGAAGTGCTCTTCGAGACGGAACGCCTGGGGAAACCTGTCCTAC
GCCGACTTGATCACCCGAGCCATCGAGAGCTCCCCGGACAAACGGCTCACTCTGTCCCAGATCTACGAATGGATGGTGCG
ATGTGTGCCCTACTTCAAAGACAAGGGCGACAGCAACAGCTCTGCGGGCTGGAAGAACTCTATCCGGCATAACTTGTCTC
TGCACAGTCGATTCATGAGGGTCCAGAATGAGGGGACTGGCAAGAGCTCATGGTGGATCATCAATCCTGATGGGGGCAAG
AGTGGCAAGGCTCCCCGGCGGCGGGCCGTCTCCATGGACAACAGCAACAAGTATACCAAGAGCCGTGGCCGAGCAGCCAA
GAAGAAGGCGGCCTTGCAGACTGCCCCAGAGTCTGCAGATGACAGTCCTTCCCAGCTCTCTAAGTGGCCTGGCAGCCCCA
CCTCACGCAGCAGCGACGAGCTTGATGCGTGGACGGACTTCCGTTCACGTACCAATTCCAATGCCAGCACAGTGAGCGGC
CGTCTGTCACCCATCCTGGCAACCACAGAGCTGGATGATGTCCAAGATGACGATGCACCGCTCTCCCCAATGCTCTACAG
CAGCTCAGCCAGCCTGTCACCCTCTGTAAGCAAGCCATGCACCGTGGAGCTGCCACGGCTGACTGACATGGCAGGCACCA
TGAATCTGAATGATGGGCTGGCTGATAACCTCATGGATGACCTGTTGGATAACATCACGCTGCAGTCATCCCAGCCATCG
CCCACTGGGGCGCTCATGCAGCGCAGCTCCAGCTTCCCATACACCACCAAGGGCTCTGGCCTAGGCTCTCCAACCAGCTC
CTTTAACAGCACAGTGTTTGGACCCTCGTCTCTGAACTCCTTGCGCCAGTCTCCCATGCAGACCATCCAAGAGAACAAGC
CAGCCACCTTCTCTTCCATGTCACACTATGGCAACCAGACACTCCAAGACCTGCTCACTTCTGACTCGCTCAGCCACAGC
GATGTCATGATGACTCAGTCAGATCCCTTGATGTCCCAGGCCAGCACTGCTGTGTCTGCCCAGAACTCCCGCCGGAATGT
GATGCTTCGCAATGACCCAATGATGTCCTTTGCTGCCCAGCCTAATCAGGGGAGTTTGGTCAATCAGAACTTGCTCCACC
ACCAGCACCAAACCCAGGGCGCTCTAGGTGGCAGCCGTGCCTTGTCGAATTCTGTCAGCAACATGGGCTTGAGTGACTCC
AGCAGCCTCGGGTCAGCCAAACACCAGCAGCAGTCTCTTGTCAGCCAGTCTATGCAAACCCTCTCGGACTCCCTCTCAGG
CTCTTCCTTGTACTCAGCTAGTGCAAACCTTCCCGTCATGGGCCATGAGAAGTTCCCCAGCGACTTGGACCTGGACATGT
TCAATGGGAGCTTGGAATGTGACATGGAGTCCATTATCCGAAGTGAACTCATGGATGCAGATGGGTTGGATTTTAACTTT
GATTCCCTCATCTCCACACAGAATGTTGTTGGTTTGAATGTGGGGAACTTCACAGGTGCTAAGCAGGCCTCATCTCAGAG
CTGGGTGCCAGGCTGA

>ENST00000343882.10|m.59964 ENST00000343882.10|g.59964  ORF ENST00000343882.10|g.59964 ENST00000343882.10|m.59964 type:complete len:674 (+) ENST00000343882.10:1-2022(+) [Homo_sapiens]
ATGGCAGAGGCACCGGCTTCCCCGGCCCCGCTCTCTCCGCTCGAAGTGGAGCTGGACCCGGAGTTCGAGCCCCAGAGCCG
TCCGCGATCCTGTACGTGGCCCCTGCAAAGGCCGGAGCTCCAAGCGAGCCCTGCCAAGCCCTCGGGGGAGACGGCCGCCG
ACTCCATGATCCCCGAGGAGGAGGACGATGAAGACGACGAGGACGGCGGGGGACGGGCCGGCTCGGCCATGGCGATCGGC
GGCGGCGGCGGGAGCGGCACGCTGGGCTCCGGGCTGCTCCTTGAGGACTCGGCCCGGGTGCTGGCACCCGGAGGGCAAGA
CCCCGGGTCTGGGCCAGCCACCGCGGCGGGCGGGCTGAGCGGGGGTACACAGGCGCTGCTGCAGCCTCAGCAACCGCTGC
CACCGCCGCAGCCGGGGGCGGCTGGGGGCTCCGGGCAGCCGAGGAAATGTTCGTCGCGGCGGAACGCCTGGGGAAACCTG
TCCTACGCGGACCTGATCACCCGCGCCATCGAGAGCTCCCCGGACAAACGGCTCACTCTGTCCCAGATCTACGAGTGGAT
GGTGCGTTGCGTGCCCTACTTCAAGGATAAGGGCGACAGCAACAGCTCTGCCGGCTGGAAGAACTCCATCCGGCACAACC
TGTCACTGCATAGTCGATTCATGCGGGTCCAGAATGAGGGAACTGGCAAGAGCTCTTGGTGGATCATCAACCCTGATGGG
GGGAAGAGCGGAAAAGCCCCCCGGCGGCGGGCTGTCTCCATGGACAATAGCAACAAGTATACCAAGAGCCGTGGCCGCGC
AGCCAAGAAGAAGGCAGCCCTGCAGACAGCCCCCGAATCAGCTGACGACAGTCCCTCCCAGCTCTCCAAGTGGCCTGGCA
GCCCCACGTCACGCAGCAGTGATGAGCTGGATGCGTGGACGGACTTCCGTTCACGCACCAATTCTAACGCCAGCACAGTC
AGTGGCCGCCTGTCGCCCATCATGGCAAGCACAGAGTTGGATGAAGTCCAGGACGATGATGCGCCTCTCTCGCCCATGCT
CTACAGCAGCTCAGCCAGCCTGTCACCTTCAGTAAGCAAGCCGTGCACGGTGGAACTGCCACGGCTGACTGATATGGCAG
GCACCATGAATCTGAATGATGGGCTGACTGAAAACCTCATGGACGACCTGCTGGATAACATCACGCTCCCGCCATCCCAG
CCATCGCCCACTGGGGGACTCATGCAGCGGAGCTCTAGCTTCCCGTATACCACCAAGGGCTCGGGCCTGGGCTCCCCAAC
CAGCTCCTTTAACAGCACGGTGTTCGGACCTTCATCTCTGAACTCCCTACGCCAGTCTCCCATGCAGACCATCCAAGAGA
ACAAGCCAGCTACCTTCTCTTCCATGTCACACTATGGTAACCAGACACTCCAGGACCTGCTCACTTCGGACTCACTTAGC
CACAGCGATGTCATGATGACACAGTCGGACCCCTTGATGTCTCAGGCCAGCACCGCTGTGTCTGCCCAGAATTCCCGCCG
GAACGTGATGCTTCGCAATGATCCGATGATGTCCTTTGCTGCCCAGCCTAACCAGGGAAGTTTGGTCAATCAGAACTTGC
TCCACCACCAGCACCAAACCCAGGGCGCTCTTGGTGGCAGCCGTGCCTTGTCGAATTCTGTCAGCAACATGGGCTTGAGT
GAGTCCAGCAGCCTTGGGTCAGCCAAACACCAGCAGCAGTCTCCTGTCAGCCAGTCTATGCAAACCCTCTCGGACTCTCT
CTCAGGCTCCTCCTTGTACTCAACTAGTGCAAACCTGCCCGTCATGGGCCATGAGAAGTTCCCCAGCGACTTGGACCTGG
ACATGTTCAATGGGAGCTTGGAATGTGACATGGAGTCCATTATCCGTAGTGAACTCATGGATGCTGATGGGTTGGATTTT
AACTTTGATTCCCTCATCTCCACACAGAATGTTGTTGGTTTGAACGTGGGGAACTTCACTGGTGCTAAGCAGGCCTCATC
TCAGAGCTGGGTGCCAGGCTGA

>ENSLAFT00000005832.3|m.18342 ENSLAFT00000005832.3|g.18342  ORF ENSLAFT00000005832.3|g.18342 ENSLAFT00000005832.3|m.18342 type:3prime_partial len:673 (+) ENSLAFT00000005832.3:1-2016(+) [Loxodonta_africana]
ATGGCAGAGGCACCGGCCTCCCCGACCCTGCTTTCGCCGCTGGAAGTGGAGCTGGACCCTGAGTTCGAGCCCCAGAGCCG
GCCGCGCTCCTGTACGTGGCCCTTGCAGAGGCCGGAGCTCCAGGCGAGCCCGGCCAAGCCCTCGGGGGAGGCGGCCGCCG
ATTCCATGATCCCCGAGGAGGACGACGATGAAGACGAGGAGGACGGCGGCGGTGGGGCCGGCTCGGCTATGGCGATCGGC
GGCGGCGAGAGCGGCACGCTGGGCTCGGGGCTGCTTCTTGAGGACCCGGCTAGGCTGCTGGCTCCCGGAGGGCAGGACCC
TGGGTCCGGGCAAGCCCCCGCGGCGGGCGCGCTGAGCGGGGGGATGCAGACGCCGCTGCAGCCTCAGCAGCCGCTGCCAC
CGCCGCAGCCGGGGGCGGCTGGGGGCTCCGGGCAACCGAGGAAATGCTCGTCGCGCCGGAACGCTTGGGGGAACCTGTCC
TACGCTGATCTGATCACCCGCGCCATCGAGAGCTCTCCGGACAAGCGGCTCACCCTGTCCCAGATCTACGAGTGGATGGT
GCGCTGCGTGCCCTACTTCAAGGATAAGGGCGATAGCAACAGCTCGGCGGGTTGGAAGAACTCTATCCGGCACAACCTGT
CGCTGCATAGCAGGTTCATGCGGGTCCAGAATGAGGGGACCGGCAAGAGTTCTTGGTGGATCATCAACCCCGATGGGGGG
AAGAGTGGAAAGGCACCCCGGCGGCGGGCAGTGTCCATGGACAACAGCAACAAGTATACCAAGAGCCGTGGCCGTGCAGC
CAAGAAGAAGGCAGCCCTGCAGACGGCCCCTGAGTCAGCAGATGACAGTCCCTCCCAGCTTTCCAAGTGGCCTGGCAGCC
CCACCTCACGCAGCAGTGATGAGCTGGATGCGTGGACGGACTTCCGCTCACGCACCAATTCTAATGCCAGCACGGTCAGC
GGCCGCCTGTCACCCATCCTGGCAAGCACAGAGTTGGACGACGTCCAGGACGATGACGCACCTCTCTCCCCCATGCTCTA
CAGCAGCTCAGCCAGCCTTTCACCCTCTGTAAACAAGCCATGCACTGTAGAGCTGCCACGGCTGACTGACATGGCAGGCA
CCATGAATCTGAACGATGGGCTGGCTGACAACCTCATGGATGACCTGCTGGACAACATCACGCTCCCGTCGTCCCAGACA
TCGCCTCCTGGGGCGCTTATGCAGCGGAGCTCCAGCTTCCCGTACACCACCAAGGGCTCCACCCTGGGTTCTCCAACCAG
CTCCTTTAACAGCACGGTGTTTGGACCTCCATCTCTGAATTCCCTACGCCAGTCTCCCATGCAAACCATCCAAGAGAACA
AGCCGGCCACTTTCTCTTCCCTTTCACACTATGGCAACCAGACACTCCAAGACCTGCTTACTTCGGACTCGCTCAGCCAC
AGTGATGTCATGATGACCCAGTCGGACCCTTTGATGTCTCAGGCCAGCACTGCTGTGTCTGCCCAGAACTCACACCGGAA
CGTGATGCTTCACAATGACCCGATGATGTCCTTTGCTGCCCAGCCCAACCAGGGGAGTTTGGTCAATCAGAACTTGCTCC
ACCACCAGCACCAAACCCAGGGCGCTCTTGGTGGCAGCCGTGCCTTGTCGAATTCTGTCAGCAACATGGGCTTGAGTGAC
TCCAGCAGCCTTCGGTCAGCCAAACACCAGCAGCAGTCTCCTGTCAGCCAGTCTATGCAAACCCTCTCAGACTCTCTCTC
AGGCTCCTCCTTGTACTCAACTAGTGCAAACCTTCCCGTTATGGGCCATGAGAAGTTCCCCAGCGATTTGGACCTGGACA
TGTTCAACGGGAGCTTGGAATGTGACATGGAGTCCATTATCCGTAGTGAACTCATGGATGCTGATGGGTTGGATTTTAAC
TTTGATTCCCTCATCTCCACACAGAACGTTGTTGGTTTGAACGTGGGGAACTTCACTGGTGCTAAGCAGGCCTCATCTCA
GAGCTGGGTGCCAGGC

>ENSMMUT00000039909.2|m.54698 ENSMMUT00000039909.2|g.54698  ORF ENSMMUT00000039909.2|g.54698 ENSMMUT00000039909.2|m.54698 type:complete len:673 (+) ENSMMUT00000039909.2:1-2019(+) [Macaca_mulatta]
ATGGCAGAGGCACCGGCCTCCCCGGCCCCGCTCTCTCCGCTGGAAGTGGAGCTGGACCCGGAGTTCGAGCCCCAGAGCCG
TCCGCGCTCCTGTACGTGGCCCCTGCAAAGGCCGGAGCTCCAAGCGAGCCCTGCTAAGCCCTCGGGGGAGACGGCCGCCG
ACTCCATGATCCCCGAGGAGGAGGACGATGAAGACGACGAGGACGGCGGGGGACGGGCCGGCTCGGCCATGGCGATCGGC
GGCGGCGGGAGCGGCACGCTGGGCTCCGGGCTGCTCCTTGAGGACTCGGCCCGGGTGCTGGCACCCGGAGGGCAAGACCC
CGGGTCTGGGCCAGCCACCGCGGCGGGCGCTCTGAGCGGGGGTACACAGGCGCTGCTGCAGCCTCAGCAGCCGCTGCCAC
CGCCGCAGCCGGGGGCGGCTGGGGGCTCCGGGCAGCCGAGGAAATGCTCGTCGCGGCGGAACGCCTGGGGAAACCTGTCC
TACGCGGACCTGATCACCCGCGCCATCGAAAGCTCCCCGGACAAACGGCTCACTCTGTCCCAGATCTACGAGTGGATGGT
GCGTTGCGTGCCCTACTTCAAGGATAAGGGCGACAGCAACAGCTCTGCCGGCTGGAAGAACTCCATCCGGCACAACCTGT
CGCTGCATAGTCGATTCATGCGGGTCCAGAATGAGGGAACTGGCAAGAGCTCTTGGTGGATCATCAACCCGGATGGGGGG
AAGAGCGGAAAAGCCCCCCGGCGGCGGGCTGTCTCCATGGACAACAGCAACAAGTATACCAAGAGCCGTGGCCGCGCAGC
CAAGAAGAAGGCAGCCCTGCAGACAGCCCCTGAATCAGCTGACGACAGTCCCTCCCAGCTCTCCAAGTGGCCTGGCAGCC
CCACGTCACGCAGCAGTGATGAGCTGGATGCGTGGACGGACTTCCGTTCACGCACCAATTCTAACGCCAGCACAGTCAGT
GGCCGCCTGTCGCCCATCATGGCAAGCACAGAGTTGGATGAAGTCCAGGACGACGATGCACCTCTCTCGCCCATGCTCTA
CAGCAGCTCAGCCAGCCTGTCACCTTCAGTGAACAAGCCATGCACGGTGGAACTGCCACGGCTGACTGATATGGCAGGCA
CCATGAATCTGAATGATGGGCTGACTGAGAACCTCATGGACGACCTGCTGGATAACATCACGCTCCCGCCATCCCAGCCA
TCACCCACTGGGGGACTTATGCAGCGGAGCTCTAGCTTCCCATACACCACCAAGGGCTCGGGCCTGGGCTCCCCAACCAG
CTCCTTCAACAGCACGGTGTTTGGACCTTCATCTCTGAACTCCCTACGCCAGTCTCCCATGCAGACCATCCAAGAGAACA
AGCCAGCTACCTTCTCTTCCATGTCACACTATGGTAACCAGACACTCCAGGACCTGCTCACTTCGGACTCACTTAGCCAC
AGCGATGTCATGATGACACAGTCGGACCCCTTGATGTCTCAGGCCAGCACCGCTGTGTCTGCCCAGAATTCCCGCCGGAA
CGTGATGCTTCGCAATGACCCAATGATGTCCTTTGCTGCCCAGCCTAACCAGGGAAGTTTGGTCAATCAGAACTTGCTCC
ACCACCAGCACCAAACCCAGGGCGCTCTTGGTGGCAGCCGTGCCTTGTCGAATTCTGTCAGCAACATGGGCTTGAGTGAG
TCCAGCAGCCTTGGGTCAGCCAAACACCAGCAGCAGTCTCCTGTCAGCCAGTCTATGCAAACCCTCTCGGACTCTCTCTC
AGGCTCCTCCTTGTACTCAACTAGTGCAAACCTGCCCGTCATGGGCCATGAGAAGTTCCCCAGCGACTTGGACCTGGACA
TGTTCAATGGGAGCTTGGAATGTGACATGGAGTCCATTATCCGTAGCGAACTCATGGATGCTGATGGGTTGGATTTTAAC
TTTGATTCCCTCATCTCCACACAGAATGTTGTTGGTTTGAACGTGGGGAACTTCACTGGTGCTAAGCAGGCTTCATCTCA
GAGCTGGGTGCCAGGCTGA

>ENSMICT00000039481.1|m.7981 ENSMICT00000039481.1|g.7981  ORF ENSMICT00000039481.1|g.7981 ENSMICT00000039481.1|m.7981 type:complete len:673 (+) ENSMICT00000039481.1:1-2019(+) [Microcebus_murinus]
ATGGCAGAGGCGCCGGCCTCCCCGGCTCCTCTCTCTCCTCTCGAAGTGGAGCTGGACCCGGAGTTCGAGCCCCAGAGCCG
GCCGCGCTCCTGTACGTGGCCCCTGCAGAGGCCGGAACTCCAGGCGAGCCCGGCCAAGCCCTCGGGGGAGACGGCCGCGG
ACTCCATGATCCCCGAGGAGGAGGACGATGAAGACGACGAGGACGGCGGGGGCCGGGCCGGCTCGGCCATGGCGATAGGC
GGCGGCGGGAGCGGCACGCTGGGCTCCGGGCTACTCCTTGAGGACTCGGCCCGGCTGCTGGCTCCCGGAGGGCAGGACCC
GGGGTCCGGGCCAGCCCCCGCGGCAGGCGCGCTGAGCGGGGGAGCTCAGACGCCGCTGCAGCCTCAGCAGCCACTGCCAC
CGCCGCAGCCGGGGGCGGCTGGGGGCTCTGGGCAGCCAAGGAAATGCTCGTCGCGGAGGAACGCCTGGGGGAACCTGTCC
TACGCCGACCTGATCACCCGCGCCATCGAGAGCTCCCCGGACAAACGGCTCACTTTGTCCCAGATCTACGAGTGGATGGT
GCGCTGCGTGCCCTACTTCAAGGATAAGGGCGACAGCAACAGCTCTGCCGGCTGGAAGAATTCTATACGGCACAACCTGT
CTCTGCACAGTCGATTCATGCGGGTCCAGAATGAGGGAACCGGCAAGAGCTCTTGGTGGATAATCAACCCCGATGGGGGG
AAGAGTGGGAAGGCCCCCCGGCGGCGGGCTGTCTCCATGGACAACAGTAACAAGTACACCAAGAGCCGTGGCCGCGCGGC
CAAAAAGAAGGCAGCCATGCAGACAGCGCCGGAGTCAGCCGACGACAGCCCCTCCCAGCTCTCCAAGTGGCCTGGCAGCC
CCACGTCACGCAGCAGTGATGAGCTGGATGCATGGACAGACTTCCGCTCACGCACCAATTCCAACGCCAGCACAGTGAGC
GGCCGCCTGTCGCCCATCCTAGCAAGCACAGAGTTGGATGATGTCCAGGATGATGATGCGCCGTTGTCACCCATGCTCTA
CAGCAGCTCAGCAAGCCTGTCCCCCTCCGTCAGCAAGCCATGCACTGTGGAGCTGCCACGGCTGACCGACATGGCAGGCA
CCATGAATCTGAACGACGGGCTAGCTGACAACCTCATGGACGACCTGTTGGATAACATCCCGCTCCCGTCGTCCCAGCCA
TCACCTACTGGGGGGCTCATGCAGCGGAGCTCTAGCTTCCCATACACCACCAAGGGCTCGGGCCTGGGCTCTCCAACCAG
CTCCTTTAATAGCACGGTGTTTGGACCTTCGTCCCTGAACTCCCTGCGCCAGTCTCCCATGCAGACCATCCAAGAGAACA
AGCCAGCTACCTTCTCTTCCATGTCACACTATGGCACCCAGACACTCCAGGACCTGCTCACTTCGGACTCACTCAGCCAC
AGCGATGTCATGATGACCCAGTCAGACCCCTTGATGTCTCAGGCCAGCACCGCTGTGTCTGCCCAGAATTCTCGCCGGAA
CGTGATGCTTCGCAGTGACCCAATGATGTCCTTTGCCGCGCAGCCTAACCAGGGGAGTTTGGTCAATCAGAATTTGCTCC
ACCACCAGCACCAAACCCAGGGCGCTCTCGGTGGTAGCCGTGCCTTGTCGAATTCCGTCAGCAACATGGGCTTGAGTGAC
TCCAGCAGCCTTGGGTCAGCCAAACACCAGCAGCAATCTCCTGTCAACCAGTCTATGCAAACCCTCTCGGACTCTCTCTC
AGGCTCCTCCTTGTACTCCACTAGTGCAAACCTTCCTGTCATGGGCCATGAGAAGTTCCCCAGCGACTTGGACCTGGACA
TGTTCAACGGGAGCTTGGAATGTGACATGGAGTCCATTATCCGTAGTGAACTCATGGATGCTGATGGGTTGGATTTTAAC
TTTGATTCCCTCATCTCCACACAGAACGTTGTTGGTTTGAACGTGGGGAGCTTCACTGGTGCTAAGCAGGCTTCATCTCA
GAGCTGGGTGCCAGGCTGA

>ENSMODT00000022830.3|m.34345 ENSMODT00000022830.3|g.34345  ORF ENSMODT00000022830.3|g.34345 ENSMODT00000022830.3|m.34345 type:complete len:698 (+) ENSMODT00000022830.3:1-2094(+) [Monodelphis_domestica]
ATGGCAGAGGCGCCGTCCTCTCCGGCCCCGCTGTCGCCGCTGGAAGTGGAGCTGGACCCAGAGTTCGAGCCCCAGAGCCG
GCCCCGCTCCTGTACGTGGCCCCTGCAGAGGCCCGAGCTGCAGGCGAGCCCCGCCAAGCCCTCGGGGGAAGCGTCCGCCG
ACTCCATGATCCCCGAGGAGGAGGACGACGAGGAAGACGACGAAGGAGGCTGCGGAGTCCCTGGGGGCGGCGGAGGAGCT
GGCACGGCCATGGCCATGGGCGGTGCGAGCGGCGTTCTCGGCCCGGGACTGCGCCCCGAGGAGGCGGCCCGGCTCTTGGC
CCCTAGCGGGCAAGACTCGGGGGCCGGTGCGCCCCCCGGGGCGGGCGTGTTGAGCGGGGGGCAGCAGGCGCCGCTGCAGC
CTCCGCAGGCGCCGCTGCCGCTGCCGCCGCCGCCGCCACCGCCGCCGCTGCAGCAGCAGCAGCCGCCGCAGCAACAGGGG
GCGAGCGGGGCCGCGGGGCAGCCGAGGAAATGCTCTTCCCGGAGGAACGCGTGGGGAAACCTGTCCTACGCCGACCTGAT
CACTCAGGCCATCGAAAGCTCTCCGGACAAGCGGCTCACCCTGTCCCAGATCTATGACTGGATGGTGCGCTGCGTGCCCT
ACTTCAAGGATAAGGGCGACAGCAACAGCTCGGCCGGCTGGAAGAACTCTATCCGGCACAACTTGTCCCTACACAGTCGA
TTCAAAAGGGTACAAAACGAAGGGACCGGGAAAAGTTCTTGGTGGATGATCAATCCGGACGGGGGCAAGAGCGGAAAGGC
CCCCCGGCGCAGAGCCGTCTCCATGGACAACAGCAACAAGTACACCAAGAGCAGGGGGCGGGCGGCTAAGAAAAAGGCGT
CGCTGCAGGCCGCCCAGGAGGCGCCCGAGGACAGCCCGTCGTCGTCGTCGCAGCTGGCCAAGTGGCCGGGCAGCCCCACC
TCCCGGAGCAGCGACGAGCTGGACACCTGGACGGACTTCCGCTCCCGGACCAACTCCAACGCGAGCACGATCAGCGGGCG
CCTGTCGCCCATCCTGGCCACGTCGGAGCTGGATGACGTGCAGGACGACGACCCCCCGCTCTCGCCGATGCTGTACAGCA
GCTCGTCCAGCCTGTCCCCGTCGGTCAGCAAACCGTGCACGGTGGAGCTCCCGCGGCTCACCGACATGGCGGGCACCATG
AACCTCAACGACGGCCTGACGGACAACCTCATGGACGACCTGCTGGACAACATCACGCTGCCGCCCTCGCAGCCGTCGCC
GTCGGCGGGCCTCATGCAGCGGAGCTCCAGCTTCCCGTACGCCGCCAAGGGCTCCGGCCTGGGCTCCCCGTCCGGCGGCT
TCGGCAACGCCGTGTTCGGCCCCTCGTCGCTGAACTCCCTGCGCCAGTCCCCCATGCAGACCATCCAGGAGAACAAGGCG
GCCACCTTCTCTTCCATGTCGCACTACGGCAACCAGACGCTGCAGGACCTGCTGACGTCGGACTCCCTGAGCCACAGCGA
CGTCATGATGACCCAGTCGGACCCGCTCATGTCCCAGGCCAGCACGGCCGTGTCGGCCCAGAACTCCCGCAGGAGCGTCA
TGCTCCGCAGCGACCCGATGATGTCCTTCGCGGCCCAGTCCGGCCAGGGGGGTCTGGTGGCTCAGAACCTCCTGCACCAG
CAGCACCCGGCCCAGAGTCCTCTCGGCGGCAACCGTGCCTTGTCTAGCGCCGGCGGCGGCCTGGGCCTGAGCGACGCCGG
CGGCCTGGGCTCGGCCAAGCACCAGCAGCCGTCGCCCGCCGGCCAGTCTATGCAAACCCTTTCTGACTCACTCTCAGGGT
CCTCTTTGTATTCCACTAGCGTAAACCTCCCCGTCATGGGCCATGACAAATTCCCCAGCGACTTGGACTTGGATATTTTT
AATGGGAGCTTGGAATGTGACATGGAATCCATCATTCGCAGTGAACTCATGGATGCCGATGGGTTGGATTTTAACTTTGA
TTCCCTCATCTCCGCTCAGAACGTTGTCACTCTGAATGTGGGGAACTTCACTGGTGCTAAGCAGGCCTCATCTCAGAGTT
GGGTGCCGGGCTGA

>ENSMUST00000105502.7|m.42826 ENSMUST00000105502.7|g.42826  ORF ENSMUST00000105502.7|g.42826 ENSMUST00000105502.7|m.42826 type:complete len:673 (+) ENSMUST00000105502.7:1-2019(+) [Mus_musculus]
ATGGCAGAGGCACCAGCCTCCCCGGTCCCGCTCTCTCCGCTCGAAGTGGAGCTGGACCCAGAGTTCGAGCCACAGAGTCG
GCCACGCTCCTGTACGTGGCCCCTGCAGAGGCCGGAGCTGCAGGCGAGCCCGGCCAAGCCCTCGGGGGAGACGGCCGCAG
ACTCCATGATCCCCGAGGAGGACGACGATGAAGACGACGAGGACGGCGGCGGCCGAGCCAGCTCGGCCATGGTGATCGGT
GGCGGCGTGAGCAGCACGCTGGGTTCCGGGCTGCTCCTCGAGGATTCGGCCATGCTGCTGGCTCCAGGAGGGCAGGACCT
CGGGTCGGGGCCAGCGTCCGCCGCAGGCGCTCTGAGTGGGGGCACGCCGACGCAGCTGCAGCCTCAGCAGCCACTGCCAC
AGCCGCAGCCGGGGGCGGCTGGGGGCTCTGGGCAACCAAGGAAATGCTCCTCGCGGCGGAATGCCTGGGGGAACCTGTCC
TATGCCGACCTGATCACCCGCGCCATCGAGAGCTCCCCGGACAAACGGCTCACTTTGTCCCAGATCTACGAGTGGATGGT
GCGCTGTGTGCCCTACTTCAAGGATAAGGGCGACAGCAACAGCTCTGCGGGCTGGAAGAACTCCATCCGGCACAACCTGT
CCCTGCACAGCCGCTTCATGCGCGTTCAGAATGAAGGCACGGGCAAGAGCTCTTGGTGGATCATCAACCCCGATGGGGGA
AAGAGCGGGAAGGCCCCCCGGCGGCGTGCGGTCTCCATGGACAACAGCAACAAGTACACCAAGAGCCGAGGCCGGGCAGC
CAAGAAGAAGGCGGCCCTGCAGGCTGCCCCAGAGTCGGCAGACGACAGTCCTTCCCAGCTCTCCAAGTGGCCTGGCAGCC
CCACGTCCCGCAGCAGCGACGAGCTGGATGCGTGGACCGACTTCCGCTCGCGCACCAATTCCAACGCCAGCACCGTGAGC
GGCCGCCTGTCGCCCATCCTGGCAAGCACGGAGCTGGATGACGTCCAGGATGATGATGGACCCCTGTCCCCCATGCTGTA
CAGCAGCTCTGCCAGCCTGTCGCCCTCCGTGAGCAAGCCGTGTACTGTGGAGCTTCCGCGGCTGACGGACATGGCCGGCA
CCATGAATCTGAATGATGGGCTGGCCGAGAACCTCATGGACGACCTGCTGGATAACATCGCGCTCCCGCCATCGCAGCCA
TCGCCTCCTGGCGGGCTTATGCAGCGGGGCTCCAGCTTCCCATATACCGCCAAGAGCTCCGGCCTGGGCTCCCCAACCGG
CTCCTTCAACAGTACCGTGTTTGGACCTTCGTCTCTGAACTCCTTGCGTCAGTCACCCATGCAGACTATCCAGGAGAACA
GACCAGCCACCTTCTCTTCCGTGTCACACTACGGCAACCAGACACTCCAAGACCTGCTTGCTTCAGACTCACTCAGCCAC
AGCGACGTCATGATGACCCAGTCGGACCCCTTGATGTCTCAGGCTAGCACCGCCGTGTCCGCCCAGAATGCCCGCCGGAA
CGTGATGCTTCGCAACGATCCAATGATGTCCTTTGCTGCCCAGCCTACCCAGGGGAGTTTGGTCAATCAGAACTTGCTCC
ACCACCAGCACCAAACCCAGGGCGCTCTTGGTGGCAGCCGTGCCTTGTCAAATTCTGTCAGCAACATGGGCTTGAGTGAC
TCCAGCAGCCTTGGCTCAGCCAAACACCAGCAGCAGTCTCCCGCCAGCCAGTCTATGCAAACCCTCTCGGACTCTCTCTC
AGGCTCCTCACTGTATTCAGCTAGTGCAAACCTTCCCGTCATGGGCCACGATAAGTTCCCCAGTGACTTGGACCTGGACA
TGTTCAATGGGAGCTTGGAATGTGACATGGAGTCCATCATCCGTAGTGAACTCATGGATGCTGACGGGTTGGATTTTAAC
TTTGACTCCCTCATCTCCACACAGAACGTTGTTGGTTTGAATGTGGGGAACTTCACTGGTGCTAAGCAGGCCTCATCTCA
AAGCTGGGTACCAGGCTGA

>ENSMLUT00000002585.2|m.7535 ENSMLUT00000002585.2|g.7535  ORF ENSMLUT00000002585.2|g.7535 ENSMLUT00000002585.2|m.7535 type:complete len:673 (+) ENSMLUT00000002585.2:1-2019(+) [Myotis_lucifugus]
ATGGCAGAGGCGCCGGCCTCCCCGGCCCCTCTCTCTCCGCTCGAAGTGGAGCTGGACCCGGAGTTCGAGCCGCAGAGCCG
ACCGCGCTCCTGTACGTGGCCCCTGCAGAGGCCGGAGCTCCAGGGAAGCCCGGCCAAACCCTCGGGGGAGGCGGCCGCTG
ATTCCATGATCCCCGAGGAGGAGGACGATGAAGACGACGAGGACGGCGGCGGTCGGGCCGGCTCGGCCATGGCGATCGGC
GGCGGCGGGAGCAGCACGCTGGGAGCCGGGATGCTCCTTGAGGACTCGGCTCGGCTGCTGGCTCCCGGAGGGCAGGACCC
GGGGTCTGGGCCAGCCCCCGCGGCGGGCGCGCTGAGCGGAGGGACGCAGACGCCGCTGCAGCCTCAGCAGCCACTGCCAC
CACCGCAGCCGGGGGCGGCTGGGGGCTCCGGGCAGCCGAGGAAATGCTCGTCGCGGCGGAACGCCTGGGGGAACCTGTCC
TACGCCGACCTGATCACTCGCGCCATCCAGAGCTCCCCGGACCAACGGCTCACGCTGTCCCAGATCTACGAGTGGATGGT
GCGCTGCGTGCCCTACTTCAATGATAAGGGCGACAGCAACAGCTCTGCGGGCTGGAAGAATTCTATCCGACACAACCTCT
CGCTACACAGCCGGTTCATGCGGGTCCAGAATGAGGGGACTGGCAAGAGCTCTTGGTGGATCATCAACCCCGACGGAGGG
AAGAGCGGGAAGGCACCCCGCCGGCGGGCTGTCTCCATGGACAACAGCAACAAGTATACCAAGAGCCGTAGCCGTGCAGC
CAAGAAGAAGGCAGCCCTGCAAACAGCTCCTGAGTCAGCAGACGACAGTCCCTCCCAGCTCTCCAAATGGCCTGGCAGCC
CCACATCGCGCAGCAGCGATGAGCTGGATGCATGGACGGATTTTCGCTCGCGCACCAATTCCAATGCCAGCACGGTCAGC
GGCCGCCTGTCACCCATCCTGGCGGGCACAGAGCTGGATGACGTCCAGGATGACGATGCGCCACTCTCCCCCATGCTTTA
CAGCAGCTCGGCCAGCCTCTCACCCTCCGTCAGCAAGCCGTGCACGGTGGAGCTGCCCCGGCTGACCGACATGGCAGGCA
CCATGAATCTGAACGATGGTCTGGCTGACAACCTCATGGATGACCTGCTGGATAACATCCCGCTCCCACCGTCCCAGCCG
TCCCCCACCGCGGGGCTCATGCAGAGGAGCTCTAGCTTCCCCTACACCACCAAGGGCTCTGGCCTGGGCTCTCCAACCAG
CTCCTTCAACAGCACAGTGTTTGGACCCTCATCTCTGAATTCCCTGCGCCAGTCTCCCATGCAGACCATCCAAGAGAACA
AGCCAGCCACCTTCTCTTCCATGCCGCACTATGGCACCCAGACACTCCAGGACCTGCTCACTTCAGACTCACTCAGCCAC
AGCGATGTCATGATGACCCAGTCGGACCCCTTGATGTCTCAGGCCAGCACCGCTGTGTCTGCCCAGAACTCCCGCCGGAA
TGTGATGCTTCGCAATGACCCAATGATGTCCTTTGCAGCCCAGCCTAACCAGGGGAGTTTGGTCAATCAGAACTTGCTCC
ACCACCAGCACCAGACCCAGGGCGCTCTCAGCGGCAGCCGTGCCTTGTCGAATTCTGTCAGCAACATGGGCTTGAGCGAT
TCCAGCAGCCTTGGGTCAGCCAAACACCAGCAGCAGTCTCTCGTCAGCCAGTCTATGCAAACCCTCTCGGACTCTCTCTC
AGGCTCCTCTTTGTACTCAACGAGTGCAAACCTTTCCGTCATGGGCCACGAGAAGTTCCCCAGCGACCTGGACCTGGACA
TGTTCAATGGGAGCTTGGAATGTGACATGGAGTCCATTATTCGCAGTGACCTCATGGATGCCGATGGGTTGGATTTTAAC
TTTGATTCCCTCATCTCCACACAGAACGTTGTTGGTTTGAACGTGGGGAACTTCACTGGTGCTAAGCAGGCCTCATCTCA
GAGCTGGGTGCCAGGCTGA

>lcl|NW_004438423.1_cds_XP_004264796.1_2996|m.4910 lcl|NW_004438423.1_cds_XP_004264796.1_2996|g.4910  ORF lcl|NW_004438423.1_cds_XP_004264796.1_2996|g.4910 lcl|NW_004438423.1_cds_XP_004264796.1_2996|m.4910 type:complete len:673 (+) lcl|NW_004438423.1_cds_XP_004264796.1_2996:1-2019(+) [Orcinus_orca]
ATGGCAGAGGCGCCGGCCTCCCCGGCCCCGCTCTCTCCGCTCGAAGTGGAGCTGGACCCGGAGTTCGAGCCCCAAAGCCG
GCCGCGCTCCTGTACGTGGCCCCTGCAGAGGCCGGAGCTCCAGGGGAGCCCGGCCAAGCCCTCGGGGGAGGCGGCCGCTG
ACTCCATGATCCCCGAGGAGGAGGACGATGAAGACGACGAGGACGGCGGCGGTAGGGCCGGCTCGGCCATGGCGATCGGC
GGCGGCGCGGGCGGCCCGCTGGGCTCAGGGCTGCTCCTGGAGGACTCGGCTCGGCTGCTAGCTCCGGGAGGGCAGGACCC
CGGGTCCGGGCCAGCCCCCGCGGCGGGCGCGCTGAGCGGGGGCACGCAGACGCCGCTGCAGCCTCAGCAGACACTGCCAC
CGCCGCAGCCGGGGGCGGCTGGGGGCTCCGGGCAGCCGAGGAAATGCTCGTCGCGACGGAACGCCTGGGGGAACCTGTCA
TACGCTGACCTGATCACTCGCGCCATCGAGAGCTCCCCGGACAAACGTCTCACTCTGTCCCAAATCTACGAGTGGATGGT
GCGCTGCGTGCCCTACTTCAAGGATAAGGGCGACAGCAACAGCTCTGCCGGCTGGAAGAACTCCATCCGGCACAACCTGT
CGCTGCACAGCCGGTTCATGCGGGTTCAGAATGAGGGGACCGGCAAGAGCTCATGGTGGATCATCAACCCCGACGGGGGG
AAGAGCGGGAAGGCGCCCCGGCGGCGGGCCGTCTCCATGGACAACAGCAACAAGTACACCAAGAGCCGGGGCCGTGCAGC
CAAGAAGAAGGCAGCCCTGCAGACCGCCACCGAGTCAGCCGACGACAGTCCCTCCCAGCTCTCCAAGTGGCCCGGCAGCC
CCACGTCTCGCAGCAGTGATGAGCTGGATGCGTGGACCGACTTCCGCTCACGCACCAATTCCAATGCCAGCACGGTCAGT
GGCCGCCTGTCCCCTATCCTGGCTAGCACGGAGTTGGACGACGTTCAGGATGATGACGCGCCACTCTCCCCCATGCTCTA
CAGCAGCTCGGCCAGCCTGTCCCCCTCCGTCAGCAAGCCGTGCACCGTGGAGCTGCCCCGGCTGACCGACATGGCGGGCA
CCATGAATCTGAACGACGGGCTGGCCGACAACCTCATGGACGACCTGCTGGACAACATCGCGCTCCCTGCGTCCCAGCCG
TCGCCCCCCGGAGGGCTCATGCAGCGCAGCTCCAGCTTCCCATACACCACCAAGGGCTCCGGCCTGGGCTCCCCCACCAG
CTCCTTCAGCAGCACGGTGTTTGGCCCCTCGTCTCTGAACTCCCTGCGTCAGTCTCCCATGCAGACCATCCAAGAGAACA
AGCCAGCCACCTTCTCTTCCATGTCGCACTACGGCAACCAGACACTCCAGGACCTGCTCACGTCGGACTCACTCAGCCAC
AGCGATGTCATGATGACCCAGTCGGACCCCTTGATGTCTCAGGCCAGCACCGCTGTGTCCGCCCAGAACTCCCGCCGGAG
CGTGATGCTTCGCAGCGATCCAATGATGTCCTTTGCCGCCCAGCCTAACCAGGGGAGTTTGGTCAATCAGAACTTGCTCC
ACCACCAGCACCAAACCCAGGGCGCTCTCGGTGGCAGCCGTGCCTTGTCAAGTTCCGTCAGCAACATGGGCTTGAGCGAT
TCCAGCAGCCTCGGGTCAGCCAAACACCAGCAGCAGTCTCCTGTCAGCCAGTCTATGCAAACCCTCTCGGACTCTCTCTC
AGGCTCCTCCTTGTACTCAGCTAGTGCACACCTTCCCGTCATGGGCCACGAGAAGTTCCCCAGCGACTTGGACCTGGACA
TGTTCAATGGGAGCTTGGAATGTGACATGGAGTCCATTATCCGTAGCGAACTCATGGATGCTGATGGGTTGGATTTTAAC
TTTGATTCACTCATCTCCACACAGAACGTTGTTGGTTTGAATGTGGGGAGCTTCACTGGTGCTAAGCAGGCCTCATCTCA
GAGCTGGGTGCCAGGCTGA

>ENSOANT00000001192.2|m.28059 ENSOANT00000001192.2|g.28059  ORF ENSOANT00000001192.2|g.28059 ENSOANT00000001192.2|m.28059 type:internal len:480 (+) ENSOANT00000001192.2:1-1437(+) [Ornithorhynchus_anatinus]
CAGAACTCAATTCGGCACAACCTGTCCCTGCACAATCGGTTCATCAGGGTCCAGAACGAGGGGACCGGGAAAAGCTCCTG
GTGGATGATCGACCCGGACGGTGGCAAGGGCGGGAAGGCCCCCAGGCGCCGGGCTGTCTCGATGGACAACAGCAACAAGT
ACAGCAAGAGCCGCGGGCGAGCGGCCAAGAAGAAGGCCACCCTGCAGGCCGCCCAGGAGGGGGCGGAAGACAGCCCGGGG
TCGCAGCTGGCCAAGTGGCCAGGCAGCCCCACCTCCCGCAGCAGCGACGAGCTGGATGCGTGGACAGACTTCCGCTCGCG
GACCAACTCCAACGCCAGCACGGTGAGCGGGCGCCTGTCGCCCATCCTGGCGAGCGCGGAGCTGGACGAGGCCCAGGATG
ACGCCGGCCCTCCCTCACCCATGCTGTACGGCAGCCCCCCAACCATGTCCCCGGCCGGGGGTGCCCCGTGCATGGTGGAG
CTGCCCCGGCTGACTGACATGGCGGGGACCATGAACCTGAATGACGGGCTGGCGGCGGACGACCTCATGGACGACCTCCT
GGACGACATCTCCCTGCCCTCCACCCAGCCATCCCCCTCGGCGGGGCTCCTGCAGCGGAGCGCCACCTTCCCCTATGGCC
CCAAGGGCTCGGGGCTTGGCTCCCCGCCGGGTGGCTTCGGCCCTGCGGCCTTCGGTCCCTCCCCGCTCAACTCCCTCCGC
CAGTCCCCCATGCAGACCATCCAGGAGAACAAGCCGGCCACCTTCTCGTCCCTGTCTCATTACGGCACCCAGACGCTGCA
GGACCTGCTGGCGTCCGACTCGCTGAGCCACAGCGACGTCATGATGACACAGTCGGACCCGTTGATGTCACAAGCCAGCA
CGGCCGTGTCCGCCCAGAACCCCCGCCGGAGCGTCATGCTCCGGAGCGACCCGATGATGTCCTTCGCCGCCCCGCCCGGC
CAGGGCGGCCTGGTCCACCAGAACCTGCTCCACCACCAGCACCCGGCCCAGGGCTCCCTGGGCGGTGGCCGGGCACTGGC
CAGTGGCGCCGGCGGCCTGGGGTCGGGCAAGCACCAGCAGCAGCAGCAGCAGACGCAGCCGCCGCAACAGCAGCAGCAGC
CGCCGCAGCCGCCGCAGTCCCCCGTCAGCCAATCTATGCAAACCCTTTCCGACTCCCTCTCAGGCTCCTCTTTGTATTCT
TCTAGCGTGTCCCTCCCCGTCCTGGGCCACGAGAAATTCCCCAGCGATTTGGACCTGGATATTTTCAATGGGAGCTTGGA
GTGTGACATGGAGTCCATCATCCGCAGCGAACTCATGGATGCAGACGGCTTGGATTTTAACTTTGACTCCCTCATCTCCG
CTCAGAACGTTGTCAGTCTGAATGTGGGAAACTTCACTGGTGCTGCGCAGGCCTCCTCCCAGAGCTGGGTGCCGGGC

>ENSOCUT00000010471.3|m.36771 ENSOCUT00000010471.3|g.36771  ORF ENSOCUT00000010471.3|g.36771 ENSOCUT00000010471.3|m.36771 type:3prime_partial len:676 (+) ENSOCUT00000010471.3:1-2025(+) [Oryctolagus_cuniculus]
ATGGCAGAGGCGCCGGCCTCCCCGGCCCCGCTCTCTCCGCTCGAAGTGGAGCTGGACCCGGAGTTCGAGCCCCAGAGCCG
ACCGCGTTCCTGCACTTGGCCCCTGCAGAGGCCGGAGCTCCAGGCGAGCCCGGTCAAGCCCTCGGGGGAGACGGCCGCCG
ACTCCATGATCCCCGAGGAGGACGACGATGAAGACGACGAGGACGGCGGCGGCCGGGCTGGCTCGGCCATGGCGATCGGC
GGCGGCGGCGGCGGCGGGAGCGGCGCGCTGGGCTCCGGGCTGCTCCTGGAGGATTCGGCCCGCCTGCTGGCTGCCGGAGG
GCAGGACCTCGGGCCCGGGCCAGCGCCCGCGGCGGGCGCGCTGAGCGGGGGGACGCAGACTCCGCTGCAGCCTCAGCAGC
CGCTGCCACCGCTGCAGCCGGGGGCGGCTGGGGGCTCAGGGCAGCCGAGGAAATGCTCCTCGCGCCGGAACGCCTGGGGG
AACCTGTCCTACGCCGACCTGATCACTCATGCCATCCAGAGCTCCCCGGACAAGCGGCTCACTCTGTCCCAGATCTATGA
GTGGATGGTGCGCTGTGTGCCCTACTTCAAGGATAAGGGCGACAGCAACAGCTCCGCCGGTTGGAAGAACTCCATCCGAC
ACAACCTGTCGCTGCACAGTCGGTTCATGCGGGTGCAGAACGAGGGGACGGGCAAGAGCTCATGGTGGATCATCAACCCC
GATGGGGGCAAGAGCGGGAAGGCGCCCCGGCGGCGGGCCGTTTCCATGGACAACAGCAACAAGTACACCAAGAGCCGTGG
CCGCGCCGCCAAGAAGAAGGCGGCCCTGCAGACGGCACCCGAGGCGGCCGACGACAGCCCCTCCCAACTGGCCAAGTGGC
CCGGCAGCCCCACGTCGCGCAGCAGCGACGAGCTGGACGCCTGGACGGACTTCCGCTCGCGCACCAACTCCAACGCCAGC
ACGGTTAGCGGCCGCCTGTCGCCCATCCTGGCGAGCACAGAGCTTAATGAGGTCCAGGACGACGATGCTCCGCTCTCCCC
GATGCTGTACAGCAGCTCCGCCAGCCTGTCGCCTTCTGCGAGCAAGCCGTGCGCCGTGGAGCTGCCGCGGCTCACCGACA
TGGCGGGCACCATGAACCTGAACGACGGGCTGGCTGACAACCTCATGGACGACCTGCTGGACAACATCCCCCTGCCGTCC
TCCCAGCCGTCACCCCCCGGGACGCTCATGCAGCGGAGCTCCAGCTTCCCCTACGCCGCCAAGGGCTCCGGCCTGGGCTC
TCCGACCGGCTCCTTTAACAGCACGGTGTTCGGGCCGTCGTCTCTGAACTCCCTGCGCCAGTCCCCCATGCAGACCATCC
AGGAGAACAAGCCAGCCACTTTCTCTTCCATGTCGCACTACGGCAGCCAGACACTCCAAGACCTGCTCACTTCAGACTCG
CTCAGCCACAGCGACGTCATGATGACCCAGTCGGACCCCTTGATGTCTCAGGCCAGCACCGCTGTGTCTGCCCAGAACTC
CCGCCGGCACGTGATGCTGCGCAATGACCCGATGATGTCCTTTGCTGCCCAGCCTAACCAGGGGAGTTTGGTCAATCAGA
ACTTGCTCCACCACCAGCACCAGACCCAGGGCGCTCTCGGTGGCAGCCGTGCCTTGTCGAATTCCGTCAGCAGCATGGGC
TTGAGTGACTCCAGCAGCCTCGGGTCAGCCAAACACCAGCAGCCGTCTCCCGTCAGCCAGTCTATGCAAACCCTCTCGGA
CTCGCTCTCAGGCTCCTCCTTGTACTCAGCTAGTGCAAACCTTCCCGTCATGGGCCACGAGAAGTTCCCCAGCGACTTGG
ACCTGGACATGTTCAATGGGAGCTTGGAATGTGACATGGAGTCCATTATCCGTAGTGAACTCATGGACGCGGACGGGTTG
GATTTTAACTTTGACTCCCTCATCTCCACACAGAACGTTGTTGGTTTGAACGTGGGGAGCTTCACTGGTGCTAAGCAGGC
CTCATCTCAGAGCTGGGTGCCGGGC

>ENSPPYT00000019663.2|m.33945 ENSPPYT00000019663.2|g.33945  ORF ENSPPYT00000019663.2|g.33945 ENSPPYT00000019663.2|m.33945 type:complete len:673 (+) ENSPPYT00000019663.2:1-2019(+) [Pongo_abelii]
ATGGCAGAGGCACCGGCCTCCCCGGCCCCGCTCTCTCCGCTCGAAGTGGAGCTGGACCCGGAGTTCGAGCCCCAGAGCCG
TCCGCGATCCTGTACGTGGCCCCTGCAAAGGCCGGAGCTCCAAGCGAGCCCTGCCAAGCCCTCGGGGGAGACGGCCGCCG
ACTCCATGATCCCCGAGGAGGAGGACGATGAAGACGACGAGGACGGCGGGGGACGGGCCGGCTCGGCCATGGCGATCGGC
GGCGGCGGGAGCGGCACGCTGGGCTCCGGGCTGCTCCTTGAGGACTCGGCCCGGGTGCTGGCACCCGGAGGGCAAGACCC
GGGGTCTGGGCCAGCCACCGCGGCGGGCGCGCTGAGCGGGGGTACACAGGCGCTGCTGCAGCCTCAGCAACCACTGCCAC
CGCCGCAGCCGGGGGCGGCTGGGGGCTCCGGGCAGCCAAGGAAATGTTCGTCGCGGCGGAACGCCTGGGGAAACCTGTCC
TACGCGGACCTGATCACCCGCGCCATCGAGAGCTCCCCGGACAAACGACTCACTCTGTCCCAGATCTACGAGTGGATGGT
GCGTTGCGTGCCCTACTTCAAGGATAAGGGCGACAGCAACAGCTCTGCCGGCTGGAAGAACTCCATCCGGCACAACCTGT
CACTGCATAGTCGATTCATGCGGGTCCAGAATGAGGGAACTGGCAAGAGCTCTTGGTGGATCATCAACCCTGATGGGGGG
AAGAGCGGAAAAGCCCCCCGGCGGCGGGCTGTCTCCATGGACAACAGCAACAAGTATACCAAGAGCCGTGGCCGCGCAGC
CAAGAAGAAGGCAGCCCTGCAGACAGCCCCCGAATCAGCTGACGACAGTCCCTCCCAGCTCTCCAAGTGGCCTGGCAGCC
CCACGTCACGCAGCAGTGATGAGCTGGATGCGTGGACGGACTTCCGTTCACGCACCAATTCTAACGCCAGCACAGTCAGT
GGCCGCCTGTCACCCATCATGGCAAGCACAGAGTTGGATGAAGTCCAGGACGACGATGCGCCTCTCTCGCCCATGCTCTA
CAGCAGCTCAGCCAGCCTGTCACCTTCAGTAAGCAAGCCGTGCACGGTGGAACTGCCACGGCTGACTGATATGGCGGGCA
CCATGAATCTGAATGATGGGCTGACTGAAAACCTCATGGACGACCTGCTGGATAACATCACGCTCCCGCCATCCCAGCCA
TCGCCCACTGGGGGACTCATGCAGCGGAGCTCTAGCTTCCCATATACCACCAAGGGCTCAGGCCTGGGCTCCCCAACCAG
CTCCTTTAACAGCACGGTGTTTGGACCTTCATCTCTGAACTCCCTACGCCAGTCTCCCATGCAGACCATTCAAGAGAACA
AGCCAGCTACCTTCTCTTCCATGTCACACTATGGTAACCAGACACTCCAGGACCTGCTCACTTCGGACTCACTTAGCCAC
AGCGATGTCATGATGACACAGTCGGACCCCTTGATGTCTCAGGCCAGCACCGCTGTGTCTGCCCAGAATTCCCGCCGGAA
CGTGATGCTTCGCAATGATCCGATGATGTCCTTTGCTGCCCAGCCTAACCAGGGAAGTTTGGTCAATCAGAACTTGCTCC
ACCACCAGCACCAAACCCAGGGCGCTCTTGGTGGCAGCCGTGCCTTGTCGAATTCTGTCAGCAACATGGGCTTGAGTGAG
TCCAGCAGCCTTGGGTCAGCCAAACACCAGCAGCAGTCTCCTGTCAGCCAGTCTATGCAAACCCTCTCGGACTCTCTCTC
AGGCTCCTCCTTGTACTCAACTAGTGCAAACCTGCCCGTCATGGGCCATGAGAAGTTCCCCAGCGACTTGGACCTGGACA
TGTTCAATGGGAGCTTGGAATGTGACATGGAGTCCATTATCCGTAGTGAACTCATGGATGCTGATGGGTTGGATTTTAAC
TTTGATTCCCTCATCTCCACACAGAATGTTGTTGGTTTGAACGTGGGGAACTTCACTGGTGCTAAGCAGGCCTCATCTCA
GAGCTGGGTGCCAGGCTGA

>ENSSART00000005559.1|m.13029 ENSSART00000005559.1|g.13029  ORF ENSSART00000005559.1|g.13029 ENSSART00000005559.1|m.13029 type:5prime_partial len:467 (+) ENSSART00000005559.1:1-1401(+) [Sorex_araneus]
AACTCCATTCGGCACAACCTGTCTCTGCACAGCCGCTTCATGCGCGTGCAGAATGAGGGCACCGGCAAGAGCTCCTGGTG
GATCATCAACCCCGACGGGGGGAAGAGCGGGAAGGCGCCCCGACGGAGGGCCGTCTCCATGGACAACAGCAACAAGTACA
CAAAGAGCCGTGGCCGTGCAGCTAAGAAGAAGGCGGCCTTGCAGACAGCGCCTGAGTCCGCCGACGACAGTCCCTCTCAG
CTCGCCAAGTGGCCCGGCAGCCCCACGTCACGCAGCAGCGATGAGCTGGATGCGTGGACCGACTTCCGCTCTCGTACCAA
CTCCAATGCCAGCACAGTCAGTGGCCGCCTGTCGCCCATCTTGGCGAGTACAGAGTTGGATGACGTCCAGGACGACGACG
CGCCGCTCTCTCCCATGCTCTACAGCAACTCGGCCAGCCTCTCGCCCTCAGTGAGCAAACCGTGCACCGTGGAGCTGCCG
CGGCTCACCGACATGGCGGGCACCATGAATCTGAATGACGGGCTGGCAGACAACCTCATGGACGACCTGCTGGACAACAT
CACGCTCCCGTCGTCTCAGCCGTCGCCCCCGGGAGGGCTCATGCAGCGGAGCTCCAGCTTTCCCTACACCGCCAAGGGCT
CAGGTCTGGGCTCCCCGACCAGCTCCTTCAACAGCACCGTGTTCGGACCCTCAGCTCTGAATTCCCTGCGCCAGTCTCCC
ATGCAGACCATCCAAGAGAACAAGCCAGCGACCTTTTCCTCCATGTCACATTATGGCAACCAGACACTCCAGGACCTGCT
CACGTCGGACTCCCTCAGCCACAGCGATGTCATGATGACTCAGTCAGACCCCCTGATGTCTCAGGCCAGCACCGCCGTGT
CCGCCCAGAACTCCCGACGCAATGTGATGCTTCGCAGTGACCCCATGATGTCCTTTGCTGCCCAGCCGAACCAGGGGAGT
TTGGTCAATCAGAACTTGCTCCACCACCAGCACCCGACTCAGGGCGCACTCGGTGGAGGCCGTGCCTTGTCGAATTCTGT
CAGCAACATGGGCTTGAGCGACTCCAGCAGCCTCGGGTCAGCCAAACACCAGCAGCAGTCTCCTGTCAGCCAGTCTATGC
AAACCCTCTCGGACTCTCTCTCAGGCTCTTCCTTGTACTCCACTAGTGCAAACCTTCCCGTGATGGGCCATGAGAGGTTC
CCCAGCGATTTGGACCTGGACATGTTCAATGGCAGCTTGGAATGTGACATGGAGTCCATTATCCGCAGCGAACTCATGGA
CGCCGATGGGTTGGATTTTAACTTTGATTCCCTCATCTCCACACAGAACGTTGTTGGTTTGAACGTGGGGAACTTCTCTG
GTGCTAAGCAGGCCTCATCTCAGAGCTGGGTACCAGGCTGA

>ENSSSCT00000038875.1|m.12014 ENSSSCT00000038875.1|g.12014  ORF ENSSSCT00000038875.1|g.12014 ENSSSCT00000038875.1|m.12014 type:complete len:673 (+) ENSSSCT00000038875.1:1-2019(+) [Sus_scrofa]
ATGGCAGAGGCGCCGGCCTCCCCGGTCCCGCTCTCTCCGCTCGAAGTGGAGCTGGACCCGGAGTTCGAGCCCCAGAGCCG
TCCGCGCTCCTGTACGTGGCCCCTGCAGAGGCCGGAGCTCCAGGGGAGCCCGGCCAAGCCCTCGGGGGAGGCGGCCGCTG
ACTCCATGATCCCCGAGGAGGAGGACGATGAAGACGACGAGGACGGCGGCGGTAGGGCCGGCTCGGCCATGGCGATCGGC
GGCGGCGGGGGCGGCCCGCTGGGCTCTGGGCTGCTCCTGGAGGACTCGGCCAGGCTGCTGGCTCCCGGAGGGCAGGAACC
CGGGTCCGGCCCAGCCTCCGCGGCGGGCGCGCTGAGCGGAGGGACGCAGACGCCGCTGCAGCCTCAGCAGCCACTGCCAC
CGCCGCAGCCGGGGGCGGCTGGGGGCTCCGGGCAGCCGAGGAAATGCTCCTCCCGGCGGAACGCCTGGGGGAACCTGTCC
TACGCCGATCTGATCACTCGCGCCATCGAGAGTTCCCCGGACAAACGGCTCACTCTGTCCCAGATCTATGAGTGGATGGT
GCGCTGCGTGCCCTACTTCAAGGATAAGGGCGACAGCAACAGTTCTGCCGGCTGGAAGAACTCTATCCGGCACAACCTGT
CACTGCACAGCCGGTTCATGCGAGTCCAGAACGAGGGGACCGGCAAGAGCTCTTGGTGGATCATCAACCCTGATGGGGGA
AAGAGCGGGAAGGCGCCCCGGCGGCGGGCTGTCTCCATGGACAACAGCAACAAGTACACCAAGAGCCGCGGCCGGGCAGC
CAAGAAGAAGGCCGCCCTGCAGACAGCCCCTGAGTCGGCAGACGACAGTCCCTCCCAGCTCTCCAAGTGGCCCGGCAGCC
CCACGTCCCGCAGCAGTGATGAGCTGGACGCCTGGACTGACTTCCGCTCGCGCACCAATTCCAACGCCAGCACGGTCAGC
GGCCGCCTGTCCCCCATCCTGGCCAGCACAGAGTTGGATGACGTCCAGGATGACGACGCGCCGCTCTCCCCCATGCTCTA
CAGCAGCTCGGCCAGCCTGTCCCCCTCGGTCAGTAAGCCCTGCACCGTGGAGCTGCCCCGGCTGACCGACATGGCCGGAA
CCATGAATCTCAATGACGGGCTGGCTGACAACCTCATGGACGACCTGCTGGACAACATCGCGCTGCCCTCGTCCCAGCCA
TCGCCCCCCGGGGGGCTCATGCAGCGCAGCTCTAGCTTCCCCTACACCACCAAGGGCTCCGGCCTGGGCTCGCCCACCAG
CTCCTTCAGCAGCACAGTGTTTGGACCCTCGTCTCTGAACTCGCTGCGCCAGGCGCCCATGCAGACCATCCAAGAGAACA
AGCCAGCCACCTTCTCTTCCATGTCGCACTACGGCAACCAGACACTCCAGGACCTGCTCACGTCGGACTCACTCAGCCAC
AGCGATGTCATGATGACCCAGTCGGACCCCTTGATGTCTCAGGCCAGCACCGCTGTGTCCGCCCAGAACTCCCGCCGGAA
CGTGATGCTTCGCAGTGACCCAATGATGTCCTTTGCCGCCCAGCCTAACCAGGGGAGTTTGGTCAATCAGAACTTGCTCC
ACCACCAGCACCAAACCCAGGGCGCTCTCGGTGGCAGCCGTGCCTTGTCGAATTCCGTCAGCAGCATGGGCTTGAGCGAC
TCAAGCAGCCTCGGGTCAGCCAAACACCAGCAGCAGTCTCCTGTCAGCCAGTCTATGCAAACCCTCTCGGACTCCCTCTC
AGGCTCCTCCTTGTACTCAACGAGTGCGAACCTTCCCGTCATGGGCCACGAGAAGTTCCCCAGCGACTTGGACCTGGACA
TGTTCAACGGGAGCTTGGAATGTGACATGGAGTCCATTATCCGTAGCGAACTCATGGATGCTGACGGGTTGGATTTTAAC
TTTGATTCCCTCATCTCCACACAGAACGTTGTTGGTTTGAACGTGGGGAGCTTCACTGGTGCTAAGCAGGCCTCATCTCA
GAGCTGGGTGCCAGGCTGA

>ENSTTRT00000017232.1|m.7234 ENSTTRT00000017232.1|g.7234  ORF ENSTTRT00000017232.1|g.7234 ENSTTRT00000017232.1|m.7234 type:5prime_partial len:613 (+) ENSTTRT00000017232.1:1-1839(+) [Tursiops_truncatus]
CCCGAGGAGGAGGACGATGAAGACGACGAGGACGGCGCGGTAGCCGGCTCGGTCATGGCGATCGGCGGCGCGGGCCCGCT
GGGCTCAGGGCTGCTCCTGGAGGACTCGGCTCGGCTGCTAGCTCCGGGAGGGCAGGACCCCGGGTCCGGGCCAGCCCCCG
CGGCGGGCGCGCTGAGCGGGGGGACGCAGACGCCGCTGCAGCCTCAGCAGACACTGCCACCGCCGCAGCCGGGGGCGGCT
GGGGGCTCCGGGCAGCCGAGGAAATGCTCGTCGCGACGGAACGCCTGGGGGAACCTGTCATACGCTGACCTGATCACTCG
CGCCATCGAGAGCTCCCCGGACAAACGTCTCACTCTGTCCCAGATCTACGAGTGGATGGTGCGCTGCGTGCCCTACTTCA
AGGATAAGGGCGACAGCAACAGCTCTGCCGGCTGGAAGAACTCCATCCGGCACAACCTGTCGCTGCACAGCCGGTTCATG
CGGGTTCAGAATGAGGGGACCGGCAAGAGCTCATGGTGGATCATCAACCCCGACGGGGGGAAGAGCGGGAAGGCGCCCCG
GCGGCGGGCCGTCTCCATGGACAACAGCAACAAGTACACCAAGAGCCGGGGCCGTGCAGCCAAGAAGAAGGCAGCCCTGC
AGACCGCCACCGAGTCAAACGACGACAGTCCCTCCCAGCTCTCCAAGTGGCCCGGCAGCCCCACGTCTCGCAGCAGTGAT
GAGCTGGATGCGTGGACCGACTTCCGCTCACGCACCAATTCCAATGCCAGCACGGTCAGTGGCCGCCTGTCCCCTATCCT
GGCTAGCACGGAGTTGGACGACGTTCAGGATGATGACGCGCCACTCTCCCCCATGCTCTACAGCAGCTCGGCCAGCCTGT
CCCCCTCCGTCAGCAAGCCGTGCACCGTGGAGCTGCCCCGGCTGACCGACATGGCGGGCACCATGAATCTGAACGACGGG
CTGGCCGACAACCTCATGGACGACCTGCTGGACAACATCGCGCTCCCTGCGTCCCAGCCGTCGCCCCCCGGAGGGCTCAT
GCAGCGCAGCTCCAGCTTCCCATACACCACCAAGGGCTCCGGCCTGGGCTCCCCCACCAGCTCCTTCAGCAGCACGGTGT
TTGGCCCCTCGTCTCTGAACTCCCTGCGTCAGTCTCCCATGCAGACCATCCAAGAGAACAAGCCAGCCACCTTCTCTTCC
ATGTCGCACTACGGCAACCAGACACTCCAGGACCTGCTCACGTCGGACTCACTCAGCCACAGCGATGTCATGATGACCCA
GTCGGACCCCTTGATGTCTCAGGCCAGCACCGCTGTGTCCGCCCAGAACTCCCGCCGGAGCGTGATGCTTCGCAGCGATC
CAATGATGTCCTTTGCCGCCCAGCCTAACCAGGGGAGTTTGGTCAATCAGAACTTGCTCCACCACCAGCACCAAACCCAG
GGCGCTCTCGGTGGCAGCCGTGCCTTGTCAAGTTCCGTCAGCAACATGGGCTTGAGCGATTCCAGCAGCCTCGGGTCAGC
CAAACACCAGCAGCAGTCTCCTGTCAGCCAGTCTATGCAAACCCTCTCGGACTCTCTCTCAGGCTCCTCCTTGTACTCAG
CTAGTGCACACCTTCCCGTCATGGGCCACGAGAAGTTCCCCAGCGACTTGGACCTGGACATGTTCAATGGGAGCTTGGAA
TGTGACATGGAGTCCATTATCCGTAGCGAACTCATGGATGCTGATGGGTTGGATTTTAACTTTGATTCACTCATCTCCAC
ACAGAACGTTGTTGGTTTGAATGTGGGGAGCTTCACTGGTGCTAAGCAGGCCTCATCTCAGAGCTGGGTGCCAGGCTGA

>FOXO3|ENSG00000118689 [cellage_279]
ATGGCAGAGGCACCGGCTTCCCCGGCCCCGCTCTCTCCGCTCGAAGTGGAGCTGGACCCGGAGTTCGAGCCCCAGAGCCG
TCCGCGATCCTGTACGTGGCCCCTGCAAAGGCCGGAGCTCCAAGCGAGCCCTGCCAAGCCCTCGGGGGAGACGGCCGCCG
ACTCCATGATCCCCGAGGAGGAGGACGATGAAGACGACGAGGACGGCGGGGGACGGGCCGGCTCGGCCATGGCGATCGGC
GGCGGCGGCGGGAGCGGCACGCTGGGCTCCGGGCTGCTCCTTGAGGACTCGGCCCGGGTGCTGGCACCCGGAGGGCAAGA
CCCCGGGTCTGGGCCAGCCACCGCGGCGGGCGGGCTGAGCGGGGGTACACAGGCGCTGCTGCAGCCTCAGCAACCGCTGC
CACCGCCGCAGCCGGGGGCGGCTGGGGGCTCCGGGCAGCCGAGGAAATGTTCGTCGCGGCGGAACGCCTGGGGAAACCTG
TCCTACGCGGACCTGATCACCCGCGCCATCGAGAGCTCCCCGGACAAACGGCTCACTCTGTCCCAGATCTACGAGTGGAT
GGTGCGTTGCGTGCCCTACTTCAAGGATAAGGGCGACAGCAACAGCTCTGCCGGCTGGAAGAACTCCATCCGGCACAACC
TGTCACTGCATAGTCGATTCATGCGGGTCCAGAATGAGGGAACTGGCAAGAGCTCTTGGTGGATCATCAACCCTGATGGG
GGGAAGAGCGGAAAAGCCCCCCGGCGGCGGGCTGTCTCCATGGACAATAGCAACAAGTATACCAAGAGCCGTGGCCGCGC
AGCCAAGAAGAAGGCAGCCCTGCAGACAGCCCCCGAATCAGCTGACGACAGTCCCTCCCAGCTCTCCAAGTGGCCTGGCA
GCCCCACGTCACGCAGCAGTGATGAGCTGGATGCGTGGACGGACTTCCGTTCACGCACCAATTCTAACGCCAGCACAGTC
AGTGGCCGCCTGTCGCCCATCATGGCAAGCACAGAGTTGGATGAAGTCCAGGACGATGATGCGCCTCTCTCGCCCATGCT
CTACAGCAGCTCAGCCAGCCTGTCACCTTCAGTAAGCAAGCCGTGCACGGTGGAACTGCCACGGCTGACTGATATGGCAG
GCACCATGAATCTGAATGATGGGCTGACTGAAAACCTCATGGACGACCTGCTGGATAACATCACGCTCCCGCCATCCCAG
CCATCGCCCACTGGGGGACTCATGCAGCGGAGCTCTAGCTTCCCGTATACCACCAAGGGCTCGGGCCTGGGCTCCCCAAC
CAGCTCCTTTAACAGCACGGTGTTCGGACCTTCATCTCTGAACTCCCTACGCCAGTCTCCCATGCAGACCATCCAAGAGA
ACAAGCCAGCTACCTTCTCTTCCATGTCACACTATGGTAACCAGACACTCCAGGACCTGCTCACTTCGGACTCACTTAGC
CACAGCGATGTCATGATGACACAGTCGGACCCCTTGATGTCTCAGGCCAGCACCGCTGTGTCTGCCCAGAATTCCCGCCG
GAACGTGATGCTTCGCAATGATCCGATGATGTCCTTTGCTGCCCAGCCTAACCAGGGAAGTTTGGTCAATCAGAACTTGC
TCCACCACCAGCACCAAACCCAGGGCGCTCTTGGTGGCAGCCGTGCCTTGTCGAATTCTGTCAGCAACATGGGCTTGAGT
GAGTCCAGCAGCCTTGGGTCAGCCAAACACCAGCAGCAGTCTCCTGTCAGCCAGTCTATGCAAACCCTCTCGGACTCTCT
CTCAGGCTCCTCCTTGTACTCAACTAGTGCAAACCTGCCCGTCATGGGCCATGAGAAGTTCCCCAGCGACTTGGACCTGG
ACATGTTCAATGGGAGCTTGGAATGTGACATGGAGTCCATTATCCGTAGTGAACTCATGGATGCTGATGGGTTGGATTTT
AACTTTGATTCCCTCATCTCCACACAGAATGTTGTTGGTTTGAACGTGGGGAACTTCACTGGTGCTAAGCAGGCCTCATC
TCAGAGCTGGGTGCCAGGCTGA
