# Supplementary material for: A multidimensional systems biology analysis of cellular senescence in aging and disease
Source: Genome Biol. 2020 Apr 7;21:91. doi: 10.1186/s13059-020-01990-9 (PMC7333371; doi:10.1186/s13059-020-01990-9)
Supplement: Supplementary file 3 — 271 CellAge orthogroups. Directory containing FASTA files of CellAge orthogroups. [file 13059_2020_1990_MOESM3_ESM.zip › SI Cellage_Orthologous-Groups/ENSG00000115008.fa]

>bmy_09027 [Balaena_mysticetus]
ATGGCCAAAGTCCCTGACCTCTTTGAAGACCTGAAGAACTGTTACAGTGAAAATGAAGAATACAGTTCTGAAATTGACCA
TCTGTCTCTGAATCAGCCTCTCAGTTTCCATTTTCCTTCCTCACAGAAGTCCTTCTATGATGCAAGCTATGAACCACTTC
ATGAGGACTGCATGGATAAATTTATATCTCTGAATACCTCTGAAACCTCTAAGACATCCAAGCTTACCTTCAAGGAAAAT
GTGGCGATGGTGTCAGCCAACGGGAAGATTCTGAAGAAGAGACGGTTGAGTTTAAATCAGTTCATCACCAATGATGACCT
GGAAGACATTACTAAGGATACAGAAGAAGAAATCATCAAGCCCAGATCAGCACATTCCAGCTTCCAGAGCAACATGAAAT
ACAACTTTGTGAGGGTCATCAGACAACAATGCATTCTGAATGACGCCCTCCATCAAAGTATAGTTCAAGATTCGTCGGGT
CAATACCTCACGGCTGCTGCATTAAATAATCCGGATGAGGCAGTGAAATTTGACATGTGTGCTTATATACCAGAAGAGGA
TCATCAATGTCCTGTGACTCTAAGAATCTCAGAAACTCTACTGTTTGTGTGTGCTCAAAACGAAGACGAACCCATATTGC
TAAAGGAGATGCCTGAGATACCCAAAACCATCGAAGATGAGACCAATCTCCTCTTCTTCTTGGAAGAGCATGGCACTATG
TGCTACTTCAAATCAGTTGCCAATTCAGAGTTGTATTTGGCCACAAAGCAAGAAAAACTGGTGCACCTGGCAAGGGGCCT
GCCCTCTATCACTGACTTTCAGATGTCGGAAAACCAGCCTTGA

>lcl|AC_000168.1_cds_NP_776517.1_21228|m.23807 lcl|AC_000168.1_cds_NP_776517.1_21228|g.23807  ORF lcl|AC_000168.1_cds_NP_776517.1_21228|g.23807 lcl|AC_000168.1_cds_NP_776517.1_21228|m.23807 type:complete len:269 (+) lcl|AC_000168.1_cds_NP_776517.1_21228:1-807(+) [Bos_taurus]
ATGGCCAAAGTCCCTGACCTCTTTGAAGACCTGAAGAACTGTTACAGTGAAAATGAAGACTACAGTTCTGAAATTGACCA
CCTCTCTCTCAATCAGAAGTCCTTCTATGATGCAAGCTATGAGCCACTTCGTGAGGACCAGATGAATAAGTTTATGTCCC
TGGATACCTCGGAAACCTCTAAGACATCCAAGCTTAGCTTCAAGGAGAATGTGGTGATGGTGGCAGCCAGTGGGAAGATT
CTGAAGAAGAGACGGTTGAGTTTAAATCAGTTCATCACCGATGATGACCTGGAAGCCATTGCCAATAATACAGAAGAAGA
AATCATCAAGCCCAGATCAGCACATTACAGCTTCCAGAGTAACGTGAAATACAACTTTATGAGAGTCATCCACCAGGAAT
GCATCCTGAACGACGCCCTCAATCAAAGTATAATTCGAGATATGTCAGGTCCATACCTGACGGCTACTACATTAAATAAT
CTGGAGGAGGCAGTGAAATTTGACATGGTTGCTTATGTATCAGAAGAGGATTCTCAGCTTCCTGTGACTCTAAGAATCTC
AAAAACTCAACTGTTTGTGAGTGCTCAAAATGAAGACGAACCCGTCTTGCTAAAGGAGATGCCTGAGACACCCAAAATCA
TCAAAGATGAGACCAACCTCCTCTTCTTCTGGGAAAAGCATGGCTCTATGGACTACTTCAAATCAGTTGCCCATCCAAAG
TTGTTTATTGCCACAAAGCAAGAAAAATTGGTGCACATGGCAAGTGGGCCGCCCTCGATCACTGACTTTCAGATATTGGA
AAAATAG

>ENSCJAT00000031857.3|m.13579 ENSCJAT00000031857.3|g.13579  ORF ENSCJAT00000031857.3|g.13579 ENSCJAT00000031857.3|m.13579 type:complete len:273 (+) ENSCJAT00000031857.3:1-819(+) [Callithrix_jacchus]
ATGGCCAAAGTTCCAGACCTGTTTGAAGATCTGAAGAACTGTTACAGTGAAAATGAAGAGTACAGTTCCTCCATTGACCA
TCTCTCTCTGAATCAGAAATCCTTCTATGATGTAAACTATGGCTCACACCATGAAGAATGCATGGATCAGTCTGTGTCTC
TGAGTATCTCTGAAACCTCTAAGACATCCAAGCTTACCTTCAAGGAGAGTGTGGTGATAGTGTCAACCAATGGGAAGGTT
CTGAAGAAGAGACGGTTGACTTTAAACCATTCCATCACTGATGATGACCTGGAGGGCATCACCAATGACATAGAAGAAGA
AATCATCAAGCCCAGGTCAGCACCTTTCAGCTTCCTGAGCAATGCAAAATACAACTTTAATAAGACCAGGAAACACCAGT
TCATCCTGAATGTCGCCCTCAATCATCAAAGTGTAATTCAAACCAACGATCAGCACCTCATGACTACTGCATTACAAAAT
CTGGATGAAGCAGTGAAATTTGACATGGATGCTTATATATCATCAAAGGATGATGACAAAGATTATGTGACTCTAAGAAT
CTCAAAAACTCGATTGTATGTGAGTGCCCAAGATGAAAACCAACCAGCGTTGCTGAAGGAGATGCCTGAAATACCCAAAA
CTATCACAGCTGATGAGACCAACCTCCTCTTCTTCTGGGAAACTCAAGGAACTAAGAGCTACTTCAGATCAGTTGCCCAT
CCAGATTTGCTTATTGCCACAATGCAAGACAGTTTGGTGTGCTTGGCAAGGGGGCCACCCTTTATCACTGACTTTCAGAT
ACTGGAAAACCAGGCTTAG

>ENSCAFT00000045928.2|m.44384 ENSCAFT00000045928.2|g.44384  ORF ENSCAFT00000045928.2|g.44384 ENSCAFT00000045928.2|m.44384 type:complete len:266 (+) ENSCAFT00000045928.2:1-798(+) [Canis_familiaris]
ATGGCCAAAGTTCCTGACCTCTTTGAAGACCTGAAGAACTGTTACAGTGAAAATGAAGAATACAGTTCTGAAATTGACCA
TCTCTCTCTGAATCAGAAATCCTTCTATGATATGAGCTGTGACCCACTTCATGAGGACTGCATGTCTCTGAGTACCTCTG
AAATCTCAAAGACATCCCAGCTTACCTTCAAGGAAAATGTGGTAGTGGTGGCAGCCAATGGGAAGATTCTAAAGAAGAGA
CGGTTGAGTTTAAGTCAATTCATCACCGATGATGACCTGGAAGACATTGCCAATGACACAGAAGAAGTAATCATGAAGCC
CAGATCAGTAGCATACAACTTCCATAACAATGAAAAATACAACTATATAAGGATCATCAAATCCCAATTCATCCTGAATG
ACAACCTCAATCAAAGTATAGTTCGACAAACAGGAGGAAATTACCTCATGACTGCTGCATTACAGAATTTGGATGATGCA
GTGAAGTTTGACATGGGAGCTTACACATCAGAAGATTCTAAACTTCCTGTGACTCTAAGAATATCAAAAACTCGACTCTT
TGTGAGTGCCCAAAATGAAGATGAACCTGTATTGCTAAAGGAGATGCCTGAGACACCCAAAACTATCAGAGATGAGACAA
ACCTTCTTTTCTTTTGGGAGCGTCATGGCAGTAAGCACTACTTCAAATCAGTTGCCCAGCCCAAGTTGTTCATTGCCACA
CAGGAACGAAAACTGGTGCACATGGCAAGAGGGCAACCCTCTATCACTGACTTTCGGTTACTGGAAACCCAGCCTTGA

>ENSCCAT00000053715.1|m.50474 ENSCCAT00000053715.1|g.50474  ORF ENSCCAT00000053715.1|g.50474 ENSCCAT00000053715.1|m.50474 type:complete len:226 (+) ENSCCAT00000053715.1:1-678(+) [Cebus_capuchinus]
ATGGATCAATCTGTGTCTCTGAATATCTCCGAAACCTCTAAGACATCCAAGCTTACCTTCAAGGAGAGTGTGGTGATAGT
GTCAACCAATGGGAAGGTTCTGAAGAAGAGACGGTTGAGTTTAAACCAATCCATCACTGATGATGACCTGGAGGCCATCG
CCAATAACATAGAAGAAGAAATCATCAAGCCCAAGTTAGCACCTTTCAGCTTCCTGAGCAATGCAAAATACAACTTTAAT
AAGACCAGGAAACACCAATTCATCCTGAATGTCGCCCTCAATCATCAAAGTATAATTCGAACCAACGATCAGCACCTCAT
GACTACTGCATTACAAAATCTGGATGAAGCAGTGAAATTTGACATGGATGGTTATATATCATCAAAGGATGATGACAAAG
ATTATGTGGCTCTAAGAATCTCAAAAACTCGATTGTATATGAGTGCCCAAGATGAAAACCAACCGGTGTTGCTGAAGGAG
ATGCCTGAAATACCCAAAACCATCACAGGTAGTGAGACTGACCTCCTCTTCTTCTGGGAAACTCAAGGAACTAAGAGCTA
CTTCAGATCAGTTGCCCATCCAGATTTGCTTATTGCCACAATGCAAGACAGTTTGGTGTGCTTGGCAACGGGGCCACCCT
TTATCACTGACTTTCAGATACTGGAAAACCAGGCTTAG

>ENSDNOT00000004306.3|m.33258 ENSDNOT00000004306.3|g.33258  ORF ENSDNOT00000004306.3|g.33258 ENSDNOT00000004306.3|m.33258 type:complete len:267 (+) ENSDNOT00000004306.3:1-801(+) [Dasypus_novemcinctus]
ATGGCCACAGTCCCTGACCTGTTTGAAGACCTGAAGAGCTGCTGCAGTGAAAATGAAGACAGTTCCCAGGACCTGCCTCT
GGACCAGCAGTCCTTCTATGACGCCTGCTTCGGTCCACTTCCTGGGGACTGCATGGATAAAATGAGGTCTCTGGGCACCC
CTGACTCCACGAAGACACCCCGGCTTACCTATGAGGAGAGCGTGGTACTGGTGACAGCCGGAGGGAAGGTTCTGAAGAGG
AGACGACTGAGCTTAAACCTGCCCATCGTTGAGGACGACCTGGGCGCTGACAGTGGGCCCAAAGCAGAAATCAAGCCCAG
ATCAGCACATTACACCCTCCAGAGCAACGTGAAATACAGCTTTATAAGGGTCATCAAGAACCAGTTCATCCTCAACGACG
ACCTTGCTCAAAGCATAATTCGAGACCCACTGGGTCCACACCTCAGAGCTGCTGCGTTAAACAATCTGGAGTATGCAGTG
AAATTTGACATGGGTGCTTATAAACCAACAGAGGTTAATAAACGTCCTGTGACTCTAAGAATCTCAAAAACGCGACTGTT
TGTGAGTGCTCAAGACGAGAGTGAACCTGTGCTCCTGAAGGAGATGCCTGAGACACCTAGGATCATCACTGGTAGTGAAA
CTAGCCTGCTCTTCTTCTGGGAAACCTACGGCACCAGGCACTACTTCAGGTCAGTCACCCACCCCGAGCTGCTCATTGCC
ACGATGGAAGACGCACAGGTGCACATGGCCAGGGGGCAACCCTCTATCACGGACTTTCAGATACAGGAGAACCAGGCTTG
A

>lcl|NW_004558730.1_cds_XP_012861441.1_12451|m.25776 lcl|NW_004558730.1_cds_XP_012861441.1_12451|g.25776  ORF lcl|NW_004558730.1_cds_XP_012861441.1_12451|g.25776 lcl|NW_004558730.1_cds_XP_012861441.1_12451|m.25776 type:complete len:274 (+) lcl|NW_004558730.1_cds_XP_012861441.1_12451:1-822(+) [Echinops_telfairi]
ATGGCCCAAGTTCCTGACCTGTTTGAAGACCTGAAGCACTGTTACAGTGAAATTGAAGAATACACCTCCAACAATGATGA
CCTCTCTCAGAATCAGAAACCCTTCTATGATACGAGCTGTAGCCCCCTCCAAGATGCCTACATGGACGGATTCATATCAC
TGAGTAGTGCCGCTGAAATCTCTAAGACAGCCAGGTGTTCGTTCAAGGAGAGTGTATCGGTGGTGACAACCAAAGGGAAG
GTGGTGAAGAAGCGACGCCTGGATTTCAATGAAACCATCACTGACGAAGACCTGCAGGCGATTGCCAATGATACAGAGGA
AGAAATTATTGAGCCCATGTCAGCAATGAATACATTCCAGAATAAAAGGAACTACTATTTTTCAAACATCCTCATAAGTC
ACTGCATCCTGACTAACATCAACTCCCAAAGTTTAACTAGAGACCCATCTAATTCAAATCTCCGGAGTATTGCATTACAG
AATCTGGATGATGCAGAGAGATTCGACATAGCTGGTTATAAACCAGCAGATGATATTTACAGAATTCCTGTGCTTTTAAG
AATCTCAGATACTCAACTATTTGTGTCTGGCCAAGGTGAAAATGAACCAGTGGTGTTAAAGAAGATGCCTGAGATGCCCA
AAGTCGTCCCAGAGGACAGCGACCTTCTCTTCTTGGTGGAACGAGTCGGTAATCACAGCTACTTCAGATCAGCTGCCTAT
CCAGATTTGTTTCTTGCCACGAGGGATGAAGGCCTGGTGCACCTGGCAAGGGGGTTACCCTCCATCATTGACTTCAAGCC
TCCCGAAGCCTACGAAGTGTGA

>ENSECAT00000025409.1|m.39639 ENSECAT00000025409.1|g.39639  ORF ENSECAT00000025409.1|g.39639 ENSECAT00000025409.1|m.39639 type:complete len:269 (+) ENSECAT00000025409.1:1-807(+) [Equus_caballus]
ATGGCGAAAGTCCCTGACCTCTTTGAAGACCTGAAGAACTGTTACAGTGAAAATGAAGACTACAGTTCTGAAATTGACCA
TCTCTCTCTGACTCAGAAATCCTTCTATGATGCAAGCTATGACCCACTTCCTGAGGACTGCATGGATACATTTATGTCTC
TGAGCACCTCTGAAACCTCTAAGACATCCAAGCTGAACTTCAAGGAGAGCGTGGTGCTGGTGGCAGCCAACGGGAAGACT
CTGAAGAAGAGACGGTTGAGTTTAAATCAGTTCATCACCAATGATGACCTGGAAGCCATTGCCAATGATCCAGAAGAAGG
AATCATCAAGCCCCGATCAGTACATTACAACTTCCAGAGCAATACAAAATACAACTTTATGAGGATCGTCAACCACCAGT
GTACTCTGAATGATGCCCTCAATCAAAGTGTAATTCGAGACACATCAGGTCAATATCTTGCGACTGCTGCACTTTTCTCT
TTGCCAGTGAAATTTGACATGGGTGCTTATACATCAGAAGAGGATTCTCAACTTCCTGTGACTCTAAGAATCTCAAAAAC
TCGACTGTTTGTGAGTGCCCAAAATGAAGATGAACCCGTACTGCTAAAGGAGATGCCTGACACACCCAAAACTATCAAAG
ATGAGACCAACCTCCTCTTCTTCTGGGAACGTCACGGCTCTAAGAACTACTTCAAATCGGTTGCCCATCCAAAGTTGTTT
ATTGCCACAAAGCAGGGAAAACTGGTGCACATGGCAAGGGGGCAACCCTCTATCACTGACTTTCAGATATTGGACAACCA
GTTTTGA

>ENSHGLT00000007479.1|m.12234 ENSHGLT00000007479.1|g.12234  ORF ENSHGLT00000007479.1|g.12234 ENSHGLT00000007479.1|m.12234 type:complete len:272 (+) ENSHGLT00000007479.1:1-816(+) [Heterocephalus_glaber]
ATGGCCGAAATTCCGAACCTGTTCGAAGACCTGAAGAGCTGTTACAGTGAAAATGAAGAATATGCTTCTGCCATTGACCA
TCTCTCTCTGAATCAGAAATCCTTCTATGACACAAGCTATGGCCCACTTGACAAGAACTGCATGAATACATCCATGTCTC
TGAGAACACTTGAAACCTCTGAAGCATCTGAGCTTACCTTCAAGAAGAACTTGGTGGTGGTGTCAACGTCAGCCCATGGG
ACAGTTCTGAAGAAGAGATGGCTGAGCTTAAATCAAACCATTACTAATGAAGATCTGGACGCCATCGCCAATGATCCAGA
AGAAGAAATCATCAAGCCGCAGTCAGCACCTCACACCCTCCAGAGCAATGTGAGATACAAATACATGAGGATTCTCAGGA
AGGAATTTGTCCTAAGTGATTCCATTCATCAAAGTATAACTCTAGATGCGACGGGTCAATACCTCAGGGCTGTTGCATTA
ACTGACCTGAGCCAGGAAGCTGTGAAATTTGACATGGGTGGCTACATATCAGCAACAGATGATAATACAAATCCTGTGAC
TTTAAGAATCTCAAAAACCCGACTGTTTGTGAGTGCCCAAGAAGAAGACCAGCCCATGTTGCTGAAGGAGATGCCTGAGA
CACCAAAAATCATCACAGGTAATGAGCTCAACCTGCTCTTCTTCTGGGAAAATGAAAGAGGTCATAACTTCTTCAGGTCA
GCTGCCAATTCAGAGCTGCTCATTGCCACAAAGGAAGACAGTCTGGTGCACATGGCCAGGGGATCATCCTCTATGACAGA
CTTTCAGATATCCTAA

>ENST00000263339.3|m.58981 ENST00000263339.3|g.58981  ORF ENST00000263339.3|g.58981 ENST00000263339.3|m.58981 type:complete len:272 (+) ENST00000263339.3:1-816(+) [Homo_sapiens]
ATGGCCAAAGTTCCAGACATGTTTGAAGACCTGAAGAACTGTTACAGTGAAAATGAAGAAGACAGTTCCTCCATTGATCA
TCTGTCTCTGAATCAGAAATCCTTCTATCATGTAAGCTATGGCCCACTCCATGAAGGCTGCATGGATCAATCTGTGTCTC
TGAGTATCTCTGAAACCTCTAAAACATCCAAGCTTACCTTCAAGGAGAGCATGGTGGTAGTAGCAACCAACGGGAAGGTT
CTGAAGAAGAGACGGTTGAGTTTAAGCCAATCCATCACTGATGATGACCTGGAGGCCATCGCCAATGACTCAGAGGAAGA
AATCATCAAGCCTAGGTCAGCACCTTTTAGCTTCCTGAGCAATGTGAAATACAACTTTATGAGGATCATCAAATACGAAT
TCATCCTGAATGACGCCCTCAATCAAAGTATAATTCGAGCCAATGATCAGTACCTCACGGCTGCTGCATTACATAATCTG
GATGAAGCAGTGAAATTTGACATGGGTGCTTATAAGTCATCAAAGGATGATGCTAAAATTACCGTGATTCTAAGAATCTC
AAAAACTCAATTGTATGTGACTGCCCAAGATGAAGACCAACCAGTGCTGCTGAAGGAGATGCCTGAGATACCCAAAACCA
TCACAGGTAGTGAGACCAACCTCCTCTTCTTCTGGGAAACTCACGGCACTAAGAACTATTTCACATCAGTTGCCCATCCA
AACTTGTTTATTGCCACAAAGCAAGACTACTGGGTGTGCTTGGCAGGGGGGCCACCCTCTATCACTGACTTTCAGATACT
GGAAAACCAGGCGTAG

>ENSLAFT00000001246.4|m.25132 ENSLAFT00000001246.4|g.25132  ORF ENSLAFT00000001246.4|g.25132 ENSLAFT00000001246.4|m.25132 type:complete len:269 (+) ENSLAFT00000001246.4:1-807(+) [Loxodonta_africana]
ATGGCCAAAGTTCCTGACCTGTTTGAAGACCTGAAGGACTGTTACAGTGAAAATGAAGAATACAGTTCCAACAATGACAC
CCTCTCTCTGATTCAGAAATCCTTCTATGATGCAAACTATGGCCCACTTCAGGAGGTCTGCATGGATAAATTTATGTCAC
TGAGTACCTCTGAAACCTCTAAGATAGCCAAACCTGCCTTCAAGGAGAGTGTGGCAGTGGTGTCAGCCACAGGGAAGATT
CTGAAGAAAAGACGACTAAGTTTAAATCAGCCCATCACTGATGAAGACCTGGAGGCCATTGCCAATGATCCAGAAGAAGA
AATCATCGAGAGCAAATCAGCATTTTCCACCTTCCAGAACAAAGTGAAATACGGCTTTACAAAGACCATCAAAAGCCAGT
GCATCCTGAACGACATCCTTGCTCAAAGTTTAATTCGAGACCCAACAGGTCCATACCTCAAGGCTGCTGCTTTAAATAAC
CTGGACAATGCAGTGAAATTTGACATAGGTGCTTATAAACCAGCAGATGGTTTTAACATTCCCGTGACTCTAAGAATCTC
AAAAACTCGACTATTTGTGAGTGCCCAAGACGAAGGTGAACCGCTGTTGCTGAAGGAGATGCCTGAGACACCCAAAGTCA
TCATAGATGAGACCAACCTCCTCTTCCTGTGGGAAAACCATGGTATTATGCACTACTTCAGATCAATGGCCCATCCAGAG
TTGTTTATTGCCACAAAGAATGAAGAACGTGTACACCTGGCAAGAGGGCAACCCTCTACCATTGACTTCAAGATATGGGA
TAACTAG

>ENSMMUT00000027798.3|m.59913 ENSMMUT00000027798.3|g.59913  ORF ENSMMUT00000027798.3|g.59913 ENSMMUT00000027798.3|m.59913 type:complete len:225 (+) ENSMMUT00000027798.3:1-675(+) [Macaca_mulatta]
ATGGATCAGTCTGTGTCTCTGAGTATCTCTGAAATCTCTAAAACATCCAAGCTGACCTTCAAGCAGAGCATGGTGGTAGT
ATCAACCAATGGGAAGGTTCTGAAGAAGAGACGGTTGAGTTTAAGCCAGTCCATCACTGATAATAACCTGGAGGCCATCG
CCAACGACTCAGAGGAAGAAATCATCAAGCCCAGGTCGGCACCTTTTAGCTTCCTAAGCAATATGACATACCACTTTATA
AGGATCATCAAACACGAATTCATCCTGAATGACACCCTCAATCAAACTATAATTCGAGCCAATGATCAGTACCTCACGGC
TGCTGCAATACATAATCTGGATGAAGCAGTGAAATTTGACATGGGTGCTTATACGTCATCAAAGGATGATACTAAAGTTC
CTGTGATTCTAAGAATCTCAAAAACTCAATTGTATGTGAGTGCCCAAGATGAAGACCAACCGGTGCTGCTGAAGGAGATG
CCTGAGATACCCAAAACCATCACAGGTAGTGAGACCAACTTCCTCTTCTTCTGGGAAACTCATGGCACTAAGAACTACTT
CATATCAGTTGCCCATCCAAACTTGTTTATTGCCACAAAGCATGACAATTGGGTGTGCTTGGCAAAGGGGCTACCCTCTA
TCACTGACTTTCAGATACTGGAAAACCAGGCTTAG

>ENSMICT00000048292.1|m.31823 ENSMICT00000048292.1|g.31823  ORF ENSMICT00000048292.1|g.31823 ENSMICT00000048292.1|m.31823 type:complete len:270 (+) ENSMICT00000048292.1:1-810(+) [Microcebus_murinus]
ATGGCCAGAGTCCCCGACCTGTTTGAAGACTTGAAGAACTGTTACAGTGAAAACGAAGAATACAGTTCCGCCATTGACCA
TCTCTCTCTGAATCAGAAATCTTTCTATGATGCAAGCTACAGCCCCCATTGTAAGGACTACATGGGTCAATTTATGTCTC
TGAGTACCTTTGAAACCTCTAAGACATCCAAGTTTACCTTCAAGGAGAGTATGGTGGTGGTTGCAGACAATGGGAAAGTT
CTGAAGAAGAGACGATTGAGTTTAAATCAACACATGACTGATGATGACCTGGAGGCCATTGTAAATAATTCAGAAGAAGA
TATCATTGAGCCCAGGTCAGCAGCTTCCAACTTCCTGAGCAACATGAGTTACCGCTTTAAAAGGATCATCAAAGACCAAG
TCACCCTGAATGACACCCAAGGTCAAACTATAGTTCGAGCCCCCTCGAATGAGCACCTCTGGGCTGCTGCAATAAATAAT
AAGGACGATGCAGTGAAGTTTGACATGGGTGCTTATGTATCAAGAGATGACAGTAAAATTCCTGTGACTCTAAGAATCTC
AAAAACTCAACTGTTTGTGTGTGCCCAAGATGAAGACCAACCAGTACTACTGAAGGAGTTCCCTGAGACTCCCAAAACCA
TCACAGGTGGTGACACCAACATCCTCTTTTTCTGGGAAACTCATGGCAGCAAGAACTACTTCACCTCAGCTGCCCAACCA
CAATTGTTTATCGCCACAAAGCAAAACCATGTGGTACACATGGCAAGGGGACTACCCTCTATCACTGACTTTCAGATACT
AGATAGCTAG

>ENSMODT00000017594.2|m.37824 ENSMODT00000017594.2|g.37824  ORF ENSMODT00000017594.2|g.37824 ENSMODT00000017594.2|m.37824 type:complete len:265 (+) ENSMODT00000017594.2:1-795(+) [Monodelphis_domestica]
ATGGCAGAAACTATCATGGCCAGAGTCCCTGACGTGTTGGAGGCGCTGCATAGTGAAAATGAAGGATTTATTTCGGACAT
TGGTCAAGCTTCGTTGGGTCAGGACTCCTTCTACCCTAGCTTCAGCTCACACCACAAAGAGAGGTGGTCAAGCCCTGAGT
TTTCTAAGAAGGCCCACCAGCTTAATTTCCAAGAGGGTATGGCAGCACCAGTATCCCAAAGGAAAGTCAAAAAGAAGAGG
CGTCCCTTCAAAAATCATTACCCTTCTGACAATGACAGCCTTCCAGAAAAGGATAAAGATGTAACCAAATACGCAGCAGC
TTCCTTCGCCCTTCAAAACAAGATGGATTTTAGATTCATTTCCTATACCTTCAAACAAACACTGTATGACCAAATGGCCC
GAGGAATAATAAAAACAGGAAAGAACCTCAAAGCTGTTCCAATACAGGGCAGCACGCCTGAAGTGATATTTGATATAGGC
ATGTATGCAAACTTAGGACCTATACCACATTATGTGATCCCTGTGACTTTAAGGATCTCAAACACAAACCTGTACGTGGC
AGCAGGGAAGGAAAAGGAACCTGTATACCTAGAGGAAATTCCAGAGACACCTAAATGGATTGATGGTTCTACGAGTAATA
TCCTCTTCTACCAGTTAGACCCTCAGAATTACTGCACCTTTAACTCTGTTGCCAATCCAGAACTGTATCTGGCTACATCC
CCCATGGAAGATCAGTTGATGCACATGGCTGAAGGACTGCCTTCTCTTATTCACTTCCTAGTGACTGATGCATAA

>ENSMUST00000028882.1|m.3539 ENSMUST00000028882.1|g.3539  ORF ENSMUST00000028882.1|g.3539 ENSMUST00000028882.1|m.3539 type:complete len:271 (+) ENSMUST00000028882.1:1-813(+) [Mus_musculus]
ATGGCCAAAGTTCCTGACTTGTTTGAAGACCTAAAGAACTGTTACAGTGAAAACGAAGACTACAGTTCTGCCATTGACCA
TCTCTCTCTGAATCAGAAATCCTTCTATGATGCAAGCTATGGCTCACTTCATGAGACTTGCACAGATCAGTTTGTATCTC
TGAGAACCTCTGAAACGTCAAAGATGTCCAACTTCACCTTCAAGGAGAGCCGGGTGACAGTATCAGCAACGTCAAGCAAC
GGGAAGATTCTGAAGAAGAGACGGCTGAGTTTCAGTGAGACCTTCACTGAAGATGACCTGCAGTCCATAACCCATGATCT
GGAAGAGACCATCCAACCCAGATCAGCACCTTACACCTACCAGAGTGATTTGAGATACAAACTGATGAAGCTCGTCAGGC
AGAAGTTTGTCATGAATGATTCCCTCAACCAAACTATATATCAGGATGTGGACAAACACTATCTCAGCACCACTTGGTTA
AATGACCTGCAACAGGAAGTAAAATTTGACATGTATGCCTACTCGTCGGGAGGAGACGACTCTAAATATCCTGTTACTCT
AAAAATCTCAGATTCACAACTGTTCGTGAGCGCTCAAGGAGAAGACCAGCCCGTGTTGCTGAAGGAGTTGCCAGAAACAC
CAAAACTCATCACAGGTAGTGAGACCGACCTCATTTTCTTCTGGAAAAGTATCAACTCTAAGAACTACTTCACATCAGCT
GCTTATCCAGAGCTGTTTATTGCCACCAAAGAACAAAGTCGGGTGCACCTGGCACGGGGACTGCCCTCTATGACAGACTT
CCAGATATCATAA

>ENSMLUT00000000165.2|m.8140 ENSMLUT00000000165.2|g.8140  ORF ENSMLUT00000000165.2|g.8140 ENSMLUT00000000165.2|m.8140 type:complete len:270 (+) ENSMLUT00000000165.2:1-810(+) [Myotis_lucifugus]
ATGGCTCAGGTCCCTGACCTCTTTGAAGACCTGAAGAGCTGCTACAGTGAAAATGAAGAATACAGTTCCGAAATTGACCA
ACTCTCTCTGAATCAGAAATCCTTCTATGATGCAAGCTACGACCCATTTCCCAAGAACTGCATGGGCCAATTCCTATCTC
TGAGTACCTCTGAGACCTCTAAGACATCCCAGCTTACCTACAAGGAGAGTGTGGTGGTGGTGGCGGCCAATGGGAAGATT
CTGAAGAAGAGACGGTTGAGTTTCAATCAGTTCATTACCGATGATGACCTGGAAACCATTGCCAATGATCCAGAAGAAGA
AATCCTCCAGCCCACGTCAGTACCTTACAGCTTCCAGGGCAACGTGAAGTACCCCTTCATGAGGGTCATCAAAAGGCATT
TCATCCTGAATGACAACCTCCACCAAAGCATCATTCGAGACACATCAGGCCGCTTCCTCATGGCCGCCACGTTAAATAAT
ATGGACCAAGCAGTGAGATTTGACATGGGTGCTTATAAATCAGATGACCTTAAACGTCCTGTAACTCTGAGAATCTCAGA
CACGCGACTGTTTCTGAGTGCGCAAAATGAAGGCGAACCCGTATTGCTAAAGGAGTTGCCTGAGACACCCAAAATCATCA
CAGATGAGACCAACCTCCTCTTCTTCTGGGAATCTCAGGGCAGTAAGGACTACTTCGAGTCAGTTGCCCATCCAAAGCTG
TTTATTGCCACAAAGCAAGAATACCAGGTGCACATGGCAAGTGGGCATCCCTCTATCATTGACTTGCAGATACTGGAAAA
CTACGCTTAA

>lcl|NW_004438498.1_cds_XP_004276814.1_16551|m.28751 lcl|NW_004438498.1_cds_XP_004276814.1_16551|g.28751  ORF lcl|NW_004438498.1_cds_XP_004276814.1_16551|g.28751 lcl|NW_004438498.1_cds_XP_004276814.1_16551|m.28751 type:complete len:266 (+) lcl|NW_004438498.1_cds_XP_004276814.1_16551:1-798(+) [Orcinus_orca]
ATGGCCAAAGTCCCCGACCTCTTTGAAGACCTGAAGAACTGTTACAGTGAAAATGAAGCATACAGTTCCGAAATTGACCA
TCTGTCTCTGAATCAGAAGTCCTTCTATGATACAAGCTATGAACCACTTCGTCAGGACTGCATAGATAAATATATGTCTC
TGAATACCCCTGAAACCTCTAAGACATCCAAGCTTACCTTCAAGGAAAATGTGATGATGGTGGCAGCCAACGGGAAGATT
CTGAAGAACAGATGGTTGAGTTTAAATCAGTTCCTCACCGACGATGACCTGGAAGACATTGCCGATGATACAGAAGAAGA
AATCATCAAGCCCAGATCAGCACATTACAGCTTCCAGAGCAACATGAAATACAACTTTATCAAGCTCATCCAACAGCAAT
ACATCCTGAATGACGCCCTCCATCAAAGTATAGTTCTACATCCGTCAGGTCAATACCTCATGGCTGCTGCATTAAATAAT
CTGGATGAGGCAGTGGAATTTGACATAGCTGCTTATACATCAGGAGATGATACTCAACTTCCTGTGACTCTAAGAATCTC
AAAAACTCAACTGTTTGTTTGTGCTCAAAACGAAGGCGAACCCGTATTGCTAAAGGAGATGCCTGAGACACCCCAAACCA
TCAAAGATGAGACCGATCTCCTCTTCCTCTGGAGCAACCATGGCAGTATGCAACACTTCAAATCAGTTGCCCATCCCAAG
CTGTATTTTGCCACAAAGGGAGAAAAACTGGTGCACCTGGCAAGGGGCCCGCCCTCTATCATTGACTTTCAGCTTTGA

>ENSOCUT00000008771.3|m.30542 ENSOCUT00000008771.3|g.30542  ORF ENSOCUT00000008771.3|g.30542 ENSOCUT00000008771.3|m.30542 type:complete len:268 (+) ENSOCUT00000008771.3:1-804(+) [Oryctolagus_cuniculus]
ATGGCCAAAGTCCCTGATCTGTTTGAAGACCTAAAGAACTGTTTCAGTGAAAATGAGGAATACAGCTCTGCCATTGACCA
TCTTTCTCTGAATCAGAAATCCTTCTATGATGCAAGCTATGAACCACTTCATGAAGACTGCATGAATAAAGTTGTGTCTC
TGAGTACCTCTGAAACCTCTGTGTCACCCAACCTCACCTTCCAGGAGAATGTGGTGGCAGTAACAGCCAGTGGGAAGATT
CTGAAGAAAAGACGCTTGAGTTTAAACCAGCCCATCACTGATGTTGACCTGGAGACCAATGTCAGTGATCCAGAAGAAGG
AATCATCAAGCCCAGATCAGTTCCTTACACCTTCCAGAGAAATATGAGATACAAATACTTGAGAATCATCAAACAAGAGT
TTACCCTGAATGATGCTCTCAATCAAAGCCTAGTTCGTGACACCTCAGATCAGTACCTCAGGGCAGCTCCACTACAAAAT
CTGGGCGATGCAGTGAAATTTGACATGGGGGTCTACATGACATCAGAGGATTCTATACTTCCTGTAACTTTAAGAATCTC
ACAAACTCCACTGTTTGTGAGTGCCCAGAATGAAGATGAACCTGTGCTGCTAAAGGAAATGCCTGAGACACCCAGGATCA
TCACAGACAGCGAGAGTGACATCCTCTTCTTCTGGGAAACTCAAGGCAATAAGAACTACTTCAAGTCAGCAGCCAACCCA
CAGCTGTTTATTGCCACAAAGCCAGAACATCTGGTGCACATGGCAAGGGGGTTACCTTCGATGACTGATTTTCAGATCTC
ATAA

>ENSPPYT00000014127.1|m.6916 ENSPPYT00000014127.1|g.6916  ORF ENSPPYT00000014127.1|g.6916 ENSPPYT00000014127.1|m.6916 type:3prime_partial len:274 (+) ENSPPYT00000014127.1:1-819(+) [Pongo_abelii]
ATGGCCAAAGTTCCAGACATGTTTGAAGACCTGAAGAACTGTTACAGTGAAAATGAAGAAGACAGTTCCTCCATTGATCA
TCTGTCTCTGAATCAGAAATCCTTTCTATCATXXXXXXXXXXAAGCTATGGCCCACTCCATGAAGGCTGCATGGATCAGT
CTGTGTCTCTGAGTATCTCTGAAACCTCTAAACATCCAGGCTTACTTCATGAGAGCATGGTGGTAGTAGCGACCAACGGG
AAGGTTCTGAAGAAGAGACGGTTGAGTTTAAGCCAATCCATCACTGATGATGACCTGCAGGCCATCGCCAACGGCTCAGA
GGAAGAAATCATCAAGCCTAGGTCAGCACCTTTCAGCTTCCTGAGCAATGTGAAATACAACTTTATGAGGATCATCAAAC
ACGAATTCATCCTGAATGATGCCCTCAATCAAAGTATAATTCGAGCCAATGATCAGTACCTCACAGTTGCTGCATTACAT
AATCTGGATGAAGCAGTGAAATTTGACATGGGTGCTTATAAGTCATCAAAGGATGATGCTAAAATTACCGTGATTCTAAG
AATCTCAAAAACTCAATTGTATGTGAGTGCCCAAGATGAAGACCAACCGGTGCTGCTGAAGGAGATGCCTGAAATACCCA
AAACCATCACAGGTAGTGAGACCAACCTCCTCTTCTTCTGGGAAACTCACGGCACTAAGAACTACTTCACATCAGTTGCC
CATCCAAACTTGTTTATTGCCACAAAGCAAGACTACTGGGTGTGCTTGGCAGGGGGGCCACCCTCTATCACTGACTTTCA
GATACTGGAAAACCAGGCT

>ENSSART00000013019.1|m.29990 ENSSART00000013019.1|g.29990  ORF ENSSART00000013019.1|g.29990 ENSSART00000013019.1|m.29990 type:complete len:266 (+) ENSSART00000013019.1:1-798(+) [Sorex_araneus]
ATGGCCAAAGTCCCCGACCTGTTTGAAGACCTGAAGAACTGTTACAGTGAAAATGAAGAATTCAGCTCTGAAGTGGAGCA
TCTCTCTCAGACTCAGAAATCCTTCTATGATGCAAGCTATGGGCCACTTCATGAGAACCACTTTGACAAATATATGTCTT
TGAGTACCTCAGAAAACTTGAAGACGTCTAAGCTTACTCTCAAGAAGAGTATGGTGATGGTGGAGACTCACGGGAAGATT
CTGAAGAAGAGGAGGCTGAGTTTTAATCAGTTTCTCACTGACGAGGACCTGGAAGTCATTGCCAATGCCCCAGAGGAAGA
AATCCAGCCCAGGTCTGTCTCTTACGAATTGAGGAGCAATGTGAAATACAAATTTATAACAACCAAAGGCCAGTGTACCC
TAAAGGATAGCCTCAATCAAAGTATCATTCAAGAAGACAAATACCTCCGTGCTACTGCTTTACAGGATCTAAATGCTGAA
GTGAAATTTGACATGGGTACTTATTTAGCAGACGATGATTCTGAAATACCTGTGACACTAAGAATCTCAAAAACTCAGTT
ATTTGTAAGTGCCCAAAATGAAGATGAACCTGTGTTGTTAAAGGAGTTTCTTGAGACACCCAAAACGATCAGAGATGAAA
CCAACATCCTCTTCATTAGGGAAAATAGTGGTAGTGTAAGTTACTTCAAATCAGTTGCCTATCCAGACTTGTATATTGCC
ACAAAACAAGATCACTTCGTGCACATGGCAAAAGGACCTCCTTCTATCACTGACTTTTTTGTATGGGAAAGCTCTTAA

>ENSSSCT00000008863.2|m.44133 ENSSSCT00000008863.2|g.44133  ORF ENSSSCT00000008863.2|g.44133 ENSSSCT00000008863.2|m.44133 type:complete len:271 (+) ENSSSCT00000008863.2:1-813(+) [Sus_scrofa]
ATGGCCAAAGTCCCTGACCTCTTTGAAGACCTGAAGAACTGCTACAGTGAAAATGAAGAATACAGTTCTGATATCGACCA
TCTCTCTCTGAATCAGAAGTCCTTCTATGATGCCAGCTATGAGCCACTTCCTGGGGACGGCATGGATAAATTTATGCCTC
TGAGTACCTCTAAAACCTCTAAGACATCCAGGCTAAACTTCAAGGACAGTGTGGTGATGGCAGCAGCCAACGGGAAGATT
CTGAAGAAGAGACGGTTGAGTTTAAATCAGTTCATCACCGATGACGACCTGGAAGCCATTGCCAATGACACAGAAGAAGA
AATCATCAAGCCCAGATCAGCAACATACAGCTTCCAGAGCAACATGAAATACAACTTCATGAGGGTCATCAACCACCAGT
GCATCCTGAATGATGCCCGCAATCAAAGCATCATTCGAGACCCGTCAGGTCAATACCTCATGGCTGCTGTGCTAAATAAC
CTGGATGAGGCAGTGAAATTTGACATGGCTGCTTATACATCAAATGATGATTCGCAACTTCCTGTGACTCTAAGAATCTC
AGAAACCCGACTGTTTGTGAGTGCTCAAAACGAAGACGAACCCGTGTTGCTGAAGGAGCTGCCTGAGACACCCAAAACCA
TCAAAGATGAGACCAGTCTCCTCTTCTTCTGGGAAAAGCATGGCAATATGGACTACTTCAAATCAGCCGCCCATCCAAAG
TTGTTTATTGCCACAAGGCAGGAAAAACTGGTGCACATGGCACCGGGGCTGCCCTCTGTCACTGACTTTCAGATACTGGA
AAACCAGTCTTGA

>ENSTTRT00000011057.1|m.6657 ENSTTRT00000011057.1|g.6657  ORF ENSTTRT00000011057.1|g.6657 ENSTTRT00000011057.1|m.6657 type:3prime_partial len:265 (+) ENSTTRT00000011057.1:1-792(+) [Tursiops_truncatus]
ATGGCCAAAGTCCCCGACCTCTTTGAAGACCTGAAGAACTGTTACAGTGAAAATGAAGAATACAGTTCCGAAATTGACCA
TCTGTCTCTGAATCAGAAGTCCTTCTATGATGCAAGCTATGAACCACTTCATCAGGACTGCATAGATAAATATATGTCTC
TGAATACCCCTGAAACCTCTAAGACATCCAAGCTTACCTTCAAGGAAAATGTGATGATGGTGGCAGCCAACGGGAAGATT
CTGAAGAACAGATGGTTGAGTTTAAATCAGTTCCTCACCGACGATGACCTGGAAGACATTGCCAATGATACAGAAGAAGA
AATCATCAAGCCCAGATCAGCACATTACAGCTTCCAGAGCAACATGAAATACAACTTTATCAAGCTCATCCAACAGCAAT
ACATCCTGAATGACGCCCTCCATCAAAGTATAGTTCTAGTCGGTCAACACCTCATGGCTGCTGCATTAAATAATCTGGAT
GAGGCAGTGGAATTTGACATAGCTGCTTATACATCAGGAGATGATACTCAACTTCCTGTGACTCTAAGAATCTCAAAAAC
TCAACTGTTTGTTTGTGCTCAAAACGAAGGCGAACCCGTATTGCTAAAGGAGATGCCTGAGACACCCCAAACCATCAAAG
ATGAGACCGATCTCCTCTTCCTCTGGAGCAACCATGGAAGTATGCAACACTTCAAATCAGTTGCCCATCCCAAGCTGTAT
TTTGCCACAAAGGGAGAAAAACTGGTGCACCTGGCAAGGGGCCCGCCCTCTATCATTGACTTTCAGCTTCTG

>IL1A|ENSG00000115008 [cellage_279]
ATGGCCAAAGTTCCAGACATGTTTGAAGACCTGAAGAACTGTTACAGTGAAAATGAAGAAGACAGTTCCTCCATTGATCA
TCTGTCTCTGAATCAGAAATCCTTCTATCATGTAAGCTATGGCCCACTCCATGAAGGCTGCATGGATCAATCTGTGTCTC
TGAGTATCTCTGAAACCTCTAAAACATCCAAGCTTACCTTCAAGGAGAGCATGGTGGTAGTAGCAACCAACGGGAAGGTT
CTGAAGAAGAGACGGTTGAGTTTAAGCCAATCCATCACTGATGATGACCTGGAGGCCATCGCCAATGACTCAGAGGAAGA
AATCATCAAGCCTAGGTCAGCACCTTTTAGCTTCCTGAGCAATGTGAAATACAACTTTATGAGGATCATCAAATACGAAT
TCATCCTGAATGACGCCCTCAATCAAAGTATAATTCGAGCCAATGATCAGTACCTCACGGCTGCTGCATTACATAATCTG
GATGAAGCAGTGAAATTTGACATGGGTGCTTATAAGTCATCAAAGGATGATGCTAAAATTACCGTGATTCTAAGAATCTC
AAAAACTCAATTGTATGTGACTGCCCAAGATGAAGACCAACCAGTGCTGCTGAAGGAGATGCCTGAGATACCCAAAACCA
TCACAGGTAGTGAGACCAACCTCCTCTTCTTCTGGGAAACTCACGGCACTAAGAACTATTTCACATCAGTTGCCCATCCA
AACTTGTTTATTGCCACAAAGCAAGACTACTGGGTGTGCTTGGCAGGGGGGCCACCCTCTATCACTGACTTTCAGATACT
GGAAAACCAGGCGTAG
