# Supplementary material for: A multidimensional systems biology analysis of cellular senescence in aging and disease
Source: Genome Biol. 2020 Apr 7;21:91. doi: 10.1186/s13059-020-01990-9 (PMC7333371; doi:10.1186/s13059-020-01990-9)
Supplement: Supplementary file 3 — 271 CellAge orthogroups. Directory containing FASTA files of CellAge orthogroups. [file 13059_2020_1990_MOESM3_ESM.zip › SI Cellage_Orthologous-Groups/ENSG00000013810.fa]

>bmy_05472 [Balaena_mysticetus]
ATGAGTCTGCACATCTTCAGCGACGAAAATGTCACTGGTGACAAAAGTACAGAAAACTGCGACTTCCTGTTTTCACCACC
GGAACTTACCGGAAGATCATCTGTTCTCCGTCTGTCACAGAAAGAAAATGTACCACCTAAGAGCACAGCCAAAGCTATGA
AGGTTACTTTTCAGACACCTCTGCGGGATCCACAGACACACAGGATTTTAAGTCCCAGCACGGGCAGCAAGCTTGAAGCT
TGTTTTGCTCTGGGCGACACCATTGGATTAGAAAACTGTCATCAAGTCTGGACCCAGAAAGAGAACCAACAGTTCACCAA
GGAAACAGACACTAGAACGACCAATGGAAXTCTCCAGAAACCAGCAGTGGCCGATGCCAACCCCCCTTCAGAGGACATGA
GACCAGCCTCTGACGACAGGCGTCGCAGCGGGCCCTCCTTGGCTCCCCTGGCCTGCCTGGATCATGCAAGCTCTTCCCAG
ATGCCCGAAAGTGTTGAAAACCCAGAGGCATCTCCAGGACAAACGTCAGGCAGCCCTGAGCACACCCAGGAAGAACGTGT
CCATCCTCATTCCTTAGAGGAAAGTGCTACCTCTACCTCCACAATTCTAGAAGACCCTCCCGGGATGGCGTCCCAGGAXA
GAACAGAGGACCCGCTGAGAGCCACAGGAGAAAACTCGAGCGGGGTCCCTGCTCCCTCTGCCGGGGCTGCTTCGGCTCCT
CGTACCCACCCCGGAGGAGCCCGCGGAGCAGAGCCCCTCGTGGACCTGCCTGGCGAGGCCCCAGCGGGCTCCAAGGTCAC
TGCCAGCCGCGAGGACACCGCCCCAGCTGGCCCCGTGGAGGCTGGAGGCGCCACGTTCCCCAGTCCTCAGAGGGAGGAGG
CCGAAGGCCAGACGGCCGACTCTTTGAGGAGTGAGCCCATAAGGCTGGAATTTGACTTCTCTGACGCCACCAGCAAAAGG
CCGCCCCCACTGAGGAAACGAGGGAAGACCCCGGCTCTCAGACCTCCCTCGAGGAGACCAGAGGCGAGGCAGGAAAAGGA
GGAAAAGGCCCTCATGGAGGCGGGCGAGGGTCCCGATCCCCCTCCCCGCGGGTCCAACAGCCTGGACCGGGGCAAGCTGG
ACGACCCAGACTGTAACCCTGCCGGAGGTGACGGAGAGGCGCGGCGCCCAGAGCACCCCAGGAGCGGGCCGGCCACAGAG
GCCTCGTCTCCAAGCCGGCAGGTGCTCTTGGCCTCGGCGGATGACACACCGGGGGCGCAGACCTCGGCAGGGACCGCAGA
AGCGGCGGGCGAGGTATGGGTGTGGGCGGGCGTCCTCAGGCTCTTGCCACGTCTGCGGATCGTCACGGGGCAGAGGCAGG
CCGGTGGGGCCCCGGGGCTGGGGGGTGGGACGCGCTGCTTCCCCCGCTCCCCCACGCCCCCTCGTCTTGATGAGCCCCCG
CGCAGCCCGGGCAGCAAGCCGCCCACCGTGCCCACTGACCCCACACCCCCGACCCCCCGGGGGCCGGAGCCCGGCCTGGA
CCTGAGCAGGGAGCACTTCCGGGACCCCGCCGAGGGTACGTTGTTCACCGTCCTCGAGGCCAGGGGGACACCTTTGGTTG
TCACGCCCCCGGGGGTGCTGTCAACACCCTGCGGGACACGGCACGGCCCCACGGAACCATCCAGCCCCAAGCGTCCTGAG
CCTGAGGACAGCAACCCCGCTCTGGCCGTCAGTCAAGAGTGGACGGGGAGGGGTGCCACTCCGTGTGCACAGCCCGAGTG
CTGGCGGCGGGGTGCCGAGCTGGCCTTXGTTTCCCCCGAGCACCCGACCCGTGGCGAGGGGGCGGCCCGTGGGATGCGGC
TGGCAGCTGGCGTCTCCCTTTCAGTTCTAGGCACGGGGGCCGAGGTGGATTACCTGGAGCAGTTCGGGGCGTCCTCGTTT
AAGGAGTCGGCCCTGAGGAAGCAGTCCTTGTACCTTAAGTTTGACCCGCTCCTGCAAGACAGCCCCCGGGGGCCGGCGCC
TGTGGCCCCGGAGCCCAGCAGTGCACGGGGCACAGACCCGCATTCCTCGGGAAGCCCCCTGGAGGCCCAGCTGCTGGACC
TGGACTTCGCAGGAGCCCCGGGCGTTCCCGTAAGTGGTCCGTCCCCTCTGTGGTGTAAAGAGACACCTAAGGGCCCGGCT
TTCACGTGCTGTGGATCTGAAGGCTTAAGGGGTCCGTTGGCCCGAGGGGCCGCCCCTGGCTGCGCCGTGCCGTCTGGGGA
GCCGACGGGGCAGAGAGGAGTGCCAGGGGAGCTTGCGGCCCAGCCGGTCTCTGTCGCCCTGCAGATGCTCGGCCCAGCTC
CATGTGACCTCGGACCCAGGGCTCCGCTGCTGCCCGTGGGCCCCATTGTGGACGTGCTGCAGTACAGCCAGAAGGACCTG
GACACTGCGGTTGGGGCGATGCAGAAGGAGAACGAGGCGCTTAGGGGCAGGTGCACGGCGCTGCAGGAGAAGATCCTGGA
GATGGGGAAAATCATGGACGGGTTTGAGGGCACCGTGTACCAGGCGATGGAGGAGGCTCAGAAACAGAAGGAACTTGCCA
AAGCCGAGATCCAGAAGGTTCTGAGGGAGAAAGACCAGCTGACTGCAGACCTGCACTCCATGGAGAAGTCATTCTCCGAC
CTCTTCAAGCGGTTTGAGAAACAGAAGGAAGTGATTGAAGGCTACCGCACGAACGAAGAGTCGCTGAAGAAGTGTGTTGA
GGATTCCATAGGGAGGATCGAGAAGGAGGGCCAGAGGTACCAGGCGCTGAAGGCCCACGCGGAGGAGAAGCTCCAGCTGG
CGAACGAGGAGATCACCCAGGTCCGGAGCAAGGCCCAGGCGGAGGCCCTGGCGCTGCAGGCGGTCCTGAGGAAGGAGCAG
ATGCGCGTCCACTCGCTGGAGAAGGTCGTCGAGCAGAAGACTAAAGAAAACGATGAACTGACCAGAATCTGTGATGACCT
CATTTCCAAGATGGAGAGAATCTGA

>lcl|AC_000163.1_cds_NP_001093775.1_12767|m.13769 lcl|AC_000163.1_cds_NP_001093775.1_12767|g.13769  ORF lcl|AC_000163.1_cds_NP_001093775.1_12767|g.13769 lcl|AC_000163.1_cds_NP_001093775.1_12767|m.13769 type:complete len:811 (+) lcl|AC_000163.1_cds_NP_001093775.1_12767:1-2433(+) [Bos_taurus]
ATGAGTCTGCATCTCTTCAGTGACGAAAACGTCACTGGTGACAAAAGTAGGGAAAATTGCGACTTCCTGTTTTCACCCCC
GGAACTTACCGGAAGGGCGTCCGTTCTCCGTCTGTCACAGAAAGAGAATGTGCCGCCGAAGAGCACAGCCAAAACTGTGA
AGGTGACTTTTCAGACACCTCTACGGGACCCACAGACATACAGGATCTTAAGTCCCAGCGTGGGCAGCAAGCTCGAAGCC
TGTTTTGTTCTGGGTGACCCCATTGAATTAGAAAACTGCCATCAAGTCTGTACCCAGAAAGAGAATCAACAGTTCACCAA
GGAAACAGACACCAAAACGACCCATGGAATTCTCCAGAAGCCAGTACCAGTCAACACCGAGCCCCCCTCAGAGGACATGA
GACCAGTCTCTGAAGACCAGCCTCCTGGTGGGCCCCCCTCAGCTCCTCTGGTCAGCCTGGGTCCCTCAAGCTCTTCCCAG
ATACCAGAGAGTGTTGAAAACCCGGAGGCCTCCCGAGGACCAGCACCCGGCAGCCCTGAGTGTGCCCGGGAAGAGCACGT
CCACCCTTGGCCCTCAGAGGAGAGCATGCCCCTCGGCCCCATGGCTCCAGAACAGCCCTCTGGGGTGGTGTCCCAGGACA
CAGCAGAGGACCCACTCAGCGGTACGGGAGGGGACTCAGAGGGGGTCCCTGGTCCCCCTGCCAGGCCCGCCTCGCCCTGT
GGTGCCCCCCCTGGAGAAAAACCCCTCGTGGACCTGCCTGGAGCGGCCCCAGTGGGCTCCATGGATGCCACCAGCCGCGA
GGACACGGCTCTGACCGGCCCTGGAGAGGCTGCGGGGGCCACACACCCCGGTGCTCAGGGGGAGGAGACCTGTGGCCAGG
CCGCCAGCTCTCTGAGGAGCGGTCCTGTCCGGCTGGAGTTCGACTTCTCTGATGCCACCGGCAAAAGGTCTCCCCCACTG
CGGAAGCGAGGGAAGGCCCTGGGTCTCAAGCCCCCCTCGAGGAGACCAGAGGCGAGGCCCGGAAAGGCCACCCTGGAGGC
GGGCAAGGGTTGCGAGCTCACTCTGCGTGGGTCCGACGGCCCGAGCTGGGACAAGCCAGACGACCCAGACTGTAACCCGG
CCGCAGACAGTGGCGAGGCCCGGCCCCTGGAGCACCCGCAGAGCGGCCAGGCCACAGAGGCCTTGTCTCTGAGCCGGCAG
GCGTGCTCAGATGACACACCCGGGACGAGGGCCCCAGCGAGGACCCCAGGAGCGGCGGGCGAGGGGTGGACCACAGGCTC
TTTGGGGGGTTCGGCGCCCCTCAGCAGCCCAAGTAGCGAGCCACCGACTGCACCCACCAACCCTACACCCCCCACCGAGA
GGGGGCCGGAGCCCACCCTGGACCTGAACGGGGAGCAGTTCCGGGACCCCGCGGAGGTCCTAGGCGCCGGGGCAGAGTTG
GACTACCTGGAGCAGTTCGGGGCGCCCTCGTTTAAAGAGTCAGCCCTGAGGAAGCAGTCGCTGTACCTCAACTTCGACCC
GCTCCTGCAGGACAGTCCCCAGGGGCTGACACCCAGCAGCAGCGGCAGGCCGCGGGGCCTACCTGTCCCGAGCGCGGGCC
CTCTGGCCTCCGAGGAGAGCCCCGGGCTCATGCAGACAGCAGGTGGCTTCTCTCTTGGTCTCCGTGCTCGCAGTGTGGAC
AAGCCTTCCTCTGGAAGCCCCCCGGAGGCCCAGCTGCTTGACCTGGACTTCCCTGGAGCCCCGGGCATTCCTATACCTGG
CCTGGCTCCGTGTGACCTTGGGCCCGGGGCTCCACTGCTGCCTGTGGGGCCGATCGTGGACGTGCTGCAGTACAGCCAGA
AGGACCTGGACTCGGCGGTGGAGGCCACGCAGAAGGAGAACGAGGTGCTGCGGGGCAAGTGCGCGGCGCTGCAGGAGAGG
CTCCTGGAGATGGGGAAGATCATGGACAGCTTTGAGGGGACTGTCTACCAGGTGATGGAGGAGTCTCAGAAACAGAAGGA
GCTCACCAAGGCCGAAATGCAGAAGGTCCTGAAGGAGAAGGCACAGCTGACGGCCGACCTGCACTCCATGGAAAAGTCGT
TCTCCGACCTTTTCAAGCGGTTTGAGAAACAGAAGGAGGTGATCGAAGGCTACCGCACGAACGAAGAGTCACTGAAGAAG
TGTGTCGAGGATTACATAGAGAGGGTGGAGAAGGAGGCCCAGAAGTACCAGGCACTGAAGGCCCAGGCGGAGGAGAAGCT
CCGGCAGGCAAGTGAGGAGATCGCCCAGGTCCGCAGCAAGGCCCAGACTGACGCTCTGGCGCTGCAGGCGGTCCTGAGGA
AGGAGCAGATGCGTGTCCACTCCCTGGAGAAGGTGGTGGAGCAGAAGACTAAAGAGAATGATGAGCTGACCAGGATCTGT
GACGACCTCATTTCCAAGATGAAGAGAATCTGA

>ENSCJAT00000003433.3|m.43976 ENSCJAT00000003433.3|g.43976  ORF ENSCJAT00000003433.3|g.43976 ENSCJAT00000003433.3|m.43976 type:complete len:766 (+) ENSCJAT00000003433.3:1-2298(+) [Callithrix_jacchus]
ATGAGTCTGCAAATCTTAAACAAAAATGTCAGCAGTGAGAAAAGTACAGAAAACTGCGACTTCCTGTTTTCACCCCTGGA
AGTTACCGGAAGATCATCTGTTCTTTGTGAGTCACAGAAAGAAAATGTGCCACCCAAGAACCTGGCCAAAGCTATGAAGG
TGACTTTTCAGACACCTCTGCGGGATCCACAGACGCACAGGATTCTGAGTCCTAGCATGGCCAGCAAACTCGAGGCTCCT
TTGGCTCAGGGTGACACCCTGGGACTGGAAAACTCTCACCCAGGGCGGACACAGAAGGACAACCAACAGCTCATTAAGGC
AGTGGATGCCAAAACTACTCATGGAATTATCCAGAAACCAGTGGAGGCTGACACCAAACCCCTGGGGGATGCAGGCCCAG
CCTTTGGGGATGGCAGCTCCGGTGAACCTGGCCCGGGCGCCCTGGCTGACCTGGACTGCTCAAGCTCTCCCCAGAACCCA
GGAAGTTCTGAAAACCAAATGGTGTCTCCAGGAAAACTGTCTGGCAGCCCTGAGCAAGCCTTGGAGGAAAATGTTCGTTC
TTATTCCTTAGACAAGGGAACGACACCCACCTCTGAGCCCCTAGGAGACCATCCCAGGACAGAGTCCCAACACAGAGTGG
AGCCTCTGCACAGAGCCGAGCAGGAATGCAGGCCTGGCGGGGTCTCTGTGCCCACAGCAGTGGCCACTTGGCCTCCTGGT
GTGAACTCTGAGGAAGCAGTCGGAGGAGCGCCCCTTGTGGGTCTGCCTGGCGAGGCCCTGGCCTGCCCCGTGAGTGTGGG
TACCCCCATGCCAGCAGATGGCACGCAGACCCTTACCTGTGCGCACACCTCTGCTCCTGAGAGCACAGCCCCAACCCTGA
GTCCTCTGGAGGAAGCGGCTTCGGGTCAGATGGTCAGCTCCTCAAGGACTGAACCCATAAAACTTGAATTTGATTTCTCC
GATGGCACCACCCCTGCGCTGGCTTCTCAGGGCTCTTTTCACCTCGACTGGGACAAGCTGGAGTACCCAAACTTCACCCC
GTTCGGAGGTAGCACGAAGTCTAGTTGCAGAGAGGCCCAGCCTCCAGAAAGCCCCAAGACCAGGCTGGGCCAGCCGGCAG
CTGAACCACGGAGTCCCATGGAGGAGCTGGGCTCCCATCTGAGCCAGCAGCTGCTTTCAGCCTTAGCAGAGGACACACCT
GTGGTGCAGTTGGCAGCTGAGACCCCAGGAGCAGAGAGCAAGGAGAGAGCCTCAGACTCTGCTAGCACCTCGCTTCCCAT
GGGCTGTCCGGACAGTGAGCCAGTGCCCACCCATCAGCAGGGGCAGCCTGCCTTGGAGCTGAGAGAGGAGCACTTCAGAG
ACCCCGCTGAGGTTCTAGGCACAGGGGCAGAGGTGGATTACCTGGAGCAGTTTGGAGCTTCCTCGTTTAAGGAGTCGGCC
TTGAGGAAGCAGTCCTTATACCTCAAGTTCGACCCTCTCCTGAAGGACAGTCCTCAAAGACCAGGGCCCGTGGCCACAGA
GACCAGCAGCACGCACGGTGTGGAGGAGCCTCCCTCAGGAAGTCCGCGGGAAGCCACCCTTGTGGAGTTGGATTTCTTGG
GAGCACTGGATGCTCCGGTTCCAGACCCACCCCCAGGTGTCCCTGCACCTGGCGGCCCACCCCTGTCCACCGGGCCTATA
GTGGACCTGCTGCAGTACAGCCAGAAGGACCTGGACACGGCGGTGAAGGCGGCACAGGAGGAGAACCAGGAGCTGAGGAG
CAGGTGTGAGGAGCTCCAGAGGAAGAACGTGGAGCTGGGGGTGATCATGGACAGGTTCGAGGAGGTCACATACCAGGTCA
TGGAGGAGGTTCAGAAACAGAAGGAACTTGCCAAAGCCGACATCCAGAAAGTTCTACAAGAAAAAGACCAGCTGACTGCA
GATCTGAACTCCATGGAGAAGTCCTTCTCTGACCTCTTCAAACGCTTTGAGAAACAGAAGGAGGTGATTGAGGGCTACCG
CAAGAATGAAGAGTCACTAAAGAAGTGTGCAGAGGATTACCTGGTGAGGGTCACCCAGGCAGGCCAGAGGTACCAGGCCC
TGAAGGCCCACGCCGAGGAGAAGCTGCAGCTGGCAAACGAGGAGATCGCCCAGGTCCGGAGCAAGGCCCAGGCGGAAGCA
TTGGCCCTCCAGGCCAGCCTGAGGAAGGAGCAGATGCGGGTCCAGTCACTGGAGAGGACCGTGGAGGAGAAGACTAAAGA
GAATGAGGAGCTGACCAGGATCTGTGACGACCTCATCTCCAAGATGGCGAAGATCTGA

>ENSCAFT00000023795.3|m.6645 ENSCAFT00000023795.3|g.6645  ORF ENSCAFT00000023795.3|g.6645 ENSCAFT00000023795.3|m.6645 type:complete len:789 (+) ENSCAFT00000023795.3:1-2367(+) [Canis_familiaris]
ATGAGTCTGCAGATCTGCAACGATGAAAACGTCACTGGTGACAAAAGTACAGAAAACCATGAGTTCCTGTTTTCACCACC
GGAACTTACTGGAAGACTATCTGTTCTTCGTCTGTCACAAAAAGAAAATGTGCCACCCAAGAGCGTAGTCAAAGCTATGA
AAGTGACTTTTCAGACTCCTCTTCGGGACCCACAGACACATCGGATATTAAGTCCTGGCATGAGCAGCAAGCTCGAGGCT
CCTTTTGCTCTGGAGGATGCTTTTGGGTTAGAAAACTCTCCTCAAAACCGGATCCAGAAAGAGAATCAACAGCTTACAAA
GGAGGTTGACCTCAAAATGACCAATGGAATTCTCCAGAAACCAATGATGACCAATGCCAACCCCCCTCCTGGGGATGTGA
GAGCAGTCTCTGAAGATAGGCGGCATTCCAGTGGGCCCACCTCCACTCACCTGGCCAGCCTGGATCCCTCAAGCTCTCCC
CAGATGCCAGAAAGTCTTGAAAATCAAGTGGCTTCTCTAGGACAAACGTCTGTGAGCCCTGAGCAAGCCTTGGAGGAAAG
TGTTCGTTCTTATTTCTTAGAGAAAAGTATTATATCCACCTCTGAAATCCTAGAAGACTCTTCCCAGATGGCTCCCCAAG
ACAGAACAGAAGACCCTCACAGAGCTGCCAGAGAAAATTCAAACCAGGTCCCTGCATCCTCATCCGGGGCTACTTGGCCA
CCTGGCACTCAGCCTACAGAAGCATGTGCAGAAGGACCCTTCGCAGACCTGCCTGGCAAGGCCCCAGCCAGCCTGGGACC
CTTTGGTCCTAGGAACACCATCCTGGCCAGCCCTCTGAAGGCTAGAGGGGCCCCATCCCCAAGTCCTCAGAAGGAAGAAG
CTGATGACCAAAGGGTCAGCTCGTGGAGCAACAGACCTATAAGGCTAGAATTTGATTTCTCTGACAATGCCACCAGCAAA
AGGGAACTGGGGGAGAGACCCAGCCTTAAACCTCCTTCCGGGGTATCAGAGGCCAGACAGGAAAATGCACCCAAGGAGGC
GGATGAGGAGCCCATTCCTCTTCTCCGGGGGTCTTACAACCTGGACTGGAACAAGCTGGATGACCCAGACTTTAACCCGT
TTGAAGGTGGAAGAGAGGCCCAGCCCCCAGAAAGCCCCCAGAGCAGGCCAGCTGGACCTATGGCCAAGAAGTTGCATGCT
GGTCCCGAGGCCACAGGGTACTCCCCTCTGAGCCAGCAGGTGCCTACAGCCTCGGCAGAGGACGCACATGAGGTGCAGAC
GGCGGCAGGGACCCCAGGCACGGTGGGTGAGGAGGGAGCAGCAGAGCGCGCAGGGGCATCCGCTCCAGCAGGCAGCCTGG
GAGGTCCTCCACAGGACCCGGAGCCAGCCTCAGACCCCAAGGAGGAGTGCTTCCGAGACCCCACTGAGGTCCTAGGCACG
GGAGCTGAGGTGGACTACCTGGAACAGTTCGGGAGTTCCTTGTTCAAGGAGTCAGCCCTGAGGAAACAGTCCTTGTACCT
CAAGTTTGACCCGCTCCTGAAGGACAGCCCTCGGAGACCAGTGCCTGTGGCACCGGAGACCAACAGCACACAGGACAGCA
CACAGGACATGGCCGCACCTCCCTCAGGCAGCCCAACCGAGGCGAAGCTAGTGGAGTTGGATTTCCTAGGAGCCCCAGAT
GCTCCCGTGCTGGATCCGCCTCCCTGTGTCTTCGGGCCTGGAGGCCCGCTGCTGCCCTTGGGCTCCATCGTGGATGTGCT
GCAGTACACCCAGAAGGACATGGATGCAGCGGTGGAAGCCATGAGAGAAGAGAACTCCTTGCTGAGGAGCAGGTGTGACA
CACTCCATGCGAAGAATCTGGAAATGGGGAAGATAATGGACGGGTTTGAGGGGATCGTGTATCAGGCAATGGAGGAGGCT
CAGAAACAGAAGGAACTAGCAAAAGCTGAGATCCAGAAGATTCTAAAGGAAAAAGACCAGTTGGCTGCAGACCTGAGCTC
CATGGAAAAGTCTTTCTCTGACCTCTTCAAGCGGTTTGAGAAACAGAAGGAAGTGATCGAGGGGTATCACACGAATGAAG
AATCTCTGAAGAAGTGTGTCGAGGATTACATAGTGAGGATTGAGAAGGAGGGCCAGCGGTACCAGGCCCTGAAGGCCCAT
GCAGAAGAGAAGCTCAAGCTGGCCAGTGAGGAGATCGCCCAGGTGCGCAGCAAGGCCCAAGCGGAGGCCCTGGCCTTCCA
GGCCAGCCTGAGGAAGGAGCAGATGCGCATCCAGTCACTGGAGAAGACAGTAGAGCAGAAGACTAAGGAAAATGAAGAAT
TAACCCGAATCTGTGATGACCTCATTTCCAAGATGGAGAAGATCTGA

>ENSCCAT00000056344.1|m.54295 ENSCCAT00000056344.1|g.54295  ORF ENSCCAT00000056344.1|g.54295 ENSCCAT00000056344.1|m.54295 type:complete len:812 (+) ENSCCAT00000056344.1:1-2436(+) [Cebus_capuchinus]
ATGAGTCTGCAAGTCTTAAACAACAAAAATGTCAGCGGTGAGAAAAGTACAGAAAACTGCGACTTCCTGTTTTCGCCACT
GGAAGTTACCGGAAGATCGTCTGTTCTTTGTGAGTCACAGAAAGAAAATGTGCCACCCAAGAACCTGGCCAAAGCTATGA
AGGTGACTTTTCAGACGCCTCTGCGGGATCCACAGACACAGAGGATTCTAAGTCCTGGCATGGCCAGCAAACTCGAGGCT
CCTTTGGCTCAGGGTGACACCCTGGGACTGGAAAACTCTCACCCGGGATGGACACAGAAGAACCAACAGCTCATCAAGGC
AGTGGATGCCAAAACTACTCATGGAATTATCCAGAAACCAGTGGAGGCTGACACCGACCCCCTGGGGGATGCAGGCCCAG
CCTTTGGGGATGGCAGCTCCGGCGAACCTGGCCCAGGCGCCCTGGCTGGCCTGGACTGCTCAAGCTATCCCCAGAACCCA
GGAAGTTCTGAAAACCAAATGGCGTCTCCAGGAAAACTGTCTGGCAGCCCTGAGCAAGCCTTGGAGGAAAACGTTAGTTC
TTATTCCTTAGACAAGAGAATGACACCCACTTCTGAGCCCCTAGAAGACCCTCCCAGGACAGAGTCCCAGCATAGAGTGG
AGCCTCCGCACAGAGCCGAGGAGGAATGCAGGCCTGGTGGGGTCTCTGCACCCACAGCAGTGGCCACTTGGCCTCCTGGT
GTGATCCCTGAGGAAGCACGTGGAGGAGCGCCCCTGGGGGATCTGCCTGGCGAGGCCCCAGCCTGCCCCGTGAGTGTGGG
CACCCCCATGCCAGCAGATGGCACGCAGACCCTTACCTGTGCACACACCTCTGCTCCTGAGAGCACAGCCCTGACCCTGA
GTCCTTTGGAGAAAGCAGCTTCAGGTCAGATGGCCAGCTCCTTGAGGACTGGACCCATAAAACTTGAATTTGATTTCTCC
GACGGCGCCACCAGCAATAGGGCACCCCCCCCAAAGAGACGGGGAGAGAGATCCAGCCTCAAGCCTCCCTTGAGGAGAGT
GGCAGCAAGGCAGCAGCAGGCCCCGCGGGTGTCGGAAGAGGACAGTGGGAGCGGAGCGGGAGCGGAGCCCCCCGCGCTGG
CTTCTCAGGGCTCTTGCCACCTCGACTGGGACAAGCCGGAGTACCCAAACTTCACACCATTCGGAGGTGGCACCAAGCCC
GGTTGCAGTGAGGCCCAGCCCCTGGAAAGCCCCAAGACCAGGCTGGGCCGGCCAGCAGCTGAACCACGGAGTCCCACGGA
GGAGCCAGGCTCCCATCTGAGCCAGCAGCTGGTTTCAGCCTTAGCAGAGGACACACCTGTGGTGCAGTTGGCAGCTGAGA
CCCCAAGAGCAGAGAGCAAGGAGAGAGCCTCGAACGCTGCGGGCACCGCGCTTCCCACAGGCTGTCCAGACAGTGAGCCA
CTGCCCACCCATCAGCAGGGGCAGCCTGCCTTGGAGCTGGGAGAGGAGAGCTTCAGAGACCCCACTGAGGTTCTAGGCAC
AGGGGCAGAGGTGGATTACCTGGAGCAGTTTGGAGCTTCCTCGTTTAAGGAGTCAGCCTTGAGGAAGCAGTCCTTATACC
TCAAGTTCGACCCTCTCCTGAAGGACAGTCCTCAAAGACCAGGGCCCGTGGCCACAGAGACCAGCAGCACACACGGTGTG
GAGGAGCCTCCCTCAGGAAGTCCGCGGGAAGCCACGCTTGTGGAGTTGGATTTCTTGGGAGCACTGGATGCTCCGGTGCC
AGACCCACCCCCAGGTGTCACTGCGCCTGGCGGCCCACCCCTGTCCACTGGGCCTATAGTGGACCTGCTGCAGTACAGCC
AGAAGGACCTGGACGCCGCGGTAAAGGCGACGCAGGAGGAGAACCAGGAGCTGAGGAGCAGGTGTGAGGAGCTCCACAGG
AAGAACCTGGAGCTGGGGATGATCATGGACAGGTTCGAGGAGGCCACATACCAGGTCATGGAGGAGGTTCAGAAACAGAA
GGAACTTGCCAAAGCTGACATCCAGAAAGTTCTAAAAGAAAAAGACCACCTGACTGCAGATCTGAACTCCATGGAGAAGT
CCTTCTCTGACCTCTTCAAACGCTTTGAGAAACAGAAGGAGGTGATTGAGGGGTACCGCAAGAATGAAGAATCACTCAAG
AAGTGTGTGGAGGATTACCTGGCGAGGATCACCCAGGCAGGCCAGAGGTACCAGGCCCTGAAGGCCCACGCCGAGGAGAA
GCTGCAGCTGGCAAACGAGGAGATCGCCCAGGTTCGGAGCAAGGCCCAGGCGGAAGCGTTGGCCCTCCAGGCCAGCCTGA
GGAAGGAGCAGATGCGGGTCCAGTCGCTAGAGAGGACCGTGGAGGAGAAGACTAAAGAGAATGAGGAGCTGACCAGGATC
TGTGACGACCTCATCTCCAAGATGGCGAAGATCTGA

>ENSDNOT00000046956.1|m.33410 ENSDNOT00000046956.1|g.33410  ORF ENSDNOT00000046956.1|g.33410 ENSDNOT00000046956.1|m.33410 type:complete len:790 (+) ENSDNOT00000046956.1:1-2370(+) [Dasypus_novemcinctus]
ATGAGTCTGCAGATCTTAAATGATGAAAACGTCACTGGTGACAAAGCCACCGAGAATTGCGACTTCCTCTTTTCACCACC
AGAATTAACCGGAAGGTCTTCTGTTCTTCGGCTGTCACAGAAAGAAAATGTGCCCCCCAGAAGCGTAGCCAGAGCTATGA
AGGTGACCTTCCAGACACCTCTGCGGGATCCGCACACGCAGAGGATTCTCAGTCCTAGTGTGACCAGCAAACTCGAGGCT
CCTTTTGCTCTGGATGAGACCGTTGGACGGGCAAGCCTTCCTCCCAGCTGGACGGAGAGCGAACAGCAACAGCTGCCCGA
GGCCGTGGACGCTGGGACTAACGGAGGGACCCAGCAGCAAGCCGGGGCCGACGCGGCCCCTCCCGCACACGCCACGAACC
CGGAAAGCAGCCGCGTCCAGGACCCAGGCTCTGTCCTGCTCGGGGAGGGGGCATCGGCGGGCTCCTGCATCCCCGAAGGC
CCCCAGAGCCTGCCAGTGCCTCCCGGACCAGTGCGGGGCAGCCCCGAGACGGCCTCGGGGGAGGGTGTTGGTTCCTACTC
CGTAGATAAAAGTGTCACAAGTGCTCCCGAAAGCCTGGAGGACTGGGCGGGAGCCACGGGCCTAGAAGGCGCAGAGAAGC
CTCCCAGGGCCGCAGAGGGGAGCCCAGATGGCCAGGTCTCCTCAGCCATGGCCGCTTCACCTCTTGGGGGGCGACGAGGG
GAGACACTCCCCATGGACCTTCCCAGAGAGGCCCCGGCCTGTCCCATGGACGCCCCCCCGAGGGAAGAGCAGAGGCCACC
AGCCGGCACAGCGGGTGACACCAAGGCCCCCAGCACGCCTGTGCCCACAGGCCCTGCCCAGCCCCCGCCTGCGGGCCCCC
CCAGCCCTGGCCCCAGTGCTCAGAAGGGCGAAGACACTGGGCACGCGGCGGCCACGCAGAGCGAGCCAGTGAGGCTAGAG
ATCGGCTTCTGTGAAATAGCCGTGCAGGAGCGTGACTTACCTGCAGACAAGGAGGCAGAACAAGCGGGCGGCCACCTGCC
CCGGGGGCCCTGTCCCAGGGTGCTGCCGGGTCCTGGCCTCCGGCTTTTACCTGGTAGCCGAGTGCGTTCCAGGGACGTTC
TTCGTGGTAGACCTGGGCAGTCTAGAAAGGTCTGCAGGAGAGAAGCGGCCCTGCCGTCCAGCGGCTGTGCTGTCCTCTGC
GCCCGCGAGCCGTGGCAGTGCACGGGGTCGCTTCTCTCCAGGCAGGTGGTTCGAGCCTCGGCCGAGGACGCACCTGTGCT
CCAGGGTGCAGCGCAGACCCCACAGGCCGCAACCGAGGAGGGAGCAGTGAGCCGCCTGGGCAGTGAGCCAACAGCCCTCC
CCACACAGCAGGGTCCAGCCTTGGACATGGCCGCGGAGACCTTCAGGGACCCCACGGAAGTTCTAGGCACTGGCGCCGAG
GTGGACTACCTGGAGCAGTTCGGGGCTTCCTCGTTCCAGGAGTCAGCCCTTCGGAAGCAGTCCCTGTACCTCAAGTTTGA
TCCCCTCCTCAATGACAGCCCCCGGCGGGCGGTGGTCCCCACAGCGGTGGTGGCGGCAGCAGCGGCGACTGAGACTGATG
GGGCTCCTGGCGCAGACACGCCCCCCGCAGTAGGGCCAGCCCCAGCCGTGCTGGTGGACGTGGACTTCCTAGGCGCGCTG
GATGTCTCCGTGCCAGGCCCCTTTCCCTGTGGCCTGGGGCCTGGGCTCCCGCCCCTGCCCGCCGGGCCCATCGTGGATGT
GCTGCAGTACAGCCAGAAGGAGCTGGATACCGCGGTGAGAGCTGTGCAGGTAGAGAACCAGGAGCTGAAGAGCAGGTGTG
AGGAGCTCCAGGAGAAGAACCGGGCGTTGGGGAGGATCATGGACGAGTTTGAAGGGGTCGCGCAGCAGGCGATGGAGGAT
TCGCAGAAACAGAAGGAGCTTGCCACAGCCGAGGTCCAGAAGGTGACGGAGGAGCGAGACCAGCTCGCCGCAGACCTGAG
CTCCTTGGAGAAGTCCTTCTCTGACCTCTTCAAGCGCTTCGAGAAGCAGAAGGAGGCCATCGAGGGCTACCGCAAGAACG
AGGAGTTGCTGAAGAAGTGTGTGGAGGGCTACGTCCAGAGGACCGAGCAGGACGGCCAGCGCTACCAGGCGCTGAAGGCC
CACGCGGAGGAGAAGCTCAGGCTGGCCAACGAGGAGGTGGCGCAGGTGCGCAGCAAGGCCCAGGCAGAGGCGCTGGCCCT
GCAGGCCAGCCTGCGCAAGGAGCAGATGCGTGTCCAGTCACTGGAGAGGGCCGTGGAGCAGAAGACGAAAGAAAACGAGG
AGCTCACCAGGATCTGCGATGACCTCATCTCGAAGATGGAGAAGATCTGA

>ENSECAT00000011849.1|m.15158 ENSECAT00000011849.1|g.15158  ORF ENSECAT00000011849.1|g.15158 ENSECAT00000011849.1|m.15158 type:complete len:787 (+) ENSECAT00000011849.1:1-2361(+) [Equus_caballus]
ATGAGTCTGCAGATCTTCAGTGACGAAAATGTCACTGGTGACAAAAGTGCAGAGAACTGTGACTTCCTGTTTTCACCACC
AGAGCTTACCGGAAGATCATCTGTTCTTCGTCTGTCACAGAAAGAAAATGTGCCCCCCAAGAGCATAGCAAAAGCTGTGA
AGGTGACTTTTCAGACGCCTCTGCGGGACCCACAGACGCACAGGGTTTTAAGTCCTGTTGTGAGCAGCAAACCGGAGGCT
TGCTTTGCTCTGGGTGAGGCCAGAGGGTTAGGAAACCCTCCTCACGTCTGGACGCAGAAAGAGAACCAACAGTTGACCAA
AGAAGTGGACACCAAAACAACCGATGGAATTCTCCAGAAACCAGCAGTGGTGGATGCTGACCCTCCTCCAGGGAACATGA
GACCAGCCTCTGAAGACAGGCATTCTGGCGGGCCCACCTCAGCTCCCCTGGCCCTCTTGAATCCCTCAAGCTCTCCCCAG
ACGCTGGAAAGTCTTAAAAACCAAGTGCCATCTCCAGGACGAATGTCTGGCAGCCCTGAGCAAGACTTGGAGGCAAACGT
TCGTTCTTATTCCTTAGAGAAAAGCATTATGTCCACCCCTGAAATTCTAGAAGACCCTCCTGGGATGGTGCCCCAAGATA
GAACTGCAGACCCTCACACAGTGGCAGGAGGAAGCTCGCACAGGATCCCTGCTTCCGCAGCCGGGGCCACTCTGCCTGCT
GGAGGTGCCCCCGAAGGAGCACATGGAGAAGGGCCCCTTGCAGACCTGCCTGGCGAGGCCCCTGCCGACCCCGAGAATAC
CACCCAGGCTGGCCCTCTGGGGGCTGGAGGCACCACGTCCCCAAGTCCTCAGGAGGAAGAGGCCGACAGCCAAAAGGCTG
ACTCTTGGAGGAGCGGGCCCATAAGGCTAGAATTTGACTTCTCCGACGAGGCTGCCAGCAAAAGGCCACCCCCACCAAGG
AAGCTGGGGAAGAGACCTGGCCTCAAGGCTCCCTCACGGAGGCCGGAGGGGAGGCAGGAAAAGAGCCCCAGGGAGGTGGG
TGAGGGTCCCGTTCCCCCTCCCGGGGGGTCTTACAACCTGGACTGCGACAAGTTGGATGACCCAAACGTCAGCCCGTTTG
GAGGCGGTGGGGAGGCTTGGCCCTCAGAACGCCCCCAGGACGGATCCGCCGGGCCCGGGGCCGCACAGCTGAGCACTGGG
CCTGCGGCCGTGGAGAACTCACCTCCAAACCAGCAGGTGCCTTCAGCCTCCGCAGATGACACACCTGTGGTGCAGACCGC
AGCAGAGACCTCAGGAGCAGTCGGCAAGGTACGGATTGCATGCGTCAGTCCATGCAGTGAGCTGACGGCCTCACCCACTA
AACCGGCGTCCCCACCTCTGCAGGGGCCAGAGCCAGCCTCAGACCTGAGTGACGAGCACTTCCGAGACCCAGCTGAGGTT
CTAGGTGCAGGAGCCGAGGTGGACTACCTGGAGCAGTTCGGGACTTGCTTGTTTAAAGAGTCAGCCCTGAGGAAGCAGTC
CTTATACCTCAAGTTCGACCCGCTCCTGATGGACAGCCCTCAGAGACCTGCGCCCGTGGTCCCCGCGACAGACAGTGTGC
AGGACGTGGACGCGCCCTCGGGAAATCCGCCTGCCGCCAATCTCGTGGAACTTGACTTCCTAGGCCCTCCGGATGTGCCT
GTGCTGGACCCACCTTTGTGTGTCCTCGGGCCCGGGGGTCCACTGCTGCCCGTGGGACCCATCGTGGACGTACTACAGTA
CAGCCAGAAGGACCTGGATGCTGTGGTGGAAGCAACACAAAAAGAGAACCTGTCGCTCAGGAGCGAGTGTGAGGCGCTCC
AGGCGAAGAACCTGGAGATGGGGAAGATCATGGATGGGTTTGAGAGGATGGTGTACCAGGCGATGGAGGAGGCTCAGAAA
CAGAAGGAACTTGCCAAAGCTGAGATCCAGAAGGTTCTCAAAGAGAAAGACCAACTGACTGCAGACCTGAGCTCCTTGGA
AAAGTCTTTCTCTGACCTCTTCAAGCGGTTCGAGAAACAGAAGGAGGTGATCGAAGGCTACCGCACGAATGAAGAATCGC
TGAAGAAGTGCGTTGAGGATTACATAGTGAGAATTGAAAAGGAAGGCCAGAGATACTACGCGCTAAAGGCCCACGCGGAA
GAGAAACTCAAGCTGGCAAACGAGGAGATCGCCCAGGTCCGGAGCAAGGCCCAAGCAGAGGCCCTGGCCTTCCAGGCGAG
CCTGAGGAAGGAGCAGATGCGCATCCACTCGCTGGAGAAGACCGTGGAGCAGAAGACTAAAGAAAACGATGAGCTGACCA
GAATCTGTGACGACCTCATATCCAAGATGGAAAAGATCTGA

>ENSHGLT00000006766.1|m.10981 ENSHGLT00000006766.1|g.10981  ORF ENSHGLT00000006766.1|g.10981 ENSHGLT00000006766.1|m.10981 type:complete len:763 (+) ENSHGLT00000006766.1:1-2289(+) [Heterocephalus_glaber]
ATGAGTCTGCAGGTCTTAAATGATGAAAATGTCACCCATGAGAAAAGTACAGAAAACTGTGACTTCCTGTTTTCACCACC
ACCCCATACCGGAACAACATCTGTTCTTGGTCTGTCACAGAAGGAAAATGTACCACCCAAGAACGCTGCCAAAGCCACCA
AGGTGACTTTTCAGACACCTCTGCGGGATCCACAGACACGAAGGATCCTGAGTCCCAACATGACCAGCAAACTTGAGACC
CTTCTTGCTCTGGATGACAGCATTAGGTTAGAAAAGTCTCACTACGCTTGGGTACAGAAAGAGACCCAACAGCTCCCGAA
GGATATGGATACCATGTTGCCCAATGGAATTCTCCAGAAACCAGCTGTGGCCGGTGCTGGCCTTTCTCCAGGGGACACCA
CCTCAGCCTCCGAAGATGACAGCTGCAGCAAACCTGGCCCTGTGCACCTTGCTGACCCACGTGCCCCACGTTCTCCCCAG
AGCCTGGGAAGTCCTGAAAATAAGATGTCTCCAGGACAAATGTCTGGGAGCACTGGCCAGGCCTTGAAGGATAGTGTTAG
TTCTCAATCCTCAGCTGAAAGCACGCCCCCTACCGCTGAGGTCCTCGAAGATCTTCCAGCACCCCAACACCAAGTGGGCA
CTCCTCCTGCAACCCTGGGAGGGAGCCCCTCCAGCTCTGCCCCGGCCCAGGCTGCTGTTCCTGGAGGCCCAGGTGCAGAC
GCACCCCCGAAAGACCTGCCTTGCCCCCAGAACATGGCCCTGGCCAGCCCAGATCCCCATAGAGAGGAAGCTGCCAGCCA
AAGTGCCATTGATTCCAGGTGTGAGCCCATAAGGCTAGAATTTGACTTCTCTGATGGGGCAGTCAGCAGAAGGGCAGATC
CAGCATGGAGACAAGGAAAAAGGACCAAGGAGAGGCAGCCACAGGCTCCCAAGAAGGCAGAAGAGGGAGATAGGGCCAGA
GGGGCAGATGAGACCCCTGCACTGGCTTCCCGGGGCTCCTACCACCTCAACTGGGACAAGCTGGATGACCCAAACTGCAA
CCCCTTTAGAGGTGGCTCTACATTGGCCAGCAAAGAAGCCCTGCCCCCTGAAAGCCCTGGGGCCAGGTTGGCAACACCTG
CAGAGGACTCACCTCAGAGCCAGCAGATGTACGCAGTCCCAGAGGATTACAGGGCTGAGGTGCAGATGGCGGCTGATACC
CTGAGCACAGAGGGCCAGGTGCAGGAGGGAACCTTGAGCTCCTCAGATGCCTCAGCTTCCACGTGTGACCTGGATTGTGT
GCTGCCAGCCCCCTCCCAGCCTGGCCCACAGCCCATCCTGAACCTGGAGGAAGAGAGCTTCAGAGACCCTGCCGAGGTTC
TAGGCACCGGTGCTGAGGTGGATTATCTAGAGCAGTTCGGGACATCCTCGTTTAAGGAGTCGGCCTGGAGGAAACAGTCC
TTGTACCTGAAGTTCGACCCTCTCCTGAAGGACAGCCCTCTGCGGCCAGTGCCCGTGGTCCCAGTGACAGACAGGGTGCA
GGGTACAGAGGAGCCGTCCTCAGGGAACTCAACAGAAGCCAGGCTTGTGGAGCTGGATTTCCTGGGTGTGCTGGATGTCC
CCGTACCAGGCCCACCCCTGAATGTCCTGGAGCCTGGTGGCCTGCCCCCACCCACCCGGCCCATTCCCATTGTGGATGTG
CTACAGTATAGCCAGAGCGACCTGGATGCAGCGGTGAGTGCAGCCCAGGAGGAGAACAAGGAGCTGAGGCGCCGGTGTGA
GGAGCTACAAGGAAAGACCCTGGAGATGGGGAGGATCATGGACGGCTTTGAGGGCATTGTGTACCAGGCAATGGAGGATG
CTCAGAAGCAGAAGGAGCTCGCCAGCACTGAGATCCAGAGGGTCCTCAGGGAGAGAGACCAGCTCACCGCAGACCTGAAC
TCCATGGAGAAGTCCTTCTCTGACCTCTTCAAGCGCTTTGAGAAGCAGAAGGAGGCGATTGAAGGCTACCAGAAGAACGA
GGAGTCGCTGAAGAAGTGCGTGGAAGACTACATCGCCAGGGTAGAGAAGGAGGGCCAGCGGTACCAGGCGCTGAAGGCTC
ACGCGGAGGAGAAGCTCAGGCTGGCGAACGAGGAGATCGCCCAGGTCCGGAGCAAGGCGCAGGCAGAGGCACTGGCCTTC
CAGGCAAACCTAAGGAAGGCACAGATGCAGGTCCAGTCGCTGGAGAAGGCCGTGGAGCAGAAGACCAAGGAGAATGAGGA
GCTGACCCGGATTTGTGACGACCTCATCTCCAAGATGGAGAAGATCTGA

>ENST00000313288.8|m.53695 ENST00000313288.8|g.53695  ORF ENST00000313288.8|g.53695 ENST00000313288.8|m.53695 type:complete len:839 (+) ENST00000313288.8:1-2517(+) [Homo_sapiens]
ATGAGTCTGCAGGTCTTAAACGACAAAAATGTCAGCAATGAAAAAAATACAGAAAATTGCGACTTCCTGTTTTCGCCACC
AGAAGTTACCGGAAGATCGTCTGTTCTTCGTGTGTCACAGAAAGAAAATGTGCCACCCAAGAACCTGGCCAAAGCTATGA
AGGTGACTTTTCAGACACCTCTGCGGGATCCACAGACGCACAGGATTCTAAGTCCTAGCATGGCCAGCAAACTTGAGGCT
CCTTTCACTCAGGATGACACCCTTGGACTGGAAAACTCACACCCGGTCTGGACACAGAAAGAGAACCAACAGCTCATCAA
GGAAGTGGATGCCAAAACTACTCATGGAATTCTACAGAAACCAGTGGAGGCTGACACCGACCTCCTGGGGGATGCAAGCC
CAGCCTTTGGGAGTGGCAGCTCCAGCGAGTCTGGCCCAGGTGCCCTGGCTGACCTGGACTGCTCAAGCTCTTCCCAGAGC
CCAGGAAGTTCTGAGAACCAAATGGTGTCTCCAGGAAAAGTGTCTGGCAGCCCTGAGCAAGCCGTGGAGGAAAACCTTAG
TTCCTATTCCTTAGACAGAAGAGTGACACCCGCCTCTGAGACCCTAGAAGACCCTTGCAGGACAGAGTCCCAGCACAAAG
CGGAGACTCCGCACGGAGCCGAGGAAGAATGCAAAGCGGAGACTCCGCACGGAGCCGAGGAGGAATGCCGGCACGGTGGG
GTCTGTGCTCCCGCAGCAGTGGCCACTTCGCCTCCTGGTGCAATCCCTAAGGAAGCCTGCGGAGGAGCACCCCTGCAGGG
TCTGCCTGGCGAAGCCCTGGGCTGCCCTGCGGGTGTGGGCACCCCCGTGCCAGCAGATGGCACTCAGACCCTTACCTGTG
CACACACCTCTGCTCCTGAGAGCACAGCCCCAACCAACCACCTGGTGGCTGGCAGGGCCATGACCCTGAGTCCTCAGGAA
GAAGTGGCTGCAGGCCAAATGGCCAGCTCCTCGAGGAGCGGACCTGTAAAACTAGAATTTGATGTATCTGATGGCGCCAC
CAGCAAAAGGGCACCCCCACCAAGGAGACTGGGAGAGAGGTCCGGCCTCAAGCCTCCCTTGAGGAAAGCAGCAGTGAGGC
AGCAAAAGGCCCCGCAGGAGGTGGAGGAGGACGACGGTAGGAGCGGAGCAGGAGAGGACCCCCCCATGCCAGCTTCTCGG
GGCTCTTACCACCTCGACTGGGACAAAATGGATGACCCAAACTTCATCCCGTTCGGAGGTGACACCAAGTCTGGTTGCAG
TGAGGCCCAGCCCCCAGAAAGCCCTGAGACCAGGCTGGGCCAGCCAGCGGCTGAACAGTTGCATGCTGGGCCTGCCACGG
AGGAGCCAGGTCCCTGTCTGAGCCAGCAGCTGCATTCAGCCTCAGCGGAGGACACGCCTGTGGTGCAGTTGGCAGCCGAG
ACCCCAACAGCAGAGAGCAAGGAGAGAGCCTTGAACTCTGCCAGCACCTCGCTTCCCACAAGCTGTCCAGGCAGTGAGCC
AGTGCCCACCCATCAGCAGGGGCAGCCTGCCTTGGAGCTGAAAGAGGAGAGCTTCAGAGACCCCGCTGAGGTTCTAGGCA
CGGGCGCGGAGGTGGATTACCTGGAGCAGTTTGGAACTTCCTCGTTTAAGGAGTCGGCCTTGAGGAAGCAGTCCTTATAC
CTCAAGTTCGACCCCCTCCTGAGGGACAGTCCTGGTAGACCAGTGCCCGTGGCCACCGAGACCAGCAGCATGCACGGTGC
AAATGAGACTCCCTCAGGACGTCCGCGGGAAGCCAAGCTTGTGGAGTTCGATTTCTTGGGAGCACTGGACATTCCTGTGC
CAGGCCCACCCCCAGGTGTTCCCGCGCCTGGGGGCCCACCCCTGTCCACCGGACCTATAGTGGACCTGCTCCAGTACAGC
CAGAAGGACCTGGATGCAGTGGTAAAGGCGACACAGGAGGAGAACCGGGAGCTGAGGAGCAGGTGTGAGGAGCTCCACGG
GAAGAACCTGGAACTGGGGAAGATCATGGACAGGTTCGAAGAGGTTGTGTACCAGGCCATGGAGGAAGTTCAGAAGCAGA
AGGAACTTTCCAAAGCTGAAATCCAGAAAGTTCTAAAAGAAAAAGACCAACTTACCACAGATCTGAACTCCATGGAGAAG
TCCTTCTCCGACCTCTTCAAGCGTTTTGAGAAACAGAAAGAGGTGATCGAGGGCTACCGCAAGAACGAAGAGTCACTGAA
GAAGTGCGTGGAGGATTACCTGGCAAGGATCACCCAGGAGGGCCAGAGGTACCAAGCCCTGAAGGCCCACGCGGAGGAGA
AGCTGCAGCTGGCAAACGAGGAGATCGCCCAGGTCCGGAGCAAGGCCCAGGCGGAAGCGTTGGCCCTCCAGGCCAGCCTG
AGGAAGGAGCAGATGCGCATCCAGTCGCTGGAGAAGACAGTGGAGCAGAAGACTAAAGAGAACGAGGAGCTGACCAGGAT
CTGCGACGACCTCATCTCCAAGATGGAGAAGATCTGA

>ENSMMUT00000015655.3|m.32154 ENSMMUT00000015655.3|g.32154  ORF ENSMMUT00000015655.3|g.32154 ENSMMUT00000015655.3|m.32154 type:complete len:818 (+) ENSMMUT00000015655.3:1-2454(+) [Macaca_mulatta]
ATGAGTCTGCAGGTCTTAAACGACAAAAATGTCAGCAGTGAAAAAAGTACAGAAAATTGCGACTTCCTGTTTTCCTCACC
AGAAGTTACCGGAAGATCGTCTGTTCTTCGTGTGTCACAGAAAGAAAATGTGCCACCCAAGAACGTGGCCAAAGCTATGA
AGGTGACTTTTCAGACACCTCTGCGGGATCCACAGACGCACAGGATTCTAAGTCCTAGCATGGCCAGCAAACTTGAGGCT
CCTTTGGCTCAGGGTGATACCCTTGGACTGGAAAACTGTCACCCGGTGTGGACGCAGAAAGAGAACCAACAGCTCATCAA
GGAAGTGGATGCCAAAACTACTCATGGAATTCTACAGAAACCAGTGGAGGCTGACGCCAACCTCCTGGGGGATGCAAGCC
CAGCCTTTGGGAGTGGCAGCGCCAGCGAGCCTGGCCCGGGTGCCCTGGCTGACCTGGACTGCTCAAGTTCTTCCCAGAGC
CCAGGAAGTTCTGAGAACCAAATGGTGTCTCCAGAAAAAGTGTCTGGCAGCCCTGAACAAGCCTTGGAGGAAAATATTAG
TTCCTATTCCTTAGACAGAAAAATGACACCCACCTTTGAGACCCTAGAAGACCCTTCCAGGACAGAGTCCCAGCACAAAG
CAGAGACTCCACACAGAGCCAAGGAAGAATGCCGGCATGGTGGGGTCTCTGCTCCCACAGCAGGGGCCACTTCGCCTCCT
AGTGCGATCCCTGAGGAAGCCTGTGGAGGAGCACCCCTGGGGGGTCTGCCTGGTGAGGCCCTGGCCTGCCCTGTGGGTAT
GGGCACCCCCGTGCCAGCAGATGACACTCAGGCCCTTCCCTGTGCACACACTTCTTGTCCTGAGAGCACAGCCCCGACCA
GCCACCTGGTGACTGGCAGGGCCATGACCCTGAGTCCTCAGGAAGAAGCAGCTGTGGACCAAATGGCCAGCTCCTCGAGG
AGCGGACCCATAAAACTAGAATTTGATTTATCTGATGGCGCCACCAGCAAAAGGGCAGCCCCACCAAGGAGACTGGGAGA
GAGATCTGGCCTCAAGCCTCCCTTGAGGAGAGCAGCAGCGAGGCAGCAAAAGGCCCTGCGGGAGGTGGAGGAGGACCCCC
CCATGCCGGCTTCTCGGGGCTCTTACCACCTCGACTGGGACAAACTGGATGACCCAAACTTCAACCCATTCAGAGGTGAC
ACCCTGTCTGGTCACAGAGAGGCCCAGCCCCCAGAAAGCCCTGAGACCAGGCTGGGCCGGCCAGCGTCTGAACAGCTGAG
TGCTGGGCCTGCCACGGAGGAGCCAGGCACGTGTCTGAGCCAGCAGCTGCATTCAGCCTCAGCGGAGGACACACCTGTGG
TGCAGCTGACAGCTGAGACCCCAAGAGCAGAGAGCAAGGAGGGAGCCTTGAACTCTGCCAGCATCTCGCTTCCCACAAGC
TGTCCGGGCAGTGAGCCAGTGCCCACCCATCAGCAGGGGCAGCCTGCCTTCGAGCTGAAAGAGGAGAGCTTCAGAGACCC
CGCTGAGGTTCTAGGCATGGGCGCAGAGGTGGATTACCTGGAGCAGTTTGGAACTTCCTCGTTTAAGGAGTCGGCCTTGA
GGAAGCAGTCCTTGTACCTCAAGTTCGACCCCCTGCTGAGGGACAGTCCTCGTAGACCAGTGCCCGTGGCCGTGGAGACC
AGCAGCATGCACGGTGCAAATGAGCCTCCCTCAGGAAGTCCGCGGGAAGCCAAGCTTGTGGAGTTCGATTTCTTAGGAGC
ACTGGACATTCCTGTGCCAGGCCCACCTCCAGGTGTCCCCGCACCTGGGGGCCCACCCCTGTCCACCGGGCCTATAGTGG
ACCTGCTCCAGTACAGCCAGAAGGACCTGGATGCAGCGGTAAAGGCTACACAGGAGGAGAACCGGGAGCTGAGGAGCAGG
TGTGAGGAGCTCCACGGGAAGAACCTAGAGCTGGGGAAAATCATGGACAGGTTCGAAGAGGTCGTGTACCAGGCCATGGA
GGAAGTTCAGAAACAGAAGGAACTTGCCAAAGCTGAAATCCAGAAAGTTCTAAAAGAAAAAGACCAACTTACTACAGACC
TGAATTCCATGGAGAAGTCCTTCTCCGACCTCTTCAAGCGTTTTGAGAAACAGAAGGAGGTGATCGAGGGCTACCGCAAG
AACGAAGAGTCACTGAAGAAGTGTGTGGAGGATTACCTGGCGAAGATCACCCAGGAAGGCCAGAGGTACCAAGCCCTGAA
GGCGCATGCGGAGGAGAAGCTGCAGCTGGCAAACGAGGAGATCGCCCAAGTCCGGAGCAAGGCCCAGGCGGAAGTGTTGG
CCCTCCAGGCCAGCTTGAGGAAGGAGCAGATGCGGATCCAGTCGCTGGAGAAGACAGTGGAGCAGAAGACTAAAGAGAAT
GAGGAGCTGACCAGGATCTGCGACGACCTCATCTCCAAGATGGAGAAGATCTGA

>ENSMODT00000005391.3|m.8115 ENSMODT00000005391.3|g.8115  ORF ENSMODT00000005391.3|g.8115 ENSMODT00000005391.3|m.8115 type:complete len:880 (+) ENSMODT00000005391.3:1-2640(+) [Monodelphis_domestica]
ATGAGTCTGCAGATCTTAAATGACGAAAATGTTAGTGGTGATATAACTGCAGAAACTTGTGACTTCCTGTTTTTACTACC
CGAGCTAACAGGAAGATCATCTGTATTTTGTACATCCCAGAAAGAAAATGTACCACCAAAAAATACAGCAAAAACGATGA
AAGTAACTTTTCAAACTCCTTTGCGAGATCCACAGACAAATAGAATTTTAAGCCCAAACATGACACGCCAACTTGAGAAC
TGTTTTACTCTGGATGATGGTACAGATGATTTAAAAAATTCTCAGCTGCCTACATCAAGATGTGAAAAAAATCAGCAGGT
AACCAAGGAAGTTGACAGTAAAACTACGAGTGAAGAGCTTCAAAGACAAGAAACAAATCCTGCACCTTATCCAGATGATG
TGCTACCGGTGAAAAGCAGTGACTCCTACAATATTGACTTGGATATTCTGGATGATTTTAATCCATTTGTAACCTCATCC
CAAATTCCAAGGTCTTATGAAAGTTTATTAAAGTCTGAAATTGTCTTAGAAGAAGAAATTAACTGTTACTCATTGGATAA
TACTTTACCATTTATTTCTGAAGGCTTTAAAGAGTCTCCAGGAATAAAATCTTCTAAAAGCCCTGGAAAAACCTTGGAGA
AAACCTGTGATAGTATAAGATCTGCTTCATTGGTTGACAAAAGCACTAATGAAATAAATAGAGATCCAGCATTAAAGGAT
GATTCAGATGGCAATGTGGTTATTCAGAATCTTATTGTGAATGAAATGGTGCCTAATAAAGAGCAGAAATCATCTTTGCA
CTCTGGACAACCTGAAGAACCACTTTCGAATACAGCGCAAGATCCTCAGTCTGCTAGTGTGTCAACACATTTGCCAGCTT
GTAACCCTGATTTTGTCAACAATGATGAAAAAAAGGTTATTGATTCTGAATTACCAAATTTTCCCCTAGCAGAAGAAAAG
CCTGTTCAAGCGGTTGGGCCTTTGAAATACCAGCCTATAAAACTAGAATTTGACTTTTCTGATAATATTACTCTCAAGCC
ACCACCAAGTAAACTAGGGAAGGGGCCTGCAGTTAAACCTCTTTCCAAGAAACCACCTGTAACTCAAGGGAATGTGACAA
AAAACTTGGCAAAGGAAAACACATGTCAGGATAAAGAAAATATCGACCCTCTTCCAAAGGGATCTTATACTTTAGATTGG
GACAAGCTTAATGATCCAAACTTTAACCCATTTGGAGAAAAGGCTAAGCCTTCTACTTTTGATCGCCAGAAATCTAGTAA
TGAAACCACTCAACATCAAGAAAATCACATAGCACAGAAAGACTGTCCTTCCACTGAGGAGCAGAATAGTGTGACTGTTA
TTGATGACATATCTAGAAATCAGCAGGTTATTATCCCTGTTGCTGCTACTGCTGATAAATCTGTGCTCCCAGTAGTAGAA
ACTTTGATAGCAGTGGATCAGGCAGAGGCAGATGCTATCCAACACCAGGAGAAAACAGAAAATTCTTCAGATACTTCAGT
TGGCACAAGCATTCAAGTTAGTCCATTGTTGACCACTGACTCTGAACTCCACCAGAAGGAAGAATTGGATACAAGTGCCA
AGATAAAAGCTGCCATCTCTGAAGAGGACTTCAAGTCTCCTTCACAAGTTCTAGGCACGGACATAGAAATTGACTATTTG
GAACAGTTTGGAACTTCTTTATTTAAGGAATCTGCCTTGAGAAAACAGTCCTTATATCTTAAATTTGACCCACTACTGAA
AGAGAGCCCCAATAAACTGGATCCTGTAACTACTGCAACAACTAATAGCCTTCCTGACTTCATGACAAGCAAACAATCCC
AGAAAAATAATCAAGATAATGCAAAACTTGATGAATTTGACTTCTTGGGAACACTTAATATTCCTGTAATAGGACCTCCT
CCCCTTGATGGACCAGAATGTCTGGATATTCTGGATATTCCTGTGCCAGTCCCGGGTTTGCCTGTTTCAGTTGATTCGAT
TATAGATGTGTTGAAATATAGCCAGAAAGACATGGATGTGGCTGTAGAAAAAGTTAAACAAGAAGTTAAAGAAAAAGAAA
TGCAAATTCAAGAATTGGAAGACAAACACAAAAAATTCTATGTGAAATATTTAGAGATGGGGAAAATTGTGGAAGAATAT
GAAGGGATGATAACTCAGATGATAGCGGATTCTCAGAAGGAGAAAGAAGTTACAAAGGCAGAAATCCAGAAGATTTCAGA
AGAAAAACAACAAATTACAGCAGACCTCAACTCCATGGAAAAATCTTTCTCAGACCTCTTCAAACGACTAGAAAAACAGA
GGGAGGCATTAGAAGGATATCAAAAGAATGAAGAAGCACTGAAGAAATGTGCTCAAGATTATCTACTAAGAATTGAAAAG
GGAGAGCAGCGGTACCAAGCATTAAAGGCTCACGCAGAAGAGAAATTAAATTCAGCAAATGAAGAAATTGCCCAGGTTCG
GAGCAAAGCAAAAGCTGAGACTCTGGCTTTACAAGCAAATTTACGAAAGGAACAGATGAGAGTCCAGTCACTAGAGAAAA
CTCTGGAACAAAAAACTAAAGAAAATGATGAATTGACCAAAATCTGCGATGACTTGATTTCAAAGATGGAAAAGATCTGA

>ENSMLUT00000003412.2|m.22880 ENSMLUT00000003412.2|g.22880  ORF ENSMLUT00000003412.2|g.22880 ENSMLUT00000003412.2|m.22880 type:complete len:768 (+) ENSMLUT00000003412.2:1-2304(+) [Myotis_lucifugus]
ATGAGTCTGCTGCTCCCCAGTGACGAGAACGCCGCCGCTGACAGCCGAGCAGAAAGCTGCGGCTTCCTGTCGGCACCCCC
CGACCTCAGCGGAAGGTCGCCCGTGCTCCGCCCGTCGCAGAAAGAGAATGTGCCGCCCAAGAGCACAGCCAGAGCCATGA
AGGTGACTTTCCAGACGCCCCTGCGGGACCCGCACACGCACCGGATCCTGACCCCCAGCATGAGCGGCCGCCTCGAGGCT
TGCTGTGCTCCGGGCGAGGCGGTCGGAGGAGAAAGCTCCCCTGGCGTCTGGGCCCGAAAAGAGAACCAACAGCTCACCAA
GGAAGTGGACGCCAAACCCACCAAAGAGATTCTACAGGAACCTGCAGCGGCTGCCGCCCACCCCCCTCCGGAGGACGCGA
GGCCAGCCTCTGAAGACGGGCATCCCTGCCGGCCTGCCTCCACGCCCCAGGCCCCCCCGGATCCCTCAAGCTGTCCCCAG
GCCCCTGCGAGTCTTGAAAACCAGTTCCCATCTCCACAAGGAACGTCTGATGGCCCTGGGCAAGGCTTGGAGGAAAACGA
TAGTTCTTACTCCCTGGAGAAAACCCTTGCACCCACCTCTGAAGTTCTAGAAGATCCTCCCAGGATCGCATCCCCAGACA
GAACAGAGGACCCTCACAGAGCCCCAGGAGAGAGCTCCAACGGACCCCCTGCCTCCTCAGCCCAGGCCCCCTCGCCCCCT
GCTGCTCACCCCCCAGTAGCCCTCGGAGAAGACCCCGCCACAGACCTGCCTGGGGCCCGGGCCAGCCCTGAGGACGCTGC
TGGTCCTGAGAGCACGGCTCCGGCCCCCAGTCCTCAGGACGAGGAGACCAGTGGCCACACGGCCGGCTCTGCAGACAAGG
GGCCTGTAAGGCTAGAGTTTGACTTTTCTGATGATGCTCCCAGCAAAAGGCCACGCCCACCAAGGAAACTGGGGAGGAGA
CCAGCGGCGAGGCCGGAAGCGCCCCCTGAGGAGGCAGGCGAGGGTCCCATTCCTCCTCCCCGGGGGTCATACAGCCTGGA
CTGGGACAAGCTGGAAGACCCCAACTTCAACCCGTTCGCAGGCCAGGGAGAGCCCTGTCCCCCAGAACGCCCCCAGGGCA
GGCCGGCGGGGCCGGGGGCTGCCGGGGACTCACCCCTGAGCCAGCAGGTGCCTCCAGCCTCCGCAGATGACACACCCGTG
ATGCAGACCACAGCGGGGACCTCGGGACCGGTGGGCGAGGAGGGAACCGAGACTCCTCCAGAGCCGGTGGCTGCCCCCAG
CCGTCCGGGCCCTGAGCCCACAGCCTCTGCTGCCGACCCAGCGCCCCCCGCTCTGCAGCGGCCCGAGCCTGCCTGGGACC
TAAAGGAGGAGCACTTCCAGGACGCGGCTGAGGTTCTAGGCCTGGGGGTCGACGTGGACTACCTGGAGCAGTTCGGGGCG
TCCCAGTTTAAAGAGTCAGCCCTGAGGAAGCAGTCCTTGTACCTCAAGTTCGACCCGCTCCTGAAGGACAGCCCTGAGAG
GCCTGCGCCTGTGCCTGTGGCCCCCGAGCCCAGCAGTGCGCAGGGCGCCGAGGCGCCTTCCCTGGGGGCCCCACCCGAGG
CCCCGCTGGTGGACCTGGACTTCCCGGCAGCGCCGGCCCTTCCCGTGCCCCCACCTCCGTGTGTGCTCAGGCCCGGCGGC
CCCCTCGTGGACGTGCTGCAGTACAGCCAGAGGGACCTGGACGCGGCGGTGGAGGCAGCGCAGAAGGAGGTCCTGCAGCT
GAGGAGCCAGTGTGAGGAGCTGCACCAGAAAAACCTGGAGATGGGGAAGGTCATGGACGGGTACGAGAGCTTCATGTACC
AGGCGATGGAGGAGGCTCAGAAACAGCAGGAACTTGCCAAAGCCGAGATCCAGAAGGTTCTGAAAGAAAAAGAGCAGCTG
AGCACAGATCTGAGCTCCATGGAGAAGTCCTTCTCCGACCTCTTCAAGCGGTTTGAGAAGCAGAAGGAGGTGATCGAGGG
CTACCGGACGAATGAGGAGTCGCTGAAGAAGTGCGTGGAGGACTACATCGTCAGGGTCCAGAAGGAAGGCCAGCGGTACC
AGGCGCTGAAGGCCCACGCGGAGGAGAAGCTGCGGCTGGCCAACGAGGAGATCACCCAGGTCCGGAGCAAGGCCCAGGCG
GAGGTGCTGGCCTTCCAGGCGAGCCTGAGGAAGGAGCAGATGCGAGTCCAGTCGCTGGAGAAGGCCGTGGAGCAGAAGAC
GAAAGAAAACGACGAGCTGACCAGAATCTGTGACGACCTCATTTCCAAGATGGAGAAGATCTGA

>lcl|NW_004438425.1_cds_XP_012386828.1_3527|m.5721 lcl|NW_004438425.1_cds_XP_012386828.1_3527|g.5721  ORF lcl|NW_004438425.1_cds_XP_012386828.1_3527|g.5721 lcl|NW_004438425.1_cds_XP_012386828.1_3527|m.5721 type:complete len:785 (+) lcl|NW_004438425.1_cds_XP_012386828.1_3527:1-2355(+) [Orcinus_orca]
ATGAGTCTGCACGTCTTCAGTGACGAAAATGTCACTGGTGACAAAAGTACAGAAAACTGCGACTTCCTGTTTTCACCACT
GGAACTTACCGGAAGATCATCTGTTCTCCGTCTGTCACAGAAAGAAAACGTACCACCTAAGACCACAGCCAAAGCTATGA
AGGTTACTTTTCAGACACCTCTGCGGGATCCGCAGACACACAGGATTTTAAGTCCCAGCACGGGCAGCAAGCTTGAAGCT
TGCTTTGCTCTGGGCGACACCATTGGACTAGAAAACTGTCATCAAGTCTGGACCCAGAAAGAGAATGTTAACTACGTCTT
TCTAAAAAGCCAACAGTTCACCAAGGAAACAGACACTAGAACGACCAATGGAATTCTCCAGAAACCAGCAGTGGCCGATG
CCAACCCCGCTTCAGATCACATGAGACCGGCCTCTGACGACAGGCATCGCAGCGGGCCCTCCTCGGCTCCCCAGGCCTGC
CTGGATCCTGCAAGCTCTTCCCAGATGCCCGAAAGTGTTGAAACCCCAGAGGCATCTCCGGGACAAACGTCAGGCAGCCC
TGAGCCCACCCAGGAAGAACACGTCCATCCTCATTCCTTAGAGGAAAGTGCTACCTCTACCTCCACAATTCTAGAAGACC
CTCCCGGGATGGCATCCCAGGACAGAACAGAGGACCCGCTGAGAGCCACAGGAGAAAACTCGAGCGGGCTCCCTGCGCCC
TCTGCCGGGGCCGCTTCAGCTCCTGGTACCCACCCCGGCGGAGCCCGCGGAGCAGAGCCCCTCGTGGACCTGCCTAGCGA
GGCCCCAGCTGGCCCCGTGGAGGCTGGAGGTGCCACGTTCCCCAGTCCTCAGAAGGAGGAGGCCGAAGGGCAAACGGCCG
ACTCTTTGAGGAGTGAGCCCGTAAGGCTGGAATTTGACTTTTCTGACGGCACCATCAAAGGGCCGCCCCCACTGAGGAAA
CGAGGGAAGACCCCGGCTCTCAGACCTCCCTCGAGGAGACCAGAGGCGAGGCAGGAAAAGGAGGAAAAGGCCCTCGTGGA
GGCGGGCGAGGGTCCCGATCCCCCTCCCCGCGGGTCCAACAGCCTGGACCAGGACAAGCTGGACGACCCAGACTGTAACC
CCACCAGAGGTGACGGAGAGGCCCAGCCCCCAGAGCACCCCAAGAGCGGGCCGGCCACAGAGGCCTCGTCTCCAAGCCGG
CAGGTGCCCTTGGCCTCGGCGGATGACACACCGGCGTTGCAGACCTCGGCAGGGACCGCAGAAGCGGCGGGCGAGGAGGG
GACCACAGACGCTTCGGGGGCATCGGCTCCAACCAGCAGCCCGGGCAGCGAGCCACCAACCGTGCCCACTGACCCCACAC
CCGCAACCCCCCGGGGGCCGGAGCCCGGCCTGGACCTGAGTGGGGAGCACTTCTGGGACCCCGCCGAGGTTCTAGGCACG
GGGGCCGAGGTGGATTACCTGGAGCAGTTCGGGGCGTCCTCGTTTAAGGAGTCGGCCCTGAGGAAGCAGTCCTTGTACCT
TAAGTTTGACCCACTGCTGCAGGACAGCCCCCGGGGGCCGGCACCTGTGGCCCCGGAGCCCAGCAGTGCACGGGGCACAG
ACGCGCATTCCTCGGGAAGCCCCCCGGAGGCCCAGCTGCTGGACCTGGACTTTGCAGGAGCCCCGGACGTTCCCACGCTC
GGCCCAGCTCCTTGTGACCTCGGACCCAGGGCTCCGCTGCTGCCCGTGGGGCCCATTGTGGACGTGCTGCAGTACAGCCA
GAAGGACCTGGACACTGCGGTTGGGGCGACACAGAAGGAGAACGAGGCGCTTAGGGTCAGGTGCACGGCGCTGCAGGAAA
AGATCCTGGAGATGGGGAAAATCATGGACGCGTTTGAGGGGACCGTGTACCAGGCGATGGAGGAGGCTCAGAAGCAGAAG
GAACTTGCCAAAGCCGAGATCCAGAAGGTTCTGAGGGACAGAGACCAGCTGACTGCAGACCTGCACTCCACGGAGAAGTC
GTTCTCCGACCTCTTCAAGCGGTTTGAGAAACAGAAGGAAGTGATCGAAGGCTACCGCACGAATGAAGAGTCGCTGAAGA
AGTGTGTTGAGGATTACATAGGCAGGATCGAGAAGGAGGGCCAGAGGTACCAGGCGCTGAAGGCCCACGCGGAGGAGAAG
CTCCAGCTGGCGAACGAGGAGATCACCCAGGTCCGGAGCAAGGCCCAAGCGGAGGCCCTGGCGCTGCAGGCAGTCCTGAG
GAAGGAGCAGATGCGCGTCCACTCGCTGGAGAAGGTCGTTGAGCAGAAGACTAAAGAAAACGATGAACTGACCAGAATCT
GTGACGACCTCATTTCCAAGATGGAGAGAATCTGA

>ENSPPYT00000016894.2|m.17321 ENSPPYT00000016894.2|g.17321  ORF ENSPPYT00000016894.2|g.17321 ENSPPYT00000016894.2|m.17321 type:complete len:823 (+) ENSPPYT00000016894.2:1-2469(+) [Pongo_abelii]
ATGAGTCTGCAGGTCTTAAACGACAAAAATGTCAGCAGTGAAAAAAATACAGAAAATTGCGACTTCCTGTTTTCGCCACC
AGAAGTTACCGGAAGATCGTCTGTTCTTCGTGTGTCACAGAAAGAAAATGTGCCACCCAAGAACCTGGCCAAAGCTATGA
AGGTGACTTTTCAGACACCTCTGCGGGATCCACAGACGCACAGGATTCTAAGTCCTAGCATGGCCAGCAAACTTGAGGCT
CCTTTCACTCAGGATGACGCCCTTGGACTGGAAAACTCTCACCCGGTCTGGACACAGAAAGAGAACCAACAGCTCATCAA
GGAAGTGGATGCCAAAAGTACTCATGGAATGGTACAGAAACCAGTGGAGACTGACACCGACCTCCTGGGGGATGCAAGCC
CAGCCTTTGGGAGTGGCAGCTCCAGCGAGCCTGGCGCGGGTACCCTGGCTGACCTGGACTGCTCAAGCTCTTCCCAGAGC
CCAGGAAGTTCTGAGAACCAAATGGTGTCTCCAGGAAAAGTGTCTGGCAGCCCTGAGCAAGCTGTGGAGGAAAACGTTAG
TTCCTATTCCTTAGACGAAAGAATGACACCCACCTCTGAGACCCTAGAAGACCTTTCCAGGACAGAGTCCCAGCACAAAG
CGGAGACTCCACACGGGGCCGAGGAAGAATGCCGGCACGGTGGGGTCTGTGCTCCCACAGTAGTGGCCACTTCGCCTCCT
GGTGCAATCCCTGAGGAAGCCTGCGGAGGAGCACCCCTGCAGGGTCTGCCTGGCGAGGCCCTGGCCTGCCCTGCGGGTAT
GGGCACCCCGGTGCCAGCAGATGGCACTCAGACCCTTACCTGTGCACACACCTCTGCTCCTGAGAGCACAGCCCCGACCA
GCCACCTGGTGGCTGACAGGGCCATGACCCTGAGTCCTCAGGAAGAAGTGGCTGCGGGCCAAATGGCCAGCTCCTCGAGG
AGCAGACCTATAAAACTAGAATTTGATTTATCTGATGGCCCCACCAGCAAAAGGGCACCCCCACCAAGGAGATTGGGAGA
GAGATCCGGCCTCAAGCCTCCCTTGAGGAGAGCAGCAGCGAGGCAGCAAAAGGCCCCGCGGGAGGTGGAGGAGGACGGTA
GGAGCGGAGCAGGAGAGGATCCCCCCATGCCGGCTTCTTGGGGCTCTTACCACCTCGACTGGGACAAAATGGATGACCCA
AACTTCAGCCTGTTCGGAGGTGACACCAAGTCTGGTTGCAGAGAGGCCCAGCCCCCAGAAAGCCCTGAGACCAGTCTGGG
CCAGCCAGTGGCTGAACAGCTGACTGCTGGGCCTGCCACGGAGGAGCCAGGCCCCTGTCTGAGCCAGCAGCTGCATTCAG
CCTCAGCGGAGGACACACCTGTGGTGCAGTTGGCAGCCGAGACCCCAAGAGCAGAGAGCAAGGAGAGAGCCTTGAACTCT
GCCAGCACCTCGCTTCCCACAAGCTGTCCAGGCAGTGAGCCAGTGCCCACCCATCAGCAGGGGCAGCCTGCCTTGGAGCT
GAAAGAGGAGAGCTTCAGAGACCCCGCTGAGGTTCTAGGCACGAGCGCGGAGGTGGATTACCTGGAGCAGTTTGGAACTT
CCTCGAAGGAGTCGGCCTTGAGGAAGCAGTCCTTATACGTCAAGTTCGACCCCCTGAGGGACAGTCCTTGTAGACCAGTG
CCCGGCAATGAGACCAGCAGCATGCACGGTGCAAATGAGACTCCCTCAGGACGTCAGCGGGAAGCCAAGCTTGTGGAGTT
CGATTTCTTGGGAGCACTGGACATTCCTGTGCCAGGCCCACCCCCAGGTGTCCCCGCGCCTGGGGGCCCACCCCTGTCCA
CCGGACCTATAGTGGACCTGCTCCAGTACAGCCAGAAGGACCTGGATGCAGTGGTAAAGGCAACACAGGAGGAGAACCGG
GAGCTGAGGAGCAGGTGTGAGGAGCTCCATGGGAAGAACCTGGAGCTGGGGAAGATCATGGACAGGTTCGAAGAGGTTGT
GTACCAGGCCATGGAGGAAGTTCAGAAACAGAAGGAACTTGCCAAAGCTGAAATCCAGAAAGTTCTAAAAGAAAAAGACC
AACTTACTACAGATCTGAACTCCATGGAGAAGTCCTTCTCCGACCTCTTCAAGCGTTTCGAGAAACAGAAGGAAGTGATC
GAGGGCTACCGCAAGAACGAAGAGTCACTGAAGAAGTGTGTGGAGGATTACCTCGCAAGGATCACCCAGGAAGGCCAGAG
GTACCAAGCCCTGAAGGCCCATGCGGAGGAGAAGCTGCAGCTGGCAAACGAGGAGATCGCCCAGGTCCGGAGCAAGGCCC
AGGCAGAAGCGTTGGCCCTCCAGGCCAGCCTGAGGAAGGAGCAGATGCGGATCCAGTCGCTGGAGAAGACAGTGGAGCAG
AAGACTAAAGAGAACGAGGAGCTGACCAGGATCTGCGACGACCTCATCTCCAAGATGGAGAAGATCTGA

>ENSSSCT00000040762.1|m.21741 ENSSSCT00000040762.1|g.21741  ORF ENSSSCT00000040762.1|g.21741 ENSSSCT00000040762.1|m.21741 type:complete len:784 (+) ENSSSCT00000040762.1:1-2352(+) [Sus_scrofa]
ATGAGTCTGCACGTCTTCAGTGATGAAAATGTCACTGGTGACAGAAGTACAGAAAATTGCGACTTCCTGTTTTCACCACT
GGAACTTACCGGAAGATCATCTGTCCTCCGGCTGTCCCAGAAAGAAAATGTGCCGCCCAAGAGCACAGCCAAAGCCACGA
AGGTGACTTTTCAGACACCTCTGCGGGATCCACAGACTCACCGGATCTTAAGTCCCAGCATGGGCAGCAAGCTGGACGCT
TCTTCAGCTCTAGGGGACACCGTTGGACTAGAAAGCTCTCATCAAGGCCGGGCCCGGAAAGAGAGCCAACAGCTTACCAA
GGAAACAGACACCAGAACCACCGATGGAATTCTCCCGAAACCAGCAGTGGCCGATGCCCATCCTCCTCCGGGGGACCCGA
CACCCGCCTCTGAAGAGCAGCACCCCGACAGGCCTCCCGCAACCCCCCTGGCCAGCCCGGATCCCCCCAGCTCTCCCCAG
ATGCCAGAACGTGCTGAGAGCCAAGTGGCGCCCGGCGGACAAGGCTCCTGCAGCCCCGCTCACAGCCCGCAGAGACACAG
CCGCCCTCGTCCCTCAGAGGACAGCCTCGCGGCCGCCTCCGCACCACCGCCCCAAGACCGGGCAGAGGAGCCGCTCGGAG
CCCCCGGGGAGAAGGGTGTGCCCTCTCCCTCTGCCGGAGCCCGAGGAGAAGAGCCCCTGGTGGACCAGCCGGGCGAGGCC
CCGGCAGGCTCCGAGGACACTGCTGGCCGCGAGGACGCTGGCCCTGCTGCGGCCGGAGGGGCCCCGTCCCCCAGTCCTCG
GAAGCACGAGGCCGCGGGCCAGACGGCCGACCGTCCGAGGGGTGGGCCCGTGAGGCTGGAATTTGACTTCTCTGACAGTG
CCACCAGCAAAAGGCCACCCCCACTGAGGAAACGGGGGAAGACCCCAGGTCTCCAGCCTCCCTCGAGGAGACCCAAGGCA
AAGCAGGGGACGGTCTCCGGGGAGGCGGGCGAGGGTCTGGACGGCAACCCGCTCGGAGGCGATGGGGAGGCCCGGACCCC
GGAGCCCTGCCCGAGCAGGCCGGCCGGGCCCGCGGCCGCAGAGGACACGTCTCCGAGCCGGCAGGTGCCTTCAGCGTCAG
TGGATGACATGCCAGGGCTGCAGCCCATGGCGGGGACCCCAGGAGCCACTGGCGAGGAGGGGGCCACAGATGCCTCGGGC
ACACCAGCTCCCACCAGCAGCCCTACGCCCCCTGTTCCGTGCAGCCCAGGGCCTGCCCCAGACCTGAGTGGAGAGCAGTT
CCGGGACCCCGCCGACGTCCTAGGCACGGGCGCCGAGGTGGACTACCTGGAGCAGTTCGGGGCCTCCTCCTTTAAGGACT
CAGCCCTGCGGAAGCAGTCCCTGTACCTCAAGTTCGACCCGCTCCTACAGGACAGCCCTCGGCGACCGGCGCCCACGGGC
CCCAAGCCAAGCAGCGCATGTGGCATGGACGCCCCTTCCTCGGGAAGCGCCCCGGAAGCCGCACTGCTGGACCTGGACTT
CCTAGAAGCACCGGCCCTTCCTGCACTTGGCCCAGCCCCCAGTGACCTGGGGCCCGGGGGCCCGCTGCTGCCCGTGGGGC
CCATCGTGGACGTGCTGCAGTACAGCCAGAGGGACCTGGACGCAGCGGTGGAAGCAACACAGAAGGAGAACGCGGAGCTG
AGGAGCAGGTGCACGGAGCTCCAGGAGAAGGTCCTAGAGATGGGGAAGATCATGGACAGGTTTGAGGAGACCGTGTACCA
GGCGATGGAGGAAGCTCAGAAGCAGAAGGAACTCGCCCGAGTTGAGGTCCAGAAGGCGCTCCAAGAGCAGGAGCACGTCA
GCGGCGACCTGCGCTCCGTGGAGAAGTCCTTCTCCGAACTCTTCAGGCGCTTCGAGAAGCAGAAGGAAGTGATCGAAGGC
TACCGCACGAACGAGGCGTCGCTGAAGAAGTGCGTGGAGGAGTACATGGAGCGGCTGGAGAAGGAGGGCCAGCGGTACCA
GGCGCTGAAGGCCCACGCGGAGGAGAAGCTGCAGCTGGCCAGCGAGGAGATGGCCCAGGTGCGGAGCAGGGCCCAGGCCG
AGGTCCTGGCGCTGCAGGCCGTCCTGAAGAAGGAGCAGATGCGCGTCCAGTCGCTGGAGAAGGCCATGGAGCAGAAGGTG
GGCTGGGGGCATGCGGGGCGGGAGGGGGGCCAGCCCTCCAGCTTCCGGCAGCCGCCAGCAGCCCCCAGGCCTGCTGCGGG
CTCCGAGCCCTGTAAGGAAGCTGGGGGTTCGACTTGCCTCCCTCAGACTAAGGAAAATGACGAACTGACCAGAATCTGTG
ACGACCTCATTTCCAAGATGGAGAGGATCTGA

>ENSTTRT00000010932.1|m.16789 ENSTTRT00000010932.1|g.16789  ORF ENSTTRT00000010932.1|g.16789 ENSTTRT00000010932.1|m.16789 type:complete len:760 (+) ENSTTRT00000010932.1:1-2280(+) [Tursiops_truncatus]
ATGAGTCTGCACGTCTTCAGTGACGAAAATGTCACTGGTGACAAAAGTACAGAAAACTGCGACTTCCTGTTTTCACCACT
GGAACTTACCGGAAGATCATCTGTTCTCCGTCTGTCACAGAAAGAAAACGTACCACCTAAGAGCACAGCCAAAGCTATGA
AGGTTACTTTTCAGACACCTCTGCGGGATCCGCAGACACACAGGATTTTAAGTCCCAGCACGGGCAGCAAGCTTGAAGCT
TGCTTTGCTCTGGGCGACACCATTGGACTAGAAAACTGTCAAGTCTGGACCCAGAAAGAGAACCAACAGTTCACCAAGGA
AACAGACACTAGAACGACCAATGGAATTCTCCAGAAACCAGCAGTGGCCGATGCCAACCCCGCTTCAGAGGACATGAGAC
CGGCCTCTGACGACAGGAATCGCAGCGGGCCCTCCTCGGCTCCCCAGGCCTGCCTGGATCCTGCAAGCTCTTCCCAGATG
CCCGAAAGTGTTGAAACCCCAGAGGCATCTCCGGGACAAACGTCAGGCAGCCCTGAGCCCACCCAGGAAGAACACGTCCA
TCCTCATTCCTTAGAGGAAAGTGCTACCTCTACCTCCACAATTCTAGAAGACCCTCCCGGGATGGCATCCCAGGACAGAA
CAGAGGACCCGCTGAGAGCCACAGGAACTCGAGGGCTCCCTGCGCCCTCTGCCGGGGCCGCTTCAGCTCCTGGTACCCAC
CCCGGCGGAGCCCGCGGAGCAGAGCCCCTCGTGGACCTGCCTAGCGAGGCCCCAGCTGGCCCCGTGGAGGCTGGAGGTGC
CACGTTCCCCAGTCCTCAGAAGGAGGAGGCCGAAGGGCAAACGGCCGACTCTTTGAGGAGTGAGCCCGTAAGGCTGGAAT
TTGACTTTTCTGACGGCACCATCAAAGGGCCGCCCCCACTGAGGAAACGAGGGAAGACCCCGGCTCTCAGACCTCCCTCG
AGGAGACCAGAGGCGAGGCAGGAAAAGGAGGAAAAGGCCCTCGTGGAGGCGGGCGAGGGTCCCGATCCCCCTCCCCGCGG
GTCCAACAGCCTGGACCAGGACAAGCTGGACGACCCAGACTGTAACCCCACCGGAGGTGACGGAGAGGCCCAGCCCCCAG
AGCACCCCAAGAGCAGGCCGCAGGTGCTCTTGGCCTCGGCGGATGACACACCGGCGTTGCAGACCTCGGCAGGGACCGCA
GAAGCGGCGGGCGAGGAGGGGACCACAGACGCTTCGGGGGCATCGGCTCCAACCAGCAGCCCGGGCAGCGAGCCACCAAC
CGTGCCCACTCACCCGCAGGGGCCGGAGCCCGGCCTGGACCTGAGTGGGGAGCACTTCTGGGACCCCGCCGAGGTTCTAG
GCACGGGGGCCGAGGTGGATTACCTGGAGCAGTTCGGGGCGTCCTCGTTTAAGGAGTCGGCCCTGAGGAAGCAGTCCTTG
TACCTTAAGTTTGACCCACTGCTGCAGGACAGCCCCCGGGGGCCGGCGCCTGTGGCCCCGGAGCCCAGCAGTGCACGAGG
CACAGACGCGCATTCCTCGGGAAGCCCCCCGGAGGCGCAGCTGCTGGACCTGGACTTTGCAGGAGCCCCAGACGTTCCCA
CGCTCGGCCCAGCTCCTTGTGACCTCGGACCCAGGGCTCCGCTGCTGCCCGTGGGGCCCATTGTGGACGTGCTGCAGTAC
AGCCAGAAGGACCTGGACACTGCGGTTGGGGCGACACAGAAGGAGAACGAGGCGCTTAGGGTCAGGTGCACGGCGCTGCA
GGAAAAGATCCTGGAGATGGGGAAAATCATGGACGCGTTTGAGGGGACCGTGTACCAGGCGATGGAGGAGGCTCAGAAGC
AGAAGGAACTTGCCAAAGCCGAGATCCAGAAGGTTCTGAGGGACAGAGACCAGCTGACTGCAGACCTGCACTCCACGGAG
AAGTCGTTCTCCGACCTCTTCAAGCGGTTTGAGAAACAGAAGGAAGTGATCGAAGGCTACCGCACGAATGAAGAGTCGCT
GAAGAAGTGTGTTGAGGATTACATAGGCAGGATCGAGAAGGAGGGCCAGAGGTACCAGGCGCTGAAGGCCCACGCGGAGG
AGAAGCTCCAGCTGGCGAACGAGGAGATCACCCAGGTCCGGAGCAAGGCCCAAGCGGAGGCCCTGGCGCTGCAGGCAGTC
CTGAGGAAGGAGCAGATGCGCGTCCACTCGCTGGAGAAGGTCGTTGAGCAGAAGACTAAAGAAAACGATGAACTGACCAG
AATCTGTGACGACCTCATTTCCAAGATGGAGAGAATCTGA

>TACC3|ENSG00000013810 [cellage_279]
ATGAGTCTGCAGGTCTTAAACGACAAAAATGTCAGCAATGAAAAAAATACAGAAAATTGCGACTTCCTGTTTTCGCCACC
AGAAGTTACCGGAAGATCGTCTGTTCTTCGTGTGTCACAGAAAGAAAATGTGCCACCCAAGAACCTGGCCAAAGCTATGA
AGGTGACTTTTCAGACACCTCTGCGGGATCCACAGACGCACAGGATTCTAAGTCCTAGCATGGCCAGCAAACTTGAGGCT
CCTTTCACTCAGGATGACACCCTTGGACTGGAAAACTCACACCCGGTCTGGACACAGAAAGAGAACCAACAGCTCATCAA
GGAAGTGGATGCCAAAACTACTCATGGAATTCTACAGAAACCAGTGGAGGCTGACACCGACCTCCTGGGGGATGCAAGCC
CAGCCTTTGGGAGTGGCAGCTCCAGCGAGTCTGGCCCAGGTGCCCTGGCTGACCTGGACTGCTCAAGCTCTTCCCAGAGC
CCAGGAAGTTCTGAGAACCAAATGGTGTCTCCAGGAAAAGTGTCTGGCAGCCCTGAGCAAGCCGTGGAGGAAAACCTTAG
TTCCTATTCCTTAGACAGAAGAGTGACACCCGCCTCTGAGACCCTAGAAGACCCTTGCAGGACAGAGTCCCAGCACAAAG
CGGAGACTCCGCACGGAGCCGAGGAAGAATGCAAAGCGGAGACTCCGCACGGAGCCGAGGAGGAATGCCGGCACGGTGGG
GTCTGTGCTCCCGCAGCAGTGGCCACTTCGCCTCCTGGTGCAATCCCTAAGGAAGCCTGCGGAGGAGCACCCCTGCAGGG
TCTGCCTGGCGAAGCCCTGGGCTGCCCTGCGGGTGTGGGCACCCCCGTGCCAGCAGATGGCACTCAGACCCTTACCTGTG
CACACACCTCTGCTCCTGAGAGCACAGCCCCAACCAACCACCTGGTGGCTGGCAGGGCCATGACCCTGAGTCCTCAGGAA
GAAGTGGCTGCAGGCCAAATGGCCAGCTCCTCGAGGAGCGGACCTGTAAAACTAGAATTTGATGTATCTGATGGCGCCAC
CAGCAAAAGGGCACCCCCACCAAGGAGACTGGGAGAGAGGTCCGGCCTCAAGCCTCCCTTGAGGAAAGCAGCAGTGAGGC
AGCAAAAGGCCCCGCAGGAGGTGGAGGAGGACGACGGTAGGAGCGGAGCAGGAGAGGACCCCCCCATGCCAGCTTCTCGG
GGCTCTTACCACCTCGACTGGGACAAAATGGATGACCCAAACTTCATCCCGTTCGGAGGTGACACCAAGTCTGGTTGCAG
TGAGGCCCAGCCCCCAGAAAGCCCTGAGACCAGGCTGGGCCAGCCAGCGGCTGAACAGTTGCATGCTGGGCCTGCCACGG
AGGAGCCAGGTCCCTGTCTGAGCCAGCAGCTGCATTCAGCCTCAGCGGAGGACACGCCTGTGGTGCAGTTGGCAGCCGAG
ACCCCAACAGCAGAGAGCAAGGAGAGAGCCTTGAACTCTGCCAGCACCTCGCTTCCCACAAGCTGTCCAGGCAGTGAGCC
AGTGCCCACCCATCAGCAGGGGCAGCCTGCCTTGGAGCTGAAAGAGGAGAGCTTCAGAGACCCCGCTGAGGTTCTAGGCA
CGGGCGCGGAGGTGGATTACCTGGAGCAGTTTGGAACTTCCTCGTTTAAGGAGTCGGCCTTGAGGAAGCAGTCCTTATAC
CTCAAGTTCGACCCCCTCCTGAGGGACAGTCCTGGTAGACCAGTGCCCGTGGCCACCGAGACCAGCAGCATGCACGGTGC
AAATGAGACTCCCTCAGGACGTCCGCGGGAAGCCAAGCTTGTGGAGTTCGATTTCTTGGGAGCACTGGACATTCCTGTGC
CAGGCCCACCCCCAGGTGTTCCCGCGCCTGGGGGCCCACCCCTGTCCACCGGACCTATAGTGGACCTGCTCCAGTACAGC
CAGAAGGACCTGGATGCAGTGGTAAAGGCGACACAGGAGGAGAACCGGGAGCTGAGGAGCAGGTGTGAGGAGCTCCACGG
GAAGAACCTGGAACTGGGGAAGATCATGGACAGGTTCGAAGAGGTTGTGTACCAGGCCATGGAGGAAGTTCAGAAGCAGA
AGGAACTTTCCAAAGCTGAAATCCAGAAAGTTCTAAAAGAAAAAGACCAACTTACCACAGATCTGAACTCCATGGAGAAG
TCCTTCTCCGACCTCTTCAAGCGTTTTGAGAAACAGAAAGAGGTGATCGAGGGCTACCGCAAGAACGAAGAGTCACTGAA
GAAGTGCGTGGAGGATTACCTGGCAAGGATCACCCAGGAGGGCCAGAGGTACCAAGCCCTGAAGGCCCACGCGGAGGAGA
AGCTGCAGCTGGCAAACGAGGAGATCGCCCAGGTCCGGAGCAAGGCCCAGGCGGAAGCGTTGGCCCTCCAGGCCAGCCTG
AGGAAGGAGCAGATGCGCATCCAGTCGCTGGAGAAGACAGTGGAGCAGAAGACTAAAGAGAACGAGGAGCTGACCAGGAT
CTGCGACGACCTCATCTCCAAGATGGAGAAGATCTGA
