# Supplementary material for: A multidimensional systems biology analysis of cellular senescence in aging and disease
Source: Genome Biol. 2020 Apr 7;21:91. doi: 10.1186/s13059-020-01990-9 (PMC7333371; doi:10.1186/s13059-020-01990-9)
Supplement: Supplementary file 3 — 271 CellAge orthogroups. Directory containing FASTA files of CellAge orthogroups. [file 13059_2020_1990_MOESM3_ESM.zip › SI Cellage_Orthologous-Groups/ENSG00000185338.fa]

>bmy_06498 [Balaena_mysticetus]
ATGGTAGCACACAACCAGGTGGCAGCCGACAATGCAATCTCCACGGCAGCAGAGCCCCGACGGCGGCCAGAGTCTTCCTC
CTCCTCCTCCTCTTCTTCCTCCTCCTCGCCCGCTGCCCCGGCGCGCCCGCGGCCCTGCCCGGCTGCCCCGGCTCCGACCC
CGGGCGACACGCACTTCCGCACGTTCCGCTCGCACGCCGAGTACCGGCGCATCACCCGGGCCAGCGCGCTCCTGGACGCC
TGCGGCTTCTACTGGGGACCCCTGAGCGTGCACGGGGCGCACGAGCGGCTGCGCGCCGAGCCCGTGGGCACCTTTCTGGT
GCGCGACAGCCGCCAGCGGAACTGCTTTTTCGCCCTCAGCGTGAAGATGGCCTCGGGCCCCACGAGCATCCGCGTGCACT
TCCAGGCCGGCCGCTTCCACCTGGACGGCAGCCGCGAGAGCTTCGACTGCCTCTTCGAGCTGCTGGAGCACTACGTGGCG
GCGCCGCCCCGCATGCTGGGGGCCCCGCTGCGCCAGCGCCGCGTGCGGCCGCTTCAGGAGCTGTGCCGCCAGCGCATTGT
GGCCACCGTGGGCCGCGAGAACCTGGCGCGCATACCCCTCAACCCCGTCCTCCGGGACTACTTGAGCTCCTTCCCCTTCC
AGATCTGA

>lcl|AC_000182.1_cds_XP_002698010.1_42389|m.50724 lcl|AC_000182.1_cds_XP_002698010.1_42389|g.50724  ORF lcl|AC_000182.1_cds_XP_002698010.1_42389|g.50724 lcl|AC_000182.1_cds_XP_002698010.1_42389|m.50724 type:complete len:224 (+) lcl|AC_000182.1_cds_XP_002698010.1_42389:1-672(+) [Bos_taurus]
ATGGTAGCACACAACCAGGTGGCAGCCGACAATGCAATCTCCACGGCAGCAGAGCCCAGACGGCGGCCAGAGTCTTCTTC
CTCCTCCTCCTCCTCCTCCTCTTCCACCTCCTCGCCCTCGTCCGCGGCCCCGGCGCGCCTGCGGCCCTGCCCGGCGGCCG
CAGCCCCGGCTCCAGCCCCGGCCCCGGGCGATACGCACTTCCGCACGTTCCGCTCGCACGCCGAGTACCGGCGCATCACC
CGAGCCAGCGCGCTCCTCGACGCCTGCGGCTTCTACTGGGGGCCCCTGAGCGTGCACGGAGCGCACGAGCGGCTGCGCGC
CGAGCCCGTGGGCACCTTCCTGGTGCGCGACAGCCGACAGAGGAACTGCTTCTTCGCCCTCAGCGTGAAGATGGCCTCGG
GCCCCACGAGCATCCGCGTGCACTTCCAGGCCGGCCGCTTCCACCTGGACGGCAGCCGCGAGAGCTTCGACTGCCTCTTC
GAGCTGCTGGAGCACTACGTGGCGGCGCCGCGCCGCATGCTGGGGGCCCCGCTGCGCCAGCGCCGCGTGCGGCCGCTGCA
GGAGCTGTGCCGCCAGCGCATCGTGGCCACCGTGGGCCGCGAGAACCTGGCGCGCATCCCCCTCAACCCCGTCCTCCGCG
ACTACCTGAGCTCCTTCCCCTTCCAGATCTGA

>ENSMMUT00000015331.2|m.7649 ENSMMUT00000015331.2|g.7649  ORF ENSMMUT00000015331.2|g.7649 ENSMMUT00000015331.2|m.7649 type:complete len:216 (+) ENSMMUT00000015331.2:1-648(+) [Macaca_mulatta]
ATGGTAGCACACAACCAGGTGGCAGCCGACAATGCAGTCTCCACAGCAGCAGAGCCCCGACGGCGGCCAGAGCCTTCCTC
CTCTTCCTCCTCCTCGCCCGCGGCCCCAGCGCGCCCGCGGCCGTGCCCGGCGGTCCCGGCCCCGGCCCCGGCCCCGGCCC
CCGGCGACACGCACTTCCGCACGTTCCGTTCGCACGCCGATTACCGGCGCATAACGCGCGCCAGCGCGCTTCTCGACGCC
TGCGGCTTCTACTGGGGGCCCCTGAGCGTGCACGGAGCACACGAGCGGCTGCGCGCCGAGCCTGTGGGCACCTTCCTGGT
GCGCGACAGCCGCCAGCGGAACTGCTTCTTCGCCCTCAGCGTGAAGATGGCCTCGGGCCCCACGAGCATCCGCGTGCACT
TCCAGGCCGGCCGCTTCCACCTGGACGGCAGCCGCGAGAGCTTCGACTGCCTCTTCGAGTTGCTGGAGCACTACGTGGCG
GCGCCGCGTCGCATGCTGGGGACCCCGCTGCGCCAGCGCCGCGTCCGGCCGCTTCAGGAGCTGTGCCGCCAGCGCATCGT
GGCCACCGTGGGCCGCGAGAACCTGGCGCGCATCCCCCTCAACCCCGTCCTCCGCGACTATTTGAGCTCCTTCCCCTTCC
AGATCTGA

>ENSMICT00000031779.1|m.32178 ENSMICT00000031779.1|g.32178  ORF ENSMICT00000031779.1|g.32178 ENSMICT00000031779.1|m.32178 type:complete len:220 (+) ENSMICT00000031779.1:1-660(+) [Microcebus_murinus]
ATGGTAGCACACAACCAGCTGGCAGCTGACAATGCAATCTCCACGGCACCAGAGCCCCGACGGCGGCCAGAGCCTTCCTC
CTCTTCTTGCTCCTCCTCCTCGCCCGCGGCCCCAGCGCGCCCGCGGCCCTGCCTGGCGGCACCGGCACCGGCCCCGACAC
CGGCCCCGGCCCCCGGCGACACGCACTTCCGCACATTCCGCTCGCACGCCGATTACCGGCGCATCACCCGCGCCAGCGCG
CTCCTAGACGCCTGCGGCTTCTACTGGGGGCCCCTGAGCGTGCACGGGGCGCACGAGCGGCTGCGCGCCGAGCCCGTGGG
CACCTTCCTGGTGCGCGACAGCCGCCAGCGGAACTGCTTCTTCGCCCTGAGCGTGAAGATGGCCTCGGGCCCCACGAGCA
TCCGCGTGCACTTCCAGGCCGGCCGCTTCCACCTGGACGGCAGCCGCGAGAGCTTCGACTGCCTGTTCGAGCTGCTGGAG
CACTACGTGGCGGCGCCGCGCCGCATGCTGGGGGCCCCGCTGCGCCAGCGCCGCGTGCGGCCGCTGCAGGAGCTGTGCCG
CCAGCGCATCGTGGCCACCGTGGGCCGGGAGAACCTGGCGCGCATCCCCCTCAACCCCGTACTCCGGGACTACTTGAGCT
CCTTCCCCTTCCAGATCTGA

>ENSMODT00000006458.2|m.8714 ENSMODT00000006458.2|g.8714  ORF ENSMODT00000006458.2|g.8714 ENSMODT00000006458.2|m.8714 type:complete len:215 (+) ENSMODT00000006458.2:1-645(+) [Monodelphis_domestica]
ATGGTAGCACACAGTAAGGTGGCAGCCGACAATGCAGTTACAGCAGACACAAGAAGAAGACTCGACCCTTCTCCTTCTCC
TCCATCCCACAGGGCTGGCCGGGAACATCCCAGCCCACAGCCCAGACCCCAACACGGCCTGGCCCCTCAACATGGTGCGG
GGGACACTCACTTCCGAACCTTCCGCTCCCAGGCGGACTACTTCAGCATCACCCGGGCCAGCGCCCTGCTGGATGCCTGT
GGCTTCTACTGGGGGCCTCTGAGTGTGAATGTGGCCCATGAGAAACTTAAGGGTGAGCCCGTGGGGACTTTCTTGGTCCG
GGATAGCAGGCAGAAAAACTGCTTTTTTGCCATCAGTGTTAAGATGGCTTCAGGGCCCACCAGCATCCGGGTCAACTTCC
AGGCTGGTCGATTCAACCTGGATGGCAGCCGGGAGACTTTCGACTGCCTCTTCAAGCTGCTGGAACATTACCTGAACTCC
CCTCGAAAAATGTTGGTGACCCCCCTTCGACAACTAAGAGTTCGGCCCCTTCAGGAGCTATGTCGAAAAAGCATTGTGGC
TACATTTGGAAGGGACAACCTGGGCAAGATCCCCCTAAATCCTGTCCTTAAGGACTACCTGAAGTCTTTTCCTTTCCAGA
TATGA

>ENSPPYT00000008360.1|m.7406 ENSPPYT00000008360.1|g.7406  ORF ENSPPYT00000008360.1|g.7406 ENSPPYT00000008360.1|m.7406 type:complete len:214 (+) ENSPPYT00000008360.1:1-642(+) [Pongo_abelii]
ATGGTAGCACACAACCAGGTGGCAGCCGACAATGCAGTCTCCACAGCAGCAGAGCCCCGACGGCGGCCAGAGCCTTCCTC
CTCTTCCTCCTCCTCGCCTGCGGCCCCCGCGCGCCCGCGGCCGTGCCCCGCGGTCCCGGTCCCGGCCCTGGCCCCCGGCG
ACACGCACTTCCGCACATTCCGTTCGCACGCCGATTACCGGCGCATCACGCGCGCCAGCGCGCTCCTGGACGCCTGCGGA
TTCTACTGGGGGCCCCTGAGCGTGCACGGGGCGCACGAGCGGCTGCGCGCCGAGCCCGTGGGCACCTTCCTGGTGCGCGA
CAGCCGCCAGCGGAACTGCTTCTTCGCCCTCAGCGTGAAGATGGCCTCGGGACCCACGAGCATCCGCGTGCACTTTCAGG
CCGGCCGCTTTCACCTGGATGGCAGCCGCGAGAGCTTCGACTGCCTCTTCGAGCTGCTGGAGCACTACGTGGCGGCGCCG
CGCCGCATGCTGGGGGCCCCGCTGCGCCAGCGCCGCGTGCGGCCGCTGCAGGAGCTGTGCCGCCAGCGCATCGTGGCCAC
CGTGGGCCGCGAGAACCTGGCTCGCATCCCCCTCAACCCCGTCCTCCGCGACTACCTGAGCTCCTTCCCCTTCCAGATTT
GA

>SOCS1|ENSG00000185338 [cellage_279]
ATGGTAGCACACAACCAGGTGGCAGCCGACAATGCAGTCTCCACAGCAGCAGAGCCCCGACGGCGGCCAGAACCTTCCTC
CTCTTCCTCCTCCTCGCCCGCGGCCCCCGCGCGCCCGCGGCCGTGCCCCGCGGTCCCGGCCCCGGCCCCCGGCGACACGC
ACTTCCGCACATTCCGTTCGCACGCCGATTACCGGCGCATCACGCGCGCCAGCGCGCTCCTGGACGCCTGCGGATTCTAC
TGGGGGCCCCTGAGCGTGCACGGGGCGCACGAGCGGCTGCGCGCCGAGCCCGTGGGCACCTTCCTGGTGCGCGACAGCCG
CCAGCGGAACTGCTTTTTCGCCCTTAGCGTGAAGATGGCCTCGGGACCCACGAGCATCCGCGTGCACTTTCAGGCCGGCC
GCTTTCACCTGGATGGCAGCCGCGAGAGCTTCGACTGCCTCTTCGAGCTGCTGGAGCACTACGTGGCGGCGCCGCGCCGC
ATGCTGGGGGCCCCGCTGCGCCAGCGCCGCGTGCGGCCGCTGCAGGAGCTGTGCCGCCAGCGCATCGTGGCCACCGTGGG
CCGCGAGAACCTGGCTCGCATCCCCCTCAACCCCGTCCTCCGCGACTACCTGAGCTCCTTCCCCTTCCAGATTTGA
