# Supplementary material for: A multidimensional systems biology analysis of cellular senescence in aging and disease
Source: Genome Biol. 2020 Apr 7;21:91. doi: 10.1186/s13059-020-01990-9 (PMC7333371; doi:10.1186/s13059-020-01990-9)
Supplement: Supplementary file 3 — 271 CellAge orthogroups. Directory containing FASTA files of CellAge orthogroups. [file 13059_2020_1990_MOESM3_ESM.zip › SI Cellage_Orthologous-Groups/ENSG00000100605.fa]

>bmy_08706 [Balaena_mysticetus]
ATGGAGCTCACAAGCCTGGGTGGAGACGACACCATGCGGCTCCTGGAGGAGAATGGCCTGGCCTTCCCGTTCATTTGCAA
AACCAGAGTGGCTCATGGCACCAACTCTCACGAGATGGCCATCGTGTTCAACCAGGAGGGCCTGAGCGCCATCCAGCTGC
CCTGCGTGGTCCAGAATTTCATCAACCACAACGCCGTCCTGTACAAGGTGTTTGTGGTCGGCGAGTCCTATACCGTGGTC
CAGAGGCCCTCACTGAAGAACTTCTCCGCGGGCACATCAGACCGCGAGTCCATCTTCTTCAACAGCCACAACGTGTCCAA
GCCAGAATCGTCATCGGTCCTGACCGCGCTGGACAAGATCGAGGGTGTCTTTGAGCGGCCAAGTGACGAGGTCATCCGGG
AGCTGTCCCGGGCCCTGCGGCAGGCGCTGGGCGTGTCGCTCTTCGGGATCGACATCATCATCAACAACCAGACAGGGCAG
CACGCCGTCATCGACATCAACGCCTTCCCAGGCTACGAGGGCGTGAGCGAGTTCTTCACGGACCTCCTGAACCACATCAC
CACCGTGCTGCAGGGCCAGAGCGCGGCCGCGGCAGGCACGGGGGACGTGGCCCCGCTGAGGCACAGCAGGCTCCTGGCGG
AGCAGGCGGGCGGCCTGGCGGCCGAGCGGACGTGCAGCGCCAGCCCCGGCTGCTGCAGCAGCATGATGGGCCAGGAGCCG
CCCTGGACGGCCGAGGCCGACGTGGGCGGCGTGGGCGCAGGCAGCGCCTCCAAGCTGCCGCACCAGAGACTCGGCTGCAC
CGCCGCCGTGTCGCCCAGCTTCCAGCAGCACTGCGTGGCCTCGCTGGCCACCAAGGCCTCCTCCCAGTAG

>lcl|AC_000178.1_cds_NP_001179418.1_37942|m.44984 lcl|AC_000178.1_cds_NP_001179418.1_37942|g.44984  ORF lcl|AC_000178.1_cds_NP_001179418.1_37942|g.44984 lcl|AC_000178.1_cds_NP_001179418.1_37942|m.44984 type:complete len:420 (+) lcl|AC_000178.1_cds_NP_001179418.1_37942:1-1260(+) [Bos_taurus]
ATGCAGACCTTTCTGAAAGGGAAGAGAGTTGGCTACTGGCTGAGCGAGAAGAAAATAAAGAAGCTGAATTTCCAGGCCTT
CGCCGAGCTGTGCAGGAAGCGAGGCATAGAAGTCGTGCAGCTGAACCTGAGCCGGCCGATCGAGGAGCAGGGCCCCCTGG
ACGTCATCATCCACAAGCTGACCGATGTCATCCTCGAAGCTGATCAGAATGACAGCCAGGCCCTGGAGCTGGTGCACAGG
TTCCAGGAATACATTGATGCCCACCCGGAGACCATTGTCCTGGACCCTCTTCCTGCCATCAGGACCCTGCTTGACCGGTC
CAAGTCCTATGAGCTCATCCGGAAGATCGAGGCCTACATGAAAGATGACAGGATCTGCTCGCCACCCTTCATGGAGCTCA
CGAGCCTGTGCGGGGATGACACCATGAGACTCCTGGAGGAGAATGGCCTGGCCTTCCCATTCATTTGCAAAACCAGAGTG
GCTCATGGCACCAACTCTCACGAGATGGCCATCGTGTTCAACCAGGAGGGCCTGAGCGCCATCCAGCCGCCCTGCGTGGT
CCAGAATTTCATCAACCACAATGCTGTCCTGTACAAGGTGTTTGTGGTTGGCGAGTCCTACACCGTGGTCCAGCGGCCCT
CGCTGAAGAACTTCTCCGCGGGCACGTCAGACCGCGAGTCCATCTTCTTCAACAGCCACAACGTGTCGAAGCCAGAGTCC
TCGTCGGTCCTGACTGCGCTGGACAAGATCGAGGGTGTGTTCGAGCGGCCAAGCGACGAGGTCATCCGGGAGCTGTCGCG
GGCCCTGCGGCAGGCGCTGGGCGTGTCTCTCTTTGGGATCGACATCATCATCAACAACCAGACGGGGCAGCATGCCGTCA
TCGACATCAACGCCTTCCCCGGCTACGAGGGTGTAAGCGAGTTCTTCACCGACCTCCTGAACCACATCGCCAGCGTGCTG
CAGGGCCAGAGCTCGGGCGTGGCGGGTGCTGGGGACGTGGCCCCACTGAAGCACAGCAGGCTCCTGGCGGAGCAGGCGGG
CGGCCTGGCGGCCGAGCGGACGTGCAGCGCCAGCCCCGGCTGCTGCAGCAGCATGATGGGCCAGGAGCCGCCCTGGACGC
CCGAGGCCGACATGGGCGGCGTGGGCGCTGGCAGCACTGCCAAGCTGCCGCACCAGAGACTCGGCTGTACCGCCGGCGTG
TCGCCCAGCTTCCAGCAGCACTGCGTGGCCTCGCTGGCCACTAAGGCCTCCTCCCAGTAG

>ENSCJAT00000082061.1|m.28066 ENSCJAT00000082061.1|g.28066  ORF ENSCJAT00000082061.1|g.28066 ENSCJAT00000082061.1|m.28066 type:complete len:415 (+) ENSCJAT00000082061.1:1-1245(+) [Callithrix_jacchus]
ATGCAGACCTTTCTGAAAGGGAAGAGAGTTGGCTACTGGCTGAGCGAAAAGAAAATCAAGAAGCTCAATTTCCAGGCCTT
CGCCGAGCTGTGCAGGAAGCGAGGGATAGAAGTTGTGCAGCTAAACCTTAACCGGCCGATTGAGGAGCAGGGCCCCCTGG
ATGTCATCATCCACAAGCTGACCGACGTCATCCTTGAAGCAGACCAGAATGATAGCCAGTCCCTGGAGCTGGTGCACAGG
TTCCAGGAGTACATTGATGCCCACCCTGAGACCATCATCCTGGACCCGCTCCCTGCCATCAGAACCCTGCTTGACCGCTC
CAAGTCCTACGAGCTCATCCGGAAGATTGAGGCCTACATGGAAGACGACAGGATCTGCTCGCCGCCCTTCATGGAGCTCA
CGAGCCTGTGTGGGGACGACACCATGCGGCTGCTGGAGAAGAACGGCCTGGCTTTCCCGTTCATTTGCAAAACCAGAGTG
GCTCACGGCACCAACTCTCACGAGATGGCTATCGTGTTCAACCAGGAGGGCCTGAATGCCATCCAGCCACCCTGCGTGGT
CCAGAATTTCATCAACCACAACGCTGTCCTGTACAAGGTGTTCGTGGTGGGCGAGTCCTACACTGTGGTCCAGAGGCCCT
CGCTCAAGAACTTCTCCGCAGGCACATCAGACCGCGAATCCATCTTCTTCAATAGCCACAACGTGTCAAAGCCGGAGTCG
TCATCAGTCCTGACGGAGCTGGACAAGATCGAGGGTGTGTTCGAGAGGCCGAGTGACGAGGTCATCCGGGAGCTCTCCCG
GGCCCTGCGGCAGGCGCTGGGCGTGTCGCTCTTTGGCATCGACATCATCATCAACAACCAGACGGGGCAACACGCCGTCA
TTGACATCAATGCCTTCCCAGGCTACGAGGGTGTGAGCGAGTTCTTCACAGACCTCCTGAACCACATCGCCACCGTCCTG
CAGGGCCAGAGCACAGCTACAGCAGCTGCAGGGGACGTGGCCCCGCTGAGGCACAGCAAGCTCCTGGCCGAGCCGGCGGG
CGGCCTGGCGGGTGAGCGGACATGCAGTGCCAGCCCCGGCTGCTGCAGCAGCATGATGGGCCAGGACACGCCCTGGAAGG
CCGAGGCCGACGCAGGCGGCACCACCAAGCTGCCGCACCAGAGACTCGGCTGCACCACCGGCGTGTCACCCAGCTTCCAG
CAGCACTGCGTGGCCTCCCTGGCCACTAAGGCCTCCTCCCAGTAG

>ENSCAFT00000044011.2|m.41830 ENSCAFT00000044011.2|g.41830  ORF ENSCAFT00000044011.2|g.41830 ENSCAFT00000044011.2|m.41830 type:complete len:420 (+) ENSCAFT00000044011.2:1-1260(+) [Canis_familiaris]
ATGCAGACGTTTCTGAAGGGGAAGAGAGTTGGCTACTGGCTGAGCGAGAAGAAAATCAAGAAGCTGAATTTCCAGGCCTT
CGCCGAGCTGTGCAGGAAGCGAGGGATAGAAGTGGTGCAGCTGAACCTTAGCCGGCCCATCGAGGAGCAGGGCCCCCTGG
ATGTCATCATCCACAAGCTCACCGATGTCATCCTCGAAGCCGACCAGAATGACAGCCAGTCCCTGGAGCTGGTGCACAGG
TTCCAGGAATACATCGATGCGCACCCTGAGACCATTGTCCTGGACCCCCTGCCTGCCATCAGGACCCTGCTGGACCGCTC
CAAGTCCTATGAGCTCATCCGGAAGATCGAGGCCTACATGAAAGATGACAGGATCTGCTCGCCACCCTTCATGGAGCTCA
CGAGCCTGAGTGGAGATGACACGATGAGGCTCCTGGAGCAGAACGGCCTGGCATTCCCCTTCATTTGCAAAACCAGAGTG
GCTCATGGCACCAACTCTCACGAGATGGCCATTGTGTTCAACCAGGAGGGCCTGAGTGCCATCCAGCCGCCCTGTGTGGT
CCAGAACTTCATCAACCACAATGCCGTCCTGTACAAGGTGTTTGTGGTGGGCGAGTCCTACACTGTGGTCCAGAGGCCCT
CGCTGAAGAACTTCTCTGCGGGCACGTCAGACCGGGAGTCCATTTTCTTCAACAGCCACAACGTGTCGAAGCCCGAGTCC
TCATCGGTCCTGACTGCGCTGGACAAGATCGAGGGTGTGTTTGAGCGGCCAAGCGACGAGGTCATCCGGGAGCTATCCCG
GGCGCTTCGGCAGGCGCTGGGTGTGTCACTCTTCGGGATTGACATCATCATCAACAATCAGACCGGGCAGCACGCAGTCA
TCGACATCAACGCCTTCCCAGGCTATGAGGGCGTCAGCGAGTTCTTCACAGACCTCCTGAACCACGTGGCCACCGTCCTG
CAGGGCCAGAGCACAGCCACAGCGGCCGCAGGGGATGTGGCCCCACTGAGGCACAGCAGGCTCCTGGCGGAGCAGGCAGG
CAGCCTGGCAGGCGAGCGGACGTGCAGCGCCGGCCCTGGCTGCTGTGGCAGCATGATGGGCCCGGACCCACCCTGGACGT
CGGAGGCCGATGCGGGCGGCATGGGCGCGGGCGGCACTGCCAAGCTCCCACACCAGAGACTTGGCTGCACCGCAGCCGTG
TCCCCCAGCTTCCAGCAGCACTGCGTGGCCTCACTGGCCACTAAGGCCTCCTCCCAGTAG

>ENSCCAT00000030296.1|m.17826 ENSCCAT00000030296.1|g.17826  ORF ENSCCAT00000030296.1|g.17826 ENSCCAT00000030296.1|m.17826 type:complete len:415 (+) ENSCCAT00000030296.1:1-1245(+) [Cebus_capuchinus]
ATGCAGACCTTTCTGAAAGGGAAGAGAGTTGGCTACTGGCTGAGCGAGAAGAAAATCAAGAAGCTCAATTTCCAGGCCTT
CGCCGAGCTGTGCAGGAAGCGAGGGATAGAAGTTGTACAGCTGAACCTTAACCGGCCGATTGAGGAGCAGGGCCCCCTGG
ATGTCATCATCCACAAGCTGACCGACGTCATCCTTGAAGCAGACCAGAATGATAGCCAGTCCCTGGAGCTGGTGCACAGG
TTCCAGGAGTACATCGATGCTCACCCCGAGACCATCATCCTGGACCCGCTCCCTGCCATCAGAACCCTGCTTGACCGCTC
CAAGTCCTACGAGCTCATCCGGAAGATTGAGGCCTACATGGAAGATGACAGGATCTGCTCACCGCCCTTCATGGAGCTCA
CCAGCCTGCGTGGGGATGACACCGTGCGGCTGCTGGAGAAGAACGGCCTGGCCTTCCCATTCATTTGCAAAACCAGAGTG
GCTCACGGCACCAACTCTCACGAGATGGCTATCGTGTTCAACCAGGAGGGCCTGAACGCCATCCAGCCACCCTGCGTGGT
CCAGAATTTCATCAACCACAACGCCGTCCTGTACAAGGTGTTCGTAGTGGGCGAGTCCTACACCGTGGTTCAGAGGCCCT
CGCTCAAGAACTTCTCCGCAGGCACATCAGACCGCGAGTCCATCTTCTTCAACAGCCACAACGTGTCAAAGCCGGAGTCG
TCATCAGTCCTGACGGAGCTGGACAAGATCGAGGGCGTGTTCGAGCGGCCGAGTGACGAGGTCATCCGGGAGCTGTCCCG
GGCCCTGCGGCAGGCGCTGGGCGTGTCGCTCTTCGGCATCGACATCATCATCAACAACCAGACGGGGCAGCACGCCGTCA
TCGACATCAACGCCTTCCCAGGCTATGAGGGCGTGAGCGAGTTCTTCACAGACCTCCTGAACCACATCGCCACCGTCCTG
CAGGGCCAGAGCACAGCTACGGCAGCTGCAGGGGACGTGGCCCCGCTGAGGCACAGCAAGCTCCTGGCCGAGCCGGCGGG
CGGCCTGGCAGGCGAGCGGACATGCAGTGCCAGCCCCGGCTGCTGCGGCAGCATGATGGGCCAGGACAGGCCCTGGAAGG
CCGAGGCCGACGCAGGCGGCACTGCCAAGCTGCCTCACCAGAGACTCGGCTGCACTGCCGGCGTGTCACCCAGCTTCCAG
CAGCACTGCGTGGCCTCCCTGGCCACCAAGGCCTCCTCCCAGTAG

>lcl|NW_004558705.1_cds_XP_004698824.1_3131|m.6361 lcl|NW_004558705.1_cds_XP_004698824.1_3131|g.6361  ORF lcl|NW_004558705.1_cds_XP_004698824.1_3131|g.6361 lcl|NW_004558705.1_cds_XP_004698824.1_3131|m.6361 type:complete len:410 (+) lcl|NW_004558705.1_cds_XP_004698824.1_3131:1-1230(+) [Echinops_telfairi]
ATGCAGACCTTTCTGAAAGGGAAGCGGGTTGGCTACTGGCTGAGCGAGAAGAAAATCAAGAAGCTGAATTTCCAGGCCTT
TGCCGAGCTGTGCAGGAAACGAGGGGTGGAGGTCGTGCAGCTGAACCTCAGCCGGCCAATTGAGGAGCAGGGCCCCCTGG
ACGTCATCATCCACAAGCTGACGGATGTCATCCTCGAAGCTGACCAGAATGACAGCCAGTCCCTGGAGCTGGTGCACCGA
TTCCAGGAATACATCGACGCCCACCCTGAGACTATTGTCCTGGACCCCCTACCTGCCATTAGGACCCTGCTTGACCGATC
CAAGTCCTATGAGCTGATCCGGAAAATCGAGGCCTACATGGAGGATGACCGCATCTGCTCCCCACCCTTCATGGAGCTCA
CGAGCCTGTGCGGGGACGACACCATGCAGCTCCTGGAGAAGAATGGCCTGACCTTCCCGTTCATCTGCAAAACCAGAGTG
GCTCATGGCACCAGCTCTCATGAGATGGCCATCGTGTTCAACCAGGAGGGCCTGAGTGCCATCCAGCCACCCTGCGTGGT
CCAGAATTTCATCAACCACAACGCCGTCCTGTACAAGGTGTTTGTGGTCGGCGAGTCCTACACCGTGGTGCAGAGACCCT
CCCTCAAGAACTTCTCTGCGGGCACATCAGATCGAGAATCCATCTTCTTCAATAGTCACAACGTGTCCAAGCCCGAGTCC
TCGTCCGTGCTGACTGCGCTGGACAAGATCGAGGGCGTGTTCGAGCGGCCATGTGATGAGGTCATCCGGGCGCTGTCCCA
GGCCCTGCGGCAGGCGCTGGGTGTGTCCCTCTTCGGGATCGACATCATCATCAACAACCAGACCGGGCAGCATGCCGTCA
TCGACATCAACGCCTTCCCAGGCTACGAGGGCGTGAGCGAGTTCTTCACAGACCTCCTGAACCACATCGCCACTGTCCTG
CAGGGCCAGAGCACAGGCACGGGGGATGCTGGGGACTCGGCCCCACGGAGGCACAGCAGGCTCCTGGCAGAGCAGGCTGG
CGAGCGGACGTGCAGCGCCAGCCCCGGCTGCTGCAGCCTGAGGGGCCAGGACCCTGCCTGGAGGGCAGAGGCCGACGCGG
GCAGCTCAGCCAAGCTGCCGCACCAGAGACTCGGCTGCACCGCTGCTGTGTCACCCAGCTTCCAGCAGCACTGCGTGGCC
TCCCTGGCCACCAAGGCCTCCTCCCAGTAG

>ENSECAT00000025731.1|m.40129 ENSECAT00000025731.1|g.40129  ORF ENSECAT00000025731.1|g.40129 ENSECAT00000025731.1|m.40129 type:internal len:372 (+) ENSECAT00000025731.1:1-1113(+) [Equus_caballus]
CCGCCAGCCTCGGCCTGTGGGCGATTTCCTCCGGAGCCCAGCTCCCCGGCCGAGGAGGAAGATGCAGACCTTTGGCAAAG
GGAAGAGAGTTGGCTACTGGCTGAGCGAGAAGAAGATCAAGAAGCTGAATTTCCAGGCCTTCGCCGAGCTGTGCAGCTGA
ACCTTAGCCGGCCAATCGAGGAGCAGGGCCCCCTGGACGTCATCATCCACAAGCTGACCGATGTCATCCTCGAAGCTGAC
CAGAACGACAGCCAGTCCCTGGAGCTGGTGCACAGGTTCCAGGAATACATCGACGCCCACCCCGAGACCATCGTCCTGGA
CCCCCTTCCCGCCATCAGGACCCTGCTGGACCGCTCCAAGTCCTACGAGCTCATCCGAAAGATCGAGGCCTACATGAAAG
ATGACAGGATCTGCTCCCCGCCCTTCATGGAGCTCACGAGCCTGTGCGGGGACGACACCATGAGGCTCCTGGAGGAGAAC
GGCCTGGCGTTCCCGTTCAGTGCGTATCACCTGGAGCTTGGTGGGGTGGATTCTCCCCAGATGGCCATTGTGTTCAACCA
GGAGGGTCTGAGCGCCATCCAGCCGCCCTGCGTGGTCCAGAATTTCATCAACCACAACGCCGTCCTGTACAAGGTGTTTG
TGGTCGGCGAGTCCTACACCGTGGTCCAGAGGCCCTCGCTGAAGAACTTCTCCGCAGGCACATCAGACCGTGAGTCCATC
TTCTTCAACAGCCACAACGTGTCGAAGCCAGAGTCGTCGTCCGTGCTGACCGAGCTGGACAAGATCGAGGGCGTGTTCGA
GCGGCCGAGCGACGAGGTCATCCGGGAGCTGTCCCGGGCCCTGCGGCAGGCGCTGGGCGTGTCGCTATTTGGGATCGACA
TCATCATCAACAACCAGACGGGGCAGCACGCAGTCATCGACATCAACGCTTTCCCAGGCTACGAGGGCGTGAGCGAGTTC
TTCACCGACCTCCTGAACCACATCGCCACCGTCCTGCAGGGCCAGAGCGCAGCCACGGCGGCGGCGGGTGCCGCGGCCCC
GCTGAAGCACAGCAGGCTCCTGGAGGGACCAGCAGGGCAGCCTGGCCGTCGAGCGTCATGGAGCGCCAGCCCG

>ENSHGLT00000009142.1|m.15041 ENSHGLT00000009142.1|g.15041  ORF ENSHGLT00000009142.1|g.15041 ENSHGLT00000009142.1|m.15041 type:complete len:420 (+) ENSHGLT00000009142.1:1-1260(+) [Heterocephalus_glaber]
ATGCAGACCTTTTTGAAAGGGAAGAGAGTCGGCTACTGGCTGAGCGAGAAGAAAATCAAGAAGCTCAATTTTCAGGCCTT
CGCCGAGCTGTGCAGGAAACGAGGCATAGAGGTCGTCCAGCTGAACCTCAGCCGGCCGATTGAGGAGCAGGGTCCCCTGG
ACGTCATCATCCACAAGCTGACCGATGTCATCCTCGAAGCTGACCAGAATGACAGCCAGTCCCTGGAGCTGGTGCACAGG
TTCCAGGAGTACATTGATGCACATCCGGAGACCATCGTCCTGGACCCTCTCCCTGCCATCAGGACGCTGCTGGACCGCTC
CAAATCCTACGAGCTCATCCGGAAGATTGAGGCCTACATGAAAGATGACAGGATCTGCTCTCCACCCTTCATGGAGCTAA
CGAGTCTGTGCGGGGACGACACCATGAGGCTGCTGGAGCGGAACGGCCTGGCTTTCCCCTTCATTTGCAAAACCCGAGTG
GCTCATGGCACCAACTCTCATGAGATGGCCATCGTGTTCAACCAGGAAGGCCTGAGCGCCATCCAGCCGCCCTGTGTGGT
CCAGAACTTCATCAACCACAATGCCGTGCTCTACAAGGTGTTTGTGGTCGGCGAGTCCTACACCGTGGTCCAGAGGCCCT
CGCTCAAGAACTTCTCCGCGGGCACGTCAGACCGTGAGTCCATCTTCTTCAACAGCCACAATGTGTCAAAGCCAGAGTCG
TCATCAGTCCTCACCGAGCTGGACAAGATCGAGGGCGTGTTCGAGCGGCCCAGTGACGAGGTCATCCGGGAGCTGTCCCG
GGCCCTGCGGCAGGCGCTGGGTGTTTCACTTTTTGGAATCGACATCATCATCAACAACCAGACGGGGCAGCATGCCGTCA
TTGACATCAACGCCTTCCCAGGATACGAGGGCGTGAGCGAGTTCTTCACAGACCTCTTGAACCACATCGCCACCGTCCTG
CAGGACCAGAGCACCGGCGTGGGTGCCTCGGGGGAAGTGGCCCCGTTGAGGCACAGCAGGCTCTTGGCTGAGCAGGCGGG
CAGCCTGGCGGGCGAGCGGACGTGCAGCGCCGGGCCTGGCTGCTGCAGCAGCATGATGGGCCAGGATGCACCCTGGACCG
CAGAGGCCGACGGAGGTGGAATGGATGCGGGTGGCTCCACCAAGCTGCCACACCAGAGACTCGGCTGCACTGCCGGAGTG
TCACCCAGCTTCCAGCAGCACCGCGTGCCCTCCCTGGCCACCAAGGCCTCCTCACAGTAG

>ENST00000267615.10|m.13699 ENST00000267615.10|g.13699  ORF ENST00000267615.10|g.13699 ENST00000267615.10|m.13699 type:complete len:415 (+) ENST00000267615.10:1-1245(+) [Homo_sapiens]
ATGCAGACCTTTCTGAAAGGGAAGAGAGTTGGCTACTGGCTGAGCGAGAAGAAAATCAAGAAGCTGAATTTCCAGGCCTT
CGCCGAGCTGTGCAGGAAGCGAGGGATGGAGGTTGTGCAGCTGAACCTTAGCCGGCCGATCGAGGAGCAGGGCCCCCTGG
ACGTCATCATCCACAAGCTGACTGACGTCATCCTTGAAGCCGACCAGAATGATAGCCAGTCCCTGGAGCTGGTGCACAGG
TTCCAGGAGTACATCGATGCCCACCCTGAGACCATCGTCCTGGACCCGCTCCCTGCCATCAGAACCCTGCTTGACCGCTC
CAAGTCCTATGAGCTCATCCGGAAGATTGAGGCCTACATGGAAGACGACAGGATCTGCTCGCCACCCTTCATGGAGCTCA
CGAGCCTGTGCGGGGATGACACCATGCGGCTGCTGGAGAAGAACGGCTTGACTTTCCCATTCATTTGCAAAACCAGAGTG
GCTCATGGCACCAACTCTCACGAGATGGCTATCGTGTTCAACCAGGAGGGCCTGAACGCCATCCAGCCACCCTGCGTGGT
CCAGAATTTCATCAACCACAACGCCGTCCTGTACAAGGTGTTCGTGGTTGGCGAGTCCTACACCGTGGTCCAGAGGCCCT
CACTCAAGAACTTCTCCGCAGGCACATCAGACCGTGAGTCCATCTTCTTCAACAGCCACAACGTGTCAAAGCCGGAGTCG
TCATCGGTCCTGACGGAGCTGGACAAGATCGAGGGCGTGTTCGAGCGGCCGAGCGACGAGGTCATCCGGGAGCTCTCCCG
GGCCCTGCGGCAGGCACTGGGCGTGTCACTCTTCGGCATCGACATCATCATCAACAACCAGACAGGGCAGCACGCCGTCA
TTGACATCAATGCCTTCCCAGGCTACGAGGGCGTGAGCGAGTTCTTCACAGACCTCCTGAACCACATCGCCACTGTCCTG
CAGGGCCAGAGCACAGCCATGGCAGCCACAGGGGACGTGGCCCTGCTGAGGCACAGCAAGCTTCTGGCCGAGCCGGCGGG
CGGCCTGGTGGGCGAGCGGACATGCAGCGCCAGCCCCGGCTGCTGCGGCAGCATGATGGGCCAGGACGCGCCCTGGAAGG
CTGAGGCCGACGCGGGCGGCACCGCCAAGCTGCCGCACCAGAGACTCGGCTGCAACGCCGGCGTGTCGCCCAGCTTCCAG
CAGCATTGTGTGGCCTCCCTGGCCACCAAGGCCTCCTCCCAGTAG

>ENSLAFT00000013670.3|m.24741 ENSLAFT00000013670.3|g.24741  ORF ENSLAFT00000013670.3|g.24741 ENSLAFT00000013670.3|m.24741 type:5prime_partial len:415 (+) ENSLAFT00000013670.3:1-1245(+) [Loxodonta_africana]
CTAATGACTTTGAAAAAAGGCAGCCAGGAATCCTGGTGGGAGCCCCAATTAGGGGTGGGGTGGGGCTCACAGTCTGCCTT
GGCCTCTGCTGAGGCCACCCGGGGGTGTCCCCTCTCACAGCTGAACCTCAACCGGCCAATCGAGGAGCAGGGCCCCCTGG
ACGTCATCATTCACAAGCTGACCGATGTCATCCTCGAAGCCGACCAGAATGACAGCCAGTCCCTGGAGCTGGTGCATCGG
TTCCAGGAATACATTGACGCCCACCCAGAAACGATCATCCTGGACCCCCTTCCTGCCATCAGGACCCTGCTCGACCGGTC
CAAGTCATACGAGCTCATCCGGAAGATTGAGGCCTACATGAAAGATGACCGCATCTGCTCTCCACCCTTCATGGAGCTCA
CAAGCCTGTGCGGGGATGACACCATGCGGCTCCTGGAGAAGAATGGTCTGGCTTTCCCATTCATCTGCAAAACCAGAGTG
GCTCATGGCACCAACTCTCACGAGATGGCCATTGTGTTCAACCAGGAGGGCCTGAATGCCATCCAGCCGCCCTGTGTGGT
CCAGAATTTCATCAGCCACAATGCCGTCCTGTACAAGGTGTTTGTGGTGGGCGAGTCCTACACTGTGGTGCAAAGACCCT
CGCTCAAGAACTTCTCTGCTGGCACATCAGACCGCGAGTCCATCTTCTTCAACAGCCACAACGTGTCGAAGCCAGAGTCC
TCGTCAGTCCTGACTGCGCTGGACAAGATCGAGGGCGTGTTCGAGCGACCGAGTGACGAGGTCATCCGGGAGCTGTCCCG
GGCCCTGCGGCAGGCGCTGGGCGTGTCACTCTTTGGGATCGACATCATCATCAACAACCAGACGGGGCAGCATGCTGTCA
TCGACATCAACGCCTTCCCAGGCTATGAGGGCGTGAGCGAGTTCTTCACAGACCTCCTGAACCACATCACCACTGTCCTG
CAGGCCCAGAGCGCGGCCACAGGGGACGCAGGGGACACGTCCCCGCTGAGGCACAGCAGGCTCCTGGCGGAGCAGGTGGG
CAGCCACGCGGGTGAGCGGACGTGCAGCGCCAGCCCCGGCTGCTGCAGCAGCATGATGGGACAGGACCCCCCCTGGAAGG
CGGAGGCCGATGGTGGCAGCACGGCCAAGCTGCAGCACCAGAGACTTGGCTGCACCGCCGCCGTGTCGCCCAGCTTCCAG
CAGCACTGTGTGGCCTCCCTGGCCACCAAAGCCTCCTCCCAGTAG

>ENSMMUT00000013927.3|m.59541 ENSMMUT00000013927.3|g.59541  ORF ENSMMUT00000013927.3|g.59541 ENSMMUT00000013927.3|m.59541 type:5prime_partial len:406 (+) ENSMMUT00000013927.3:1-1218(+) [Macaca_mulatta]
CAGGTGGTGGTGGCTGTGGGCCGGGAGGGAGGCATGTGGCGGTGGACTGAGGTGCTGAAGTTGTTGCTTTTGTCTGTGTT
CCCTGCCTCGCAGCTGAACCTGAGCCGGCCGATCGAGGAGCAGGGCCCCCTGGACGTCATCATCCACAAGCTGACCGACG
TCATTCTTGAAGCTGACCAGAATGATAGCCAGTCCCTGGAGTTGGTGCACAGGTTCCAGGAGTACATCGATGCCCACCCT
GAGACCATCGTCCTGGACCCGCTGCCTGCCATCAGAACCCTGCTTGACCGCTCCAAGTCCTACGAGCTCATCCGGAAGAT
TGAGGCCTACATGGAAGACGACAGGATCTGCTCACCGCCCTTCATGGAGCTCACGAGCCTGTGCGGGGATGACACCATGC
AGCTGCTGGAGAAGAACGGCCTGGCTTTCCCGTTCATTTGCAAAACCAGAGTGGCTCATGGCACCAACTCTCACGAGATG
GCTATCGTGTTCAACCAGGAGGGCCTGAATGCCATCCAGCCCCCCTGCGTGGTCCAGAATTTCATCAACCACAACGCCGT
CCTGTACAAGGTGTTCGTGGTTGGCGAGTCCTACACTGTGGTCCAGAGGCCCTCACTCAAGAACTTCTCCGCAGGCACAT
CAGACCGTGAGTCCATCTTCTTCAACAGCCACAACGTGTCAAAGCCGGAGTCGTCATCAGTCCTGACGGAGCTGGACAAG
ATCGAGGGCGTGTTCGAGCGGCCGAGCGATGAGGTCATCCGGGAGCTCTCCCGGGCCCTGCGGCAGGCGCTGGGCGTGTC
ACTCTTCGGCATCGACATCATCATCAACAACCAGACGGGGCAGCACGCCGTCATCGACATCAATGCCTTCCCAGGCTACG
AGGGCGTGAGCGAGTTCTTCACAGACCTCCTGAACCACATCGCCACTGTCCTGCAGGGCCAGAGCACAGCCACGGCAGCC
ACAGGGGACGTGGCCCCGCTGAGGCACAGCAAGCTTCTGGCTGAGCCGGTGGGCGGCCTGACGGGCGAGCGGACATGCAG
CGCCAGCCCCGGCTGCTGTGGCAGCATGATGGGCCAGGACGCGCCCTGGAAGGCCGAGGCCGACGCGGGCGGCACCGCCA
AGCTGCCGCACCAGAGACTCGGCTGCAACACCAGCATGTCGCCCAGCTTCCAGCAGCACTGCGTGGCCTCCCTGGCCACC
AAGGCCTCCTCCCAGTAG

>ENSMICT00000001693.2|m.18336 ENSMICT00000001693.2|g.18336  ORF ENSMICT00000001693.2|g.18336 ENSMICT00000001693.2|m.18336 type:complete len:415 (+) ENSMICT00000001693.2:1-1245(+) [Microcebus_murinus]
ATGCAGACCTTTCTGAAAGGGAAGAGGGTCGGCTACTGGCTGAGCGAGAAGAAAATCAAGAAGCTCAATTTCCAGGCCTT
CGCCGAGCTGTGCAGGAAGCGAGGGATAGAAGTTGTGCAGCTGAACCTCAGCCGGCCCATCGAGGAGCAGGGCCCCCTGG
ACGTCATCATCCACAAGCTGACCGATGTCATCCTTGAAGCCGACCAGAACGACAGCCAGTCCCTGGAGCTGGTGCACAGG
TTCCAGGAATACATCGATGCGCACCCCGAGACCATCGTCCTAGACCCCCTCCCTGCCATCAGGACCCTGCTGGACCGCTC
CAAGTCCTACGAGCTCATCCGGAAGATTGAGGCCTACATGGAAGACGACAGGATCTGCTCACCGCCCTTCATGGAGCTCA
CGAGCCTGTGCGGGGACGACACCATGCAGCTGCTGGAGAAGAACGGCCTGGCCTTCCCGTTCATTTGCAAAACCAGAGTG
GCTCATGGCACCAACTCTCACGAGATGGCCATTGTGTTCAACCAGGAGGGCCTGAGCGCCATCCAGCCCCCCTGCGTGGT
CCAGAATTTCATCAACCACAACGCCGTGCTGTACAAGGTGTTTGTGGTCGGCGAGTCCTACACCGTGGTCCAGAGGCCCT
CGCTCAAGAACTTCTCCGCGGGCACGTCAGATCGTGAGTCCATCTTCTTTAACAGCCACAACGTGTCTAAGCCGGAGTCG
TCGTCGGTCCTGACCGAGCTGGACAAGATCGAGGGCGTGTTCGAGCGGCCGAGCGACGAGGTCATCCGGGAGCTCTCCCG
GGCCCTTCGGCAGGCGCTGGGCGTGTCGCTCTTCGGCATCGACATCATCATCAACAACCAGACGGGGCAGCACGCCGTCA
TCGACATCAACGCCTTTCCAGGCTACGAGGGCGTGAGCGAGTTCTTCACAGACCTCCTGAACCACATCGCAACCATCCTG
CAGGGCCAGAGCGCAGCCACGGCAGCCGCAGGGGACGTGGCCCCACCGAGGCACAGCAAGGCCCTGGTCGAGCCGGCGGG
CGGCCTGGCCGGCGAGCGGACGTGCAGCGCCAGCCCCGGCTGCTGCGGCAGCATGGCGGGCGAGGAGGCGCCTTGGAAGG
CCGAGGCCGACGCGGGGGGCACCGCCAAGCTGCCGCACCAGAGACTCGGCTGCACGGCGGGCATGTCGCCCAGCTTCCAG
CAGCACTGCGCGGCCTCCCTGGCCACCAAGGCCTCCTCCCAGTAG

>ENSMODT00000002741.3|m.28520 ENSMODT00000002741.3|g.28520  ORF ENSMODT00000002741.3|g.28520 ENSMODT00000002741.3|m.28520 type:complete len:408 (+) ENSMODT00000002741.3:1-1224(+) [Monodelphis_domestica]
ATGCAGACCTTTTTGAAGGGGAAAAGAGTTGGTTACTGGCTGAGTGAGAAGAAGATGAAGAAGCTCAATTTCCAGGCCTT
TGCCGACCTGTGCAGGAAAAGGGGCATAGAAGTTGTGCAGCTCAACCTTAGCAGACCAATTGAGGAGCAGGGTCCACTAG
ATGTGATCATCCACAAATTGACGGATGTCATCTTGGAAGCCGATCAAAATGACAGCCAGTCATTGGAGTTGGTTCACAGA
TTCCAGGAATATATTGATGCTCACCCTGAAACCATCATTCTGGATCCGCTCCCTGCCATTAGGACCCTTCTAGATCGATC
CAAGTCTTACGAACTTATTCGGAAGATTGAAGCCTACATGAAAGATGAAAGGATCTGTTCCCCACCCTTCATGGAGCTCA
CAAACTTTTGTGGAGAAGATACCTTGCAGCTTCTAGAGAAGAATGGACTGTCCTTCCCATTCATTTGCAAAACCAGAGTA
GCCCATGGCACCAACTCTCATGAGATGGCCATCATCTTCAACAAGGAAGGCCTCAGTGCCATCAAGCCCCCTTGTGTGAT
TCAGAACTTCATCAATCACAATGCTGTCCTGTACAAGGTGTTTGTGGTGGGCGAATCCTACACTGTAGTACAGAGACCAT
CTTTGAAGAACTTTTCTGCAGGAATGTCAGACAGAGAATCAATATTCTTCAACAGCCACAATGTGTCAAAACCAGAGTCA
TCTTCCATCCTGACAGCACTGGACAAAATAGAAGGAGTCTTTGAGAAGCCCTCTGATGATGTCATAAGGGAAATTTCCAA
GGCCCTTCGACAAGCACTTGGTGTGTCGCTGTTTGGGATTGACATCATCATCAACAACCAGACTGGACAGCATGCAGTTA
TTGATGTCAACGCATTCCCAGGCTATGAGGGTGTGACTGAGTTCTTCACTGACCTCTTGAACCACATAGCCACTGTCCTG
CAAGGCCAGAACCTGGAGGTGACCCCACTCAATCACAACAAGTTCCTGGCTGACCCATCTGGTGGCCTAGCGGGTGAGCG
GACACGTGGCACCAGTACTGGGTGCTGCAGCAGCATGATGGGCAAAGACTCCTGGATCGTAGAGAGTGAAACCAACAGCT
CAGTGAAACTGCAGCACCAGAGACTAGGGTGCAATACTGCTGTGAGCCCCAGCTTCCAACAGCACTGTGTGGCAACTATG
GCCACCAAAGCATCCTCCCAGTAG

>ENSMUST00000046518.11|m.1240 ENSMUST00000046518.11|g.1240  ORF ENSMUST00000046518.11|g.1240 ENSMUST00000046518.11|m.1240 type:complete len:420 (+) ENSMUST00000046518.11:1-1260(+) [Mus_musculus]
ATGCAGACCTTCCTGAAAGGGAAGAGAGTTGGCTACTGGCTGAGCGAGAAGAAAGTCAAGAAGCTCAATTTCCAGGCCTT
CGCGGAGCTGTGCAGGAAGCGAGGGATAGAAGTCGTGCAGCTGAACCTCAGCAGACCGATTGAGGAGCAGGGCCCCCTGG
ACGTCATCATCCACAAGCTGACCGATGTCATCCTCGAGGCAGACCAGAATGACAGCCAGTCCCTGGAATTGGTGCACAGG
TTCCAAGAGTACATCGATGCTCACCCTGAGACCATCGTCTTGGATCCCCTCCCCGCCATCAGGACCCTGTTAGACCGTTC
CAAGTCCTACGAACTTATCCGAAAGATCGAGGCCTACATGAAAGATGACAGAATCTGCTCGCCGCCTTTCATGGAGCTCA
CGAGCCTGTGTGGGGAGGACACCATGAGGCTGCTGGAGCAGAACGGCCTGGCCTTCCCCTTCATTTGCAAAACCAGAGTG
GCTCATGGAACCAACTCTCATGAGATGGCTATTGTGTTCAACCAAGAGGGCCTGAATGCCATCCAGCCTCCCTGTGTGGT
CCAGAACTTCATCAACCACAATGCTGTCCTGTACAAGGTGTTTGTGGTGGGCGAGTCCTACACAGTGGTCCAGAGACCCT
CACTCAAGAACTTCTCTGCGGGCACATCAGATCGTGAGTCCATCTTCTTCAACAGCCACAATGTGTCAAAGCCGGAGTCT
TCATCAGTCCTCACTGAGCTGGACAAGATCGAGGGTGTGTTCGAACGGCCAAGCGATGAGGTTATCCGGGAGCTGTCCCG
GGCTCTGCGGCAGGCGCTGGGAGTGTCACTGTTTGGAATTGACATCATCATTAACAACCAGACCGGGCAGCATGCAGTCA
TCGATGTCAATGCCTTCCCAGGCTATGAAGGAGTGAGTGAGTTCTTTACCGACCTCCTGAACCACATTGCCACAGTTCTG
CAAGGCCAGAGCACGGGAGGAGCTGCCACGGAGGAAGTGGCCCCGCTAAGGCACAACAGGCTCCTGGCGGAACCGGCAGG
CAGCCTGGCTGGGGAGCGGACGTGCAGTGCCAGCCCTGGCTGCTGTGGCAGCATGAAGGGCCAGGACACACCCTGGAAGA
CTGAGACCGAAGCAGGCAACATGGGCGCTGGTGCTTCCGCCAAGCTGCCGCACCAGAGACTTGGCTGCACCACTGGCGTA
TCACCCAGCTTCCAGCAGCACTGTGTGGCCTCTCTGGCCACCAAGGCTTCCTCACAGTAG

>ENSMLUT00000000570.2|m.11698 ENSMLUT00000000570.2|g.11698  ORF ENSMLUT00000000570.2|g.11698 ENSMLUT00000000570.2|m.11698 type:5prime_partial len:386 (+) ENSMLUT00000000570.2:1-1158(+) [Myotis_lucifugus]
CAGCTGAACCTCAGCCGGCCGATCGAGGAGCAGGGCCCCCTGGACGTCATCATCCACAAGCTGACCGATGTCATCCTGGA
AGCCGACCAGAACGACAGCCAGTCCCTGGAGCTGGTGCACAGGTTCCAGGAATACATCGACGCCCACCCTGAGACCATAG
TCCTGGACCCCCTTCCTGCCATCAGGACGCTGCTCGACCGCTCCAAGTCCTACGAGCTCATCCGGAAGATTGAGGCCTAC
ATGAAAGACGACAGGATCTGCTCGCCGCCCCTTCATGGAGCTCACCCAGCCCTGTGCGGGGGACGACAACCATGCAGCTT
CCTTGGGAGAAGAAACGCCCTGACCCTTCCCATTTCAGTTTGCAAAACCAGAGTGGCTCACGGCACCAACTCCCACGAGA
TGGCCATCGTGTTCAACCAGGAGGGCCTGAGCGCCATCCAGCCGCCCTGCGTGGTCCAGAACTTCATCAACCACAACGCT
GTCCTCTACAAGGTGTTCGTGGTCGGCGAGTCCTACACGGTGGTCCAGAGGCCCTCGCTCAAGAACTTCTCCGCGGGCAT
GTCAGACCGCAAGTCCATCTTCTTCAACAGCCACAACGTGTCCAAGCCGGAGTCGTCATCGGTCCTGACGGAGCTGGACA
AGATCGAGGGCGTGTTCGAGCGGCCTAGTGACGAGGTCATCCGGCAGCTCTCCCGGGCCCTGCGGCAGGCACTGGGCGTG
TCTCTCTTCGGGATCGACATCATCATCAACAACCAGACAGGGCAGCACGCTGTCATCGACATCAATGCCTTCCCAGGCTA
CGAGGGCGTGAGCGAGTTCTTCACAGACCTCCTGAACCACATCGCCACCATCCTGCAGGGCCAGAGCGCAGCCACCGCAG
CCGCAGCCGCAGGGGACACGGCCCCGCTGAGGCACAGCAGGCTCCTGGCGGAGCAGGCGGACAGCCTGGGCGAGCGGACG
TGCAGCGCCAGCCCCGGCTGCTGCAGCAGCATGATGGGCCAGGACCCGCCCTGGACCGCGGAGGATGACGCGGGCGGCGT
GGGTGCGGGAAGCACCGCCAAGCTGCCGCACCAGAGACTGGGCTGCACCGCCGCCGTGTCGCCCAGCTTCCAGCAGCACT
GCGTGGCCTCCCTGGCCACCAAGGCCTCCTCCCAGTAG

>lcl|NW_004438415.1_cds_XP_004262401.1_296|m.531 lcl|NW_004438415.1_cds_XP_004262401.1_296|g.531  ORF lcl|NW_004438415.1_cds_XP_004262401.1_296|g.531 lcl|NW_004438415.1_cds_XP_004262401.1_296|m.531 type:complete len:420 (+) lcl|NW_004438415.1_cds_XP_004262401.1_296:1-1260(+) [Orcinus_orca]
ATGCAGACCTTTCTGAAAGGGAAGAGAGTTGGCTACTGGCTGAGCGAGAAGAAAATCAAGAAGCTGAATTTCCAGGCCTT
CGCCGAGCTGTGCAGGAAGCGAGGGATAGAAGTCGTGCAGCTGAACCTTAGCCGGCCAATCGAGGAGCAGGGCCCCCTGG
ACGTCATCATCCACAAGCTGACCGATGTCATCCTCGAAGCCGACCAGAACGACAGCCAGTCCCTGGAGCTGGTGCACAGG
TTCCAGGAATACATTGATGCCCACCCTGAGACCATTGTCCTGGACCCCCTTCCCGCCATCAGAACCCTGCTTGACCGGTC
CAAGTCCTATGAGCTCATCCGGAAGATCGAGGCCTACATGAAAGATGACAGGATCTGCTCACCACCCTTCATGGAGCTCA
CGAGCCTGGGCGGAGACGACACCATGCGGCTCCTGGAGGAGAATGGCCTGGCCTTCCCGTTCATTTGCAAAACCAGAGTG
GCTCATGGTACCAACTCTCACGAGATGGCCATCGTGTTCAACCAGGAGGGCCTGAGCGCCATCCAGCCGCCCTGCGTGGT
CCAGAATTTCATCAACCACAACGCCGTCCTGTACAAGGTGTTCGTGGTCGGCGAGTCCTACACCGTGGTCCAGAGGCCCT
CGCTGAAGAACTTCTCCGCGGGCACCTCAGACCGTGAGTCCATCTTCTTCAACAGCCACAACGTGTCCAAGCCAGAATCG
TCATCGGTGCTGACCGCGCTGGAAAAGATCGAGGGTGTCTTCGAGCGACCGAGTGACGAGGTCATCCGGGAGCTGTCCCG
GGCCCTGCGGCAGGCACTGGGCGTATCGCTCTTTGGGATCGACATCATCATCAACAACCAGACGGGGCAGCACGCCGTCA
TCGACATCAACGCCTTCCCAGGCTACGAGGGCGTGAGCGAGTTCTTCACGGACCTCCTGAACCACATCACCACCGTGCTG
CAGGGCCAGAGCGCGGCCGCGGCAGGCACGGGGGACGTGGCCCCGCTGCGGCACAGCAGGCTCCTGGCGGAGCAGGCGGG
TGGCCTGGCGGCCGAGCGGACGTGCAGCGCCAGCCCCGGCTGCTGCAGCAGCATGATGGGCCAGGAGCCGCCCTGGACGG
CCGAGGCCGACGTGGGCGGCGTGGGCGCGGGCAGCACCTCCAAGCTGCCGCACCAGAGACTCGGCTGCACCGCCGCTGTG
TCGCCCAGCTTCCAGCAGCACTGCGTGGCCTCGCTGGCCACCAAGGCCTCCTCCCAGTAG

>ENSOANT00000008644.1|m.26198 ENSOANT00000008644.1|g.26198  ORF ENSOANT00000008644.1|g.26198 ENSOANT00000008644.1|m.26198 type:5prime_partial len:289 (+) ENSOANT00000008644.1:1-867(+) [Ornithorhynchus_anatinus]
CTTCCAGATGAGAGGATTTGTTCCCCGCCCTTCATGGAACTCACAAGCCTGTGCGGAGAGGACACCATGCAGCTCCTGGA
GAAGAACGGCTTGGCCTTCCCATTCATTTGCAAAACCCGAGTGGCTCACGGCACCAACTCTCATGAGATGGCCATCATTT
TCAACCAGGAGGGCCTGGGTGCCATCAAGCCTCCCTGTGTGATTCAGAGCTTCATCAACCACAACGCCGTCCTGTATAAG
GTTTTTGTGGTAGGAGAATCTTACACCGTGGTGCAAAGACCGTCGTTAAAGAACTTCTCCGCGGGAACATCAGACAGAGA
ATCAATATTTTTCAACAGCCATAATGTGTCAAAGCCAGAGTCGTCTTCAGTGTTGACAGCACTGGACAAAATAGAAGGGG
TGTTTGAGAGACCGTCCGACGACGTCATCCGGGAGATCTCCAAGGCCCTGCGGCAGGCGTTAGGGGTGTCGCTGTTTGGG
ATCGACATCATCATCAACAACCAGACTGGGCAGCACGCCGTCATCGACGTCAATGCATTCCCAGGCTACGAGGGCGTGAC
CGAGTTCTTCACCGACCTCCTGAACCATATAGCATCCGTCCTGCAGGGCCAGGTGCCGGAGCCGACCTCCCGGAACCACA
GCAACCTCCTGGCCGACCCGTCCGGCGGCCTGACGGGCGATCGGACGTGCGGCCCCGGCCCGGGGTGCTGTGGCCTGATG
GGAAAAGACTCCTCCTGGATTGTGGAGAGCGAGACCAATGGCTCGGTGAAGCTGCAGCACCAGAGACTTGGCTACAATGC
GGCCGTGTCCCCCAGCTTCCAGCAGCACTGTGTGGCCACTCTGGCCACAAAGGCGTCCTCTCAATAG

>ENSOCUT00000001329.3|m.6397 ENSOCUT00000001329.3|g.6397  ORF ENSOCUT00000001329.3|g.6397 ENSOCUT00000001329.3|m.6397 type:complete len:414 (+) ENSOCUT00000001329.3:1-1242(+) [Oryctolagus_cuniculus]
ATGCAGACGTTTCTGAAGGGGAAGAGAGTGGGCTACTGGCTGAGCGAGAAGAAGATCAAGAAGCTCAACTTCCAGGCCTT
CGCGGAGCTGTGCAGGAAGCGCGGGATCGAAGTCGTGCAGCTGAACCTCAGCCGGCCGATCGAGGAGCAGGGCCCCCTGG
ACGTCATCATCCACAAGCTGACCGATGTCATCCTGGAAGCTGACCAGAATGACAGCCAGTCCCTGGAGCTGGTGCACAGG
TTCCAGGAATACATCGAGGCCCACCCCGAGACCATCATCCTGGACCCCCTCCCTGCCATCCGGACCCTGCTCGACCGCTC
CAAGTCCTACGAGCTCATCCGGAAGATCGAGGCCTACATGCAAGATGGCAGGATCTGCTCACCACCCTTCATGGAGCTCA
CCAGCCTGTGCGGGGACGACACCATGCGGCTGCTGGAGCAAAACGGCCTGGCCTTCCCCTTCATTTGCAAAACCAGAGTG
GCTCATGGCACCAACTCTCACGAGATGGCCATCGTGTTCAACCAGGAGGGCTTGAATGCCATCCAGCCGCCCTGTGTGGT
GCAGAACTTCATCAACCACAACGCCGTGCTGTACAAGGTGTTCGTGGTCGGCGAGTCCTACACCGTGGTCGAGAGGCCGT
CACTCAAGAACTTCTCCGCAGGCACATCCGACCGTGAGTCCATCTTCTTCAACAGCCACAACGTGTCCAAGCCGGAGTCG
TCATCCGTCCTGACCGAGCTGGACGAGATCGAGGGCGTGTTTGAGCGGCCGAATGATGAGGTCATCCGGGCGCTGTCCCG
GGCCCTGCGGCAGGCGCTGGGCGTGTCACTCTTCGGGATCGACATCATCATCAACAACCAGACGGGGCAGCACGCCGTCA
TCGACATCAATGCCTTCCCAGGCTACGAGGGCGTGAACGAGTTCTTCACCGACCTCCTGAACCACATCACCAGCGTGCTG
CAGGGCCAGAGCTCGGCCGCCGCCGCCGCCAGCGCTGCCGCCGCGGGGGACGTGGCCCCACTGAGGCACAGCAGCCTGGC
GGCCGAGCGGACGTGCAGCGCCAGCCCGGGCTGCTGCAGCCTGCTGGGCCAGGACGCGGCCTGGAAGGCGGAGGCCGACG
CGGGCGGCACGGGCAGCACCGCCAAGCTGCCGCACCAGAGACTTGGCTGCACCGCCAGCGTGTCGCCCAACTTCCAGCAG
CACTGCGTGGCCTCCCTGGCCACCAAGGCCTCCTCCCAGTAG

>ENSPPYT00000007190.2|m.10798 ENSPPYT00000007190.2|g.10798  ORF ENSPPYT00000007190.2|g.10798 ENSPPYT00000007190.2|m.10798 type:complete len:382 (+) ENSPPYT00000007190.2:1-1146(+) [Pongo_abelii]
ATGCAGACCTTTCTGAAAGGGAAGAGAGTTGGCTACTGGCTGAGCGAGAAGAAAATCAAGAAGCTGAATTTCCAGGCCTT
CGCCGAGCTGTGCAGGAAGCGAGGGATGGAAGTTGTGCAGCTGAACCTTAGCCGGCCGATCGAGGAGCAGGGCCCCCTGG
ACGTCATCATCCACAAGCTGACCGACGTCATCCTTGAAGCCGACCAGAATGATAGCCAGTCCCTGGAGCTGGTGCACAGG
TTCCAGGAGTACATCGATGCCCACCCTGAGACCATCGTCCTGGACCCGCTCCCTGCCATCAGAACCTTGCTTGACCGTTC
CAAGTCCTACGAGCTCATCCGCAAGATTGAGGCCTACATGGAAGTTTGCAAAACCAGAGTGGCTCATGGCACCAACTCTC
ACGAGATGGCTATCGTGTTCAACCAGGAGGGCCTGAACGCCATCCAGCCACCCTGCGTGGTCCAGAATTTCATCAACCAC
AATGCCGTCCTGTACAAGGTGTTCGTGGTTGGCGAGTCCTACACCGTGGTCCAGAGGCCCTCGCTCAAGAACTTCTCCGC
AGGCACATCAGACCGTGAGTCCATCTTCTTCAACAGCCACAATGTGTCAAAGCCGGAGTCGTCATCGGTCCTGACGGAGC
TGGACAAGATCGAGGGCGTGTTCGAGCGGCCGAGCGACGAGGTCATCCGGGAGCTCTCCCGGGCCCTACGGCAGGCACTG
GGCGTGTCACTCTTCGGCATCGACATCATCATCAACAACCAGACAGGGCAGCACGCCGTCATTGACATCAATGCCTTCCC
AGGCTACGAGGGTGTGAGCGAGTTCTTCACAGACCTCCTGAACCACATCGCCACTGTCCTGCAGGGCCAGAGCACAGCCA
CGGCAGCCACAGGGGACGTGGCCCCGCTGAGGCACAGCAAGCTTCTGGCCGAGCCGGCGGGTGGCCTGGCGGGCGAGCGG
ACATGCAGCGCCAGCCCCGGCTGCTGCGGCAGTATGATGGGCCAGGACGCGCCCTGGAAGGCTGAGGCCGACGCGGGTGG
CACCGCCAAGCTGCCGCACCAGAGACTCGGCTGCAACGCCGGCGTGTCGCCCAGCTTCCAGCAGCACTGCGTGGCCTCCC
TGGCCACCAAGGCCTCCTCCCAGTAG

>ENSSSCT00000036699.1|m.57537 ENSSSCT00000036699.1|g.57537  ORF ENSSSCT00000036699.1|g.57537 ENSSSCT00000036699.1|m.57537 type:complete len:420 (+) ENSSSCT00000036699.1:1-1260(+) [Sus_scrofa]
ATGCAGACCTTTCTGAAAGGGAAGAGAGTTGGCTACTGGCTGAGCGAGAAGAAAATCAAGAAGCTGAATTTCCAGGCCTT
CGCCGAGCTGTGCAGGAAGCGAGGGATCGAAGTCGTGCAGCTGAACCTCAGCCGGCCGATCGAGGAGCAGGGCCCCCTGG
ATGTCATCATCCACAAGCTGACCGATGTCATCCTCGAAGCCGACCAGAACGACAGCCAGTCCCTGGAGCTGGTGCACAGG
TTCCAGGAATACATCGATGCCCACCCCGAGACCATTGTCCTGGACCCCCTTCCTGCCATCAGGACCCTGCTCGATCGGTC
CAAGTCCTACGAGCTCATCCGGAAGATCGAAGCCTACATGCAAGATGACAGGATCTGCTCGCCGCCCTTCATGGAGCTCA
CGAGCCTGTGCGGGGACGACACCATGCAGCTCCTGGAGAAGAACGGCCTGGCCTTCCCCTTCATTTGCAAAACCAGAGTG
GCTCATGGCACCAACTCCCACGAGATGGCCATCGTGTTCAACCAGGAGGGCTTGAGCGCCATCCAGCCGCCCTGCGTGGT
CCAGAATTTCATCAACCACAACGCCGTCCTGTACAAGGTGTTTGTAGTCGGCGAGTCCTACACCGTGGTCCAGAGACCCT
CGCTCAAGAACTTCTCCGCGGGCACGTCAGACCGTGAGTCCATCTTCTTCAACAGCCACAACGTGTCGAAGCCAGAGTCG
TCGTCGGTCCTGACCGCGCTGGACAAGATCGAGGGCGTGTTCGAGCGACCGAGCGACGAGGTCATCCGGGCGCTGTCCCG
GGCCCTGCGGCAGGCGCTGGGCGTGTCGCTCTTCGGGATCGACATCATTATCAACAACCAGACGGGGCAGCACGCGGTCA
TCGACATCAACGCCTTCCCGGGCTACGAGGGCGTGAGCGAGTTCTTCACCGACCTCCTGAACCACATCGCCTCGGTGCTG
CAGGGCCAGAGCGCGGCCGCGGCGGCCTCGGGGGACGTGGCCCCACTGAGGCACAGCAAGCTCCTGGCAGAGCAGGCGGG
TGGCCTGGCGGCTGAGCGGACGTGCAGCGCCAGCCCCGGCTGCTGCAGCAGCATGATGGGCCAGGAGCCGCCCTGGACGT
CCGAGGCTGATGTGGGCGGCGTGGGCGCGGGCAGCACCGCCAAGCTGCCGCACCAGAGACTCGGCTGCACCGCCGCCGTG
TCGCCCAGCTTCCAGCAGCATTGCGTGGCCTCGCTGGCCACCAAGGCCTCCTCCCAGTAG

>ENSTTRT00000015298.1|m.6762 ENSTTRT00000015298.1|g.6762  ORF ENSTTRT00000015298.1|g.6762 ENSTTRT00000015298.1|m.6762 type:5prime_partial len:423 (+) ENSTTRT00000015298.1:1-1269(+) [Tursiops_truncatus]
CCTCCGGACCCCAGCTCACCGCCCGAAAAGGAAGATGCAGACATTTCTGAAAGGGAAGAGAGTTGGCTACTGGCTGAGCG
AGAAGAAAATCAAGAAGCTGAATTTCCAGGCCTTCGCCGAGCTGTGCAGCTGAACCTTAGCCGGCCAATCGAGGAGCAGG
GCCCCCTGGACGTCATCATCCACAAGCTGACCGATGTCATCCTCGAAGCCGACCAGAACGACAGCCAGTCCCTGGAGCTG
GTGCACAGGTTCCAGGAATACATTGATGCCCACCCTGAGACCATTGTCCTGGACCCCCTTCCCGCCATCAGAACCCTGCT
TGACCGGTCCAAGTCCTATGAGCTCATCCGGAAGATCGAGGCCTACATGAAAGATGACAGGATCTGCTCACCACCCTTCA
TGGAGCTCACGAGCCTGGGCGGAGACGACACCATGCGGCTCCTGGAGGAGAATGGCCTGGCCTTCCCGTTCATTTGCAAA
ACCAGAGTGGCTCATGGTACCAACTCTCACGAGATGGCCATCGTGTTCAACCAGGAGGGCCTGAGCGCCATCCAGCCGCC
CTGCGTGGTCCAGAATTTCATCAACCACAACGCCGTCCTGTACAAGGTGTTCGTGGTCGGCGAGTCCTACACCGTGGTCC
AGAGGCCCTCGCTGAAGAACTTCTCCGCGGGCACATCAGACCGTGAGTCCATCTTCTTCAACAGCCACAACGTGTCCAAG
CCAGAATCGTCATCGGTGCTGACCGCGCTGGAAAAGATCGAGGGTGTCTTCGAGCGACCGAGTGACGAGGTCATCCGGGA
GCTGTCCCGGGCCCTGCGGCAGGCACTGGGCGTATCGCTCTTTGGGATCGACATCATCATCAACAACCAGACGGGGCAGC
ACGCCGTCATCGACATCAACGCCTTCCCAGGCTACGAGGGCGTGAGCGAGTTCTTCACGGACCTCCTGAACCACATCACC
ACCGTGCTGCAGGGCCAGAGCGCGGCCGCGGCAGGCACGGGGGACGTGGCCCCGCTGCGGCACAGCAGGCTCCTGGCGGA
GCAGGCGGGTGGCCTGGCGGCCGAGCGGACGTGCAGCGCCAGCCCCGGCTGCTGCAGCAGCATGATGGGCCAGGAGCCGC
CCTGGACGGCCGAGGCCGACGTGGGCGGCGTGGGCGCGGGCAGCACCTCCAAGCTGCCGCACCAGAGACTCGGCTGCACC
GCCGCCGTGTCGCCCAGCTTCCAGCAGCACTGCGTGGCCTCGCTGGCCACCAAGGCCTCCTCCCAGTAG

>ITPK1|ENSG00000100605 [cellage_279]
ATGCAGACCTTTCTGAAAGGGAAGAGAGTTGGCTACTGGCTGAGCGAGAAGAAAATCAAGAAGCTGAATTTCCAGGCCTT
CGCCGAGCTGTGCAGGAAGCGAGGGATGGAGGTTGTGCAGCTGAACCTTAGCCGGCCGATCGAGGAGCAGGGCCCCCTGG
ACGTCATCATCCACAAGCTGACTGACGTCATCCTTGAAGCCGACCAGAATGATAGCCAGTCCCTGGAGCTGGTGCACAGG
TTCCAGGAGTACATCGATGCCCACCCTGAGACCATCGTCCTGGACCCGCTCCCTGCCATCAGAACCCTGCTTGACCGCTC
CAAGTCCTATGAGCTCATCCGGAAGATTGAGGCCTACATGGAAGACGACAGGATCTGCTCGCCACCCTTCATGGAGCTCA
CGAGCCTGTGCGGGGATGACACCATGCGGCTGCTGGAGAAGAACGGCTTGACTTTCCCATTCATTTGCAAAACCAGAGTG
GCTCATGGCACCAACTCTCACGAGATGGCTATCGTGTTCAACCAGGAGGGCCTGAACGCCATCCAGCCACCCTGCGTGGT
CCAGAATTTCATCAACCACAACGCCGTCCTGTACAAGGTGTTCGTGGTTGGCGAGTCCTACACCGTGGTCCAGAGGCCCT
CACTCAAGAACTTCTCCGCAGGCACATCAGACCGTGAGTCCATCTTCTTCAACAGCCACAACGTGTCAAAGCCGGAGTCG
TCATCGGTCCTGACGGAGCTGGACAAGATCGAGGGCGTGTTCGAGCGGCCGAGCGACGAGGTCATCCGGGAGCTCTCCCG
GGCCCTGCGGCAGGCACTGGGCGTGTCACTCTTCGGCATCGACATCATCATCAACAACCAGACAGGGCAGCACGCCGTCA
TTGACATCAATGCCTTCCCAGGCTACGAGGGCGTGAGCGAGTTCTTCACAGACCTCCTGAACCACATCGCCACTGTCCTG
CAGGGCCAGAGCACAGCCATGGCAGCCACAGGGGACGTGGCCCTGCTGAGGCACAGCAAGCTTCTGGCCGAGCCGGCGGG
CGGCCTGGTGGGCGAGCGGACATGCAGCGCCAGCCCCGGCTGCTGCGGCAGCATGATGGGCCAGGACGCGCCCTGGAAGG
CTGAGGCCGACGCGGGCGGCACCGCCAAGCTGCCGCACCAGAGACTCGGCTGCAACGCCGGCGTGTCGCCCAGCTTCCAG
CAGCATTGTGTGGCCTCCCTGGCCACCAAGGCCTCCTCCCAGTAG
