# Supplementary material for: A multidimensional systems biology analysis of cellular senescence in aging and disease
Source: Genome Biol. 2020 Apr 7;21:91. doi: 10.1186/s13059-020-01990-9 (PMC7333371; doi:10.1186/s13059-020-01990-9)
Supplement: Supplementary file 3 — 271 CellAge orthogroups. Directory containing FASTA files of CellAge orthogroups. [file 13059_2020_1990_MOESM3_ESM.zip › SI Cellage_Orthologous-Groups/ENSG00000126456.fa]

>bmy_06371 [Balaena_mysticetus]
ATGGGAACGCAAAAGCCTCGTATCCTGCCCTGGCTGGTATCTCAGCTGGATCAGGGGCAGCTGGAGGGCGTGGCCTGGCT
GGATGAGAGCCGCACGCGCTTCCGCATCCCTTGGAAGCACGGCTTGCGGCAGGATGCCCAGCTGGAAGACTTCGGCATTT
TCCAGGCCTGGGCTGAGGCCAGCGGTGCCTACACTCCTGGGAAGGATAAGCCCGACCTGCCCACCTGGAAGAGGAATTTC
CGGTCTGCCCTGAATCGGAAGGAAGCGTTGCGTTTAGCAGAGGACCACAGCAAGGACCCCCACGACCCGCACAAGATCTA
TGAGTTTGTGACCTCAGGAGTTGGGGACTTATCTGAGCCAGACACCTCTCTTGACACCAATGGCAGATACAGTACCTCTG
ATATCCAGGAAGACATTCTGGAGAAGTTACTGAGTGACATGGACTTGGCCCCAGATGGAGGGCCCCCAAGTCTGACCATG
GCCCCTGAGAACCCCCCTCAGCTCTTGCTGAGCCCCAACTTAGATGTCCCTGCTCCTTGCCCAAAGCCGGGACCCCCTGA
AAACCCACTGAAGCAGCTGTTGGTGAGCGAGGAAGAGTGGGAGTTCGAGGTGACCGTCTTCTACCGGGGCTGCCAAGTCT
TCCAGCAGACTGTCTTCTGCCCAGGGGGCCTGCGGCTGGTGGGATCAGAAGCAGGGGACAGGACACTGCCTGGACAGCCG
ATAAGACTGCCAGACCCCGCGGCGTCCCTGACAGACAGGGGCGTGACAGGCTACGTGCAGCGGGTGCTGAGCTGCCTGGG
CGGGGGACTAGCTCTGTGGAGGGCCGGGCAGTGGCTCTGCGCCCAGAGGCTGGGGCATTGCCATGTGTACTGGGCCGTGG
GCGAGGAACTCCTCCCCAGCAGTGGTCACAGGCCTGATGGTTCCTGGGCCCCCAGATCTGATTGCCTTCATCGAAGGAAG
CAGACGCTCACCACGCTACACTCTCTGGTTCTGCGTGGGGCAGTCATGGCCCCAGGACCAACCATGGATCAAGAGGCTCG
TGATGGTCAAGTCCCCTCGGAGAAACTACAACTTCTAAGAGTCTCTGCAAGTACCAGTTCCTCCTCAGGAGCTTCTGGTG
TCCCTCCCACGGCCTCACCCCCAAAGCCTATTTTGCGTTCTCCCAACCACGTGGAAGTTGGTGGACTGCAAGTCCTAGCA
GGCTGGGTTGTCCCCATGTGCCTCAGAGCCCTGCTAGACATGGCGCGGGTAGGGGGTGCCTCCTCCCTGGAGAACACTGT
GGACCTTCACATTTCCAACAGCCACCCACTCTCCCTCACCTCGGACCAGTACAAGGCCTACCTCCAGGACCTGGTCGAGG
ACATGGACTTCTAG

>lcl|AC_000175.1_cds_XP_015313649.1_33055|m.38579 lcl|AC_000175.1_cds_XP_015313649.1_33055|g.38579  ORF lcl|AC_000175.1_cds_XP_015313649.1_33055|g.38579 lcl|AC_000175.1_cds_XP_015313649.1_33055|m.38579 type:complete len:456 (+) lcl|AC_000175.1_cds_XP_015313649.1_33055:1-1368(+) [Bos_taurus]
ATGCTCTGGGGGAGGTTGTTTGGGAGAGACTGTGGATGGTCTACGGTGGAAATGGGTGAAAGGATCATGGCGGCGGGGGG
AACTGTGGAAGGGTCTCTTCACTGGGGCCAGACCATGGGAACCCAAAAGCCTCGGATACTGCCCTGGCTGATATCTCAGC
TGGACCGAGGGGAGTTGGAGGGCGTGGCCTGGCTGGGCGAGAGCCGCACGCGTTTCCGCATCCCTTGGAAGCACGGCTTG
CGGCAGGATGCCCAGCAGGAGGATTTCGGCATCTTCCAGGCCTGGGCTGTAGCCAGTGGTGCCTATACTCCTGGGAAGGA
TAAGCCCGACCTGCCGACCTGGAAGAGGAATTTCCGGTCTGCCCTGAACCGGAAGGAAGTGTTGCGTTTAGCGGAGGACC
ACAGCAAGGACTCCCAAGACCCACACAAAATCTATGAGTTTGTGAACTCAGGAGTCAGGGACATCCCTGAGCCAGATACC
TCTCAAGACAATGGCAGACACAATACCTCTGATACCCAGGAAGACACTCTGGAGAAGTTACTGAGTGACATGGACTTGAG
CCCAGGAGGGCCCTCGAATCTGACTATGGCCTCTGAGAAGCCCCCTCAGTTCTTGCAGAGTCCCGACTCAGACATCCCTG
CTCTTTGCCCAAACTCGGGACTCTCTGAAAACCCCCTGAAGCAGCTGTTGGCAAACGAGGAAGATTGGGAGTTCGAGGTG
ACTGCCTTCTACCGGGGCTGCCAAGTCTTCCAGCAGACTGTTTTCTGCCCTGGGGGCCTGCGGCTGGTGGGATCAGAAGC
AGGGGACAGGATGCTGCCTGGGCAGCCTATACGACTGCCGGACCCTGCGACGTCCCTGACAGACAAGAGCGTGACAGACT
ACGTGCAGCGTGTGCTGAGCTGCCTGGGCGGGGGGCTGGCCCTGTGGCGGGCCGGGCAGTGGCTCTGCGCCCAGAGGCTG
GGGCACTGCCACGTGTACTGGGCCATAGGCGAGGAGCTCCTCCCCAGCTGTGGCCACAAGCCTGACGGCGAGGTCCCGAA
GGACAGGGAAGGAGGTGTGTTCAACCTGGGGCCCTTCATAACAGATCTGATCACCTTCATTGAAGGAAGCAGACGTTCAC
CACTCTATACCCTCTGGTTCTGTGTGGGGCAGTCATGGCCCCAGGACCAGCCATGGATCAAGAGGCTTGTGATGGTCAAG
GTTGTCCCCATGTGTCTCAGGGTTCTTGTAGACATAGCGCGGCAAGGGGGTGCCTCCTCCCTGGAGAACACTGTCGACCT
GCACATTTCCAACAGCGACCCCCTCTCCCTCACCCCAGACCAGTACATGGCCTGCCTCCAGGACCTGGCCGAAGACATGG
ATTTCTAG

>ENSCJAT00000006997.3|m.43549 ENSCJAT00000006997.3|g.43549  ORF ENSCJAT00000006997.3|g.43549 ENSCJAT00000006997.3|m.43549 type:complete len:428 (+) ENSCJAT00000006997.3:1-1284(+) [Callithrix_jacchus]
ATGGGAACCCCAAAGCCACGGATCCTGCCCTGGCTGGAGTTGCAGCTGAATCTGGGGCAGCTGGAGGGTGTGGCCTGGGT
GAATGAGAGCCGCACGCGCTTCCGCATCCCTTGGAAACACGGTCTACGGCATGATGCACAGCAGGAGGATTTCGGAATCT
TCCAGGCCTGGGCTGAGGCCACTGGTGCATACGTTCCCGGGAGAGATAAGCCAGACCCGCCAACCTGGAAGAGGAATTTC
CGTTCTGCCCTCAACCGCAAAGATGGATTGCGTTTAGCAGATGACCGAAGCAAGGACCCTCACGACCCACATAAGATCTA
CGAGTTTGTGAACTCAGCAGTTGGGAACTTTGCCCAGCCAGACACATCTCCAGACACCAGTGGCGGAGGCAGTACTTTTG
ATACCCAGGAAGACATTCTGGATGAGTTACTGGGTAACATGGTCTTGGCCCCACTCCCAGATTCGGGACCACCAGGCCTG
GCTGTAGCCCCTGAGCCCTACCCTCAGCCCCTGCTGAGCCCCAGCTTGGATAATCCCACGCCCTTCCCAAACCCGGAGCC
CTCTGAGAATCCACTGAGGCGGCTGCTGGTGCCGGGGGAAGAGTGGGAGTTCGAGGTGACAGCCTTCTACCGGGGCCGCC
AAGTCTTCCAGCAGACCATCTCCTGCCCAGGGGGCCTGCGGCTGGTGGGGTCGGAAGTGGCAGACAGGACGCTGCCTGGA
TGGCCCATCACACTGCCAGACCCTGGCGCATCCCTGACAGACAAGGGCGTGATGACCTATGTGAGGCACGTGCTGAGCCG
CCTGGGTGGGGGACTGGCTCTGTGGCAGGCCGGACAGCAGCTCTGGGCCCAGCGGCTGGGGCAGTGCCACACGTACTGGG
CAGTGAGCGAGGAGTTGCTCCCCAACAGTGGGAATGGGCCTGATGGCGAGGTTCCCAAGGACAAGGAAGGAGGCGTGCTC
GACCTGGGACCCTTCATTGTAGATCTGATTACCTTCACTGAAGGAAGCGGACGCTCACCACGCTATACCCTCTGGTTCTG
TGTTGGGGAGCCATGGCCCCAGGACCAGCCATGGACCAAGAGGCTCGTGATGGTCAAGGTTGTGCCCACATGCCTCAGGG
CCTTGGTAGAGCTGGCCCGGGCAGGGGGTGCCTCCTCCCTGGAGAACACAGTGGAACTGCACATTTCCAACAGCCACCCA
CTCTCCCTCACCTCTGACCAGTACAAGGCCTACCTGAAGGACTTGGTGGAGGACATGGATTTCCAGGGCCCTGGGGAGGC
CTGA

>ENSCAFT00000005783.3|m.38457 ENSCAFT00000005783.3|g.38457  ORF ENSCAFT00000005783.3|g.38457 ENSCAFT00000005783.3|m.38457 type:5prime_partial len:374 (+) ENSCAFT00000005783.3:1-1122(+) [Canis_familiaris]
CAGGCGTGGGCCGAGGTCAGCGGTGCCTACACTCCTGGAAAGGATAAACCTGATCTGCCCACCTGGAAGAGGAATTTCCG
ATCTGCCCTGAACCGGAAGGAGGAGTTGCGTGTAGCTGAAGATCGGAGCAAAGACCCCCACGACCCACACAAGGTCTATG
AGTTTGTGATCTCAGGAGCTGGGAACTTGCCTGAGTTGGACACCTTTCCAGACACCAATGGGAGATACAGTACCTCGGAT
ACCCAGGAAGACACATTAGAGGAGTTACTGGGTGACATGGTCTTGACCCCATTCCCAGATGAGGGGCCCTCGAGCCTGGT
GGTGGTCCCAGAACAGACGCCTCCACTCTTGCTGAGCCCCACCATAGACCTCCCCGCTCCCTGCCCAAACTCAGAACCCC
CTGAAAACCCGCTGAAGCGGCTCTTGGTGCCTGATGAAGAGTGGGAGTTCGAGGTGACTGCCTTCTATCGGGGCCGCCAA
GTCTTCCAGCAGACAGTCTCCTGCCCAAGGGGCCTGCGGCTGGTGGCAGCAGCAGGAGGGGACACGATGCTGCCTGGACA
GCCAATAATACTGCCAGACCCCGGGGTGTTGGTAACAGACAAGACCGTGATGGGCTACGTGAGGCGTGTACTGAGCTGCT
TGGGTGGGGGACTAGCTCTGTGGAGGGCAGGACAGCAGCTCTGGGCACGGAGGCTGGGGCACTGCCACACATACTGGGCC
CTGGGCGAGGAGCTTCTCCCTGACAGCAGTCCCAGGCCTGGCGGCGAGGTCCCCAAGGATGAAGATGGAGACCTGTTCGA
CCTGAGGCCCTTCGTGTCAGATCTGATTGCCTTCATCAAAGGAAGCCGACACTCACCACGCTACACCCTCTGGTTCTGTG
TGGGGGAGCCATGGCCCCAAGACCAGCCGTGGACCAAGAAGCTGGTGATGCTCAAGGTTGTTCCCACGTGCCTTAGGGCC
CTGCTGGAAATGGCACGGTTAGAGGGCGCTTCCTCCCTGGAGAACACTGTGGACCTGCACATTTCCAACAGCTACCCACT
CACTCTCACCTCGGACCAGTACAAGGCGTACCTCCAGGACCTGGTTGAGGACATGGATTTCTGGGTCACTGGGGAGGTCT
GA

>ENSCCAT00000034843.1|m.24301 ENSCCAT00000034843.1|g.24301  ORF ENSCCAT00000034843.1|g.24301 ENSCCAT00000034843.1|m.24301 type:complete len:428 (+) ENSCCAT00000034843.1:1-1284(+) [Cebus_capuchinus]
ATGGGAACCCCAAAGCCACGGATCCTGCCCTGGCTGGAGTTGCAGCTGAATCGGGGGCAGCTGGAGGGTGTGGCCTGGGT
GAACGAGAGCCGCACGCGCTTCCGCATCCCTTGGAAACACGGCCTACGGCATGATGCACAGCAGGAGGATTTCGGAATCT
TCCAGGCCTGGGCCGAGGCTACTGGTGCGTACGTTCCCGGGAGGGATAAGCCAGACCCGCCAACCTGGAAGAGAAATTTC
CGTTCTGCCCTCAACCGCAAAGATGGATTGCGTTTAGCAGATGACCGGAGCAAGGACCCTCACGACCCACATAAGATCTA
CGAGTTTGTGAACTCAGGAGTTGGGGACTTTTCCCAGCCAGACACCTCTCCAGACACCAGTGGTGGAGGCAGTACTTCTG
ATACCCAGGAAGACATTCTGGATGAGTTACTGGGTAACATGGTCTTGGCCCCACTCCCAGATTCGGGACCACCAGGCCTG
GCTGTAGCCCCTGAGCCCTACCCTCAGCCCCTGCTGAACCCCAGCTTGGACAATCCCACGTCCTTCCCAAACCTGGAGCC
CTCTGAGAACCCACTGAGGCGGCTGCTGGTGCCGGGGGAAGAGTGGGAGTTCGAGGTGACAGCCTTCTACCGGGGCCGCC
AAGTCTTCCAGCAGACCATCTCCTGCCCAGGGGGCCTACGGCTGGTGGGGTCTGAAGTGGCAGACAGGACACTGCCTGGA
TGGCCCATCACACTGCCAGACCCTGGCACGTCCCTGACAGACAAGGGAGTGATGAGCTATGTGAGGCATGTGCTGAGCCG
CCTGGGCGGGGGACTGGCTCTGTGGCGGGCCGGACAGCAGCTCTGGGCCCAGCGGTTGGGGCAGTGCCACACATACTGGG
CAGTGAGCGAGGAGTTGCTCCCCAACAGTGGGAATGGGCCTGATGGCGAGGTCCCTAAGGACAAGGAAGGAGGCGTGCTC
AACCTGGGACCCTTCATTGTAGATCTGATTACCTTCACGGAAGGAAGCGGACGCTCACCACGCTATACCCTCTGGTTCTG
TGTCGGGGAGCCATGGCCCCAGGACCAGCCGTGGACCAAGAGGCTCGTGATGGTTAAGGTTGTGCCCACATGCCTCAGGG
CGTTGGTAGAGCTGGCCCGGGCAGGGGGTGCCTCCTCCCTGGAGAACACCGTGGAACTGCACATTTCCAACAGCCACCCA
CTCTCCCTCACCTCTGACCAGTACAAGGCCTACCTGAAGGACTTGGTGGAGGACATGGATTTCCAGGGCCCTGGAGAGGC
CTGA

>ENSDNOT00000035039.1|m.45111 ENSDNOT00000035039.1|g.45111  ORF ENSDNOT00000035039.1|g.45111 ENSDNOT00000035039.1|m.45111 type:complete len:432 (+) ENSDNOT00000035039.1:1-1296(+) [Dasypus_novemcinctus]
ATGGGAAGCCAGAAGCCGCGGATCCTGCCCTGGCTGCGGGCGCAGCTGGACCTGGGGCGGCTGGAGGGCGTGGCCTGGGT
GGACGAGAGCCGCACGCGCTTCCGCATCCCCTGGAAGCACGGCCTGCGGCAGGATGCCCAGCAGGAGGATTTCCGCATCT
TCCAGGCCTGGGCCGAGGCAAGCGGCGCCTACACACCCGGGAAGGACAGGGAAGACCGGCCGACCTGGAAGAGGAATTTC
CGGTCGGCTCTGAACCGGAAGGATGGGCTGCGCGTGGTGGACGACCGGAGCAAGGACCCCGTCGACCCGCACAAGATCTA
CGAGTTTGTCGCCCCAGGAGTTGGGGCCTCTCCTGAGCCAGACGTGTCGCCAGATGTGTCCCCAGACGCGAACAGGAGAG
ACAGCGCCCCTGATACCCAGGAGAACATTTTGGAGGAGTTACTGGGTGACATGGTCCTGGCTCCACTGCCAGATGGGGGA
CCCTTGGGCCTGGCTGTGGCCCCTGAGCAACCCCCTCAGCTCTTGCTGAACCCCAGCTTGGACATACCTGCTCCCTGCCC
AAACCTGGAGCCCGCCGAAAACCCCCTGAAGGGACTGTTGGTGCCCGAGGACCAGTGGGAGTTCGAGGTGACGGCCTTCT
ACCGGGGCCGCCAAGCCTTCCAGCAGACCGTCTTCTGTCCTGGGGGCCTGCGGCTGGTGGGGTCAGAGGCGGAGGACCGG
ACGCTGCCCGGGCTGCCCATGAGACTGCCGGACCCCGAGGGCACCCTGATGGACGGGACCGTGGTGGAACTCGTGCGGCG
GGTGCTCGGCTGCCTGGGAGGGGGCCTGGCCCTGTGGAGGGCAGGGCAGCGGCTCTGGGCACGGAGGCTGGGACACTGCC
ATGTGTACTGGGCCATGGGCGAGGAGCTGCTCCCCAACAGCAGACACGGGCCAGAAGGCGAGGTCCCCAAGAACGAGGAC
GGCGGCGTGTTTGACCTGAGGCCCTTTGTGGAAGATCTGATTGCCTTCATGGAAGGAAGCGGACGCTCGCCGCGCTATAC
CATCTGGTTCTGCTTGGGGGAGGCATGGCCCCAGGACCAGCCGTGGGTCAAGAGGCTCGTGATGGTCAAGGTTGTTCCCA
CATGCCTCAGGTCCTTGCTGGACATGGCCCGGGCAATGGGAGCCTCCTCCCTGGAGAACACTGTGGACCTGCACATCTCC
AACAGCCAGCCCCTCTCGCTCACCTCTGACCAGTACAAGGCCTGCCTCCAGGACCTGATAGAGGACATGGACTTCCAGAC
CATGGGGGAGGCCTGA

>lcl|NW_004558746.1_cds_XP_004710496.1_15248|m.31861 lcl|NW_004558746.1_cds_XP_004710496.1_15248|g.31861  ORF lcl|NW_004558746.1_cds_XP_004710496.1_15248|g.31861 lcl|NW_004558746.1_cds_XP_004710496.1_15248|m.31861 type:complete len:424 (+) lcl|NW_004558746.1_cds_XP_004710496.1_15248:1-1272(+) [Echinops_telfairi]
ATGGGGACCCAGAAGCCGCGGATTCTGCCTTGGCTCATTTCGCAGCTGGACTCCGGGCAGATGGAGGGCGTGGCCTGGGT
GGACGCGAGCCGCCAGCGTTTCCGTATCCCCTGGAAGCACCGCCTGCGCCAGGACACGCAGCAGGAGGACTTCCGCATAT
TCCAAGCCTGGGCTGAGGTCAGCGGCGCCTACAATCCCGAGAAAGATAAGCCAGACCCCCCTACCTGGAAGCGGAACTTC
CGGTCAGCCCTGAACCGGAAGGAGGTGTTGCATGTAGCCGAGGACCACAGCAAGGACCCAGTGGACCCACACAAGATCTA
CGAGTTTGTAACATCAGTAGATCGGGACTTTCCTGAACCGGACACCCTTCCGAGCACCCATGACGGGGGCAGTGCTTCTT
GTAGCCAGGATGACATCCTGGAGGACTTACTGGATAGCATGGTGCTGGCCCCAATCCCAGACGGGGGTCCCCCAAGCCTC
GCCGTGGCCCCTGAGGACCCCTTTCAGCTCTTGCTCAGCCCTACTGTGGACCCTTCTGTGCCCTGCAGGGGCTTGGTCCC
CCAGGAAAACCCCCTGAAGCAGCTGCTGGTCCCTGAGGATGACTGGGAATTCGAGGTGACCGTCTTCTACCGGGGCCGTC
AAGTCTTCCAACAGGCAGCCTTCTGCCCCGGGGGTCTGCGGCTGGTAGGCTCCGAAGTGGCAGAGAGGGCCCTGCCTGGG
CGGCAGATGCTGCTGCCCAACCCCGGGCAAGTCCTAGCAGACATGATGGCAGTGGACTACGTGAGGCGTGTGCTGGGGTC
ACTGGGGTCAGGGCTCATGCTGTGGCGGGCGGGGCAGCGGCTCTGGGCCCGGAGGCTGGGCCACAGCAGCGTCTTCTGGA
CGGTCAGCGAGGAGCTGCTCCCCGAGGGCACACACAACGAGGTCCCCAAGGACGTGGGAGGCGTCGTGTTTGACCTGGGA
CCCTTTGTGGCAGATCTGATTGCCTTCATTGAGGGAAGCACACGCTCACCCCGCTACACCCTGTGGTTCTGCATTGGGCA
GCAGTGGCCCCAGCATGTGTCGTGGACCAAGAGGCTGGTGATGGTCAAGGTAGTTCCCACTTGCCTCCGGGCTCTGTTGG
ACATGGCCCGGGAGGGGGGCGCCTCCTCCCTGGAGACCGTGGACCTGCACATCTCCAACAGCCCCTTGCTCTCCCTCACC
TCCGACCAGTACAAGGCCTACCTGCAGGACCTGGTTGAGGACATGGAGTTCCAGGTCGCGGGGGAGGCCTGA

>ENSECAT00000019481.1|m.28785 ENSECAT00000019481.1|g.28785  ORF ENSECAT00000019481.1|g.28785 ENSECAT00000019481.1|m.28785 type:complete len:421 (+) ENSECAT00000019481.1:1-1263(+) [Equus_caballus]
ATGGGAACCCACAAGCCGCTGATCCTGCCCTGGCTGGTGTCGCAGCTGGACCAGGGCAGGCTGGAGGGCGTGGCCTGGCT
GGACAAGGGCCGCACGCGCTTCCGCATCCCTTGGAAGCACGGCCTGCGGCAAGATGCCCAGCAGAAGGACTTCGGCATCT
TCCAGGCCTGGGCCGAGGCCAGCGGTGCCTATACTCCAGGGAGAGATAAGCCCGACCTGCCGACCTGGAAGAGGAATTTC
CGGTCCGCCCTGAACCGGAAGGAAGTGTTGCGTTTAGTCGACGACCGGAGCAAGGACCCCCAGGACCCGCACAAAGTCTA
TGAGTTTCTGACCCCAGCGTTTAGGGACTTGGCTCAGCCCGACACCTCTCCAGACACCGGTGGCAGATGGAGTACCTGTG
ACACCCCCAAAGCTACTGTGGAGGAGTTACTGAGTGACATGACTTTAGACCCATTCCTCGATGGGGGGCCCCTGAGCCTG
GCTCTGGCTCCTGAGCACCCCCCTCAGCTCTTGCTGAGCCCCAACCTAGACATTCCTGGCCCCTGCCCGAATGTGGAACC
CGCTGAAAACCCACTGAGGCAGCTGTTGGTGCCCGAGGATGCGTGGGAGTTCGAGGTGACCGCCTTCTACCGGGGCCGAC
AAGTGTTCCAGCAGACGGTCTTCTGCCCGGAGGGCCTGCGGCTGGTGGAGCCCGAAGCAGCCGATGGGACACTGCCTGGG
CAGCCAATAAGACTGCCAGACCCCGGGGTGTACCTGACAGATGGGGACGTGATGAGCCTTGTGAAGCGCGTACTGAGCAA
CCTGGGCGGGGGACTTGCCCTCTGGAGGGCAGGGCAGCAGCTCTGGGCCCAAAGGCTGGGGCATAGCCACGTGTACTGGG
CCATGGGCGAAGAGCTGCTCCCCGACAGTCACGGGCCCAGTGGTGAGGTGCCCAAGGACAAGGAAGGAGGTGTGTTTGAC
CTGGGGCCCTTCGTGGCAGATCTGATTGCCTTCCTTGGAGGAAGCAGACGCTCGCCACACTACACCCTCTGGTTCTGCTT
GGGGGAGTCGTGGCCCCAGGACCAGCCGTGGACCAAGAGGCTCGTGATGGTCAAGGTTGTTCCCACATGCCTCAAGGCCC
TGCTAGAGATGGCGCGGATACAGGGTGCCTCCTCAATGGAGAACACTGTGGACCTGCACATTTCCAACAGCCACCCCCTC
TCCCTCACCTCAGACCAGTACAAGGCCTACCTCGAGGACCTGGTGGAGGACATGGATATCTAG

>ENSHGLT00000013288.1|m.22314 ENSHGLT00000013288.1|g.22314  ORF ENSHGLT00000013288.1|g.22314 ENSHGLT00000013288.1|m.22314 type:complete len:416 (+) ENSHGLT00000013288.1:1-1248(+) [Heterocephalus_glaber]
ATGGGAACCCCAAAGCCAAGAATCTTGCCCTGGCTGCTATCGAAGCTGGACCGGGGGGAGCTGGAGGGCGTGGCCTGGCT
GGACGCTAGGTGCAAGCGCTTCCGCATTCCTTGGAAGCATGGCCTGAGGCAGGATGCGCATCTGGAAGACTTCGGCATCT
TCCAGGCCTGGGCTGAGGCCAGCGGCGCCTACATTCCTGGGAGGGATAAGCCCGACTTGCCAACTTGGAAGAGGAATTTC
CGATCAGCCTTGAACCGGAAGGAAGGGTTGCGTTTAGTTGAGGACCGGAGCAAGGACCCTCACGACCCTCATAAGGTTTA
CGAGTTTGTGGACTCAGGAGCGAGGGACTCTTCCCAGCTCGACACCTCTCCGGAAACCAACGAGAGAGGCAGTACCTCTG
ACACCCAGGAAGACATCTTGGACCTGCTGAATGACATGGCCTTGGTCCCACTCCCAGATGGCAGGGCCCCTGAGTGGAGT
CCTCTGCACTTGGACAACCCCATACCTTGTCCAAACCCAGCACCCTCTGAAAACCCACTGAAGCAGCTGCTGGTGTCCGA
GGAACAGTGGGAGTTTGAGGTGACTGCCTTCTACCGGGGCCACCAGGTCTTCCAGCAGACCATCTTCCCCCAAGGGGGCC
TGCGGCTTGTGGGCTCAGAAGCTGGGAACAGGATGCTGCCTGGGCAGTCAATAACACTGCCAGACCCTGAGGTGTCCCTG
TCAGACCAGGGGGTGAAAGGCTATGTGAGGCGTGTGCTCAGCAGCCTGGGCGGAGGCCTGGCTCTGTGGCGGGCAGGGCA
GCGGCTCTGTGCCCGGCGGCTGGGGCACTGCCATGCATACTGGGCCATGGGCGAGGAGCTGCTCCCTGACTGTGAGCACG
GGCACAAAGGCGAAGTCACCAAGGACCTGGACCGCAACGTGTTTGACTTGGGGCCTTTTGTGGCAGATCTGATTGCCTTC
ATGGAAGGAAGTGGACACTCGCCACGCTACACTCTCTGGTTCTGCCTTGGGGAGTCATGGCCCCACAACCAGCCGTGGGT
CAGGAGGCTTGTGATGGTCAAGATTATCCCCACCTGCCTCAAGGTCCTGTTAAACTTGGCCCGGTCGGAGGGTGCCTCCT
CACTAGAAAACACCGTAGACTTGCACATTTCCAACAGCCAACCCCTCTCCCTCACCTCCGATCAGTACAAGGCCTACCTG
CAGGACCTGGTCGAGGACATGGATTTCCAGGCTGCCAGGGAGGCCTGA

>ENST00000601291.5|m.381 ENST00000601291.5|g.381  ORF ENST00000601291.5|g.381 ENST00000601291.5|m.381 type:complete len:453 (+) ENST00000601291.5:1-1359(+) [Homo_sapiens]
ATGGGAACCCCAAAGCCACGGATCCTGCCCTGGCTGGTGTCGCAGCTGGACCTGGGGCAACTGGAGGGCGTGGCCTGGGT
GAACAAGAGCCGCACGCGCTTCCGCATCCCTTGGAAGCACGGCCTACGGCAGGATGCACAGCAGGAGGATTTCGGAATCT
TCCAGGCCTGGGCCGAGGCCACTGGTGCATATGTTCCCGGGAGGGATAAGCCAGACCTGCCAACCTGGAAGAGGAATTTC
CGCTCTGCCCTCAACCGCAAAGAAGGGTTGCGTTTAGCAGAGGACCGGAGCAAGGACCCTCACGACCCACATAAAATCTA
CGAGTTTGTGAACTCAGGAGTTGGGGACTTTTCCCAGCCAGACACCTCTCCGGACACCAATGGTGGAGGCAGTACTTCTG
ATACCCAGGAAGACATTCTGGATGAGTTACTGGGTAACATGGTGTTGGCCCCACTCCCAGATCCGGGACCCCCAAGCCTG
GCTGTAGCCCCTGAGCCCTGCCCTCAGCCCCTGCGGAGCCCCAGCTTGGACAATCCCACTCCCTTCCCAAACCTGGGGCC
CTCTGAGAACCCACTGAAGCGGCTGTTGGTGCCGGGGGAAGAGTGGGAGTTCGAGGTGACAGCCTTCTACCGGGGCCGCC
AAGTCTTCCAGCAGACCATCTCCTGCCCGGAGGGCCTGCGGCTGGTGGGGTCCGAAGTGGGAGACAGGACGCTGCCTGGA
TGGCCAGTCACACTGCCAGACCCTGGCATGTCCCTGACAGACAGGGGAGTGATGAGCTACGTGAGGCATGTGCTGAGCTG
CCTGGGTGGGGGACTGGCTCTCTGGCGGGCCGGGCAGTGGCTCTGGGCCCAGCGGCTGGGGCACTGCCACACATACTGGG
CAGTGAGCGAGGAGCTGCTCCCCAACAGCGGGCATGGGCCTGATGGCGAGGTCCCCAAGGACAAGGAAGGAGGCGTGTTT
GACCTGGGGCCCTTCATTGTAGGCTCCTGGGCCCCCAGATCTGATTACCTTCACGGAAGGAAGCGGACGCTCACCACGCT
ATGCCCTCTGGTTCTGTGTGGGGGAGTCATGGCCCCAGGACCAGCCGTGGACCAAGAGGCTCGTGATGGTCAAGGTTGTG
CCCACGTGCCTCAGGGCCTTGGTAGAAATGGCCCGGGTAGGGGGTGCCTCCTCCCTGGAGAATACTGTGGACCTGCACAT
TTCCAACAGCCACCCACTCTCCCTCACCTCCGACCAGTACAAGGCCTACCTGCAGGACTTGGTGGAGGGCATGGATTTCC
AGGGCCCTGGGGAGAGCTGAGCCCTCGCTCCTCATGGTGTGCCTCCAACCCCCCTGTTCCCCACCACCTCAACCAATAA

>ENSLAFT00000037361.1|m.12782 ENSLAFT00000037361.1|g.12782  ORF ENSLAFT00000037361.1|g.12782 ENSLAFT00000037361.1|m.12782 type:complete len:426 (+) ENSLAFT00000037361.1:1-1278(+) [Loxodonta_africana]
ATGGCGACCCAAAAGCCGCGGATTCTGCCCTGGCTCATTTCGCTGCTGGACAGGGGGCAGCTGGAGGGCGTGGCCTGGGT
GGACGCGAACCGCACGCGCTTCCGCATCCCTTGGAAGCACCGCCTGCGGCAGGATACGCAGCAGGAAGACTTCCGCATCT
TCCAGGCGTGGAGCTGGCCCGAGTGCGTGCTTGTGGGTGGAGAATTCTGGGGGCAGGTCTTGGAACTTTGGAGACGAGGC
TCAGAGTTCCACAGCTGGTTTAATTACCATCAAGTTACATTCTATTCATTCTCCCATGCCCAGGTCTTGCTAGATCCATG
GGTTGGAATTAGCTCCTCCTCCCCCAAGGCCCAAGCACTTACCCATTTGTGCCACCACGGGGAACAGCTGTTGAAATGCC
CGACTCCTTTTCTTCTCCAGGAAGACATTCTGGAGGAGTTACTGGGTGACATGGTCTTGGCCTCAGTCCCAGATGGGGGG
CCCTCAGGACTGGCTGTGGCCTCTGAGCAGCCCCCTCAGCTCTTGCTGAGCCCCAACATTGACGTTCTTCCTCCCTGCCC
AAACCTGGCATCCTCGGAAAACCCACTGAGGCAGCTGCTGGTCCCCGAGGAAGAGTGGGAGTTTGAGGTGACCGCCTTCT
ACCGGGGCCGCCAAGTCTTCCAGCAGGCTGTCTTCTGCCCAGGTGGCCTGCGGCTGGTGGGATCAGAAGCAGCAGACAAT
ACACTGCCTGGGCAGCTGATGATGCTGCCTGACCCTGGGGTGGCCCTGACAGACAAGGGGGCGACAAGCTTCGTGAGGCG
TGTGCTGAGCTCCCTAGGCGGGGGGCTTGCTCTGTGGAGGGCAGGGCAACAGCTCTGGGCCCGAAGGCTGGGGCACTGCC
GTACATACTGGGCTGCGGGTGAGGAGCTGCTCCCTGATGGCACTCACGGGCCAGACGGAGAGGTCCCCAAAGACAGAGAA
GGAGTCGTGTTCAACCTGGGACCTTTTGTGGCAGATCTGATTGCCTTCATCGAAGGAAGCAAACGCTCACCCCGCTACAC
CCTCTGGTTCTGCATTGGGGAGTTATGGCCCCAGGACCAGCCGTGGACCAAGAAGCTGGTGATGGTCAAGGTAGTTCCCA
CATGCCTCCGGGTCCTGCTAGACATGGCCCGGGTGGAGGGTGCCTCCTCACTGGAGACTACCATGGACCTGCACATTTCT
AACAGCCACCCGCTCTCCCTCACCTCAGACCAGTACAAGGCCTATCTGCAGGACCTGGCCGAGGACATGGATTTCTAA

>ENSMMUT00000038424.2|m.45309 ENSMMUT00000038424.2|g.45309  ORF ENSMMUT00000038424.2|g.45309 ENSMMUT00000038424.2|m.45309 type:complete len:423 (+) ENSMMUT00000038424.2:1-1269(+) [Macaca_mulatta]
ATGGGAACCCCAAAGCCACGGATCCTGCCCTGGCTGGTGTCGCAGCTGGACCTGGGGCAACTGGAGGGCGTGGCCTGGGT
GAACGAGAGCCGCACGCGCTTCCGCATCCCTTGGAAGCACGGCCTACGGCAGGATGCACAGGAGGAGGATTTCAGAATCT
TCCAGGCCTGGGCCGAGGCCACTGGTGCGTACGTTCCCGGGAGGGATAAGCCAGACCTGCCAACCTGGAAGAGGAATTTC
CGTTCTGCCCTCAACCGCAAAGATGGGTTGTGTTTAGCAGAGGACCGGAGCAAGGACCCTCACGACCCACATAAGATCTA
CGAGTTTGTGAACTCAGGAGTTGGGGACTTTTCCCAGCCAGACTCCTCTCCGGACACCAATGGCGGAGGCAGTACTTCTG
ATACCCAGGAAAACATTCTGGATGAGTTACTGGGTAACATGGTGTTGGCCCCACTGCCAGATCCAGGACCCCCAAGCCTG
GCTGTAGCCCCTCAGCACTTGCAGAGCCCCAGCTTGGACAGTCCCACTCCCTTCCCAAACCTGGAGCCCTCTGAGAACCC
ACTGAAGCGGCTGTTGGTGCCGGGGGAAGAGTGGGAGTTCGAGGTGACAGCCTTCTACCGGGGCCGCCAAGTCTTCCAGC
AGACCATCTCCTGCCCGGAGGGCCTGCGGCTGGTGGGGTCCGAAGTGGGCGACAGGACGCTGCCTGGATGGCCAATCACA
CTGCCAGACCCTGGCATGTCCCTGACAGACAGGGGAGTGATGAGCTACGTGAGGCACGTGCTGAGCTCCCTGGGTGGGGG
ACTGGCTCTGCGGCGGGCCGGGCAGCGGCTCTGGGCCCAGCGGCTGGGGCACTGCCACACATACTGGGCAGTGAGCGAGG
AGCTGCTCAACAGCGGGCATGGGCCTGATGGCGAGGTCCCCAAGGACAAGGAAGGAGGCGTGTTCGACCTGGGGCCCTTC
ATTGTAGATCTGATCACCTTCACAGAAGGAAGTGGACGCTCACCACGCTATGCCCTCTGGTTCTGTGTGGGGGAATCATG
GCCCCAGGACCAGCCATGGACCAAGAGGCTCGTGATGGTCAAGGTTGTGCCCACGTGCCTCAGGGCCCTGGTAGAAATCG
CCCGGGTAGGGGGTGCCTCCTCCCTGGAGAACACTGTGGACCTGCACATTTCCAACAGCCACCCACTGTCCCTCACCTCT
GACCAGTACAAGGCCTACCTGCAGGACCTGGTGGAGGATATGGATTTCCAGGGCCCTGGGGAGACCTGA

>ENSMICT00000040358.1|m.35538 ENSMICT00000040358.1|g.35538  ORF ENSMICT00000040358.1|g.35538 ENSMICT00000040358.1|m.35538 type:complete len:422 (+) ENSMICT00000040358.1:1-1266(+) [Microcebus_murinus]
ATGGCAACCCCAAAGCCACGGATCCTGCCCTGGCTGGTGTCGCAGCTGGACATGGGGCACCTGGAGGGCGTGGCCTGGGT
GGACGAGAGCCGCACGCGCTTCCGTATTCCTTGGAAGCACGGCCTGCGGCAGGATGCTCAGCAGGAGGATTTCGGAATCT
TCCAGGCCTGGGCCGAGGCCAGCGGTGCCTACACTCCCGGGAAGGATAAGCCGGACTTGCCAACCTGGAAGAGGAATTTC
CGGTCCGCCCTGAACCGGAAGGAAGTGGTGCGTTTAGCCGAGGACCGGAGCAAGGACCCTCACGACCCGCATAAAATCTA
TGAGTTTGTGACTTCAGGAGTTGGGGACTTTTCCCAGCTGGACACCTCTTCAGAGACCAGTGGTGGAGGCAGTACCTCTG
ATACCCAGGAAGACATGCTGGAGGAGTTACTGGACAACATGGTCTTGGCCCCAGCCCCGAACGGGCAGACCCCAAGCCTC
GCTGTGGCCCCTGAGCCCCACCCTCAGCTCTTGCTGAGCCCCAGCTTGGACAGTCCCGCTCCCTGCCCAAACCTGGAGCT
CCCTGAAAACCCGCTGAGGCTGCTGCTGGTGCCAGAGGAAGAGTGGGAGTTTGAGGTGACAGCCTTCTACCGGGGCCGCC
AAGTTTTCCAGCAGACCATCTCATGCCCAGGGGGCCTGCGGCTGGTGGGGTCCGAAGTGGCAGACAGCATGCTCCCTGGA
CAGCCAATAACACTGCCAGACCCTGGGCTGTTCCTGACAGACAGGGGAGTGACGGGCTACGTGAGGCGTGTGCTCAGCTG
CCTGGGCGGGGGGCTGGCTCTGCGGCGGGCCGGGCAGCGGCTCTGGGCCCAGCGCCTGGGGCACTGCCACACATACTGGG
CCATGGGCGAGGAGCTGCTCCCCAGCAGTGGGCATGGGGCTGATGGCGAGGTCCCTAAGGACAAGGAAGGAAGCGTGTTC
GACTTGGGGCCCTTCGTGGCAGATCTGATTACCTTCATTGAAGGAGGCAGTCGCTCACCACGCTACACCCTCTGGTTCTG
CATCGGGGAGCCATGGCCCCAGGACCAGCCATGGACCAAGAGGCTCGTGATGGTTAAGGTGGTTCCCACGTGCCTCAGGG
CCCTGTTGGACATGGCCCGGTCAGGGGGTGCCTCCTCCCTGGAGAACACCGTGGACCTGCACATTTCCAACAGCCACCCG
CTCTCCCTCACCTGCGACCAATACAAGGCCTACCTACAGGACCTGGTTGAGGACATGGATTTCTAG

>ENSMODT00000017331.3|m.27580 ENSMODT00000017331.3|g.27580  ORF ENSMODT00000017331.3|g.27580 ENSMODT00000017331.3|m.27580 type:complete len:423 (+) ENSMODT00000017331.3:1-1269(+) [Monodelphis_domestica]
ATGGCCAAGTCCAAGCCGCGGATCCTGCCCTGGCTGCGGGAGCAGTTGGACTCCGGGCACCTGGGCGCCACCTGGATCAA
CTCAGAGCGCACGCGCTTCATCATTCCCTGGAAGCACGGGCTCCGCCAGGACCTGCAGCGAGAGGACTTCGGCATTTTCC
AGGCATGGGCAGAGGCCAGCGGCAGCTATCGGCCTGGTATCGACGAGCCCGACCCCGCAACATGGAAGCGGAATTTTCGG
GCAGCCCTGGACCGCAAGAGGAACCTGCGCGTGGTCAGCAACCACAGCAAGGAGCAGCACAAGCCGCACAAGATCTACGA
GTTCCTGTCAATGGATGGGGAGGGCTTCGACGCAGACCCCGATACAGAGGACGGCTGGGATGACCCCGCCAGGAGCCAGG
AGGAACACATCCAAGAGGTTTTGGGGACTCTAACCCTGTCTCCTGCGGGGCAGCAGCTGCCCCTCTTTGCCCCATCCACT
AACCTTCAGCCCAACTCCATCCCAGAGCAGCTCCCCAGGGCGCTGGGTCCAGGCCTGCACAGCAACCCCTTGATGCCCGT
TTTTGCTGTAGAAGCCAGCTGGGAATATGAAGTGACAGCCTTCTACAGGGGCCGCCAGGTCCTGGCGACCTGCCTAGCCT
GCCTCCAAGGCCTTAGGGTGGTAGGGCCAGGACCTGTGGCTGAGGCCTGGCCAGAGCTGGATGGGACACCACTGGCCCTA
CCCGAGCCCAGCAGTGCCCTCACTGACCAGCGAGCTGCGCATTATGTCAGCAAGGTGCTGGGCAGCCTGGGGGCTGGGCT
GGCCCTGTGGTCCTTGCAGAATGAACTCAGGGCACAGCGCCTGGGCCACTGCAAGGTCCACTGGGCCCTGGGGGAGCAGG
CATCCCCTGGGGCTCCTGGGAGAGAAGTGACCAAGGAAAGAGACGGCCAACAAGTCTGTGACATTCCAAAGTTTGTGAAT
GAACTGATCTCCTTCCTGGAGGGCAGTCACCGCTCACCCCAGTACACCCTCTGGTTCTGCCTAGGGGAGTCATGGCCCAC
GGACTCACAGCCATGGACCAAGAAGCTCGTCATGGTCAAGGTGGTACCCACGGCGCTGAAGGCCCTCCACGAGGTGGCCC
AGGCTGAGGGAGCATCCTCACTCAAAGAGGAGGAGATTGACCTGCACATCTCCAGCAGCCTCTCCCTGTCCCTGGCACCT
GCCCACCTCCATGGCTACCTGCAGGAGCTGGCCCACAGCATGGAATGGGAGTCTGGGGTTCAGGGCTGA

>ENSMUST00000003284.15|m.8512 ENSMUST00000003284.15|g.8512  ORF ENSMUST00000003284.15|g.8512 ENSMUST00000003284.15|m.8512 type:complete len:420 (+) ENSMUST00000003284.15:1-1260(+) [Mus_musculus]
ATGGAAACCCCGAAACCGCGGATTTTGCCCTGGCTGGTGTCACAGCTGGACCTGGGGCAGCTGGAAGGCGTGGCCTGGCT
GGACGAGAGCCGAACGAGGTTCAGGATCCCGTGGAAGCATGGCCTACGGCAGGACGCACAGATGGCTGACTTTGGCATCT
TCCAGGCCTGGGCAGAAGCCAGTGGTGCCTACACCCCGGGGAAGGATAAGCCGGACGTGTCAACCTGGAAGAGGAATTTC
CGGTCAGCCCTGAACCGGAAAGAAGTGTTGCGGTTAGCTGCTGACAATAGCAAGGACCCTTATGACCCTCATAAAGTGTA
TGAGTTTGTGACTCCAGGGGCGCGGGACTTCGTACATCTGGGTGCCTCTCCTGACACCAATGGCAAAAGCAGCCTGCCTC
ACTCCCAGGAAAACCTACCGAAGTTATTTGATGGCCTGATCTTGGGGCCCCTCAAAGATGAGGGGTCCTCAGATCTGGCT
ATTGTTTCTGATCCTTCTCAACAACTGCCAAGCCCCAATGTGAACAACTTCCTAAACCCTGCACCCCAAGAAAATCCACT
GAAGCAGCTGCTAGCTGAGGAACAATGGGAGTTCGAGGTGACCGCCTTCTACCGAGGCCGCCAGGTCTTCCAGCAGACAC
TCTTTTGCCCGGGGGGCCTGCGGCTGGTGGGCAGCACAGCTGACATGACACTGCCCTGGCAGCCAGTCACCCTGCCCGAT
CCTGAGGGGTTTCTGACGGACAAGCTTGTGAAGGAGTACGTGGGGCAGGTGCTCAAAGGGCTGGGCAATGGGCTGGCACT
GTGGCAGGCTGGGCAGTGCCTCTGGGCCCAGCGCCTAGGCCACTCCCACGCCTTCTGGGCTCTGGGGGAGGAGCTGCTTC
CAGACAGTGGGCGAGGGCCTGATGGAGAGGTCCACAAGGACAAGGACGGAGCCGTGTTCGACCTCAGGCCCTTCGTGGCA
GATCTGATTGCCTTCATGGAAGGAAGTGGACACTCCCCACGCTACACTCTGTGGTTCTGCATGGGGGAAATGTGGCCCCA
GGACCAGCCATGGGTCAAGAGGCTTGTGATGGTCAAGGTTGTTCCTACATGTCTTAAGGAGCTGTTAGAGATGGCCCGGG
AAGGGGGAGCCTCTTCACTGAAAACCGTGGACTTGCACATCTCCAACAGCCAGCCTATCTCCCTTACCTCTGACCAGTAC
AAGGCCTACCTCCAGGACTTGGTGGAGGACATGGACTTCCAGGCCACTGGAAATATCTGA

>ENSMLUT00000028842.1|m.20235 ENSMLUT00000028842.1|g.20235  ORF ENSMLUT00000028842.1|g.20235 ENSMLUT00000028842.1|m.20235 type:complete len:422 (+) ENSMLUT00000028842.1:1-1266(+) [Myotis_lucifugus]
ATGGGATCCCAAAAGCCTCGGATCCTGCCTTGGCTGGTGTCTCAGCTGGACGAGGGGCAACTGGAGGGTGTGGCTTGGCT
GGACCAGAGCCGCAGGCGCTTCCGTATCCCCTGGAAGCACGGTTTGCGGCAGGATGCCCAGCAGGAGGACTTTGGCATCT
TCCAGGCCTGGGCAGAGGCCAGCGGCGCCTACACTCCGGGGAGAGATAGGCCTGACCTGCCAACCTGGAAGAGGAATTTC
AGGTCTGCCCTGAACAGGAAGGAAGTGTTGCGTTTAGCTGAGGACCGGAGCAAGGACCCCCACGACCCGCACAAGATCTA
TGAGTTTGTGAACTCAGCAGTTGGGGACTTCCCTGAGCCGGAGACGTCTCCGGACACCGATGGCAGATTCAATACCTCTG
ACACCCAGGAAGACATTCTGGAGGAGTTACTGAATGACATGGCCTTGGGCTCAGTTCCAGATGAGGGGGCCTCGAGCCTG
GCTGTGGCCCCTGAATACCCCCCTCAGCTCTTGCTGAGCCCCAACTTAGACATTCCTGCTCCCTACCCAAACTCAGCGCC
CCCTGAAAACCCACTGAAGCAGCTATTGATGCCCCAGGACGACTGGGAGTTCGAGGTGACCGCCTTCTACCGGGGCCGCC
AAGTCTTCCAGCAGACGGTCTTCTGCCCGCGGGGCTTGCGGCTGGTGGGGTCAGAAGGAGGGGACAGGACACTCCCTGGG
CAGCCGATAACACTGCCGGACCCCGGGGCGTTCCTGGCAGACAGGGCCGCGAAGGACTATGTGAGTCGTGTGCTGAGCGG
CCTGGGCGGGGGACTCGCTCTGTGGAGGGACGGGCAGCGGCTCTGCGCCCAGAGGCTGGGCCCCTGCCACACATACTGGG
CTGTGGGCGAGGAGCTTCTCCCCGACAGCGGCCGCGGGCCTGATGGCGAGGTCCCCAAAGAGGCGGAAGGAAGCGTGTTC
AACCTGGGGCCGTTTGTGGCAGATCTGATTGCCTTCATCAATGGAAGCGGACGCTCACCACGCTACACCTTCTGGTTCTG
CATGGGGGAGTCATGGCCTCAGCACCAGCCGTGGACCAAGAAGCTAGTGATGGTCAAGGTTGTTCCCACGTGCCTCAGGG
CTCTGCTCGAAATGGCGCGGGTAGGCGGTGCCTCCTCGCTGGAGAACACTGTGGACCTGCACATTTCCAACAGCCAGCCT
CTCTCTCTCACGTCGGAGCAGTACAAGGCCTATCTGCAGGACCTGGTCGAGGACATGGATCTCTAG

>lcl|NW_004438697.1_cds_XP_004286221.1_27282|m.48508 lcl|NW_004438697.1_cds_XP_004286221.1_27282|g.48508  ORF lcl|NW_004438697.1_cds_XP_004286221.1_27282|g.48508 lcl|NW_004438697.1_cds_XP_004286221.1_27282|m.48508 type:complete len:420 (+) lcl|NW_004438697.1_cds_XP_004286221.1_27282:1-1260(+) [Orcinus_orca]
ATGGGAACACAAAAGCCTCGCATCCTGCCCTGGCTGGTATCTCAGCTGGACCAGGGGCAGTTGGAGGGCGTGGCCTGGCT
GGATGAGAGCCGCACGCGCTTCCGCATCCCTTGGAAGCACGGCTTGCGGCAGGATGCCCAGCTGGAGGACTTCGGCATTT
TCCAGGCCTGGGCTGAGGCCAGTGGTGCTTACACTCCTGGGAAGGATAAGCCGGACCTGCCCACCTGGAAGAGGAATTTC
CGGTCCGCCCTGAACCGGAAGGAAGCGTTGCGTTTAGCAGAGGACCACAGCAAGGACCCCCACAACCCGCACAAGATCTA
TGAGTTTGTGACCTCAGGAGTTGGGAACTTAGCTGAGCCAGACACCTCTCTAGACACCAATGGCAGATGCAGTACCTCTG
ATATCCAGGAAGACATTCTGGAGAAGTTACTGAGTGACATGGACTTGGCCCCAGATGGAGGGCCCTCAAGTCTGACCATG
GCCCCTGAGAACCCCCCTCAGCTCTTGCTGGGCCCCAACTTAGATGTCCCTGCTCCTTGCCCAATGCCGGGACCCCCTGA
AAACCCACTGAAGCAGCTGTTGGTGAGCGGGGAAGAGTGGGAGTTCGAGGTGACCGTCTTCTACCGGGGCTGCCAAGTCT
TCCAGCAGACTGTCTTCTGCCCGGGGGGCCTGCGGCTGGTGGGATCAGAAGCAGGGGACAGGACACTGCCTGGGCAGCCA
ATAAGACTGCCAGACCCCGCAGCGTCCCTGACAGACAGGGGCGTGACAGACTACGTGCAGCGGGTGCTGAGCTGCCTGGG
CGGGGGACTAGCTCTGTGGAGGGCTGGGCAGTGGCTCTGGGCCCAGAGGCTGGGGCACTGCCGTGTGTACTGGGCCGTGG
GCGAGGAACTCCTCCCCAACAGTGGTCACAGGCCTGATGGTGAGGTGCCCAAGGACAGGGAAGGAGGCGTGTTCAACATG
GGGCCCTTCATAGCAGATCTGATTGCCTTCATCGAAGGAAGCAGACGCTCACCACGCTACACCCTCTGGTTCTGCGTGGG
GCAGTCATGGCCCCAGGACCAACCATGGATCAAGAGGCTCGTGATGGTCAAGGTTGTCCCCATGTGCCTCAGAGCCCTGC
TAGACATGGCACGGGTAGGGGGTGCCTCCTCCCTGGAGAACACTGTGGACCTTCACATTTCTAACAGCCACCCACTCTCC
CTCACCTCAGACCAGTACAAGGCCTACCTCCAGGACCTGGTCGAGGACATGGACTTCTAG

>ENSPPYT00000011928.2|m.31825 ENSPPYT00000011928.2|g.31825  ORF ENSPPYT00000011928.2|g.31825 ENSPPYT00000011928.2|m.31825 type:complete len:428 (+) ENSPPYT00000011928.2:1-1284(+) [Pongo_abelii]
ATGGGAACCCCAAAGCCACGGATCCTGCCCTGGCTGGTGTCGCAGCTGGACCTGGGGCAACTGGAGGGCGTGGCCTGGGT
GAACAAGAGCCGCACGCGCTTCCGCATCCCTTGGAAGCACGGCCTACGGCAGGATGCACAGCAGGAGGATTTCGGAATCT
TCCAGGCCTGGGCCGAGGCCACTGGTGCATACGTTCCCGGGAGGGATAAGCCAGACCTGCCAACCTGGAAGAGGAATTTC
CGTTCTGCCCTCAACCGCAAAGAAGGCTTGCGTTTAGCAGAGGACCGGAGCAAGGACCCTCATGACCCACATAAAATCTA
CGAGTTTGTGAACTCAGGAGTTGGGGACTTTTCCCAGCCAGACACCTCTCCAGACACCAATGGCGGAGGCAGTACTTCTG
ATACCCAGGAAGACATTCTGGATGAGTTACTGGGTAACATGGTGTTGGCCCCACTCCCAGATCCGGGACCCCCAAGCCTG
GCTGTAGCCCCTGAGCCCTGCCCTCAGCCCCAGCAGAGCCCCAGCTTGGACAATCCCACTCCCTTCCCAAACTTGGGGCC
CTCTGAGAACCCACTGAAGCGGCTGTTGGTGCCGGGGGAAGAGTGGGAGTTTGAGGTGACAGCCTTCTACCGGGGCCGCC
AAGTCTTCCAGCAGACCATCTCCTGCCCAGAGGGCCTGCGGCTGGTGGGGTCCGAAGTGGGAGACAGGACGCTGCCTGGA
TGGCCAATCACACTGCCAGACCCTGGCGTGTCCCTGACAGACAGGGGAGTGATGAGCTACGTGAGGCATGTGCTGAGCTG
CCTGGGTGGGGGACTGGCTCTCTGGCGGGCTGGGCAGTGGCTCTGGGCCCAGCGGCTGGGGCACTGCCACACATACTGGG
CAGTGAGCGAGGAGCTCCTCCCCAACAGCGGGCATGGGCCTGACGGTGAGGTCCCCAAGGACAAGGAAGGAGGCGTGTTC
GACCTGGGGCCCTTCATTGTAGATCTGATTACCTTCACGGAAGGAAGCGGACGCTCACCACGCTATGCCCTCTGGTTCTG
TGTTGGGGAGTCATGGCCCCAGGACCAGCCGTGGACCAAGAGGCTTGTGATGGTCAAGGTTGTGCCCACGTGCCTCAGGG
CCTTGGTAGAAATCGCCCGGGTAGGGGGTGCCTCCTCCCTGGAGAACACTGTGGACCTGCACATTTCCAACAGCCACCCA
CTCTCCCTCACCTCCGACCAGTACAAGGCCTACCTGCAGGACTTGGTGGAGGGCATGGATTTCCAGGGCCCTGGGGAGGC
CTGA

>ENSSART00000006237.1|m.14526 ENSSART00000006237.1|g.14526  ORF ENSSART00000006237.1|g.14526 ENSSART00000006237.1|m.14526 type:3prime_partial len:403 (+) ENSSART00000006237.1:1-1206(+) [Sorex_araneus]
ATGGGAACCCCCAAGCCCCGGATTCTGCCTTGGCTGAAGTCGGTTCTGGACGAGGGCCGCTTTGAAGGCGTAGCCTGGCT
GGATGAAAGCCGCACGCGCTTCCGCGTGCCCTGGAAACACGGCTTGCGGCAGGACGCCCAGCAGGAGGACTTCAGCATCT
TTCTGGCCTGGGCCGAGGTCAGCGGCGCCTACATCCCTGGGAGAGATCGGCCTGACCTGCCGACCTGTAAAAGGAACTTC
AGAGCTGCTCTGAACCGGAAGGAGGGTCTTCATGTAATTGTTGACAGGAGCAGGGATCCCCAGGACCCGCACAAGATCTA
TGAGTTTGTGACCCCAGGAGCTGGGGACTCCTCAGAGATGGACAATTCTCCAGACTCCGAAGTTCTGGAGTTACTGACTG
TGTTCTGGGCTTGCCTTCCATATAGGGCGCCCTCAGCTCTGAATGCGGTCCCTGAGCCCACCTCTTCACCCTTAGATATT
GCTGCTTTTGAACCCTCTGACCACCCAGCCATGCCAGAGCTGGTGCCTAAAGATGCCTGGGATTTCGAGGTGACGGCCTT
CTACCGGGGCCGCCAGGTCTTCCAGCGCACGGTCCACTGTCCAACGGGCCTGCAGCTGGTGGGACCAGATGCGGGGGACG
ACGGGACGCTGCAGGGGCTGCCCATCGCTCTGCCAGACCCTGGCAATTTCCTGACAGACCAGGGTGTGAAGGACTATGTG
AATCGGGTACTGGGCTCTCTGGGCCGAGGGCTGTGGCTTTGGAGGGAGGGGCAGTGGCTCTGTGTCAAGAGGCTGGGTCA
CTGCCACACCTTCTGGGCCCTGGGAGATGAGCTGCTGCCCCCGGACAGCTGCGGACCTGAGGGCGAGGTCCCCAAGGAGT
CTGGAAAATACATCTTCAACCTGAGGCCCTTCGTGGCAGGTCTGATTGACTTCATCAACGGAAAACCAAGCTCGCCACAC
TTCACCCTCTGGTTCTGCATGGGGCAGTTGTGGCGTCCAGAACAGCCATGGACCAAGAGGCTGGTGATGGTCAAGGTTGT
CCCCACATGCCTCAAGAGCCTTCTAGAGATGGCGAGGGAAGGGGGTGCATCCTCGCTGAATGCAGTGGAGCTGCACATCT
CTGACCAGCCCCAGCCACTGGCCCTGTCCTCGGACCAGTACAGGGCCTACCTGGAGGACATGCTGGAGGAAATGGAACTG
GGCTGT

>ENSSSCT00000003530.3|m.23283 ENSSSCT00000003530.3|g.23283  ORF ENSSSCT00000003530.3|g.23283 ENSSSCT00000003530.3|m.23283 type:complete len:419 (+) ENSSSCT00000003530.3:1-1257(+) [Sus_scrofa]
ATGGGAACTCAGAAGCCTCGGATCCTGCCCTGGCTGATATCTCAGCTGAACCAGGGGCAACTGGAGGGCGTGGCCTGGCT
GGATGAGGGCCACACGCGCTTCCGCATCCCTTGGAAGCACGGCTTGCGGCAGGATGCCCAGCAGGAGGACTTCGGCATCT
TCCAGGCCTGGGCCGAGGCCAGTGGTGCCTACACTCCTGGGAAGGATAAGCCCGACCTGCCCACCTGGAAGAGGAATTTC
CGGTCTGCCCTGAACCGGAAAGAAGCATTGCGTTTAGCAGAGGACCACAGCAAGGACCCCCACGACCCACACAAGATCTA
TGAGTTTGTGACCTCAGGAGTTGGGGACTTTCCTGAGCCAGACACCTCTCTAGACCTCAGTGGCAGATACAGTACCTCTG
ATACCCACGAAGACAGTCTGGATAAGTTACTAAGTGGCATGGACTTGGCCTCGGATGCAGGGCCCCCGAGCCTGACCCTG
GCCCTCGAGCAGCCCCCTCAGCTCTCCCTGAGCCCCAGTGTAGACGCCCCCGCTTCTTGCCCCAACCTGGGAGTCCGTGA
AAACCCACTGAAGCAGCTGCTGGCGAATGACGACGAGTGGGAGTTCCAGGTGACCGTCTTCTACCGGGGCTGCCAAGTCT
TCCAGCAGACTGTCTGCCCCGGGGGCCTGCGGCTGGTGGGATCCGAGGCCGAGGACGGGACGCTGGCCGGGCAGCCAGTG
AGACTGCCAGACCCCGCAGCCTCCCTGACGGACAGGGGTGTGGCGGACTACGTGCGCCGGGTGCTGAGCTGCCTGGGCGG
GGGGCTGGCTCTGTGGAGGGCGGGGCAGTGGCTCTGGGCCCAGAGGCTGGGGCACTGCCACGTGTACTGGGCCATGGGCG
AGGAACTCATCCCGGACAGCGGTCACAAGCCTGACGGTGAGGTCCCCAAGGACAGGGAAGGAGGCGTGTTCGACCTGGGG
CCCTTCATCGAAGATCTGATTGCCTTCATCGAAGGAAGCAGACGCTCACCACGCTACACCCTCTGGTTCTGCATGGGGCA
GTCGTGGCCTCAGGACGAGCCGTGGGTCAAGAGGCTGGTGATGGTCAAGGTTGTCCCCATGTGTCTCCGGGCCCTGGTAG
ACATGGCGCGGGACGGGGGCGCCTCCTCCCTGGAGAACACGGTGGACCTGCACATTTCCAACAGCCACCCGCTCTCCCTC
ACCTCCGACCAGTACAAGGCCTGCCTCCGGGACCTGGTGGAGGACATGGATTTCTAG

>ENSTTRT00000005530.1|m.16938 ENSTTRT00000005530.1|g.16938  ORF ENSTTRT00000005530.1|g.16938 ENSTTRT00000005530.1|m.16938 type:complete len:439 (+) ENSTTRT00000005530.1:1-1317(+) [Tursiops_truncatus]
ATGGGAACACAAAAGCCTCGCATCCTGCCCTGGCTGGTATCTCAGCTGGACCAGGGGCAGTTGGAGGGCGTGGCCTGGCT
GGATGAGAGCCGCACGCGCTTCCGCATCCCTTGGAAGCACGGCTTGCGGCAGGATGCCCAGCTGGAGGACTTCGGCATTT
TCCAGGCCTGGGCTGAGGCCAGTGGTGCCTACACTCCTGGGAAGGATAAGCCGGACCTGCCCACCTGGAAGAGGAATTTC
CGGTCCGCCCTGAACCGGAAGGAAGCGTTGCGTTTAGCAGAGGACCACAGCAAGGACCCCCACAACCCGCACAAGATCTA
TGAGTTTGTGACCTCAGGAGTTGGGAACTTAGCTGAGGCAGACACCTCTCTAGACACCAATGGCAGATGCAGTACCTCTG
ATATCCAGGAAGACATTCTGGAGAAGTTACTGAGTGACATGGACTTGGCCCCAGATGGAGGGCCCTCAAGTCTGACCATG
GCCCCTGAGAACCCCCCTCAGCTCTTGCTGGGCCCCAACTTAGATGTCCCTGCTCCTTGCCCAATGCCGGGACCCCCTGA
AAACCCACTGAAGCAGCTGTTGGTGAGCGGGGAAGAGTGGGAGTTCGAGGTGACCGTCTTCTACCGGGGCTGCCAAGTCT
TCCAGCAGACTGTCTTCTGCCCGGGGGGCCTGCGGCTGGTGGGATCAGAAGCAGGGGACAGGACACTGCCTGGGCAGCCA
ATAAGACTGCCAGACCCCGCGGCGTCCCTGACAGACAGGGGCGTGACAGACTACGTGCAGCGGGTGCTGAGCTGCCTGGG
CGGGGGACTAGCTCTGTGGAGGGCTGGGCAGTGGCTCTGGGCCCAGAGGCTGGGGCACTGCCGTGTGTACTGGGCCGTGG
GCGAGGAACTCCTCCCCAACAGTGGTCACAGGCCTGATGGTGAGGTGCCCAAGGACAGGGAAGGAGGCGTGTTCAACATG
GGGCCCTTCATAGCAGGTTCCTGGGCCCCCAGATCTGATTGCCTTCATCGAAGGAAGCAGACGCTCACCACGCTACACCC
TCTGGTTCTGCGTGGGGCAGTCATGGCCCCAGGACCAACCATGGATCAAGAGGCTCGTGATGGTCAAGGTTGTCCCCATG
TGCCTCAGAGCCCTGCTAGACATGGCACGGGTAGGGGGTGCCTCCTCCCTGGAGAACACTGTGGACCTTCACATTTCCAG
CCACCCACTCTCCCTCACCTCAGACCAGTACAAGGCCTACCTCCAGGACCTGGTCGAGGACATGGACTTCTAGGTCACTG
GGGAGGCCTGAGCCCTAACTTCCACCTCGACCAATAA

>IRF3|ENSG00000126456 [cellage_279]
ATGGGAACCCCAAAGCCACGGATCCTGCCCTGGCTGGTGTCGCAGCTGGACCTGGGGCAACTGGAGGGCGTGGCCTGGGT
GAACAAGAGCCGCACGCGCTTCCGCATCCCTTGGAAGCACGGCCTACGGCAGGATGCACAGCAGGAGGATTTCGGAATCT
TCCAGGCCTGGGCCGAGGCCACTGGTGCATATGTTCCCGGGAGGGATAAGCCAGACCTGCCAACCTGGAAGAGGAATTTC
CGCTCTGCCCTCAACCGCAAAGAAGGGTTGCGTTTAGCAGAGGACCGGAGCAAGGACCCTCACGACCCACATAAAATCTA
CGAGTTTGTGAACTCAGGAGTTGGGGACTTTTCCCAGCCAGACACCTCTCCGGACACCAATGGTGGAGGCAGTACTTCTG
ATACCCAGGAAGACATTCTGGATGAGTTACTGGGTAACATGGTGTTGGCCCCACTCCCAGATCCGGGACCCCCAAGCCTG
GCTGTAGCCCCTGAGCCCTGCCCTCAGCCCCTGCGGAGCCCCAGCTTGGACAATCCCACTCCCTTCCCAAACCTGGGGCC
CTCTGAGAACCCACTGAAGCGGCTGTTGGTGCCGGGGGAAGAGTGGGAGTTCGAGGTGACAGCCTTCTACCGGGGCCGCC
AAGTCTTCCAGCAGACCATCTCCTGCCCGGAGGGCCTGCGGCTGGTGGGGTCCGAAGTGGGAGACAGGACGCTGCCTGGA
TGGCCAGTCACACTGCCAGACCCTGGCATGTCCCTGACAGACAGGGGAGTGATGAGCTACGTGAGGCATGTGCTGAGCTG
CCTGGGTGGGGGACTGGCTCTCTGGCGGGCCGGGCAGTGGCTCTGGGCCCAGCGGCTGGGGCACTGCCACACATACTGGG
CAGTGAGCGAGGAGCTGCTCCCCAACAGCGGGCATGGGCCTGATGGCGAGGTCCCCAAGGACAAGGAAGGAGGCGTGTTT
GACCTGGGGCCCTTCATTGTAGATCTGATTACCTTCACGGAAGGAAGCGGACGCTCACCACGCTATGCCCTCTGGTTCTG
TGTGGGGGAGTCATGGCCCCAGGACCAGCCGTGGACCAAGAGGCTCGTGATGGTCAAGGTTGTGCCCACGTGCCTCAGGG
CCTTGGTAGAAATGGCCCGGGTAGGGGGTGCCTCCTCCCTGGAGAATACTGTGGACCTGCACATTTCCAACAGCCACCCA
CTCTCCCTCACCTCCGACCAGTACAAGGCCTACCTGCAGGACTTGGTGGAGGGCATGGATTTCCAGGGCCCTGGGGAGAG
CTGA
