# Supplementary material for: A multidimensional systems biology analysis of cellular senescence in aging and disease
Source: Genome Biol. 2020 Apr 7;21:91. doi: 10.1186/s13059-020-01990-9 (PMC7333371; doi:10.1186/s13059-020-01990-9)
Supplement: Supplementary file 3 — 271 CellAge orthogroups. Directory containing FASTA files of CellAge orthogroups. [file 13059_2020_1990_MOESM3_ESM.zip › SI Cellage_Orthologous-Groups/ENSG00000168283.fa]

>bmy_11951 [Balaena_mysticetus]
ATGCCAAGTGTAAGTGTAAGTTGCTATGGAAACCCCGACAGAGGCGAGTTCCGAATCCGGAGCGAGACGGAGCCCCGGGC
GCCGCCGGATCCGCCCCTCCGCATCCCGGCCCCCCGGCCCCCGGGCGTCCGCGCGCTCAGGCCCCAGCCCGAGGCCGACT
CGAGGATCTTTTATCAAGCAGAAATGCATCGAACAACCAGAATCAAGATCACTGAGCTAAATCCCCACCTAATGTGTGTG
CTTTGTGGAGGGTACTTCATTGATGCCACAACCATAATAGAATGTCTACATTCCTTCTGTAAAACGTGTATTGTGCGTTA
CCTGGAGACCAGCAAGTATTGTCCTATCTGTGATGTCCAAGTTCACAAGACCAGACCACTACTGAATATAAGGTCAGATA
AAACTCTTCAAGATATTGTATACAAATTAGTTCCAGGGCTTTTCAAAAATGAAATGAAGAGAAGAAGGGACTTTTATGCA
GCTCATCCTTCAGCTGATGCTGCCAATGGCTCTAATGAAGATAGAGGAGAAGTTGCAGATGAAGATAAGAGAATTATAAC
TGATGATGAAATAATAAGTTTATCCATTGAATTCTTTGACCAGAACAGATTGGATCGGAAAGTAAATAAAGACAAGGAGA
AATCTAAGGAGGAGGTGAATGATAAAAGATATTTACGATGCCCAGCAGCAATGACTGTGATGCACCTAAGAAAGTTTCTC
AGAAGTAAAATGGACATACCTAATACTTTCCAGATTGATGTCATGTATGAAGAGGAACCTTTAAAGGATTACTATACACT
AATGGATATTGCCTACATTTATACCTGGAGAAGGAATGGTCCGCTTCCTTTGAAATACAGAGTTCGACCTACTTGTAAAA
GAATGAAGATCAGTCATCAGAGAGATGGACTGACAAACGCTGGAGAACTGGAAAGTGACTCTGGGAGTGACAAGGCCAAC
AGCCCAGCAGGAGGTATTCCCTCCACCTCTTCTTGTTTGCCTAGCCCXGGCACTCCAGTCCAGTCTCCTCATCCTCAGTT
TCCTCACATTTCCAGCACTATGAATGGAACCAGCAGCAGCCCCAGCGGTAACCACCAATCTTCCTTTGCCAATAGACCTC
GAAAATCGTCAGTAAATGGGTCGTCAGCAACTTCATCTGGTTGA

>lcl|AC_000170.1_cds_NP_001033161.1_23768|m.26856 lcl|AC_000170.1_cds_NP_001033161.1_23768|g.26856  ORF lcl|AC_000170.1_cds_NP_001033161.1_23768|g.26856 lcl|AC_000170.1_cds_NP_001033161.1_23768|m.26856 type:complete len:327 (+) lcl|AC_000170.1_cds_NP_001033161.1_23768:1-981(+) [Bos_taurus]
ATGCATCGAACAACCAGAATCAAGATCACTGAGCTAAATCCCCACCTAATGTGTGTTCTTTGTGGAGGGTACTTCATTGA
TGCCACAACCATAATAGAATGTCTACATTCCTTCTGTAAAACGTGTATTGTGCGTTACCTGGAGACCAGCAAGTATTGTC
CTATCTGTGATGTCCAAGTTCACAAAACCAGACCACTACTGAATATAAGGTCAGATAAAACTCTTCAAGATATTGTATAC
AAATTAGTTCCAGGGCTTTTCAAAAATGAAATGAAGAGAAGAAGGGATTTTTATGCCGCTCATCCTTCAGCTGATGCTGC
CAATGGCTCTAATGAAGACAGAGGAGAAGTGGCTGATGAAGATAAGAGAATTATAACTGATGATGAGATAATAAGTTTAT
CCATTGAATTCTTTGACCAGAACAGATTGGATCGGAAAATAAACAAGGACAAAGAGAAATCTAAGGAGGAGGTGAATGAT
AAAAGATATTTACGATGCCCAGCAGCAATGACTGTAATGCACCTAAGAAAGTTTCTCAGAAGTAAAATGGACATACCTAA
TACTTTCCAGATTGATGTCATGTATGAAGAGGAACCTTTAAAAGATTACTATACACTAATGGATATTGCCTACATTTATA
CCTGGAGAAGGAATGGCCCACTTCCTTTGAAATACAGAGTTCGACCTACTTGTAAAAGAATGAAGATCAGTCATCAGAGA
GATGGACTGACTAACACTGGAGAACTGGAAAGTGACTCTGGGAGTGACAAGGCCAACAGCCCAGCAGGAGGCATCCCCTC
CACCTCTTCCTGTTTGCCCAGTCCCAGCACTCCAGTCCAGTCTCCTCATCCTCAGTTTCCTCACATTTCCAGTACTATGA
ATGGAACCAGCAGCAGCCCCAGCGGTAACCACCAATCTTCCTTTGCCAATAGACCTCGAAAATCATCAGTAAATGGGTCG
TCAGCAACTTCATCTGGTTGA

>ENSCJAT00000052975.2|m.17100 ENSCJAT00000052975.2|g.17100  ORF ENSCJAT00000052975.2|g.17100 ENSCJAT00000052975.2|m.17100 type:complete len:327 (+) ENSCJAT00000052975.2:1-981(+) [Callithrix_jacchus]
ATGCATCGAACGACCAGAATCAAGATCACTGAGCTAAATCCTCACCTGATGTGTGTGCTTTGTGGAGGGTACTTCATTGA
TGCCACAACCATAATAGAATGTCTACATTCCTTCTGTAAAACGTGTATTGTTCGTTACCTGGAGACCAGCAAGTATTGTC
CTATTTGTGATGTCCAAGTTCACAAAACCAGACCACTACTGAATATAAGATCAGATAAAACTCTTCAAGATATCGTGTAC
AAATTAGTTCCAGGGCTTTTCAAAAATGAAATGAAGAGAAGAAGGGATTTTTATGCAGCTCATCCTTCTGCTGATGCTGC
CAATGGCTCTAATGAAGATAGAGGAGAGGTTGCAGATGAAGATAAGAGAATTATAACTGATGATGAGATAATAAGCTTAT
CCATTGAATTCTTTGACCAGAACAGATTGGATCGAAAAGTAAACAAAGATAAAGAGAAATCTAAGGAGGAGGTGAATGAT
AAAAGATATTTACGATGCCCAGCAGCAATGACTGTGATGCACTTAAGAAAGTTTCTCAGAAGTAAAATGGACATACCTAA
TACTTTCCAGATTGATGTCATGTATGAGGAGGAACCGTTAAAGGATTATTATACACTAATGGATATTGCCTACATTTATA
CCTGGAGAAGGAATGGTCCACTTCCTTTGAAATACAGAGTTCGACCTACTTGTAAAAGAATGAAGATCAGTCACCAGAGA
GATGGACTGACCAATGCTGGAGAACTGGAAAGTGACTCTGGGAGTGACAAGGCCAACAGCCCAGCAGGAGGTATTCCCTC
CACCTCTTCTTGTTTGCCTAGCCCCAGTACTCCAGTGCAGTCTCCTCATCCACAGTTTCCTCACATTTCCAGTACTATGA
ATGGAACCAGCAACAGCCCCAGCGGTAACCACCAATCTTCTTTTGCCAGTAGACCTCGAAAATCATCAGTAAATGGGTCA
TCAGCAACTTCTTCTGGTTGA

>ENSCAFT00000006682.3|m.29873 ENSCAFT00000006682.3|g.29873  ORF ENSCAFT00000006682.3|g.29873 ENSCAFT00000006682.3|m.29873 type:complete len:327 (+) ENSCAFT00000006682.3:1-981(+) [Canis_familiaris]
ATGCATCGAACAACCAGAATCAAGATCACTGAGCTAAATCCCCACCTAATGTGTGTGCTTTGTGGAGGGTACTTCATTGA
TGCCACAACCATAATAGAATGTCTACATTCCTTCTGTAAAACATGTATTGTGCGTTACTTGGAGACCAGCAAGTATTGTC
CTATCTGTGATGTCCAAGTTCACAAAACCAGACCACTTCTGAATATTAGGTCAGATAAAACTCTCCAAGATATTGTATAC
AAATTAGTTCCAGGGCTTTTCAAAAATGAAATGAAGAGAAGAAGGGATTTTTATGCAGCTCATCCTTCAGCTGATGCTGC
CAATGGCTCTAATGAAGATAGAGGAGAAGTTGCAGATGAGGATAAAAGAATTATAACCGATGATGAGATAATAAGCTTAT
CCATTGAATTCTTTGACCAGAACAGATTGGATCGGAAAGTAAACAAAGACAAGGAGAAACCTAAGGAGGAGGTGAATGAT
AAAAGGTATTTACGTTGCCCAGCAGCAATGACTGTGATGCACCTAAGAAAGTTTCTCAGAAGTAAAATGGACATACCTAA
TACTTTCCAGATTGATGTCATGTACGAAGAGGAACCTTTAAAGGATTACTATACACTAATGGATATTGCCTACATTTATA
CTTGGAGAAGGAATGGTCCCCTTCCTTTGAAATACAGAGTTCGACCTACCTGTAAAAGAATGAAGATGAGTCACCAGAGA
GATGGACTGACAAATGCTGGAGAACTGGAAAGTGACTCTGGGAGTGACAAGGCCAACAGCCCCGCAGGAGGCGCTCCCTC
AACCTCTTCCTGTCTGCCCAGCCCCAGCACTCCCGTTCAGTCTCCTCATCCTCAGTTCCCTCACATCTCCAGCACTATGA
ATGGAACCAGCAGCAGCCCCAGCGGTAACCACCAATCTTCCTTTGCCAATAGACCTCGAAAATCGTCAGTAAATGGGTCG
TCAGCAACTTCATCTGGTTGA

>ENSCCAT00000042734.1|m.35230 ENSCCAT00000042734.1|g.35230  ORF ENSCCAT00000042734.1|g.35230 ENSCCAT00000042734.1|m.35230 type:complete len:327 (+) ENSCCAT00000042734.1:1-981(+) [Cebus_capuchinus]
ATGCATCGAACAACGAGAATCAAGATCACTGAGCTAAATCCCCACCTGATGTGTGTGCTTTGTGGAGGGTACTTCATTGA
TGCCACAACCATAATAGAATGTCTACATTCCTTCTGTAAAACGTGTATTGTTCGTTACCTGGAGACCAGCAAGTATTGTC
CTATTTGTGATGTCCAAGTTCACAAAACCAGACCACTACTGAATATAAGATCAGATAAAACTCTTCAAGATATCGTATAC
AAATTAGTTCCAGGGCTTTTCAAAAATGAAATGAAAAGAAGAAGGGATTTTTATGCAGCTCATCCTTCTGCTGATGCTGC
CAATGGCTCTAATGAAGATAGAGGAGAGGTTGCAGATGAAGATAAGAGAATTATAACTGATGATGAGATAATAAGCTTAT
CCATTGAGTTCTTTGACCAGAACAGATTGGATCGGAAAGTAAACAAAGACAAAGAGAAATCCAAGGAGGAGGTGAATGAT
AAAAGATATTTACGATGCCCAGCAGCAATGACTGTGATGCACTTAAGAAAGTTTCTCAGAAGTAAAATGGACATACCTAA
TACTTTCCAGATTGATGTCATGTATGAGGAGGAACCTTTAAAGGATTATTATACACTAATGGATATTGCCTACATTTATA
CCTGGAGAAGGAATGGTCCACTTCCTTTGAAATACAGAGTTCGACCTACTTGTAAAAGAATGAAGATCAGTCACCAGAGA
GATGGACTGACAAATGCTGGAGAACTGGAAAGTGACTCTGGGAGTGACAAGGCCAACAGCCCAGCAGGAGGTATTCCCTC
CACCTCTTCTTGTTTGCCTAGCCCCAGTACTCCAGTGCAGTCTCCTCATCCACAGTTTCCTCACATTTCCAGTACTATGA
ATGGAACCAGCAACAGCCCCAGCGGTAACCACCAATCTTCTTTTGCCAGTAGACCTCGAAAATCATCAGTAAATGGGTCA
TCAGCAACTTCTTCTGGTTGA

>ENSDNOT00000031577.1|m.42909 ENSDNOT00000031577.1|g.42909  ORF ENSDNOT00000031577.1|g.42909 ENSDNOT00000031577.1|m.42909 type:complete len:326 (+) ENSDNOT00000031577.1:1-978(+) [Dasypus_novemcinctus]
ATGCACCGAACAACCAGAATCAAAATCACGGAGCTGAATCCCCACCTGATGTGTGTGCTTTGTGGAGGGTACTTCATCGA
CGCCACCACCATAATCGAGTGTCTACATTCCTTCTGTAAAACGTGTATTGTGCGTTACTTGGAGACCAGCAAGTACTGTC
CTATTTGTGATGTCCAAGTTCACAAAACCAGACCACTCCTAAACATAAGGTCAGATAAAACTCTTCAAGATATTGTATAC
AAATTAGTTCCAGGGCTTTTCAAAAATGAAATGAAAAGAAGAAGGGATTTTTATGCAGCTCATCCTTCAGCTGATGCTGC
TAATGGCTCTAATGAAGATAGAGGAGAAGTTGCAGATGAAGATAAGAGAATCATAACTGATGATGAGATAATAAGTTTAT
CCATTGAATTCTTTGACCAGAACAGATTGGATCGGAAGGTAAACAAAGACAAAGAGAAATCTAAGGAAGAGGTGAATGAT
AAGAGATACCTACGATGCCCTGCAGCTATGACTGTGATGCACCTGAGAAAGTTCCTGAGAAGTAAAATGGACATACCTAA
TACTTTTCAGATTGATGTCATGTATGAAGAGGAACCTTTAAAGGATTACTATACACTAATGGATATTGCCTACATTTATA
CCTGGAGAAGGAATGGGCCCCTTCCTTTGAAATACAGAGTTCGACCAACTTGTAAAAGAATGAAGATCAGTCATCAGAGA
GATGGACTGAATGCCGGAGAACTGGAGAGTGACTCTGGGAGTGACAAGGCCAGCAGCCCCGCAGGAGGCCTCCCCTCCAC
CTCCTCCTGCCTGCCTCGCCCCAGCACCCCGGTCCAGTCTCCTCACCCTCAGTTTCCTCACATTTCCACCACCATGAACG
GAACCAGCAGCAGCCCCAGTGGGAACCACCAATCTTCCTTTGCCAACAGACCTCGGAAATCATCAGTAAATGGGTCATCA
GCAACTTCATCTGGTTGA

>lcl|NW_004558747.1_cds_XP_012862229.1_15512|m.32457 lcl|NW_004558747.1_cds_XP_012862229.1_15512|g.32457  ORF lcl|NW_004558747.1_cds_XP_012862229.1_15512|g.32457 lcl|NW_004558747.1_cds_XP_012862229.1_15512|m.32457 type:complete len:327 (+) lcl|NW_004558747.1_cds_XP_012862229.1_15512:1-981(+) [Echinops_telfairi]
ATGCATCGAACAACGAGAATCAAAATCACGGAGCTAAACCCTCACCTGATGTGCGTGCTTTGTGGAGGGTACTTCATTGA
TGCCACAACCATCATAGAGTGCCTACACTCCTTCTGTAAAACATGTATTGTGCGTTATCTGGAGACCAGCAAGTATTGCC
CTATCTGTGATGTCCAAGTTCACAAAACCAGGCCACTCTTGAATATAAGGTCAGATAAAACTCTTCAAGATATTGTGTAC
AAATTAGTTCCAGGGCTTTTCAAAAATGAAATGAAGAGAAGAAGGGATTTTTATGCAGCTCATCCTTCAGCTGATGCTGC
CAATGGCTCTAATGAAGATAGAGGAGAAGTTGCAGATGAAGATAAGAGAATTATAACTGATGATGAGATAATAAGCTTAT
CCATTGAATTCTTTGACCAGAACAGATTGGATCGTAAAGTAAACAAAGACAAAGAGAAATCGAAAGAGGAGGTAAATGAT
AAAAGATATTTACGATGCCCAGCAGCAATGACCGTGATGCACTTAAGAAAGTTTCTCAGAAGTAAGATGGATATACCTAA
TACCTTCCAGATTGATGTCATGTATGAAGAGGAGCCCTTAAAGGATTACTATACACTGATGGATATTGCCTACATTTATA
CTTGGAGAAGGAACGGACCACTTCCTTTGAAATACAGAGTTCGACCGACTTGTAAAAGAATGAAGATCAGTCACCAGAGA
GATGGACTGACCAATCCTGGAGAACTGGAAAGTGACTCTGGGAGCGACAAGGCCCACAGCCCCGCAGGAGGGGCTCCCTC
CACCTCATCTTGTTTGCCTAGCCCCAGCACTCCAGTCCAGTCTCCTCATCCACAGTTTCCTCACATCTCCAGTACTATGA
ATGGAACCAGCAACAGCCCCAGCGGTAACCACCCATCTTCCTTTGCCAATAGACCTCGAAAATCATCCGTGAATGGGTCT
TCAGCAACTTCATCTGGTTGA

>ENSECAT00000020696.1|m.31295 ENSECAT00000020696.1|g.31295  ORF ENSECAT00000020696.1|g.31295 ENSECAT00000020696.1|m.31295 type:complete len:327 (+) ENSECAT00000020696.1:1-981(+) [Equus_caballus]
ATGCATCGAACAACCAGAATCAAGATCACTGAGCTAAATCCCCACCTAATGTGTGTGCTTTGTGGAGGGTACTTCATTGA
TGCCACGACCATAATAGAATGTCTACATTCCTTCTGTAAAACATGTATTGTGCGTTACCTGGAGACCAGCAAGTATTGTC
CTATCTGTGATGTCCAAGTTCACAAAACCAGACCACTACTGAATATAAGGTCAGATAAAACTCTTCAAGATATTGTATAC
AAATTAGTTCCAGGGCTTTTCAAAAATGAAATGAAGAGAAGAAGGGATTTTTATGCAGCTCACCCTTCAGCCGACGCTGC
CAATGGCTCTAATGAAGATAGAGGAGAAGTTGCAGATGAAGATAAGAGAATTATAACTGATGATGAGATAATAAGCTTAT
CCATTGAATTCTTTGATCAGAACAGATTGGATCGGAAAGTAAACAAAGACAAGGAGAAATCTAAGGAGGAGGTGAATGAT
AAAAGATACTTACGATGCCCAGCAGCAATGACCGTGATGCACCTGAGGAAGTTTCTCAGAAGTAAAATGGACATACCTAA
CACTTTCCAGATTGATGTCATGTATGAAGAGGAACCTTTAAAGGATTACTATACACTAATGGATATTGCCTACATTTATA
CCTGGAGAAGGAATGGTCCGCTTCCTTTGAAATACAGAGTTCGACCTACTTGTAAAAGAATGAAGATCAGTCATCAGAGA
GATGGACTGACAAATGCTGGAGAACTGGAAAGTGACTCTGGGAGTGACAAGGCCAACAGCCCAGCAGGAGGCATGCCCTC
CACCTCTTCTTGTTTGCCTAGCCCCAGCACTCCAGTCCAGTCTCCTCACCCTCAGTTCCCTCACATTTCCAGTACTATGA
ATGGAACCAGCAGCAGCCCCAGTGGTAACCACCAATCCTCCTTTGCCAATAGACCTCGAAAATCGTCTGTAAATGGGTCG
TCAGCAACGTCTTCTGGTTGA

>ENSHGLT00000005786.1|m.9312 ENSHGLT00000005786.1|g.9312  ORF ENSHGLT00000005786.1|g.9312 ENSHGLT00000005786.1|m.9312 type:complete len:327 (+) ENSHGLT00000005786.1:1-981(+) [Heterocephalus_glaber]
ATGCATCGAACAACCAGAATCAAGATCACTGAGCTAAATCCCCACCTAATGTGTGTGCTTTGTGGAGGGTACTTCATTGA
TGCCACAACCATAATAGAATGTCTACATTCCTTCTGTAAAACGTGTATTGTGCGTTACCTGGAGACCAGCAAGTACTGTC
CTATCTGTGATGTCCAAGTTCACAAAACCAGACCGCTACTGAATATAAGGTCAGATAAAACACTTCAAGATATCGTATAC
AAATTAGTTCCAGGGCTTTTCAAAAATGAAATGAAGAGAAGAAGGGATTTTTATGCAGCTCATCCTTCAGCTGATGCTGC
TAATGGCTCTAATGAAGATAGAGGAGAAGTTGCAGATGAAGAGAAGAGAATTATAACTGATGATGAGATAATAAGCTTAT
CCATTGAATTCTTTGACCAGAACAGATTGGATCGGAAAGTAAACAAAGATAAAGAAAAGTCTAAGGAGGAGGTGAATGAT
AAAAGGTATTTACGATGCCCAGCAGCAATGACTGTGATGCACTTAAGAAAGTTTCTCAGAAGTAAAATGGACATACCTAC
TACTTTCCAGATCGACGTCATGTATGAAGAAGAACCTTTAAAGGATTACTATACACTAATGGACATTGCCTACATTTATA
CCTGGAGAAGAAATGGCCCACTTCCTTTGAAGTACAGAGTTCGACCTACTTGTAAGAGAATGAAGATCAGTCACCAGAGA
GATGGACTGACAAATGCTGGAGAACTGGAAAGTGACTCTGGGAGTGACAAGGCCAACAGCCCAGCAGGAGGTATTCCCTC
CACCTCTTCTTGTTTGCCCAGCCCCAGTACTCCAGTGCAGTCTCCTCATCCACAGTTTCCTCACATTTCCAGCACCATGA
ATGGAACCAGCAGCAGCCCCAGCGGTAACCACCAATCTTCCTTTGCCAGTAGACCTCGAAAATCATCAGTAAATGGGTCG
TCAGCAACGTCATCTGGTTGA

>ENST00000602390.5|m.48760 ENST00000602390.5|g.48760  ORF ENST00000602390.5|g.48760 ENST00000602390.5|m.48760 type:complete len:470 (+) ENST00000602390.5:1-1410(+) [Homo_sapiens]
ATGGAGCTCTCGGAGTCTGTGCAGAAAGGCTTCCAGATGCTGGCGGATCCCCGCTCCTTCGACTCCAACGCCTTCACGCT
TCTCCTCCGGGCGGCATTCCAGAGTCTGCTGGACGCCCAGGCGGACGAGGCCGTGTTAGATCATCCAGACTTGAAACATA
TCGACCCAGTGGTTTTAAAACATTGTCATGCAGCAGCTGCAACTTACATACTAGAGGCAGGAAAGCACCGAGCTGACAAG
TCAACTCTAAGCACTTATCTAGAAGACTGTAAATTTGACAGAGAGCGAATAGAACTGTTTTGCACGGAATATCAGAATAA
TAAGAATTCCCTAGAAATCCTACTGGGAAGAACACTGATTCCCCATCCTATCCAGAGATTAGTTTTAGTTGCAGCATGGA
ACAATTACAGGATTTTTTATCAAGCAGAAATGCATCGAACAACGAGAATCAAGATCACTGAGCTAAATCCCCACCTGATG
TGTGTGCTTTGTGGAGGGTACTTCATTGATGCCACAACCATAATAGAATGTCTACATTCCTTCTGTAAAACGTGTATTGT
TCGTTACCTGGAGACCAGCAAGTATTGTCCTATTTGTGATGTCCAAGTTCACAAGACCAGACCACTACTGAATATAAGGT
CAGATAAAACTCTCCAAGATATTGTATACAAATTAGTTCCAGGGCTTTTCAAAAATGAAATGAAGAGAAGAAGGGATTTT
TATGCAGCTCATCCTTCTGCTGATGCTGCCAATGGCTCTAATGAAGATAGAGGAGAGGTTGCAGATGAAGATAAGAGAAT
TATAACTGATGATGAGATAATAAGCTTATCCATTGAATTCTTTGACCAGAACAGATTGGATCGGAAAGTAAACAAAGACA
AAGAGAAATCTAAGGAGGAGGTGAATGATAAAAGATACTTACGATGCCCAGCAGCAATGACTGTGATGCACTTAAGAAAG
TTTCTCAGAAGTAAAATGGACATACCTAATACTTTCCAGATTGATGTCATGTATGAGGAGGAACCTTTAAAGGATTATTA
TACACTAATGGATATTGCCTACATTTATACCTGGAGAAGGAATGGTCCACTTCCATTGAAATACAGAGTTCGACCTACTT
GTAAAAGAATGAAGATCAGTCACCAGAGAGATGGACTGACAAATGCTGGAGAACTGGAAAGTGACTCTGGGAGTGACAAG
GCCAACAGCCCAGCAGGAGGTATTCCCTCCACCTCTTCTTGTTTGCCTAGCCCCAGTACTCCAGTGCAGTCTCCTCATCC
ACAGTTTCCTCACATTTCCAGTACTATGAATGGAACCAGCAACAGCCCCAGCGGTAACCACCAATCTTCTTTTGCCAATA
GACCTCGAAAATCATCAGTAAATGGGTCATCAGCAACTTCTTCTGGTTGA

>ENSLAFT00000016844.2|m.21595 ENSLAFT00000016844.2|g.21595  ORF ENSLAFT00000016844.2|g.21595 ENSLAFT00000016844.2|m.21595 type:complete len:331 (+) ENSLAFT00000016844.2:1-993(+) [Loxodonta_africana]
ATGCATCGAACAACAAGAATCAAAATCACTGAACTAAATCCCCACCTAATGTGTGTGCTTTGTGGAGGGTACTTCATTGA
TGCCACAACCATAATAGAATGTCTACATTCCTTCTGTAAAACATGTATTGTGCATTACCTGGAGACCAGCAAGTATTGTC
CTATCTGTGATGTCCAAGTTCACAAAACCAGACCACTCCTGAATATAAGGTCAGATAAAACTCTTCAAGATATTGTATAC
AAATTAGTTCCAGGGCTTTTCAAAAATGAAATGAAGAGAAGAAGGGATTTTTACGCAGCTCATCCGTCAGCTGATGCTGC
CAATGGCTCTAATGAAGATAGAGGAGAAGTTGCAGATGAAGATAAGAGAATTATAACTGACGATGAGATAATAAGTTTAT
CCATTGAATTCTTTGACCAGAACAGATTGGATCGGAAGGTAAACAAAGACAAAGAGAAATCTAAGGAGGAGATGCACCCT
CAGGCGAATGATAAGAGGTATTTACGATGCCCAGCAGCAATGACTGTGATGCACCTGAGAAAATTTCTCCGAAGTAAAAT
GGATATACCTAATACTTTCCAGATTGATGTCATGTATGAAGAGGAACCCTTAAAGGATTACTATACACTAATGGATATTG
CCTACATTTATACCTGGAGAAGGAATGGACCGCTTCCTTTGAAATACAGAGTTCGACCTACTTGTAAAAGAATGAAGATC
AGTCACCAGAGAGATGGACTGACAAATGCTGGAGAACTGGAAAGTGACTCTGGGAGTGACAAGGCCAACAGCCCAGCAGG
AGGTATTGCCTCCACCTCTTCTTGTTTGCCTAGTCCCAGCACTCCAGTCCAGTCTCCTCATCCTCAGTTTCCTCACATTT
CCAGTACTATGAATGGAACCAGCAACAGCCCCAGCGGTAACCATCAATCTTCCTTTGCCAATAGACCTCGAAAATCATCA
GTAAATGGGTCGTCAGCAACTTCATCTGGTTGA

>ENSMMUT00000001252.3|m.21710 ENSMMUT00000001252.3|g.21710  ORF ENSMMUT00000001252.3|g.21710 ENSMMUT00000001252.3|m.21710 type:complete len:470 (+) ENSMMUT00000001252.3:1-1410(+) [Macaca_mulatta]
ATGGAGCTCTCCGAGTCTGTGCAGAAAGGCTTCCAGATGCTGGCGGATCCCGGCTCCTTCGACTCCAACGCCTTCACGCT
TCTCCTCCGGGCGGCTTTCCAGAGCCTGCTGGACGCCCAGGCGGACGAGGCCGTGTTAGATCATCCAGACTTGAAACATA
TCGACCCAGTGGTTTTAAAACATTGTCATGCAGCAGCTGCAACTTACATACTAGAGGCAGGAAAGCACCGAGCTGACAAG
TCAACTCTAAGCACTTATCTAGAAGACTGTAAATTTGACAGAGAGCGAATAGAACTGTTTTGCACGGAATATCAGAATAA
TAAGAATTCCCTAGAAATCCTACTGGGAAGAACACTGATTCCCCATCCTACCCAGAGATTAGTTTTAGTTGCAGCATGGA
ACAATTACAGGATTTTTTATCAAGCAGAAATGCATCGAACAACGAGAATCAAGATCACTGAGCTAAATCCCCACCTGATG
TGTGTGCTTTGTGGAGGGTACTTCATTGATGCCACAACCATAATAGAATGTCTACATTCCTTCTGTAAAACGTGTATTGT
TCGTTACCTGGAGACCAGCAAGTATTGTCCTATTTGTGATGTCCAAGTTCACAAAACCAGACCACTACTGAATATAAGGT
CAGATAAAACTCTTCAAGATATTGTATACAAATTAGTTCCAGGGCTTTTCAAAAATGAAATGAAGAGAAGAAGGGATTTT
TATGCAGCTCATCCTTCTGCTGATGCTGCCAATGGCTCTAATGAAGATAGAGGAGAGGTTGCAGATGAAGATAAGAGAAT
TATAACTGATGATGAGATAATAAGCTTATCCATTGAATTCTTTGACCAGAACAGATTGGATCGGAAAGTAAACAAAGACA
AAGAGAAATCTAAGGAGGAGGTGAATGATAAAAGATACTTACGATGCCCAGCAGCAATGACTGTGATGCACTTAAGAAAG
TTTCTCAGAAGTAAAATGGACATACCTAATACTTTCCAGATTGATGTCATGTATGAGGAGGAACCTTTAAAGGATTATTA
TACACTAATGGATATTGCCTACATTTATACCTGGAGAAGGAATGGTCCACTTCCTTTGAAATACAGAGTTCGACCTACTT
GTAAAAGAATGAAGATCAGTCATCAGAGAGATGGACTGACAAATGCTGGAGAACTGGAAAGTGACTCTGGGAGTGACAAG
GCCAACAGCCCAGCAGGAGGTATTCCCTCCACCTCTTCTTGTTTGCCTAGCCCCAGTACTCCAGTGCAGTCTCCTCATCC
ACAGTTTCCTCACATTTCCAGTACTATGAATGGAACCAGCAACAGCCCCAGCGGTAACCACCAATCTTCTTTTGCCAATA
GACCTCGAAAATCATCAGTAAATGGGTCATCAGCAACTTCTTCTGGTTGA

>ENSMICT00000034442.1|m.12039 ENSMICT00000034442.1|g.12039  ORF ENSMICT00000034442.1|g.12039 ENSMICT00000034442.1|m.12039 type:complete len:470 (+) ENSMICT00000034442.1:1-1410(+) [Microcebus_murinus]
ATGGAGCTCTCGGAGTATGTGCAGAAAGGCTTCCAGATGCTGGCCGATCCCGGCGCCTTCGACTCCAACGCCTTCACGCT
TCTCCTCCGGGCGGCTTTCCAGAGCCTGCTGGACGCCCAGGCGGACGAGGCCGTGTTAGATCACCCAGACTTGAAACAGA
TCGACCCAGTGGTTTTAAAACATTGTCATACAGCAGCTGCAACTTACATACTGGAGGCAGGAAAGCACAGAGCTGACAAA
TCAACTTTAAGCACCTATCTAGAAGACTGTAAATTTGACAAAGAGCGAATAGACCTGTTTTGCACGGAATATCAGAATAA
TAAGAATTCCCTAGAAAGCCTACTGGGAAGAATGATGATTCCCGAACCTACCCAGAGATTAGTTTTAGTTGCAACATGGA
ACAATTACAGGATCTTTTATCAAGCAGAAATGCATCGAACAACCAGAATCAAGATCACTGAGCTAAATCCCCACCTAATG
TGTGTGCTTTGTGGAGGGTACTTCATTGATGCCACAACCATAATAGAATGTCTACATTCCTTCTGTAAAACGTGTATTGT
TCGTTACCTGGAGACCAGCAAGTATTGTCCCATTTGTGATGTCCAAGTTCACAAAACCAGACCACTGCTGAATATAAGGT
CAGATAAAACTCTGCAAGATATTGTATACAAATTAGTTCCAGGGCTTTTCAAAAATGAAATGAAGAGAAGAAGGGATTTT
TATGCAGCTCATCCTTCAGCTGATGCTGCCAATGGCTCTAATGAAGATAGAGGAGAGGTTGCAGATGAAGATAAGAGAAT
TATAACTGATGATGAGATAATAAGCTTATCCATTGAATTCTTTGACCAGAACAGACTGGATCGGAAAGTAAACAAAGATA
AAGAGAAATCGAAGGAGGAGGTGAATGATAAAAGATATTTACGATGCCCAGCAGCAATGACTGTGATGCACTTAAGAAAG
TTTCTCAGAAGTAAAATGGACATACCTAATACTTTCCAGATTGATGTCATGTATGAAGAGGAACCTTTAAAGGATTACTA
TACACTAATGGATATTGCCTACATTTATACCTGGAGAAGGAATGGTCCACTTCCTTTGAAATACAGAGTTCGACCTACTT
GTAAAAGAATGAAGATCAGTCACCAGAGAGATGGACTGACAAACGCTGGAGAACTGGAAAGTGACTCTGGGAGTGACAAG
GCCAACAGCCCAGCAGGAGGTATCCCCTCCACCTCTTCTTGTTTGCCTAGCCCCAGTACTCCAGTGCAGTCTCCTCACCC
ACAGTTTCCTCACATTTCCAGTACTATGAATGGAACCAGCAACAGCCCCAGCGGTAACCACCAATCTTCCTTTGCCAATA
GACCTCGAAAATCATCCGTCAATGGGTCATCAGCAACTTCTTCTGGTTGA

>ENSMUST00000028071.12|m.42613 ENSMUST00000028071.12|g.42613  ORF ENSMUST00000028071.12|g.42613 ENSMUST00000028071.12|m.42613 type:complete len:325 (+) ENSMUST00000028071.12:1-975(+) [Mus_musculus]
ATGCATCGAACAACCAGAATCAAGATCACTGAGCTAAATCCCCACTTAATGTGTGTCCTGTGTGGAGGGTACTTCATTGA
TGCCACTACCATAATAGAATGTCTACATTCCTTCTGTAAAACATGTATTGTACGTTACTTGGAGACCAGCAAGTATTGTC
CTATTTGTGATGTCCAGGTTCACAAAACCAGACCACTCCTGAACATAAGGTCAGATAAAACTCTTCAAGATATTGTATAC
AAATTAGTCCCAGGGCTTTTCAAAAATGAGATGAAGAGAAGAAGAGATTTTTATGCAGCTCACCCGTCAGCTGATGCTGC
CAATGGCTCCAATGAAGACCGAGGAGAAGTTGCAGATGAGGAGAAGAGGATTATAACTGATGATGAGATAATAAGCTTGT
CTATTGAGTTCTTTGATCAGAGCAGATTGGATCGGAAAGTAAATAAAGAGAAGCCTAAGGAAGAGGTGAATGATAAAAGG
TACTTACGATGCCCAGCAGCAATGACTGTGATGCACTTGAGAAAGTTTCTCAGGAGTAAAATGGACATACCCAATACTTT
CCAGATTGACGTCATGTATGAAGAGGAACCTTTAAAGGATTACTACACGCTAATGGACATTGCCTACATTTATACCTGGA
GAAGAAATGGCCCACTACCTTTGAAATACAGAGTTCGGCCAACTTGCAAAAGAATGAAGATGAGTCACCAGAGGGATGGA
CTGACGAATGCTGGAGAGCTGGAAAGTGACTCTGGGAGTGACAAGGCCAACAGCCCAGCCGGAGGTGTTCCCTCCACCTC
TTCCTGTTTGCCCAGTCCCAGCACTCCAGTGCAGTCTCCTCACCCACAGTTCCCTCACATTTCCAGTACCATGAATGGAA
CCAGCAACAGCCCCAGTGCTAACCACCAATCTTCCTTTGCCAGTAGACCTCGAAAATCATCACTAAATGGGTCATCAGCA
ACTTCATCTGGTTAG

>ENSMLUT00000001691.2|m.23340 ENSMLUT00000001691.2|g.23340  ORF ENSMLUT00000001691.2|g.23340 ENSMLUT00000001691.2|m.23340 type:complete len:327 (+) ENSMLUT00000001691.2:1-981(+) [Myotis_lucifugus]
ATGCATCGAACAACCAGAATCAAGATCACTGAGCTAAATCCCCACCTGATGTGTGTGCTTTGTGGAGGGTACTTCATTGA
TGCCACAACCATAATAGAATGTCTACATTCCTTCTGTAAAACATGTATTGTGCGCTACCTGGAGACCAGCAAGTATTGTC
CTATCTGTGATGTCCAAGTTCACAAAACCAGACCACTACTGAACATAAGGTCAGATAAAACTCTTCAAGATATTGTATAC
AAATTAGTTCCAGGGCTTTTCAAAAATGAAATGAAGAGAAGAAGGGATTTTTATGCAGCTCATCCTTCAGCCGATGCCAC
CAATGGCTCTAATGAAGATAGAGGAGAAGTTGCAGATGAAGATAAGAGAATTATAACCGATGATGAGATAATAAGCTTAT
CCATTGAATTCTTTGATCAGAACAGATTGGATCGGAAAGTAAACAAAGACAAGGAGAAATCTAAGGAGGAGGTGAATGAC
AAAAGATATTTACGATGCCCAGCAGCAATGACTGTAATGCACCTAAGAAAGTTTCTCAGAAGTAAAATGGACATACCTAA
TACTTTCCAGATTGATGTCATGTATGAAGAGGAACCTTTAAAGGATTACTATACACTAATGGATATTGCCTACATTTATA
CCTGGAGAAGGAATGGTCCACTTCCTTTGAAATACAGAGTTCGACCTACTTGTAAAAGAATGAAGATCAGTCACCAGAGA
GATGGACTGACAAATGCTGGAGAACTGGAAAGTGACTCTGGAAGCGACAAGGCCAACAGCCCAGCAGGAGGTATTCCCTC
CACCTCTTCTTGTTTGCCTAGCCCTAGTACTCCAGTTCAGTCTCCTCATCCTCAGTTTCCTCACATTTCCAGTACTATGA
ACGGAACCAGCAACAGCCCCAGCGGTAACCACCAATCTTCCTTTGCCAGTAGACCTCGAAAATCTTCAGTAAATGGGTCA
TCAGCAACTTCATCTGGTTGA

>lcl|NW_004438550.1_cds_XP_004280991.1_21325|m.37692 lcl|NW_004438550.1_cds_XP_004280991.1_21325|g.37692  ORF lcl|NW_004438550.1_cds_XP_004280991.1_21325|g.37692 lcl|NW_004438550.1_cds_XP_004280991.1_21325|m.37692 type:complete len:327 (+) lcl|NW_004438550.1_cds_XP_004280991.1_21325:1-981(+) [Orcinus_orca]
ATGCATCGAACAACCAGAATCAAGATCACTGAGCTAAATCCCCACCTAATGTGTGTGCTTTGTGGAGGGTACTTCATTGA
TGCCACAACCATAATAGAATGTCTACATTCCTTCTGTAAAACGTGTATTGTGCGTTACCTGGAGACCAGCAAGTATTGTC
CTATCTGTGATGTCCAAGTTCACAAGACCAGACCACTACTGAATATAAGGTCAGATAAAACTCTTCAAGATATTGTATAC
AAATTAGTTCCAGGGCTTTTCAAAAATGAAATGAAGAGAAGAAGGGATTTTTATGCAGCTCATCCTTCAGCTGATGCTGC
CAATGGCTCTAATGAAGATAGAGGAGAAGTTGCAGATGAAGATAAGAGAATTATAACTGATGATGAAATAATAAGTTTAT
CCATTGAATTCTTTGACCAGAACAGATTGGATCGGAAAGTAAATAAAGACAAGGAGAAATCTAAGGAGGAGGTGAATGAT
AAAAGGTATTTACGATGCCCAGCAGCAATGACTGTGATGCACCTAAGAAAGTTTCTCAGAAGTAAAATGGACATACCTAA
TACTTTCCAGATTGATGTCATGTATGAAGAGGAACCTTTAAAGGATTACTATACACTAATGGACATTGCCTACATTTATA
CCTGGAGAAGGAATGGTCCGCTTCCTTTGAAATACAGAGTTCGACCTACTTGTAAAAGAATGAAGATCAGTCATCAGAGA
GATGGACTGACAAACGCTGGAGAACTGGAAAGTGACTCTGGGAGTGACAAGGCCAACAGCCCAGCAGGAGGTATTCCCTC
CACCTCTTCTTGTTTGCCCAGCCCCGGCACTCCAGTCCAGTCTCCTCATCCTCAGTTTCCTCACATTTCCAGCACTATGA
ATGGAACCAGCAGCAGCCCCAGCGGTAACCACCAATCTTCTTTTGCCAATAGACCTCGAAAATCGTCAGTAAATGGGTCG
TCAGCAACTTCATCTGGTTGA

>ENSOANT00000009063.3|m.28727 ENSOANT00000009063.3|g.28727  ORF ENSOANT00000009063.3|g.28727 ENSOANT00000009063.3|m.28727 type:complete len:327 (+) ENSOANT00000009063.3:1-981(+) [Ornithorhynchus_anatinus]
ATGCACCGCACCACCAGGATCAAAATCACCGAGCTCAACCCCCATCTCATGTGCGTGCTGTGCGGAGGCTACTTCATCGA
CGCCACCACCATCATCGAGTGTCTGCACTCCTTCTGCAAGACGTGTATAGTTCGTTATCTGGAGACCAGCAAGTACTGTC
CCATCTGCGATGTCCAGGTTCACAAAACAAGACCCCTTCTTAATATAAGGTCAGATAAAACCCTTCAAGATATTGTGTAC
AAGTTAGTGCCAGGTCTTTTCAAAAATGAAATGAAAAGAAGAAGGGATTTTTATGCAGCTCATCCTTCGGCTGATGCTGC
CAATGGCTCTAATGAAGACAGGGGAGAAGTGGCAGATGAAGACAAGAGAATTATAACAGATGATGAGATAATAAGCTTGT
CCATTGAATTCTTTGACCAGAATAGACTGGAACGGAAAGTAAATAAAGACAAAGAGAAATCTAAGGAAGAGGTGAATGAC
AAGAGGTATCTTCGTTGTCCAGCAGCAATGACCGTGATGCATCTAAGAAAGTTCCTCAGAAGCAAAATGGACATACCTAA
TACTTTCCAGATTGATGTAATGTACGAAGAGGAACCTCTAAAGGACTACTATACGCTAATGGATATTGCCTACATTTACA
CCTGGAGACGGAATGGACCTCTTCCTTTGAAATATCGAGTTCGACCCACTTGCAAGAGGATGAAGATTGGCCACCAGAGA
GACGGCCTAAATAACAGCGGAGAACTGGAAAGTGACTCTGGAAGCGACAAGGCTAACAGCCCAGCAGGAGGCATTCCTTC
CACCTCATCCTGTTTGCCCAGCCCCAGCACCCCCGTGCAGTCTCCTCACCCTCAGTTTCCTCACATTTCCAGCACGATGA
ACGGAACCAGCAGCAGCCCCAGCAGTAACCACCAATCCTCCTTCACCAACCGGCCACGGAAAACATCAGTAAACGGCTCT
TCAGCAACTTCGTCCGGTTGA

>ENSOCUT00000005421.3|m.21114 ENSOCUT00000005421.3|g.21114  ORF ENSOCUT00000005421.3|g.21114 ENSOCUT00000005421.3|m.21114 type:complete len:327 (+) ENSOCUT00000005421.3:1-981(+) [Oryctolagus_cuniculus]
ATGCATCGAACAACCAGAATCAAGATCACTGAGCTAAATCCCCACCTAATGTGTGTGCTTTGTGGAGGATACTTCATTGA
TGCCACCACCATAATAGAATGTCTACATTCCTTCTGTAAAACATGTATTGTGCGTTACCTGGAGACCAGCAAGTATTGCC
CTATTTGTGATGTTCAAGTTCACAAAACCAGGCCACTGCTGAATATAAGGTCAGATAAAACTCTTCAAGATATCGTATAC
AAATTAGTTCCAGGGCTTTTCAAAAATGAAATGAAGAGAAGAAGGGATTTTTATGCAGCTCATCCTTCAGCTGATGCTGC
CAATGGCTCTAATGAAGATAGAGGAGAAGTTGCAGATGAAGATAAGAGAATTATAACTGATGATGAAATAATAAGTTTAT
CCATTGAATTCTTTGACCAGAACAGATTGGATCGGAAAGTAAGCAAAGACAAAGAGAAATCTAAGGAGGAGGTGAATGAT
AAAAGATATTTACGATGCCCAGCAGCAATGACTGTGATGCACTTAAGAAAGTTTCTCAGAAGTAAAATGGACATACCTAA
CACTTTCCAGATTGATGTCATGTATGAAGAGGAGCCCTTGAAGGATTACTATACACTAATGGATATTGCCTACATTTATA
CCTGGAGAAGGAATGGTCCACTTCCTTTGAAATACAGAGTTCGACCTACTTGTAAGAGGATGAAGATCAGTCATCAGAGA
GATGGACTGACAAATGCTGGAGAACTGGAAAGTGACTCTGGGAGTGACAAGGCCAACAGCCCAGCAGGAGGTATTCCCTC
CACCTCTTCTTGTTTGCCTAGCCCCACTACTCCAGTGCAGTCTCCTCATCCACAGTTTCCTCACATTTCTAGTACTATGA
ATGGAACCAGCAACAGCCCCAGCGGTAACCACCAATCTTCTTTTGCCAATAGACCTCGAAAATCATCAGTAAATGGGTCG
TCAGCAACTTCATCTGGTTGA

>ENSPPYT00000002567.2|m.9744 ENSPPYT00000002567.2|g.9744  ORF ENSPPYT00000002567.2|g.9744 ENSPPYT00000002567.2|m.9744 type:complete len:327 (+) ENSPPYT00000002567.2:1-981(+) [Pongo_abelii]
ATGCATCGAACAACGAGAATCAAGATCACTGAGCTAAATCCCCACCTGATGTGTGTGCTTTGTGGAGGGTACTTCATTGA
TGCCACAACCATAATAGAATGTCTACATTCCTTCTGTAAAACGTGTATTGTTCGTTACCTGGAGACCAGCAAGTATTGTC
CTATTTGTGATGTCCAAGTTCACAAAACCAGACCACTACTGAATATAAGGTCAGATAAAACGCTCCAAGATATTGTATAC
AAATTAGTTCCAGGGCTTTTCAAAAATGAAATGAAGAGAAGAAGGGATTTTTATGCAGCTCATCCTTCTGCTGATGCTGC
CAATGGCTCTAATGAAGATAGAGGAGAGGTTGCAGATGAAGATAAGAGAATTATAACTGATGATGAGATAATAAGCTTAT
CCATTGAATTCTTTGACCAGAACAGATTGGATCGGAAAGTAAACAAAGACAAAGAGAAATCTAAGGAGGAGGTGAATGAT
AAAAGATACTTACGATGCCCAGCAGCAATGACTGTGATGCACTTAAGAAAGTTTCTCAGAAGTAAAATGGACATACCTAA
TACTTTCCAGATTGATGTCATGTATGAGGAGGAACCTTTAAAGGATTATTATACACTAATGGATATTGCCTACATTTATA
CCTGGAGAAGGAATGGTCCACTTCCATTGAAATACAGAGTTCGACCTACTTGTAAAAGAATGAAGATCAGTCACCAGAGA
GATGGACTGACAAATGCTGGAGAACTGGAAAGTGACTCTGGGAGTGACAAGGCCAACAGCCCAGCAGGAGGTATTCCCTC
CACCTCTTCTTGTTTGCCTAGCCCCAGTACTCCAGTGCAGTCTCCTCATCCACAGTTTCCTCACATTTCCAGTACTATGA
ATGGAACCAGCAACAGCCCCAGCGGTAACCACCAATCTTCTTTTGCCAATAGACCTCGAAAATCATCAGTAAATGGGTCA
TCAGCAACTTCTTCTGGTTGA

>ENSSART00000005931.1|m.13845 ENSSART00000005931.1|g.13845  ORF ENSSART00000005931.1|g.13845 ENSSART00000005931.1|m.13845 type:complete len:327 (+) ENSSART00000005931.1:1-981(+) [Sorex_araneus]
ATGCATCGAACAACCAGAATCAAGATCACTGAGCTTAATCCCCACCTAATGTGTGTACTTTGTGGAGGGTACTTCATTGA
CGCCACAACGATAATAGAATGTCTACATTCCTTCTGTAAAACATGTATTGTGCGTTACCTGGAGACCAGCAAATATTGTC
CTATCTGTGATGTCCAAGTTCACAAAACCAGACCACTTCTGAATATAAGGTCTGATAAAACTCTTCAAGATATTGTATAC
AAATTAGTTCCAGGGCTTTTCAAAAATGAGATGAAGAGAAGAAGAGATTTTTATGCAGCTCATCCTTCAGCTGATGCTGC
CAATGGCTCCAATGAAGATAGAGGAGAAGTTGCAGATGAAGATAAGAGAATTATAACTGATGATGAGATAATAAGCTTAT
CCATTGAATTCTTTGACCAAAACAGATTGGATCGGAAAGTAAACAAAGACAAAGAGAAATCTAAGGAGGAGGTGAATGAT
AAAAGATATTTACGATGCCCAGCAGCAATGACCGTGATGCACCTACGAAAGTTTCTGAGAAGTAAAATGGATATACCTAA
TACTTTCCAGATTGATGTCATGTATGAAGAGGAACCCTTAAAGGATTACTACACACTAATGGATATTGCCTACATTTATA
CCTGGAGAAGAAATGGTCCACTTCCTTTGAAATACCGAGTTCGACCTACTTGTAAGCGAATGAAGATCAGTCACCAGAGA
GATGGACTGACAAATGCTGGAGAATTGGAAAGTGACTCTGGGAGTGATAAGGCCAACAGCCCAGCAGGAGGGCTGCCCTC
CACCTCTTCTTGTTTGCCTAGTCCCAGTACTCCAGTGCAGTCTCCTCATCCACAGTTTCCTCATATTTCCAGTACTATGA
ATGGAACCGGCAACAGCCCCAGCGGTAACCACCAATCTTCCTTTGCCAATAGACCTCGGAAATCATCAGTAAATGGGTCG
TCAGCAACATCATCTGGCTGA

>ENSSSCT00000038173.1|m.2645 ENSSSCT00000038173.1|g.2645  ORF ENSSSCT00000038173.1|g.2645 ENSSSCT00000038173.1|m.2645 type:complete len:334 (+) ENSSSCT00000038173.1:1-1002(+) [Sus_scrofa]
ATGCATCGAACAACAAGAATCAAGATCACTGAGCTAAATCCCCACCTAATGTGTGTACTTTGCGGAGGGTACTTCATTGA
TGCCACAACCATTATAGAATGTCTACATTCCTTCTGTAAAACGTGTATTGTGCGTTACCTGGAGACCAGCAAGTATTGTC
CTATCTGTGATGTCCAAGTTCACAAAACCAGACCACTACTGAATATAAGGTCAGATAAAACTCTTCAAGATATTGTATAC
AAATTAGTTCCGGGGCTTTTCAAAATCTTTTTTTCCCCCTTTTTAGATGAAATGAAGAGAAGGAGGGATTTTTATGCAGC
TCATCCTTCAGCTGACGCTGCCAATGGCTCTAATGAAGATAGAGGAGAAGTTGCAGATGAAGATAAGAGAATTATAACTG
ATGACGAGATAATAAGTTTATCCATTGAGTTCTTTGACCAGAACAGATTGGATCGGAAAGTAAACAAAGACAAGGAGAAA
TCTAAGGAGGAGGTGAATGATAAAAGATATTTACGGTGCCCAGCAGCAATGACTGTGATGCACCTCAGAAAGTTTCTCAG
AAGTAAAATGGACATACCGAATACTTTCCAGATTGATGTCATGTATGAAGAGGAACCTTTAAAGGATTACTATACACTAA
TGGACATTGCCTACATTTACACCTGGAGAAGGAATGGGCCACTTCCTTTGAAATACAGAGTTCGACCTACGTGTAAAAGA
ATGAAGATCAGTCACCAGAGAGATGGACTGACAAATGCTGGAGAGCTGGAAAGTGACTCTGGGAGTGACAAGGCCAACAG
CCCAGCAGGAGGTGTTCCCTCCACCTCTTCCTGTTTGCCCAGCCCCAGCACTCCAGTGCAGTCTCCTCATCCTCAATTTC
CTCACATTTCCAGTACCATGAATGGAACCAGCAACAGCCCCAGTGGTAACCACCAATCTTCCTTTGCCAATAGACCTCGA
AAATCGTCCGTAAATGGGTCGTCAGCAACTTCGTCTGGTTGA

>ENSTTRT00000006541.1|m.3837 ENSTTRT00000006541.1|g.3837  ORF ENSTTRT00000006541.1|g.3837 ENSTTRT00000006541.1|m.3837 type:complete len:327 (+) ENSTTRT00000006541.1:1-981(+) [Tursiops_truncatus]
ATGCATCGAACAACCAGAATCAAGATCACTGAGCTAAATCCCCACCTAATGTGTGTGCTTTGTGGAGGGTACTTCATTGA
TGCCACAACCATAATAGAATGTCTACATTCCTTCTGTAAAACGTGTATTGTGCGTTACCTGGAGACCAGCAAGTATTGTC
CTATCTGTGATGTCCAAGTTCACAAGACCAGACCACTACTGAATATAAGGTCAGATAAAACTCTTCAAGATATTGTATAC
AAATTAGTTCCAGGGCTTTTCAAAAATGAAATGAAGAGAAGAAGGGATTTTTATGCAGCTCATCCTTCAGCTGATGCTGC
CAATGGCTCTAATGAAGATAGAGGAGAAGTTGCAGATGAAGATAAGAGAATTATAACTGATGATGAAATAATAAGTTTAT
CCATTGAATTCTTTGACCAGAACAGATTGGATCGGAAAGTAAATAAAGACAAGGAGAAATCTAAGGAGGAGGTGAATGAT
AAAAGGTATTTACGATGCCCAGCAGCAATGACTGTGATGCACCTAAGAAAGTTTCTCAGAAGTAAAATGGACATACCTAA
TACTTTCCAGATTGATGTCATGTATGAAGAGGAACCTTTAAAGGATTACTATACACTAATGGACATTGCCTACATTTATA
CCTGGAGAAGGAATGGTCCGCTTCCTTTGAAATACAGAGTTCGACCTACTTGTAAAAGAATGAAGATCAGTCATCAGAGA
GATGGACTGACAAACGCTGGAGAACTGGAAAGTGACTCTGGGAGTGACAAGGCCAACAGCCCAGCAGGAGGTATTCCCTC
CACCTCTTCTTGTTTGCCCAGCCCCGGCACTCCAGTCCAGTCTCCTCATCCTCAGTTTCCTCACATTTCCAGCACTATGA
ATGGAACCAGCAGCAGCCCCAGCGGTAACCACCAATCTTCTTTTGCCAATAGACCTCGAAAATCGTCAGTAAATGGGTCG
TCAGCAACTTCATCTGGTTGA

>BMI1|ENSG00000168283 [cellage_279]
ATGCATCGAACAACGAGAATCAAGATCACTGAGCTAAATCCCCACCTGATGTGTGTGCTTTGTGGAGGGTACTTCATTGA
TGCCACAACCATAATAGAATGTCTACATTCCTTCTGTAAAACGTGTATTGTTCGTTACCTGGAGACCAGCAAGTATTGTC
CTATTTGTGATGTCCAAGTTCACAAGACCAGACCACTACTGAATATAAGGTCAGATAAAACTCTCCAAGATATTGTATAC
AAATTAGTTCCAGGGCTTTTCAAAAATGAAATGAAGAGAAGAAGGGATTTTTATGCAGCTCATCCTTCTGCTGATGCTGC
CAATGGCTCTAATGAAGATAGAGGAGAGGTTGCAGATGAAGATAAGAGAATTATAACTGATGATGAGATAATAAGCTTAT
CCATTGAATTCTTTGACCAGAACAGATTGGATCGGAAAGTAAACAAAGACAAAGAGAAATCTAAGGAGGAGGTGAATGAT
AAAAGATACTTACGATGCCCAGCAGCAATGACTGTGATGCACTTAAGAAAGTTTCTCAGAAGTAAAATGGACATACCTAA
TACTTTCCAGATTGATGTCATGTATGAGGAGGAACCTTTAAAGGATTATTATACACTAATGGATATTGCCTACATTTATA
CCTGGAGAAGGAATGGTCCACTTCCATTGAAATACAGAGTTCGACCTACTTGTAAAAGAATGAAGATCAGTCACCAGAGA
GATGGACTGACAAATGCTGGAGAACTGGAAAGTGACTCTGGGAGTGACAAGGCCAACAGCCCAGCAGGAGGTATTCCCTC
CACCTCTTCTTGTTTGCCTAGCCCCAGTACTCCAGTGCAGTCTCCTCATCCACAGTTTCCTCACATTTCCAGTACTATGA
ATGGAACCAGCAACAGCCCCAGCGGTAACCACCAATCTTCTTTTGCCAATAGACCTCGAAAATCATCAGTAAATGGGTCA
TCAGCAACTTCTTCTGGTTGA
