# Supplementary material for: A multidimensional systems biology analysis of cellular senescence in aging and disease
Source: Genome Biol. 2020 Apr 7;21:91. doi: 10.1186/s13059-020-01990-9 (PMC7333371; doi:10.1186/s13059-020-01990-9)
Supplement: Supplementary file 3 — 271 CellAge orthogroups. Directory containing FASTA files of CellAge orthogroups. [file 13059_2020_1990_MOESM3_ESM.zip › SI Cellage_Orthologous-Groups/ENSG00000198890.fa]

>bmy_06487 [Balaena_mysticetus]
ATGTCGCAGCCCAAGAGAAGAAAGCTTGAGTCGGGGGGCGGCGGCGAAGGAGGGGAGGGAACTGAAGAGGAAGATGGCGG
AGAGCTGGAGGTGGCCCTGCCACGACCCCGGAGGACTAGGCGGGAGCGTGACCAGCTGTACTACCAGTGCTACTCGGATG
TATCGGTCCACGAGGAGATGATTGCCGACCGCGTCCGCACCGATGCCTACCGCCTGGGCATCCTGCGGAACTGGGCAGCG
CTGCGGGGCAAGACCGTGCTGGACGTGGGCGCGGGCACCGGCATTCTCAGCATCTTCTGTGCCCAGGCCGGGGCCCGGCG
CGTGTACGCGGTGGAGGCCAGCGACATCTGGCAACAGGCCCGGGAGGTGGTGCGGCTCAACGGGCTGGAGGACCGGGTGC
ACGTCCTGCCGGGGCCGGTGGAGACGGTGGAGTTGCCGGAGCAGGTGGATGCCATCGTGAGCGAGTGGATGGGCTGCGGA
CTCCTGCACGAGTCCATGCTGAGCTCTGTGCTCCACGCGCGGACCAAGTGGCTGAAGGAGGGCGGTCTCCTACTGCCGGC
TTCCGCCGAGCTCTTCGTGGCGCCCATCAGCGACCAGATGCTGGAGTTGCGCCTAAGCTTCTGGAGCCAGATGAAGCAGC
TCTACGGTGTGGACATGAGCTGCCTGGAGAGCTTCGCCACGCGCTGCCTCATGGGCCACTCAGAAATCGTGGTGCAAGGC
CTGTCCGGCGAGGATGTGCTGGCCCGGCCGCAGTGCTTTGCTCAGCTGGAGCTGGCCCGCGCCGGCCTGGAGCAGGAGCT
GGAGGCGGGGGTGGGTGGGCGCTTCCGCTTCAGCTGCTACGGCTCGGCTCACATGCACGGCTTTGCCATCTGGTTCCAGG
TGACTTTCCCCGGAGGGGACTCGGAGAAACCCCTGGTGCTGTCCACCTCGCCTTTTCACCCAGTCACGCACTGGAAGCAG
GCACTCCTCTACCTGAACGAGCCTGTGCAAGTGGAGCAAGATACGGACGTTTCCGGAGAGATCACGCTGCTGCCCTCCCA
GGACAACCACCGTCACCTACGCGTGCTGCTGCGCTACAAAGTGGGCGACCAGGAGGAAAAGACCAAAGACTTTGCCATGG
AGGACTGA

>lcl|AC_000160.1_cds_NP_001014962.1_5461|m.5970 lcl|AC_000160.1_cds_NP_001014962.1_5461|g.5970  ORF lcl|AC_000160.1_cds_NP_001014962.1_5461|g.5970 lcl|AC_000160.1_cds_NP_001014962.1_5461|m.5970 type:complete len:376 (+) lcl|AC_000160.1_cds_NP_001014962.1_5461:1-1128(+) [Bos_taurus]
ATGTCGCAGCCCAAGAGAAGAAAGCTTGAGTCGGGGGGCGGCGGCGAAGGAGGGGAGGGAACTGAAGAGGAAGATGGCGG
AGAGTTGGAGGTGGCTGTGCCGCGACCCCGGAGGACTAGGCGGGAGCGGGACCAGCTGTACTACCAGTGCTACTCGGACG
TATCGGTCCACGAGGAGATGATTGCCGACCGCGTCCGCACCGATGCCTACCGCCTGGGCATCCTGCGGAACTGGGCAGCG
CTGAGAGGCAAGACCGTGCTGGACGTGGGCGCGGGCACCGGCATCCTCAGCATCTTCTGTGCCCAGGCAGGGGCCCGGCG
CGTGTACGCGGTGGAGGCCAGCGACATCTGGCAACAGGCCCGGGAAGTGGTGCGGCTCAACGGGCTGGAGGACCGGGTGC
ACGTCCTGCCGGGACCGGTGGAGACGGTGGAGTTGCCGGAGCAGGTGGATGCCATCGTGAGCGAGTGGATGGGCTGCGGA
CTTCTGCACGAGTCCATGCTGAGCTCTGTGCTCCATGCGCGGACCAAGTGGCTGAAGGAGGGCGGTCTTCTCCTGCCGGC
TTCCGCCGAGCTCTTCGTGGCGCCCATCAGCGACCAGATGCTGGAGTTGCGCCTAAGCTTCTGGAGCCAGATGAAGCAAC
TCTACGGCGTGGACATGAGCTGCCTGGAGAGCTTCGCCACGCGCTGCCTCATGGGCCACTCAGAAATCGTGGTACAAGGC
CTCTCCGGCGAGGATGTGCTGGCCCGGCCGCAGTGCTTTGCTCGGCTGGAGCTGGCCCGCGCCGGCCTGGAGCAGGAGCT
GGAGGCCGGGGTGGGCGGGCGCTTCCGCTTCAGCTGCTATGGCTCGGCTCCCATGCACGGCTTTGCCATCTGGTTCCAGG
TGACCTTCCCCGGAGGGGACTCGGAGAAACCCGTGGTGCTCTCCACCTCGCCTTTTCACCCCGTCACGCACTGGAAGCAG
GCGCTCCTCTACCTGAACGAGCCGGTGCAAGTGGAGCAAGACACGGATGTTTCCGGAGAGATCACGCTGCTGCCCTCCCA
GGACCACCACCGTCACCTGCGCGTGCTGCTGCGCTACAAAGTGGGCGACCAGGAGGAAAAGACCAAAGACTTTGCCATGG
AGGACTGA

>ENSCJAT00000043610.3|m.53853 ENSCJAT00000043610.3|g.53853  ORF ENSCJAT00000043610.3|g.53853 ENSCJAT00000043610.3|m.53853 type:complete len:450 (+) ENSCJAT00000043610.3:1-1350(+) [Callithrix_jacchus]
ATGTGGGTATGGTGGGTGGGAAAAGGGATTCCAGGACACCAGAAGAGCAGTACAAAACAGCTCCCGTGGGCAGGCACCGG
GGAGACACTCCGGCCCTCCGGTCAGGGGACCCCGCAGGAAGTGGGAAGGACGAGCGCACACTACAAGTCCCAGAATCCCC
CGTTTCCAGGAGCCCGTGCCGTGGCGCGCTACGCACGCCGGGAGCCGGCCGGGGCGGCCAAGATGTCGCAGCCCAAGAAA
AGAAAGCTTGAGTCGGGGGGCGGCGGCGAAGGAGGGGAGGGAACTGAAGAGGAAGATGGCGCGGAGCGGGAGGCGGCCCT
GGAGCGACCCCGGAGGACTAAGCGGGAGCGGGACCAGCTGTACTACGAGTGTTACTCAGACGTTTCGGTCCACGAGGAGA
TGATCGCAGACCGTGTCCGCACCGATGCCTACCGCCTGGGCATCCTGCGGAACTGGGCAGCACTGAGAGGCAAGACGGTA
CTGGACGTGGGAGCGGGCACCGGCATTCTGAGCATCTTCTGTGCCCAGGCCGGCGCCCGGCGCGTGTACGCGGTAGAGGC
CAGCGCCATCTGGCAACAGGCCCGGGAGGTGGTGCGGTTCAACGGGCTGGAGGACCGAGTGCATGTCCTGCCGGGACCGG
TGGAGACTGTGGAGCTGCCGGAGCAGGTGGATGCCATCGTGAGCGAGTGGATGGGATACGGCCTCCTGCACGAGTCCATG
CTGAGGTCCGTCCTCCACGCGCGAACCAAGTGGCTGAAGGAAGGCGGTCTTCTCCTACCGGCCTCCGCCGAGCTCTTCAT
AGCCCCCATCAGCGACCAGATGCTGGAATGGCGCCTGGGCTTCTGGAGCCAGGTGAAGCAGCACTATGGTGTGGACATGA
GCTGCCTGGAGGGCTTCGCCACGCGCTGCCTCATGGGCCACTCGGAGATCGTGGTACAGGGACTGTCCGGCGAGGACGTG
CTGGCCCGGCCGCAGCGCTTTGCTCAGCTAGAGCTCTCCCGCGCTGGCCTGGAGCAGGAGCTGGAGGCCGGAGTGGGCGG
GCGCTTCCGCTGCAGCTGCTATGGCTCGGCGCCCATGCACGGCTTTGCCATCTGGTTCCAGGTGACCTTCCCTGGAGGGG
AGTCGGAGAAACCCCTGGTGCTGTCCACCTCGCCTTTTCACCCGGCCACGCACTGGAAACAGGCGCTCCTCTACCTGAAC
GAGCCGGTGCAAGTGGAGCAAGACACGGACGTATCAGGAGAGATCACGCTGCTGCCCTCCCGGGACAACCCCCGTCGCCT
GCGCGTGCTGCTGCGCTACAAAGTGGGAGACCAGGAGGAGAAGACCAAAGACTTTGCCATGGAGGACTGA

>ENSCAFT00000035296.3|m.3033 ENSCAFT00000035296.3|g.3033  ORF ENSCAFT00000035296.3|g.3033 ENSCAFT00000035296.3|m.3033 type:complete len:377 (+) ENSCAFT00000035296.3:1-1131(+) [Canis_familiaris]
ATGTCGCAGCCCAAGAAAAGAAAGCTTGAGTCGGGGGGCGGCGGCGGCGGAGGAGGGGAGGGAAGTGAGGAGGAAGATGG
CGGAGCGCCGGAGGCGGCCCCGCCGCGACCCCGGAGGGCGCGGCGGGAGCGGGACCAGCTGTACTACGAGTGCTACGCGG
ACATCTCGGTGCACGAGGAGATGATCGCGGACCGCGTCCGCACCGACGCCTACCGCCTGGGCATCCTGCGGAACTGGGCC
GGGCTGCGGGGCAAGACGGTGCTGGACGTGGGCGCGGGCACCGGCATCCTCAGCCTCTTCTGCGTGCAGGCGGGCGCCCG
GCGCGTGTACGCCGTGGAGGCCAGCGCCATCTGGCAGCAGGCCCGCGACGTGGTGCGGCTCAACGGGCTGGAGGACCGCG
TGCACGTGCTGCCGGGGCCGGTGGAGACGGTGGAGCTGCCCGAGCAGGTGGACGCCATCGTGAGCGAGTGGATGGGCTAC
GGGCTGCTGCACGAGTCCATGCTGCGCTCCGTGCTGCACGCGCGGGCCCGCTGGCTCAAGGAGGGCGGCCTGCTGCTGCC
GGCGTCCGCCGAGCTCTTCGTGGCGCCCGTCAGCGACCAGATGCTGGAGCTGCGCCTGGGCTTCTGGAGCCAGGTGAAGC
AGCTCTACGGCGTGGACATGAGCTGCCTGGAGAGCTTCGCCACGCGCTGCCTCATGGGCCACTCGGAGATCGTGGTGCAG
AGCCTGTCCGGGGAGGACGTGCTGGCGCGGCCGCACTGCTTCGCGCGGCTGGAGCTGGCCCGCAGCGGCCTGGAGCAGGA
GCTGGAGGCCGGCGTGGGCGGCCGCTTCCGCTTCAGCTGCTACGGCTCGGCGCCCATGCACGGCTTCGCCGTCTGGTTCC
AGGTGACCTTCCCCGGCGGGGACGCGGAGAAGCCCCTGGTGCTGTCCACCTCGCCCTTCCACCCGGTCACGCACTGGAAG
CAAGCGCTGCTCTACCTGAACGAGCCGGTGCCGGTGGAGCAGGACACGGACATTTCCGGAGAGATCACGCTGCTGCCCTC
CCGGGACAACCACCGCCTCCTGCGCGTGCTGCTGCGCTACAAAGTGGGCGACCAGGAGGAAAAGACCAAAGACTTTGCCA
TGGAGGACTGA

>ENSCCAT00000045119.1|m.38458 ENSCCAT00000045119.1|g.38458  ORF ENSCCAT00000045119.1|g.38458 ENSCCAT00000045119.1|m.38458 type:complete len:376 (+) ENSCCAT00000045119.1:1-1128(+) [Cebus_capuchinus]
ATGTCGCAGCCCAAGAAAAGAAAGCTTGAGTCGGGGGGCGGTGGCGAAGGAGGGGAGGGAACTGAAGAGGAAGATGGCGC
GGAGCGGGAGGCGGCCCTGGAGCGACCCCGGAGGACTAAGCGGGAGCGGGACCAGCTGTACTACGAGTGCTACTCGGACG
TTTCGGTCCACGAGGAGATGATCGCAGACCGTGTCCGCACCGATGCCTACCGCCTGGGCATCCTGCGGAACTGGGCAGCA
CTGCGAGGCAAGACGGTACTGGACGTGGGAGCGGGCACCGGCATTCTGAGCATCTTCTGTGCCCAGGCCGGCGCCCGGCG
CGTGTACGCGGTAGAGGCCAGCGCCATCTGGCAACAGGCCCGGGAGGTGGTGCGGTTCAACGGGCTGGAGGATCGAGTGC
ACGTCCTGCCGGGACCGGTGGAGACTGTGGAGCTGCCGGAGCAGGTGGATGCCATCGTGAGCGAGTGGATGGGCTACGGA
CTCCTGCACGAGTCCATGCTGAGCTCCGTCCTCCACGCGCGAACCAAGTGGCTGAAGGAAGGCGGTCTTCTCCTGCCGGC
CTCCGCCGAGCTCTTCATAGCCCCCGTCAGCGACCAGATGCTGGAATGGCGCCTGGGTTTCTGGAGCCAGGTGAAGCAGC
ACTATGGTGTGGACATGAGCTGCCTGGAGGGTTTCGCCACGCGCTGCCTCATGGGCCACTCGGAGATCGTGGTGCAGGGA
CTGTCTGGCGAGGACGTGCTGGCCCGGCCGCAGCGCTTTGCTCAGCTAGAGCTCTCCCGCGCTGGCCTGGAGCAGGAGCT
GGAGGCCGGAGTGGGCGGGCGCTTCCGCTGCAGCTGCTATGGCTCGGCGCCCATGCATGGCTTTGCCATCTGGTTCCAGG
TGACCTTCCCTGGAGGGGAGTCGGAGAAACCCCTGGTGCTGTCCACCTCGCCTTTTCACCCGGCCACGCACTGGAAACAG
GCGCTTCTCTACCTGAACGAGCCGGTGCAAGTGGAGCAAGACACGGACGTATCAGGAGAGATCACGCTGCTGCCCTCCCG
GGACAACCCCCGTCGCCTGCGCGTGCTGCTGCGCTACAAAGTGGGAGACCAGGAGGAGAAGACCAAAGACTTTGCCATGG
AGGACTGA

>ENSCHOT00000007762.1|m.16578 ENSCHOT00000007762.1|g.16578  ORF ENSCHOT00000007762.1|g.16578 ENSCHOT00000007762.1|m.16578 type:complete len:376 (+) ENSCHOT00000007762.1:1-1128(+) [Choloepus_hoffmanni]
ATGTCGCTGCCCAAAAAAAGAAAACTTGAGTCGGGGGACAGCGGCGAAGGAGGAGAGGGAACTGAAGAGGAAGATGGCGG
AGAGGGGGAGGCGGTCCCGCCGCGACCCCGTAGAACTAAGAGGGAACGGGATCAGCTGTACTACGAGTGCTACTCGGATG
TATCAGTTCACGAGGAAATGATCGCCGACCGCGTCCGCACCGATGCCTACCGCCTGGGCATCCTGCGGAACTGGGCAGCG
CTGCGAGGCAAGACGGTGCTGGACGTTGGCGCGGGCACAGGCATTCTGAGCATCTTCTGTGCCCAGGCCGGGGCCCGCCG
GGTGTACGCAGTGGAGGCCAGCGCCATCTGGCAACAGGCCCGGGAGGTGGTGCGGCTCAACGGGCTGGAGGACCGGGTGC
ACGTTCTGCCCGGGCCGGTGGAGACGGTGGAGTTGCCTGAGCAGGTGGATGCCATCGTGAGCGAGTGGATGGGCTACGGA
CTCCTGCATGAGTCCATGCTGAGCTCCGTGCTCCATGCGCGGACCAAGTGGCTGAAGAAGGGCGGCCTAGTCCTGCCAGC
TTCCGCCGAGCTCTTTGTGGCTCCCATCAGCGACCAGATGTTGGAGTGGCGCCTGGGCTTTTGGAGCCAGGTGAAGCAGC
ACTACGGTGTGGACATGAGCTGCCTGGAGAGCTTCGCCACGCGCTGTCTCATGGGCCACTCGGAGATCGTGGTGCAGGGC
CTTTCCGGTGAGGATGTACTGGCCCGGCCGCAAAGCTTTGCTCAGCTGGAGCTGGCTCGCGCTGGCCTAGAGCAAGAGCT
GGAGGCCGGAGTAGGCGGGCGCTTCCGCTGCAGCTGTTACGGCTCTGCGCCGATGCACGGCTTTGCCATCTGGTTCCAAG
TGACCTTCCCCGGAGGGGACTCGGAGAAGCCCCTGGTGCTGTCCACCTCGCCTTTTCACCCAGCTACGCACTGGAAGCAG
GCGCTCCTCTACCTAAACGAGCCGGTGCAAGTGGAGCAAGACACGGACATTTCCGGAGAGATCACGCTGCTGCCCGACCG
GGACAATCCCCGCCACCTGCGTGTGCTGCTGCGCTACAAAGTGGGAGACCAGGAGGAGAAGACGAAAGACTTTGCCATGG
AGGACTAA

>ENSDNOT00000002235.1|m.48720 ENSDNOT00000002235.1|g.48720  ORF ENSDNOT00000002235.1|g.48720 ENSDNOT00000002235.1|m.48720 type:complete len:376 (+) ENSDNOT00000002235.1:1-1128(+) [Dasypus_novemcinctus]
ATGTCGCTGCCCCAGAAAAGAAAGCTTGAGTCTGGGGGCGGCGGCGAAGAAGGGGAGGGCACTGAAGAGAAAGATGGCGG
AGAACTGGAGGCAGCCCCTCCGCGACCTCGCAGGACTAAGCGGGAGCGGGACCAGCTGTACTACGAGTGCTACTCGGACG
TCTCCGTCCACGAGGAAATGATCGCCGACCGCGTCCGCACCGACGCCTACCGCCTGGGCATCCTGCGGAACTGGGCAGCG
CTGCGGGGCAAGACGGTGCTGGACGTGGGCGCGGGCACGGGCATTCTGAGCATCTTCTGTGCGCAGGCCGGAGCCCGGCG
CGTGTACGCGGTGGAGGCCAGCGCCATCTGGCAACAGGCCCGGGACGTGGTGCGGCTCAACGGGCTGGAGGAGCGGGTGC
ACGTTCTCCCGGGGCCCGTGGAGACGGTGGAGTTGCCTGAGAAGGTGGACGTCATCGTGAGCGAGTGGATGGGCTATGGC
CTCCTGCACGAGTCCATGCTGAGCTCCGTGCTCCACGCGCGGACCAAATGGCTGAAGGAGGGCGGCCTAGTGCTGCCAGC
TTCTGCCGAGCTCTTCGTGGCGCCCATCAGCGACCAGATGCTGGAGTGGCGCCTGGGCTTCTGGAGCCAGGTGAAGCAGC
ACTACGGGGTGGACATGAGCTGCCTGGAGAGCTTCGCCACGCGCTGCCTCATGGGCCACTCGGAGATCGTGGTGCAGGGC
CTGTCCGGCGAGGACGTGCTGGCCCGGCCGCAGAGCTTTGCTCGGCTGGAGCTGGCTCGCTCAGGCTTAGAGCAAGAGCT
GGAGGCCGGGGTGGGCGGGCGCTTCCGCTGCAGCTGCTATGGCTCTGCGCCCATGCATGGCTTCGCCATCTGGTTCCAGG
TGACCTTCCCCGGAGGGGACTCGGAGAAACCCCTGGTGCTGTCCACCTCGCCTTTTCACCCGGCCACTCACTGGAAGCAG
GCGCTCCTCTACTTGAACGAGCCGGTGCAAGTGGAACAAGACACGGATATTTCCGGAGAGATAACGCTGCTGCCCTCCCG
GGACAACCCCCGGCACCTGCGCGCGCTGCTGCGCTACAAAGTGGGGGACCAGGAGGAAAAGACCAAAGACTTTGCCATGG
AGGACTAA

>lcl|NW_004558706.1_cds_XP_004699278.1_3383|m.6953 lcl|NW_004558706.1_cds_XP_004699278.1_3383|g.6953  ORF lcl|NW_004558706.1_cds_XP_004699278.1_3383|g.6953 lcl|NW_004558706.1_cds_XP_004699278.1_3383|m.6953 type:complete len:375 (+) lcl|NW_004558706.1_cds_XP_004699278.1_3383:1-1125(+) [Echinops_telfairi]
ATGTCGCTGCTCAAGAAAAGAAAGCTCGAGTCGGGGGGCGGCGAAAGAGGGGTGACGAACGAAGAGGAAGATGGCGGAGG
GCGGAAGGCGGCCCCGCAGAGCCCCGGGAGTAGGAAGCAGGAGCGCGATCAGCTGTACTACGATTGCTACTCGGACGTGA
CGGTCCACGAGGAGATGATCGCGGACCGCGTCCGCACCGACGCCTACCGCTTGGGCATTCAGCGGAACTGCCCAGCCTTG
CGGGGCAAGACGGTGCTGGACGTGGGGGCGGGCACGGGCATTCTGAGCATCTTCTGCGCCCAGGCCGGGGCCCGGCGCGT
GTACGCCGTGGAGGCCAGCGCCATCTGGCAACAGGCCCGGGAGGTGGTGCGGCTCAACGGGCTGGAGGACCAGGTGCACG
TCCTGCCGGGGCCGGTGGAGACGGTGGAGTTACCGGAGCAGGTGGATGCCATCGTGAGCGAGTGGATGGGCTATGGGCTG
CTGCACGAATCCATGCTGAGTTCGGTGCTCCACGCGCGGGCCAAGTGGCTCAAGGAGGGCGGCCTTCTGCTGCCGGCTTC
CGCCGAGCTCTTCGTGGCGCCGATCAGCGACCAGATGCTGGAATGGCGCGTGGGCTTCTGGAGCCAGGTGAAGCAGCAGT
ACGGCGTGGACATGAGCTGCCTGGAGAGCTTCGCCACGCGCTGCCTCATGAGCCACTCCGAGATCGTGGTGCAGGGCCTG
TCGGGCGAGGACGTGCTGGCGCGGCCACAGCGCTTTGCTCGGCTGGACCTGGCGCGCCCGGGCCTGGAGCAGGAGTTGGA
GGCCGGGGTGCGCGGGCGCTTCCGCTGCAGCAGCTTTGGCTCCGCGCCCATGCACGGCTTCGCGGTCTGGTTCCAGGTGA
CCTTCCCCGGGGGGGACTCGGAGAAACCCCTGGTGCTCTCCACCTCGCCTTTCCACCCTGCCACCCACTGGAAGCAGGCG
CTCCTCTACTTGAACGAGCCGGTGCAGGTGGAGCAGGACACGGACATTTCCGGGGAGATCACGATGCTGCCCTCCCAGGA
CAACCCCCGCCGCCTGCGCGTGCTGCTGCGCTACAAAGTGGGGGACCAGGAGGAGAAAACCAAAGACTTTGCCATGGAGG
ACTGA

>ENSECAT00000003292.1|m.3640 ENSECAT00000003292.1|g.3640  ORF ENSECAT00000003292.1|g.3640 ENSECAT00000003292.1|m.3640 type:complete len:377 (+) ENSECAT00000003292.1:1-1131(+) [Equus_caballus]
ATGTCGCAGCCCAAGAAAAGAAAGCTTGAGTCGGGGGGCGGCGGCGGAGGAGGAGGGGAGGGCACTGAAGAGGAAGATGG
CGGAGAGCGGGAGGCGGCCGTGCCGCGACCCCGGAGGACTAGAAGGGAGCGGGACCGGCTGTATTACGAGTGCTACTCGG
ACGTGTCGGTCCACGAGGAGATGATTGCGGACCGCGTGCGCACCGATGCCTACCGTCTGGGCATCCTGCGGAACTGGGCG
GCGCTGCGGGGCAAGACGGTGCTGGACGTGGGCGCGGGCACCGGCATCCTTAGCATCTTCTGTGCCCAGGCCGGGGCCAG
GCGCGTGTATGCGGTGGAGGCCAGCGCCATCTGGCAACAGGCCCGGGAGGTGGTGCGGCTCAACGGGCTGGAGGACCGGG
TGCACGTCCTGCCGGGGCCAGTGGAGACGGTGGAGTTACCGGAGCAGGTGGATGCCATCGTGAGCGAGTGGATGGGCTAC
GGGCTCCTGCACGAGTCCATGCTGAGCTCGGTGCTCCACGCGCGGACCAAGTGGCTGAAGGAGGGCGGGCTTCTCCTGCC
GGCCTCCGCGGAGCTCTTCGTGGCGCCCATCAGCGACCAGATGCTGGAGTTGCGCCTGGACTTCTGGAGCCAGGTGAAGC
AGCTCTACGATGTAGACATGAGCTGCCTGGAGAGCTTCGCCACGCGCTGCCTCATGGGCCACTCGGAAATCGTGGTGCAG
GGCCTGTCCGGCGAGGACGTGCTGGCTCGGCCGCAGCGCTTTGCTCAGCTGGAGCTGGCCCGCGCCGGCCTGGAGCAGGA
GCTGGAGGCCGGGGTGGGCGGGCGCTTCCGCTTCAGCTGCTACGGCTCGGCGCCCATGCACGGCTTCGCCATCTGGTTCC
AGGTGACCTTCCCCGGAGGGGACTCAGAGAAACCCCTGGTGCTGTCCACCTCGCCTTTCCACCCGGTCACACACTGGAAG
CAGGCACTCCTCTACCTGAACGAGCCTGTGCAAGTGGAGCAAGATACGGCCATTTCCGGAGAGATCACGCTGCTGCCCTC
CCGGGACAACCACCGTCTCCTGCGCGTGCTGCTGCGCTACAAAGTGGGCGACCAGGAGGAAAAGACCAAAGACTTTGCCA
TGGAGGACTGA

>ENSHGLT00000012918.1|m.21708 ENSHGLT00000012918.1|g.21708  ORF ENSHGLT00000012918.1|g.21708 ENSHGLT00000012918.1|m.21708 type:complete len:376 (+) ENSHGLT00000012918.1:1-1128(+) [Heterocephalus_glaber]
ATGTCGCAGGCCAAGAAAAGGAAGCTTGAGTCTGGGGGCGGCAGCGAAGGAGGGGAGGGAGCTGGAGAGGAAGATGGCGG
GGAGTTTGAGGTATCTCCGCAGCGACCGCGGAGGACTAAGCGCGAGCGGGACCAGCTGTACTACGAGTGCTACTCGGACG
TGTCGGTCCACGAGGAGATGATCGCGGACCGTGTCCGCACAGACGCCTACCGCCTGGGCATCCTGCGCAACTGGGCAGCG
CTTCGAGGCAAGACGGTGCTGGACGTGGGCGCGGGCACCGGCATCCTGAGCATCTTCTGTGCCCAGGCCGGGGCCCGGCG
CGTGTACGCGGTGGAGGCCAGCGCCATCTGGCAACAGGCCCGCGAGGTGGTGCGGCTGAACGGGCTGGAGGACCGCGTGC
ACGTCCTGCCCGGCCCGGTAGAGACGGTGGAGTTGCCAGAGCGGGTCGATGCCATCGTGAGCGAGTGGATGGGCTACGGA
CTGCTGCACGAGTCCATGCTGAGCTCTGTGCTCCACGCCCGGACTAAATGGCTAAAGGAGGGCGGCCTCCTCCTGCCGGC
TTCCGCGGAGCTCTTCATAGCTCCTATCAGCGACCAGATGCTGGAATGGCGCCTAGGCTTCTGGAGCCAGGTGAAGCAGC
ACTACGGCGTGGACATGAGCTGCATGGAGAGCTTCGCCACGCGCTGCCTCATGGGCCACTCTGAGATCGTGGTGCAGGGT
CTGTCGGGCGAAGACGTGCTGGCCCGGCCTCAGCGCTTTGCTCAGCTTGATCTGGCCTGCGCCGGCCTGGAGCAGGAGCT
GGAGGCCGGGGTAGGCGGGCGCTTCTGTTGTAGCTGCTATGGCTCGGCGCCCATGCATGGTTTTGCCATCTGGTTCCAGG
TGACCTTTCCAGGAGGGGAATCGGAGAAACCCCTGGTGCTGTCCACTTCGCCTTTTCACCCAGCCACTCACTGGAAGCAG
GCGCTCCTCTACCTGAACGAGCCAGTGCAAGTGGAGCAGGACACGGACATCTCAGGAGAGATCACGCTGCTGCCCTCCCG
GGACAACCCCCGACGCCTGCGTGTACTGCTGCGCTACAAAGTGGGGGACCAGGAGGAAAAGACCAAAGACTTTGCAATGG
AGGACTGA

>ENST00000370078.1|m.28461 ENST00000370078.1|g.28461  ORF ENST00000370078.1|g.28461 ENST00000370078.1|m.28461 type:complete len:376 (+) ENST00000370078.1:1-1128(+) [Homo_sapiens]
ATGTCGCAGCCCAAGAAAAGAAAGCTTGAGTCGGGGGGCGGCGGCGAAGGAGGGGAGGGAACTGAAGAGGAAGATGGCGC
GGAGCGGGAGGCGGCCCTGGAGCGACCCCGGAGGACTAAGCGGGAACGGGACCAGCTGTACTACGAGTGCTACTCGGACG
TTTCGGTCCACGAGGAGATGATCGCGGACCGCGTCCGCACCGATGCCTACCGCCTGGGTATCCTTCGGAACTGGGCAGCA
CTGCGAGGCAAGACGGTACTGGACGTGGGCGCGGGCACCGGCATTCTGAGCATCTTCTGTGCCCAGGCCGGGGCCCGGCG
CGTGTACGCGGTAGAGGCCAGCGCCATCTGGCAACAGGCCCGGGAGGTGGTGCGGTTCAACGGGCTGGAGGACCGGGTGC
ACGTCCTGCCGGGACCAGTGGAGACTGTAGAGTTGCCGGAACAGGTGGATGCCATCGTGAGCGAGTGGATGGGCTACGGA
CTCCTGCACGAGTCCATGCTGAGCTCCGTCCTCCACGCGCGAACCAAGTGGCTGAAGGAGGGCGGTCTTCTCCTGCCGGC
CTCCGCCGAGCTCTTCATAGCCCCCATCAGCGACCAGATGCTGGAATGGCGCCTGGGCTTCTGGAGCCAGGTGAAGCAGC
ACTATGGTGTGGACATGAGCTGCCTGGAGGGCTTCGCCACGCGCTGTCTCATGGGCCACTCGGAGATCGTTGTGCAGGGA
TTGTCCGGCGAGGACGTGCTGGCCCGGCCGCAGCGCTTTGCTCAGCTAGAGCTCTCCCGCGCCGGCTTGGAGCAGGAGCT
GGAGGCCGGAGTGGGCGGGCGCTTCCGCTGCAGCTGCTATGGCTCGGCGCCCATGCATGGCTTTGCCATCTGGTTCCAGG
TGACCTTCCCTGGAGGGGAGTCGGAGAAACCCCTGGTGCTGTCCACCTCGCCTTTTCACCCGGCCACTCACTGGAAACAG
GCGCTCCTCTACCTGAACGAGCCGGTGCAAGTGGAGCAAGACACGGACGTTTCAGGAGAGATCACGCTGCTGCCCTCCCG
GGACAACCCCCGTCGCCTGCGCGTGCTGCTGCGCTACAAAGTGGGAGACCAGGAGGAGAAGACCAAAGACTTTGCCATGG
AGGACTGA

>ENSLAFT00000033180.1|m.41986 ENSLAFT00000033180.1|g.41986  ORF ENSLAFT00000033180.1|g.41986 ENSLAFT00000033180.1|m.41986 type:complete len:376 (+) ENSLAFT00000033180.1:1-1128(+) [Loxodonta_africana]
ATGTCGCTGCTCAAGAAAAGAAAGCTTGAGTCGGGGGGCGGCGGCGAAGGAGGGGAGGGAACTGAAGAGGAAGATGGCGG
AGAGCGGGAGGCAGCCCCGCAGCGACCCCGGAGAACTAAGCGGGAGCGGGACCAGCTGTACTACGAGTGCTACTCGGACG
TTTCCGTGCACGAGGAGATGATCGCTGACCGTGTCCGCACCGATGCCTATCGCCTGGGCATCCTGAGAAACTGGTCAGCG
CTGCGAGGCAAGACGGTACTGGACGTGGGTGCGGGCACCGGCATCCTGAGCATCTTTTGTGCCCAGGCCGGAGCCCGACG
CGTGTACGCAGTGGAGGCCAGCGCCATCTGGCAACAGGCCCGGGAGGTGGTGCGGCTCAACGGGCTGGAGGACCGGGTGC
ACGTCCTGCCGGGGCCGGTGGAGACAGTGGAGTTACCGGAGCAGGTGGATGCCATCGTCAGCGAGTGGATGGGCTACGGG
CTCCTGCACGAGTCGATGCTGAGTTCCGTGCTCCATGCGCGGACCAAGTGGCTGAAGGAGGGCGGCCTTCTCCTGCCGGC
TTCCGCTGAGCTCTTCGTGGCGCCCATCAGCGACCAGATGCTGGAGTGGCGCCTGGGCTTCTGGAGCCAGGTGAAGCAGC
ACTACGGCGTGGACATGAGCTGCCTGGAGAGCTTCGCCACGCGCTGCCTCATGGGCCACTCGGAGATCGTGGTGCAAGGC
CTGTCCGGAGAGGACGTGCTGGCGCGGCCGCAGCGCTTTGCTCAGCTGGAACTGGCCCGGGCCGGCTTGGAGCAGGAGCT
GGAGGCTGGGGTGGGTGGGCGCTTCCGCTGCAGCTGCTACGGCTCAGCGCCAATGCACGGCTTCGCCATCTGGTTCCAGG
TGACCTTCCCCGGAGGGGATTCGGAGAAACCCCTGGTGTTGTCCACTTCACCTTTTCACCCGGCCACGCACTGGAAGCAG
GCGCTCCTCTACCTGAACGAGCCGGTGCAAGTGGAGCAAGACACGGACATTTCCGGAGAGATCACCCTGCTGCCCGCCCG
GGACAACCCCCGCCGCCTGCGTGTCCTGCTGCGCTACAAAGTGGGGGACCAGGAGGAAAAGACCAAAGACTTTGCCATGG
AGGACTGA

>ENSMMUT00000009512.3|m.25214 ENSMMUT00000009512.3|g.25214  ORF ENSMMUT00000009512.3|g.25214 ENSMMUT00000009512.3|m.25214 type:complete len:376 (+) ENSMMUT00000009512.3:1-1128(+) [Macaca_mulatta]
ATGTCGCAGCCCAAGAAAAGAAAGCTTGAGTCGGGGGGCGGCGGCGAAGGAGGGGAGGGAGCTGAAGAGGAAGATGGCGC
GGAGCGGGAGGCGGCCCTGGAGCGACCCCGGAGGACTAAGCGGGAGCGGGACCAGCTGTACTATGAGTGCTACTCGGACG
TTTCGGTCCACGAGGAGATGATCGCAGACCGCGTCCGCACCGATGCCTACCGCCTGGGTATCCTGCGGAACTGGGCAGCA
CTGCGAGGCAAGACGGTACTTGACGTGGGCGCGGGCACCGGCATTCTGAGTATCTTCTGTGCCCAGGCCGGGGCCCGGCG
CGTGTACGCGGTAGAGGCCAGCGCCATCTGGCAACAGGCCCGGGAGGTGGTAAGGTTCAACGGGCTGGAGGACCGGGTGC
ACGTCCTGCCGGGACCGGTGGAGACTGTGGAGTTGCCGGAACAGGTGGATGCCATCGTGAGCGAATGGATGGGCTACGGA
CTCCTGCACGAGTCCATGCTGAGCTCCGTCCTCCACGCGCGAACCAAGTGGCTGAAGGAGGGCGGTCTTCTCCTGCCGGC
CTCCGCCGAGCTCTTCATAGCCCCCATCAGCGACCAGATGCTGGAATGGCGCCTGGGCTTCTGGAGCCAGGTGAAGCAGC
ACTATGGTGTGGACATGAGCTGCCTGGAGGGCTTCGCCACGCGCTGCCTCATGGGCCACTCGGAGATCGTTGTGCAGGGA
TTGTCCGGCGAGGACGTGCTGGCCCGGCCACAGCGCTTTGCGCAACTAGAGCTCTCCCGCGCCGGCTTGGAGCAGGAGCT
GGAGGCCGGAGTGGGCGGGCGCTTCCGCTGCAGCTGCTATGGCTCGGCGCCCATGCATGGCTTTGCCATCTGGTTCCAGG
TGACCTTCCCTGGAGGGGAGTCGGAGAAACCCCTGGTGCTGTCCACCTCGCCTTTTCACCCCGCCACGCACTGGAAACAG
GCGCTTCTCTACCTAAACGAGCCAGTGCAAGTGGAGCAAGACACGGATGTTTCAGGAGAGATCACGCTGCTGCCCTCCCG
GGACAACCCCCGTCGCCTGCGCGTGCTGCTGCGCTACAAAGTGGGAGACCAGGAGGAGAAGACCAAAGACTTTGCCATGG
AGGACTGA

>ENSMICT00000016972.2|m.5736 ENSMICT00000016972.2|g.5736  ORF ENSMICT00000016972.2|g.5736 ENSMICT00000016972.2|m.5736 type:complete len:377 (+) ENSMICT00000016972.2:1-1131(+) [Microcebus_murinus]
ATGTCGCAGCCCAAGAAAAGAAAGGTTGAGTCGCCGGGCGGCGGCGCCGAAGGAGGGGAGGGAAGTGAGGAGGAAGATGG
CGGGGAGCGGGAGGCGGCCCCGCAGCGACCCAGGAGGACTAAGCGGGAGCGGGACCAGCTGTACTACGAGTGCTACTCGG
ACGTTTCGGTCCACGAGGAGATGATTGCGGACCGGGTCCGCACCGATGCCTACCGCCTGGGCATCCTGCGCAACTGGGCA
GCACTGCGGGGCAAGACGGTGCTGGACGTGGGCGCGGGCACCGGCATTCTAAGCATCTTCTGTGCCCAGGCCGGGGCCCG
GCGCGTGTACGCGGTGGAGGCCAGCGCCATCTGGCAACAGGCCCGGGAGGTGGTGCGGCTCAACGGGCTGGAAGACCGGG
TGCACGTCCTGCCGGGGCCAGTGGAGACGGTGGAGTTGCCGGAGCAGGTGGATGCCATCGTGAGCGAGTGGATGGGCTAC
GGACTCCTGCACGAGTCCATGCTGAGCTCCGTGCTCCACGCGCGGACCAAGTGGCTGAAGGAGGGCGGTCTGCTCCTGCC
AGCTTCCGCCGAGCTCTTCGTAGCCCCCATCAGCGACCAGATGCTGGAGTGGCGCCTGGGCTTCTGGAGCCAGGTGAAGC
AGCACTACGGTGTGGACATGAGCTGCCTGGAGAGCTTCGCTACGCGCTGCCTTATGGGCCACTCGGAGATCGTGGTGCAG
GGCCTGTCCGGCGAGGATGTGCTGGCTCGGCCGCAGCGCTTCGCTCAGCTCGAGCTGGCCCGCGCCGGCTTGGAGCAGGA
GCTGGTGGCTGGGGTGGGCGGGCGCTTCCGCTGCAGCTGCTATGGCTCGGCGCCCATGCACGGCTTTGCCATCTGGTTCC
AGGTGACCTTCCCAGGAGGGGACTCAGAGAAACCCCTGGTGCTGTCCACCTCACCTTTTCATCCGGCCACCCACTGGAAG
CAGGCGCTCCTCTACCTGAACGAGCCTGTACAAGTGGAGCAAGACACGGACGTTTCAGGAGAGATCACGCTGCTGCCCTC
CCGGGACAACCCCCGTCGCCTGCGCGTGCTGCTGCGCTACAAAGTGGGGGACCAGGAGGAAAAGACCAAAGACTTTGCCA
TGGAAGACTGA

>ENSMUST00000168412.2|m.18122 ENSMUST00000168412.2|g.18122  ORF ENSMUST00000168412.2|g.18122 ENSMUST00000168412.2|m.18122 type:complete len:379 (+) ENSMUST00000168412.2:1-1137(+) [Mus_musculus]
ATGTCGCTGAGCAAGAAAAGAAAGCTTGAGTCGGGGGACAGCGGAGGCGCCGGCGCCGGAGGGGAGGGAGCCGAGGAGGA
AAATGGCGGGGAGCAGGAGGCGGCCCCGCCACGACCCCGGAGGACCAAGAGCGAGCGGGACCAGCTGTACTACGAGTGCT
ACTCCGACGTCTCGGTCCACGAGGAGATGATCGCCGACCAGGTCCGCACCGAAGCCTACCGCTTAGGCATCCTGAAGAAC
TGGGCCGCGCTGCGAGGCAAGACGGTGCTGGACGTGGGCGCGGGCACCGGCATTCTCAGCATCTTCTGTGCCCAGGCCGG
GGCACGGCGCGTGTACGCGGTGGAGGCCAGCGCCATCTGGCAACAGGCCCGGGAGGTGGTGCGGCTCAACGGGTTGGAGG
ACCGCGTGCACGTCCTGCCGGGCCCGGTGGAGACCGTGGAGCTGCCGGAGCGAGTGGACGCCATCGTCAGCGAGTGGATG
GGCTACGGACTTCTGCACGAGTCCATGCTGAGCTCCGTGCTCCACGCGCGGACCAAATGGCTGAAGGAGGGCGGTCTCCT
CCTGCCAGCTTCCGCGGAGCTCTTCGTGGCCCCGATTAGCGACCAGATGCTCGAGTGGCGTCTGGGTTTCTGGAGCCAGG
TGAAGCAGCACTATGGCGTGGATATGAGCTGCATGGAGAGCTTCGCCACGCGCTGCCTCATGGGCCATTCGGAGATCGTG
GTGCAGGATCTGTCCGGAGAGGACGTGCTGGCCCGGCCGCAGCGCTTTGCCCAGCTCGAGCTGGCCCGAGCCGGCCTGGA
GCAGGAGCTGGAGGCTGGTGTGGGCGGGCGCTTCCGCTGCAGCTGCTATGGTTCCGCGCCTCTACATGGTTTCGCCGTCT
GGTTTCAAGTGACCTTTCCCGGAGGGGACTCGGAGAAACCTCTGGTGCTGTCCACCTCGCCTTTTCACCCGGCCACCCAC
TGGAAGCAGGCGCTCCTCTACTTGAACGAGCCGGTGCCGGTGGAACAAGATACGGACATTTCCGGAGAGATCACCCTGCT
GCCCTCCCCGGACAACCCCCGGCGTCTGCGCATACTTCTGCGCTACAAAGTGGGAGACCATGAGGAAAAGACCAAAGACT
TTGCCATGGAGGACTGA

>ENSMLUT00000007083.2|m.41317 ENSMLUT00000007083.2|g.41317  ORF ENSMLUT00000007083.2|g.41317 ENSMLUT00000007083.2|m.41317 type:3prime_partial len:379 (+) ENSMLUT00000007083.2:1-1134(+) [Myotis_lucifugus]
ATGTCGCTGCCCAAGAAGAGAAAAATTGAGTCGGGGGGCGGCGGCAGCGGAGAAGGAGGAGGGGAGGGAGCCGAGCAGGA
AGATGGCGGAGAGCGGGAGGTGGCCCGGCCGCGACGCGCGTGGTGCCGGCAGGAGCGGGACCAGCAGTACTACGAGTGCT
ACTCGGACATCTCGGTGCACGAGGAGATGCTGGCCGACCGCATCCGCACCGAAGCCTACCGCCTGGGCATCATGCGCAAC
TGCGCGGCGCTGCGGGGCAAGACGGTGCTGGACGTGGGCGCGGGCACCGGCATCCTCAGCATCTTCTGCGTCCAGGCCGG
CGCCCGGCGCGTGTACGCGGTGGAGGCCAGCGCCATCTGGCAACAGGCCCGGGAGGTGGTGCGGCTCAACGGGCTGGAGG
ACCGGGTGCACGTCCTGCCGGGGCAGGTGGAGACGGTGGAGCTGCCGGAGCAGGTGGACGCCATCGTGAGCGAGTGGATG
GGCTACGGCCTCCTGCACGAGTCCATGCTGAGCTCCGTGCTGCACGCGCGGGCCAAGTGGCTGAAGGAGGGCGGGCTGCT
GCTGCCGGCGTCCGCCGAGCTCTTCCTGGCGCCGGTCAGCGACCCGACGCTGGAGCAGCGCCTGGGTTTCTGGGCCCACG
TGAAGCAGCTCTACGACGTGGACATGAGCTGCCTGGAGGCCTTCGCCACGCGCTGCCTCATGGGCCCGTCGGAGATCGTG
CTGCAGGACCTGTGCGGCGAGGACGTGCTGGCCCGGCCGCAGCGCGTCGCCCACCTGGACCTGGCCCGCGCGGGGCTGGA
GCAGGAGCTGCAGGCCGGGGTGGCGGGGCGCTTCCGCTTCAGCTGCTACGGCGCGGCGGCCATGCACGGCTTTGCCTTCT
GGTTCCAGGTGACCTTCCCGGGAGGGGACTCGGGAAAGCCCCTGGTGCTGTCCACCTCGCCCTTCCACCCGGTCACGCAC
TGGAAGCAGGCCCTGCTCTACCTGAACGAGCCCGTGCAGGTGGAGCAGGACACGGACATCTCCGGGGAGATCACGCTGCT
GCCCTGCCGCGCCAACCACCGGCTGCTGCGCGTGCAGCTGCGCTACAAAGTGGGCGACCAGGAGGAAAAGGCCAAAGACT
TCGCCATGGAGGAT

>lcl|NW_004438417.1_cds_XP_004263151.1_1159|m.2022 lcl|NW_004438417.1_cds_XP_004263151.1_1159|g.2022  ORF lcl|NW_004438417.1_cds_XP_004263151.1_1159|g.2022 lcl|NW_004438417.1_cds_XP_004263151.1_1159|m.2022 type:complete len:376 (+) lcl|NW_004438417.1_cds_XP_004263151.1_1159:1-1128(+) [Orcinus_orca]
ATGTCGCAGCCCAAGAGAAGAAAGCTTGAGTCGGGGGGCGGCGGCGAAGGAGGGGAGGGAACTGAAGAGGAAGATGGCGG
AGAGCTGGAGGTGGCCCTGCCACGACCCCGGAGGACTAGGAGGGAGCGAGACCAGCTGTACTACCAGTGCTACTCGGATG
TATCGGTCCACGAGGAGATGATTGCCGACCGCGTCCGCACCGATGCCTACCGCCTGGGCATTCTGCGGAACTGGGCAGCG
CTGCGGGGCAAGACCGTGCTGGACGTGGGCGCGGGCACCGGCATTCTCAGCATCTTCTGTGCCCAGGCCGGGGCCCGGCG
CGTGTACGCGGTGGAGGCCAGCGACATCTGGCAACAGGCCCGGGAGGTGGTGCGGCTCAACGGGCTGGAGGACCGGGTGC
ACGTCCTGCCGGGGCCAGTGGAGACGGTGGAGTTGCCGGAGCAGGTGGATGCCATCGTGAGTGAGTGGATGGGCTGCGGA
CTCCTGCACGAGTCCATGCTGAGCTCTGTGCTCCACGCGCGGACCAAGTGGCTGAAGGAGGGCGGTCTTCTACTGCCGGC
TTCCGCCGAGCTCTTCGTGGCGCCCATCAGCGACCAGATGCTGGAGTTGCGCCTAAGCTTCTGGAGCCAGATGAAGCAGC
TCTACGGTGTGGACATGAGCTGCCTGGAGAGCTTCGCCACGCGCTGCCTCATGGGCCACTCAGAAATCGTGGTGCAAGGC
CTGTCCGGCGAGGATGTGCTGGCCCGGCCGCAGTGCTTTGCTCAGCTGGAGCTGGCCCGCGCCGGCCTGGAGCAGGAGCT
GGAAGCGGGGGTGGGTGGGCGCTTCCGCTTCAGCTGCTACGGCTCGGCTCACATGCACGGCTTTGCCATCTGGTTCCAGG
TGACCTTCCCCGGAGGGGACTCGGAGAAACCCCTGGTGCTGTCCACCTCGCCTTTTCACCCAGTCACGCACTGGAAGCAG
GCACTCCTCTACCTGAACGAGCCTGTGCAAGTGGAACAAGATACGGACGTTTCCGGAGAGATCACGCTGCTGCCCTCCCA
GGACAACCACCGTCACCTACGCGTGCTGCTGCGCTACAAAGTGGGCGACCAGGAGGAAAAGACCAAAGACTTTGCCATGG
AGGACTGA

>ENSPPYT00000012417.1|m.1390 ENSPPYT00000012417.1|g.1390  ORF ENSPPYT00000012417.1|g.1390 ENSPPYT00000012417.1|m.1390 type:5prime_partial len:363 (+) ENSPPYT00000012417.1:1-1089(+) [Pongo_abelii]
GGCGGCGAAGGAGGGGAGGGAACTGAAGAGGAAGATGGCGCGGAGCTGGAGGCGGCCCTGGAGCGACCCCGGAGGACTAA
GCGGGAGCGGGACCAGCTGTACTACGAGTGCTACTCGGACGTTTCGGTCCACGAGGAGATGATCGCGGACCGCGTCCGCA
CCGATGCCTACCGCCTGGGTATCCTTCGGAACTGGGCAGCACTGCGAGGCAAGACGGTACTGGACGTGGGCGCGGGCACC
GGCATTCTGAGCATCTTCTGTGCCCAGGCCGGGGCCCGGCGCGTGTACGCGGTAGAGGCCAGCGCCATCTGGCAACAGGC
CCGGGAGGTGGTGCGGTTCAATGGGCTGGAGGACCGGGTGCACGTCCTGCCGGGACCGGTGGAGACTGTGGAGTTGCCAG
AACAGGTGGATGCCATCGTGAGCGAGTGGATGGGCTACGGACTCCTACACGAGTCCATGCTGAGCTCCGTCCTCCACGCG
CGAACCAAGTGGCTGAAGGAGGGCGGTCTTCTCCTGCCGGCCTCCGCCGAGCTCTTCATAGCCCCCATCAGCGACCAGAT
GCTGGAATGGCGCCTGGGCTTCTGGAGCCAGGTGAAGCAGCACTATGGTGTGGACATGAGCTGCCTGGAGGGCTTCGCCA
CGCGCTGCCTTATGGGCCACTCAGAGATCGTTGTGCAGGGATTGTCCGGCGAGGACGTGCTGGCCCGGCCGCAGCGCTTT
GCTCAGCTAGAGCTCTCCCGCGCCGGCTTGGAGCAGGAGCTGGAGGCCGGAGTGGGCGGGCGCTTCCGCTGCAGCTGCTA
TGGCTCGGCGCCCATGCATGGCTTTGCCATCTGGTTCCAGGTGACCTTCCCTGGAGGGGAGTCGGAGAAACCCCTGGTGC
TGTCCACCTCGCCTTTTCACCCGGCCACGCACTGGAAACAGGCGCTCCTCTACCTGAACGAGCCGGTGCAAGTGGAGCAA
GACACGGACGTTTCAGGAGAGATCACGCTGCTGCCCTCCCGGGACAACCCCCGTCGCCTGCGCGTGCTGCTGCGCTACAA
AGTGGGAGACCAGGAGGAGAAGACCAAAGACTTTGCCATGGAGGACTGA

>ENSSSCT00000007506.2|m.27537 ENSSSCT00000007506.2|g.27537  ORF ENSSSCT00000007506.2|g.27537 ENSSSCT00000007506.2|m.27537 type:complete len:317 (+) ENSSSCT00000007506.2:1-951(+) [Sus_scrofa]
ATGATTGCCGACCGCGTCCGCACCGATGCCTACCGCCTGGGCATCCTGCGGAACTGGGCAGCGCTGCGGGGCAAGACCGT
GCTGGACGTGGGCGCGGGCACCGGCATTCTCAGCATCTTCTGTGCCCAGGCCGGGGCCCGACGCGTGTACGCGGTGGAGG
CCAGCGACATCTGGCAACAGGCCCGGGAGGTGGTGCGGCTCAACGGGCTGGAGGACCGCGTACATGTTCTGCCGGGACCG
GTGGAGACGGTGGAGTTGCCTGAGCAGGTGGATGCCATCGTGAGCGAGTGGATGGGCTACGGACTCCTGCACGAGTCTAT
GCTGAGCTCTGTGCTCCACGCGCGGACCAAGTGGCTGAAGGAGGGCGGTCTTCTTCTGCCGGCTTCCGCCGAGCTCTTCG
TGGCGCCCATTTGCGACCAGATGCTGGAGTTGCGTCTAAGCTTCTGGAGCCAGATGAAGCAGCTCTACGGGGTGGACATG
AGCTGCCTGGAGAGCTTCGCCACGCGCTGCCTCATGGGCCACTCAGAAATCGTGGTGCAAGGCCTGTCTGGCGAGGATGT
GCTGGCCCGGCCGCAGTGCTTTGCTCAGTTGGACCTGGCCCGCGCGGGTCTGGAGCAGGAGCTGGAGGCAGGGGTGGGCG
GGCGCTTCCGCTTCAGCAGCTACGGCTCGGCTCACATGCACGGCTTTGCCATCTGGTTCCAGGTGACCTTCCCCAGTGGG
GACTTGGAGAAACCCCTGGTGCTGTCCACCTCGCCTTTTCACCCGGTCACGCACTGGAAGCAGGCACTCCTCTACCTGAA
CGAGCCCGTGCAAGTGGAGCAAGATACGGACGTTTCCGGAGAGATTACGCTCCTGCCCTCCCAGGACAACCACCGTCACC
TGCGCGTGCTGCTGCGCTACAAAGTGGGCGACCAGGAGGAAAAGACCAAAGACTTTGCCATGGAGGACTGA

>ENSTTRT00000002369.1|m.19915 ENSTTRT00000002369.1|g.19915  ORF ENSTTRT00000002369.1|g.19915 ENSTTRT00000002369.1|m.19915 type:complete len:376 (+) ENSTTRT00000002369.1:1-1128(+) [Tursiops_truncatus]
ATGTCGCAGCCCAAGAGAAGAAAGCTTGAGTCGGGGGGCGGCGGCGAAGGAGGGGAGGGAACTGAAGAGGAAGATGGCGG
AGAGCTGGAGGTAGCCCTGCCACGACCCCGGAGGACTAGGCGGGAGCGAGACCAGCTGTACTACCAGTGCTACTCGGATG
TATCGGTCCACGAGGAGATGATTGCCGACCGCGTCCGCACCGATGCCTACCGCCTGGGCATTCTGCGGAACTGGGCAGCG
CTGCGGGGCAAGACCGTGCTGGACGTGGGCGCGGGCACCGGCATTCTCAGCATCTTCTGTGCCCAGGCCGGGGCCCGGCG
CGTGTACGCGGTGGAGGCCAGCGACATCTGGCAACAGGCCCGGGAGGTGGTGCGGCTCAACGGGCTGGAGGACCGGGTGC
ACGTCCTGCCGGGGCCAGTGGAGACGGTGGAGTTGCCGGAGCAGGTGGATGCCATCGTGAGCGAGTGGATGGGCTGCGGA
CTCCTGCACGAGTCCATGCTGAGCTCTGTGCTCCACGCGCGGACCAAGTGGCTGAAGGAGGGCGGTCTTCTACTGCCGGC
TTCCGCCGAGCTCTTCGTGGCGCCCATCAGCGACCAGATGCTGGAGTTGCGCCTAAGCTTCTGGAGCCAGATGAAGCAGC
TCTACGGTGTGGACATGAGCTGCCTGGAGAGCTTCGCCACGCGCTGCCTCATGGGCCACTCAGAAATCGTGGTGCAAGGC
CTGTCCGGCGAGGATGTGCTGGCCCGGCCGCAGTGCTTTGCTCAGCTGGAGCTGGCCCGCGCCGGCCTGGAGCAGGAGCT
GGAAGCGGGGGTGGGTGGGCGCTTCCGCTTCAGCTGCTACGGCTCGGCTCACATGCACGGCTTTGCCATCTGGTTCCAGG
TGACCTTCCCCGGAGGGGACTCGGAGAAACCCCTGGTGCTGTCCACCTCGCCTTTTCACCCAGTCACGCACTGGAAGCAG
GCACTCCTCTACCTGAACGAGCCTGTGCAAGTGGAGCAAGATACGGACGTTTCCGGAGAGATCACGCTGCTGCCCTCTCA
GGACAACCACCGTCACCTACGCGTGCTGCTGCGCTACAAAGTGGGCGACCAGGAGGAAAAGACCAAAGACTTTGCCATGG
AGGACTGA

>PRMT6|ENSG00000198890 [cellage_279]
ATGTCGCAGCCCAAGAAAAGAAAGCTTGAGTCGGGGGGCGGCGGCGAAGGAGGGGAGGGAACTGAAGAGGAAGATGGCGC
GGAGCGGGAGGCGGCCCTGGAGCGACCCCGGAGGACTAAGCGGGAACGGGACCAGCTGTACTACGAGTGCTACTCGGACG
TTTCGGTCCACGAGGAGATGATCGCGGACCGCGTCCGCACCGATGCCTACCGCCTGGGTATCCTTCGGAACTGGGCAGCA
CTGCGAGGCAAGACGGTACTGGACGTGGGCGCGGGCACCGGCATTCTGAGCATCTTCTGTGCCCAGGCCGGGGCCCGGCG
CGTGTACGCGGTAGAGGCCAGCGCCATCTGGCAACAGGCCCGGGAGGTGGTGCGGTTCAACGGGCTGGAGGACCGGGTGC
ACGTCCTGCCGGGACCAGTGGAGACTGTAGAGTTGCCGGAACAGGTGGATGCCATCGTGAGCGAGTGGATGGGCTACGGA
CTCCTGCACGAGTCCATGCTGAGCTCCGTCCTCCACGCGCGAACCAAGTGGCTGAAGGAGGGCGGTCTTCTCCTGCCGGC
CTCCGCCGAGCTCTTCATAGCCCCCATCAGCGACCAGATGCTGGAATGGCGCCTGGGCTTCTGGAGCCAGGTGAAGCAGC
ACTATGGTGTGGACATGAGCTGCCTGGAGGGCTTCGCCACGCGCTGTCTCATGGGCCACTCGGAGATCGTTGTGCAGGGA
TTGTCCGGCGAGGACGTGCTGGCCCGGCCGCAGCGCTTTGCTCAGCTAGAGCTCTCCCGCGCCGGCTTGGAGCAGGAGCT
GGAGGCCGGAGTGGGCGGGCGCTTCCGCTGCAGCTGCTATGGCTCGGCGCCCATGCATGGCTTTGCCATCTGGTTCCAGG
TGACCTTCCCTGGAGGGGAGTCGGAGAAACCCCTGGTGCTGTCCACCTCGCCTTTTCACCCGGCCACTCACTGGAAACAG
GCGCTCCTCTACCTGAACGAGCCGGTGCAAGTGGAGCAAGACACGGACGTTTCAGGAGAGATCACGCTGCTGCCCTCCCG
GGACAACCCCCGTCGCCTGCGCGTGCTGCTGCGCTACAAAGTGGGAGACCAGGAGGAGAAGACCAAAGACTTTGCCATGG
AGGACTGA
