# Supplementary material for: A multidimensional systems biology analysis of cellular senescence in aging and disease
Source: Genome Biol. 2020 Apr 7;21:91. doi: 10.1186/s13059-020-01990-9 (PMC7333371; doi:10.1186/s13059-020-01990-9)
Supplement: Supplementary file 3 — 271 CellAge orthogroups. Directory containing FASTA files of CellAge orthogroups. [file 13059_2020_1990_MOESM3_ESM.zip › SI Cellage_Orthologous-Groups/ENSG00000115461.fa]

>lcl|AC_000159.1_cds_NP_001098797.1_3113|m.3279 lcl|AC_000159.1_cds_NP_001098797.1_3113|g.3279  ORF lcl|AC_000159.1_cds_NP_001098797.1_3113|g.3279 lcl|AC_000159.1_cds_NP_001098797.1_3113|m.3279 type:complete len:272 (+) lcl|AC_000159.1_cds_NP_001098797.1_3113:1-816(+) [Bos_taurus]
ATGGTGCTCACCGCGGTCCTCCTTCTTCTGGCCGCCTGTGCGGGATCGGCCCAGGGTCTGGGCTCCTTCGTGCACTGCGA
GCCCTGCGACGAGAAAGCCCTCTCCATGTGCCCCCCCAGCCCCCTGGGCTGCGAGCTGGTCAAGGAGCCGGGCTGCGGCT
GCTGCATGACCTGCGCCCTGGCCGAGGGGCAGTCGTGCGGCGTCTACACTGAGCGCTGCGCCCAGGGGCTGCGTTGCCTC
CCCCGGCAGGACGAGGAGAAGCCGCTGCACGCCCTGCTGCACGGCCGCGGGGTTTGCCTGAACGAAAAGAGCTACCGCGA
GCAAGCCAAGATCGAAAGAGACTCCCGTGAGCACGAGGAGCCCACCACCTCCGAGATGGCAGAGGAGACCTACTCGCCCA
AGATCTTCCGGCCCAAGCACACCCGCATCTCCGAGCTGAAGGCCGAGGCTGTGAAGAAGGACCGCAGAAAGAAGCTGACC
CAGTCCAAGTTCGTGGGAGGAGCTGAGAACACTGCCCATCCCCGGGTCATCTCCGCGCCTGAGATGAGACAGAAATCTGA
GCAGGGGCCCTGCCGCAGGCACATGGAGGCGTCCCTGCAGGAGCTCAAAGCCAGCCCGCGCATGGTGCCCCGCGCCGTGT
ACCTGCCCAACTGTGACCGCAAAGGGTTCTACAAGAGAAAGCAGTGCAAACCTTCCCGTGGCCGCAAGCGTGGCATCTGC
TGGTGCGTGGACAAGTACGGGATGAAGCTGCCGGGCATGGAGTACGTGGACGGGGACTTTCAGTGCCACACCTTCGACAG
CAGCAACGTTGAGTGA

>ENSCAFT00000022995.3|m.27960 ENSCAFT00000022995.3|g.27960  ORF ENSCAFT00000022995.3|g.27960 ENSCAFT00000022995.3|m.27960 type:5prime_partial len:274 (+) ENSCAFT00000022995.3:1-822(+) [Canis_familiaris]
GAGAAGATGGTGCTCACCGCGGTCCTCCTGCTGCTGGCCTCCTGTGCGGGGCCGGCCCAGGGCCTGGGCTCCTTCGTGCA
CTGCGAGCCCTGCGACGAGAAAGCCCTCTCCATGTGCCCCCCCAGCCCCCTGGGCTGCGAGCTGGTCAAAGAGCCCGGCT
GCGGTTGCTGCATGACTTGCGCCCTGGCCGAGGGGCAGTCGTGCGGCGTCTACACGGAGCGCTGCGCCCAGGGGCTGCGC
TGCCTCCCCCGGCAGGACGAGGAGAAGCCGCTGCACGCCCTGCTGCACGGCCGCGGGGTTTGCCTCAACGAGAAGAGCTA
CCGCGAGCAAGCCAAGATCGAGAGAGACTCCCGTGAGCACGAGGAGCCAACCACCTCCGAGATGGCAGAGGAGACCTACT
CGCCCAAGATCTTCCGGCCCAAGCACACCCGCATCTCCGAGCTGAAGGCCGAGGCGGTGAAGAAGGATCGCAGAAAGAAG
CTGACCCAGTCCAAGTTTGTGGGGGGCGCCGAGAACACTGCCCACCCCCGGGTCATCTCTGCCCCCGAGATGAGACAGGA
ATCTGAGCAGGGCCCCTGCCGCAGACACATGGAGGCTTCCCTGCAGGAGCTCAAAGCCAGCCCACGCATGGTGCCTCGTG
CCGTGTACCTGCCCAACTGTGACCGCAAAGGGTTCTACAAGAGAAAGCAGTGCAAGCCTTCCCGTGGCCGCAAACGTGGC
ATCTGCTGGTGCGTGGACAAGTATGGGATGAAGCTGCCAGGCATGGAGTATGTCGACGGGGACTTTCAGTGCCACACCTT
CGACAGCAGCAACGTTGAGTGA

>ENSCCAT00000053393.1|m.50019 ENSCCAT00000053393.1|g.50019  ORF ENSCCAT00000053393.1|g.50019 ENSCCAT00000053393.1|m.50019 type:complete len:274 (+) ENSCCAT00000053393.1:1-822(+) [Cebus_capuchinus]
ATGGTGCTGCTCACCGCGGTCCTCCTGCTGCTGGCCTCCTGTGCTGGGCCGGCCCAGAGCCTGGGCTCCTTAGTGCACTG
CGAGCCCTGCGACGAGAAAGCCCTCTCCGTGTGCCCCCCCAGCCCCGTGGGCTGCGAGCTGGTCAAGGAGCCGGGCTGCG
GTTGCTGCATGACCTGCGCCCTGGCCGAGGGGCAGTCGTGCGGCGTCTACACCGAGCGCTGCGCCCAGGGGCTGCGCTGC
CTCCCCCGGCAGGACGAGGAGAAGCCGCTGCACGCCCTGCTGCACGGCCGCGGGCTTTGCCTCAACGAAAAGAGCTACCG
CGAGCAAGTCAAAATCGAGAGAGACTCCCGTGAGCATGAGGAGCCCACCACCACCACCGAGCTGGCTGAGGAGACCTACT
CCCCCAAGATCTTCCGGCCCAAGCAAACCCGCATCTCCGAGCTGAAGGCTGAAGCGGTGAAGAAGGACCGCAGAAAGAAG
CTAACCCAGTCCAAGTTGGTGGGGGGAGCTGAGAACACTGCCCACTCCCGGGTCGCCGCTGCCCCTGAGATGAGACAGGA
ATCTGAGCAGGGCCCCTGCCGCAGACACATGGAGGCTGCCCTGCAGGAACTTAAAGCCACCCCACGCATGGTGCCCCGCG
CCGTGTACCTGCCCAATTGTGACCGCAAAGGATTCTACAAGAGAAAGCAGTGCAAGCCTTCCCGTGGCCGCAAGCGTGGC
ATCTGCTGGTGTGTGGACAAGTATGGGATGAAGCTGCCAGGCATGGAGTACGTGGACGGGGGCTTTCAGTGTCACGCCTT
CGACAGCAGCAATGTTGAGTGA

>lcl|NW_004558710.1_cds_XP_004701841.1_5900|m.11918 lcl|NW_004558710.1_cds_XP_004701841.1_5900|g.11918  ORF lcl|NW_004558710.1_cds_XP_004701841.1_5900|g.11918 lcl|NW_004558710.1_cds_XP_004701841.1_5900|m.11918 type:complete len:273 (+) lcl|NW_004558710.1_cds_XP_004701841.1_5900:1-819(+) [Echinops_telfairi]
ATGGTTCTCACCGCGGTCCTCCTGCTGCTGGCCGCCTGCGCCGGGCCCGCCCAAGGCCTGGGCTCCTTCGTGCACTGTGA
GCCCTGCGACGAGAAAGCCCTGTCCATGTGCCCCCCCAGCCCGCTGGGCTGCGAGCTGGTCAAGGAGCCGGGCTGCGGCT
GCTGCATGACGTGCGCCCTGGCCGAGGGGCAGTCGTGCGGCGTCTACACGGAGCGCTGCGCCCAGGGGCTGCGCTGCCTC
CCCCGGCAGGACGAGGAGAAGCCGCTGCACGCCCTGCTGCACGGCCGCGGGGTTTGCCTCAACGAGAAGAGCTACCGCGA
GCAAACCAAGATCGCCGAGAAAGACTCGCGCGAGCAGGAGGAGCCCACGACGTCCGAGGTGACCGAGGAGACCTACGCGC
CCAAGATCTTCCGGCCCAAGCACAGCCGCATCTCAGAGCTGAAGGCCGAGGCGGTGAAGAAGGACCGCAGGAAGAAGCTG
ACTCAGTCCAAGTTCGTGGGCGGAGCGGAGAACACTGCCCACCCCCGCGTCGTCCCGGCCCCGGAGACCAGGCAGGAGTC
AGAGCAGGGTCCCTGCCGCAGACACATGGAAGCGTCCCTGCAGGAGCTCAAAGCCAGCCCTCGCATGGTGCCCCGTGCCG
TCTACCTGCCCAACTGCGACCGCAAAGGATTCTACAAGAGAAAGCAGTGCAAGCCTTCCCGTGGCCGCAAACGTGGCATC
TGCTGGTGCGTGGACAAGTATGGGATGAAGCTGCCCGGCATGGAGTATGTGGACGGGGACTTTCAGTGCCACGCGTTCGA
CAGCAGCAACACTGAGTGA

>ENSECAT00000014055.1|m.19206 ENSECAT00000014055.1|g.19206  ORF ENSECAT00000014055.1|g.19206 ENSECAT00000014055.1|m.19206 type:complete len:272 (+) ENSECAT00000014055.1:1-816(+) [Equus_caballus]
ATGGTGCTCACCGCGGTCCTCCTGCTGCTGGCCGCCTTTGCGGGGCCAGCCCAGAGCCTGGGCTCCTTCGTGCACTGCGA
GCCCTGCGACGAGAAAGCCCTCTCCATGTGCCCCCCGAGCCCCCTGGGCTGCGAGCTGGTCAAGGAGCCGGGCTGTGGCT
GCTGCATGACTTGCGCCCTGGCCGAGGGGCAGTCGTGCGGCGTCTACACGGAGCGTTGCGCCCAGGGGCTGCGCTGCCTC
CCCCGGCAGGACGAGGAGAAGCCGCTGCACGCCCTGCTGCACGGCCGCGGGGTTTGCCTCAACGAAAAGAGCTACCGCGA
GCAAGCCAAGATCGACAGAGACTCCAGGGAACATGAGGAGCCGACCACCTCCGAGATGGCAGAGGAAACCTACTCCCCCA
AGGTCTTCCGGCCCAAGCACACCCGCATCTCCGAGCTGAAGGCCGAGGCAGTGAAGAAGGATCGCAGGAAGAAGCTGACC
CAGTCCAAGTTCGTGGGAGGAGCCGAGAACACTGCCCACCCCCGGGTCATTTCTGCGCCGGAAATGAGACAGGAGTCTGA
GCAGGGCCCCTGCCGCCGACACATGGAGGCTTCGCTGCAGGAGCTCAAAGCCAGCCCGCGCATGGTGCCCCGAGCCGTGT
ACCTGCCCAACTGCGACCGCAAGGGATTCTACAAGAGAAAGCAGTGCAAGCCTTCCCGCGGCCGCAAGCGTGGCATCTGC
TGGTGCGTGGACAAGTACGGGATGAAGCTGCCCGGCATGGAGTACGTCGATGGGGACTTCCAGTGCCACACCTTCGACAG
CAGCAACGTGGAGTGA

>ENSHGLT00000013385.1|m.22432 ENSHGLT00000013385.1|g.22432  ORF ENSHGLT00000013385.1|g.22432 ENSHGLT00000013385.1|m.22432 type:complete len:272 (+) ENSHGLT00000013385.1:1-816(+) [Heterocephalus_glaber]
ATGGTGCTCACCACGGTCCTTCTGCTCCTGGCCGCCTGTGTGGGGCCGGCCCAGGGCCTGGGCTCCTTAGTGCACTGCGA
GCCCTGCGACGAGAAGGCTCTCTCCATGTGTCCCCCCAGCCCTCTGGGCTGCGAGCTGGTCAAGGAACCGGGCTGCGGCT
GCTGCATGACTTGCGCTCTGGCTGAGGGGCAGACGTGCGGCGTCTACACTGAGCGCTGCGCCCTGGGGTTGCGCTGCCTC
CCACGGCAGGGCGAGGAGAAGCCACTGCACGCCCTGCTGCACGGCCGCGGGGTTTGCCTCAACGAAAAGAATTACCGCGA
GCAAGCCAAGATCGAGCGAGACTCCAGTGAGCACGAGGAGCCGACTACCTCTGAGGTGACTGAGGAGACGTACTCCCCCA
AGATCTTCCGACCCAAGCACACTCGCATCTCTGAGCTGAAGGCTGAGGCTGTGAAGAAGGACCGCAGGAAGAAGCTGACC
CAGTCCAAGTTTGTGGGGGGAGCCGAGAACACTGCCCACCCTCGGGTCACTTCTGCGTCTGAGATGAGACAGGAATCTGA
GCAGGGCCCCTGCCGTAGACACATGGAAGCTTCCCTGCAGGAGCTCAAAGCCAGCCCACGAATGGTGCCCCGTGCTGTGT
ACCTGCCCAACTGTGACCGCAAAGGATTCTATAAGAGAAAGCAGTGCAAGCCTTCCCGCGGCCGCAAACGTGGCATCTGC
TGGTGCGTGGACAAGTATGGGATGAAGCTGCCGGGCATGGAGTATGTCGACGGGGACTTTCAGTGCCACGCCTTCGACAG
CAGCAACATTGAGTGA

>ENST00000233813.4|m.61931 ENST00000233813.4|g.61931  ORF ENST00000233813.4|g.61931 ENST00000233813.4|m.61931 type:complete len:273 (+) ENST00000233813.4:1-819(+) [Homo_sapiens]
ATGGTGTTGCTCACCGCGGTCCTCCTGCTGCTGGCCGCCTATGCGGGGCCGGCCCAGAGCCTGGGCTCCTTCGTGCACTG
CGAGCCCTGCGACGAGAAAGCCCTCTCCATGTGCCCCCCCAGCCCCCTGGGCTGCGAGCTGGTCAAGGAGCCGGGCTGCG
GCTGCTGCATGACCTGCGCCCTGGCCGAGGGGCAGTCGTGCGGCGTCTACACCGAGCGCTGCGCCCAGGGGCTGCGCTGC
CTCCCCCGGCAGGACGAGGAGAAGCCGCTGCACGCCCTGCTGCACGGCCGCGGGGTTTGCCTCAACGAAAAGAGCTACCG
CGAGCAAGTCAAGATCGAGAGAGACTCCCGTGAGCACGAGGAGCCCACCACCTCTGAGATGGCCGAGGAGACCTACTCCC
CCAAGATCTTCCGGCCCAAACACACCCGCATCTCCGAGCTGAAGGCTGAAGCAGTGAAGAAGGACCGCAGAAAGAAGCTG
ACCCAGTCCAAGTTTGTCGGGGGAGCCGAGAACACTGCCCACCCCCGGATCATCTCTGCACCTGAGATGAGACAGGAGTC
TGAGCAGGGCCCCTGCCGCAGACACATGGAGGCTTCCCTGCAGGAGCTCAAAGCCAGCCCACGCATGGTGCCCCGTGCTG
TGTACCTGCCCAATTGTGACCGCAAAGGATTCTACAAGAGAAAGCAGTGCAAACCTTCCCGTGGCCGCAAACGTGGCATC
TGCTGGTGCGTGGACAAGTACGGGATGAAGCTGCCAGGCATGGAGTACGTTGACGGGGACTTTCAGTGCCACACCTTCGA
CAGCAGCAACGTTGAGTGA

>ENSMMUT00000075693.1|m.40317 ENSMMUT00000075693.1|g.40317  ORF ENSMMUT00000075693.1|g.40317 ENSMMUT00000075693.1|m.40317 type:complete len:273 (+) ENSMMUT00000075693.1:1-819(+) [Macaca_mulatta]
ATGATGTTGCTCACCGCGGTCCTCCTGCTGCTGGCCGCCTATGCGGGGCCGGCCCAGAGCCTGGGCTCCTTCGTGCACTG
CGAGCCCTGCGACGAGAAAGCCCTCTCCATGTGCCCCCCCAGCCCCCTGGGCTGCGAGCTGGTCAAGGAGCCGGGCTGCG
GCTGCTGCATGACCTGCGCCCTGGCCGAGGGGCAGTCGTGCGGCGTCTACACCGAGCGCTGCGCCCAGGGGCTGCGCTGC
CTCCCCCGGCAGGACGAGGAGAAGCCGCTGCACGCCCTGCTGCACGGCCGAGGGGTTTGCCTCAACGAAAAGAGCTACCG
CGAGCAAGTCAAGATCGAGAGAGACTCCCGTGAGCACGAGGAGCCCACCACCTCTGAGATGGCCGAGGAAACCTACTCCC
CCAAGATCTTCCGGCCCAAACACACCCGCATCTCCGAGCTGAAGGCTGAAGCAGTGAAGAAGGACCGCAGAAAGAAGCTG
ACCCAGTCCAAGTTTGTAGGGGGAGCCGAGAACACTGCCCACCCCCGGGTCATCTCTGCACCTGAGATGAGACAGGAGTC
TGAGCAGGGCCCCTGCCGCAGACACATGGAGGCTTCCCTGCAGGAGCTCAAAGCCAGCCCACGCATGGTGCCCCGTGCCG
TGTACCTGCCCAATTGTGACCGCAAAGGATTCTACAAGAGAAAGCAGTGCAAACCTTCCCGTGGCCGCAAGCGTGGCATC
TGCTGGTGCGTGGACAAGTACGGAATGAAACTGCCAGGCATGGAGTACGTCGACGGGGACTTTCAGTGCCACACCTTCGA
CAGCAGCAACGTTGAGTGA

>ENSMICT00000052224.1|m.14073 ENSMICT00000052224.1|g.14073  ORF ENSMICT00000052224.1|g.14073 ENSMICT00000052224.1|m.14073 type:complete len:272 (+) ENSMICT00000052224.1:1-816(+) [Microcebus_murinus]
ATGGTGCTCACCGCGGTCCTCCTGCTGCTGGCCGCCTGCGCGGGGCCGGCCCAGGGCCTGGGCTCCTTCGTGCACTGTGA
GCCCTGCGACGAGAAAGCCCTCTCCATGTGCCCCCCCAGCCCCCTGGGCTGCGAGCTGGTCAAGGAGCCGGGCTGTGGCT
GCTGCATGACTTGCGCCCTGGCCGAGGGGCAGTCGTGCGGCGTCTACACGGAGCGCTGCGCCCAGGGGCTGCGCTGCCTT
CCCCGGCAGGACGAGGAGAAGCCGCTGCACGCCCTGCTGCACGGCCGCGGGGTTTGCCTCAACGAAAAGAGCTACCGGGA
GCAAGCCAAGATCGAGAGAGACTCACGCGAGCACGAGGAGCCCACCACCTCCGAGATGGCCGAGGAGACCTACTCCCCCA
AGATCTTCCGGCCCAAGCACACCCGCATCTCAGAGCTGAAGGCCGAGGCAGTGAAGAAGGACCGCAGAAAGAAGCTGACC
CAGTCCAAGTTTGTGGGGGGAGCCGAGAACACCGCCCACCCCCGGGTCATCTCTGCGCCTGAGATGAGACAGGAGTCTGA
GCAGGGCCCCTGCCGCAGACACATGGAGGCGTCCCTGCAGGAGCTGAAAGCCAGCCCACGCATGGTGCCCCGTGCCGTGT
ACCTGCCCAACTGTGACCGCAAGGGATTCTACAAGAGAAAGCAGTGCAAGCCCTCCCGCGGCCGCAAGCGTGGCATCTGC
TGGTGTGTGGACAAGTACGGGATGAAGCTGCCCGGCATGGAGTACGTGGACGGGGACTTTCAGTGCCACACCTTCGACAG
CAGCAATGTTGAGTGA

>ENSMODT00000019744.3|m.3702 ENSMODT00000019744.3|g.3702  ORF ENSMODT00000019744.3|g.3702 ENSMODT00000019744.3|m.3702 type:complete len:272 (+) ENSMODT00000019744.3:1-816(+) [Monodelphis_domestica]
ATGGTGCTGCCTACTGTGTTCCTGCTGCTGTCCGCCTGTATCGGGGCAGCCCAAGGCCTGGGTTCTTTCGTGCACTGCGA
AGCGTGCGACGAGAAAGCCCTATCCATGTGCCCCCCGAGTCCTCTGGGCTGCGAGCTGGTCAAGGAGCCTGGCTGCGGCT
GCTGCATGACCTGCGCGCTGAACGAGGGGCAGTCGTGCGGGGTGTACACCGAGCGCTGCGCCCAAGGGCTCCGCTGCCTC
CCCCGACAGGACGAGGAGAAGCCCCTGCACGCCCTCCTGCACGGACGTGGGGTCTGCCTCAACGAAAAGAGCTACCGGGA
ACAAGCCAAGATCGAGAGGGAATCCCGAGAACATGAGGAACCAACCACTTCAGAGATGGCTGAGGAGACCTACTCGCCAA
AAGTTTTCCGGCCCAAGCACGTTCACCTCTCTGAGATGAAGGCTGAAGCCCTGAAGAAAGACCGCAGGAAGAAGCTGACT
CAGTCCAAATTTGTTGGAGCTGCTGAGAATACTGCCCAGTCCCGGGTCATCTCCGTCCCTGAGATGAGACAGGAGTCTGA
ACAAGGCCCCTGCCGCAGACACATGGAAGCTTCCCTTCAAGAGCTCAAAACCAGTCCTCGTATGGTGCCTCGAACTGTTT
ACCTTCCCAACTGTGACCGTAAAGGCTTTTACAAGAGGAAACAGTGCAAGCCATCTCGGGGCCGCAAACGTGGCATTTGC
TGGTGTGTGGACAAGTATGGGATGAAGCTACCAGGGATGGAATATGTCGATGGAGATTTCCAGTGTCACAATTTTGACAG
CAGCAATGTTGAGTGA

>ENSMUST00000027377.8|m.44270 ENSMUST00000027377.8|g.44270  ORF ENSMUST00000027377.8|g.44270 ENSMUST00000027377.8|m.44270 type:complete len:272 (+) ENSMUST00000027377.8:1-816(+) [Mus_musculus]
ATGGTGATCAGCGTGGTCCTCCTGCTGCTGGCCGCCTATGCCGTACCGGCTCAAGGCCTGGGTTCTTTCGTGCACTGTGA
ACCCTGCGACGAGAAAGCTCTGTCCATGTGTCCCCCCAGCCCTCTGGGCTGTGAGCTGGTCAAAGAGCCCGGCTGTGGCT
GCTGCATGACTTGCGCCCTGGCGGAGGGACAGTCGTGTGGCGTCTACACGGAGCGCTGCGCCCAGGGTTTGCGCTGCCTC
CCCCGGCAGGATGAGGAGAAGCCGCTGCACGCCCTGCTGCACGGCCGCGGGGTTTGCCTCAACGAAAAGAGCTACGGCGA
GCAAACCAAGATAGAGAGAGACTCTCGGGAACACGAGGAACCCACCACCTCCGAGATGGCTGAAGAGACCTACTCCCCCA
AGGTCTTCCGGCCCAAGCACACTCGCATTTCCGAGCTGAAGGCTGAGGCTGTGAAGAAGGACCGCAGAAAGAAGCTGACC
CAGTCCAAGTTTGTGGGGGGTGCAGAGAACACTGCCCACCCCAGAGTCATCCCTGCACCTGAGATGAGACAGGAATCCGA
ACAAGGCCCCTGCCGCAGACACATGGAAGCTTCCCTCCAGGAGTTCAAAGCCAGCCCACGCATGGTGCCCCGTGCTGTGT
ACCTGCCCAACTGTGACCGCAAAGGATTCTACAAGAGAAAGCAGTGTAAGCCCTCCCGTGGCCGCAAACGTGGCATCTGC
TGGTGTGTGGACAAGTACGGAATGAAGCTGCCGGGCATGGAGTACGTGGATGGGGACTTTCAGTGCCACGCCTTCGACAG
CAGTAACGTTGAGTGA

>ENSMLUT00000024745.1|m.31768 ENSMLUT00000024745.1|g.31768  ORF ENSMLUT00000024745.1|g.31768 ENSMLUT00000024745.1|m.31768 type:5prime_partial len:274 (+) ENSMLUT00000024745.1:1-822(+) [Myotis_lucifugus]
AAGATGGTGCTCACCGCAGTCCTACTGCTGTTGGCCGCTTTCGCGGGGCCGGCCCAGGGCCAGGGCTCCTTCGTGCACTG
CGAGCCCTGCGATGAGAAAGCACTGTCCATGTGCCCCCCCAGCCCCCTGGGCTGCGAGCTGGTCAAGGAGCCGGGCTGCG
GCTGCTGCATGACTTGCGCCCTGGCCGAGGGGCAGTCGTGGTCAATGTGCTGGAAAAAAGGGACACAAGGGCGCCGGTGC
TTGGGGAGAGGCAGGGCAGAGGCACCCACATGCAGTGTAATTGAGTCATTTGGCATCTGCAGCTGGGAAACAGACTTCCG
GAGACTGAGTGAAATAGATCGAGAATCCCAGGAGCACGAGGATCCAACCACCGCTGATGTGGCCGAGGAGACCTACGCCC
CCAAGACCTTCCGGCCCCCCAAACACTCCCGCATCTCTGAGCTGAAGGCCGAGGCCGTGAAGAAGGACCGCAGAAAGAAG
CTGACCCAGGCCAAGTTTGTGGGGGGAGCTGAGAACACCGCTCAGACCCGGGCCAACGCTGCCCCTGAGATGAGACAGGA
ATCCGAGCAGGGCCCCTGCCGCAGACACATGGAGGCTTCCCTGCAGGAGCTCAAAGCCAGCCCTCGGATGGTGCCCCGTG
CCGTGTACCTGCCCAACTGTGACCGCAAGGGATTCTACAAGAGAAAGCAGTGCAAGCCTTCCCGTGGCCGCAAGCGTGGC
ATCTGCTGGTGCGTGGACAAGTACGGGATGAAGCTGCCAAGCATGGAGTATGTCGAGGGGGACTTCCAGTGCCACACCTT
CGACAGCAGCAACGTTGAGTGA

>ENSPPYT00000015297.2|m.24496 ENSPPYT00000015297.2|g.24496  ORF ENSPPYT00000015297.2|g.24496 ENSPPYT00000015297.2|m.24496 type:complete len:222 (+) ENSPPYT00000015297.2:1-666(+) [Pongo_abelii]
ATGTGCCCCCCCAGCCCCCTGGGCTGCGAGCTGGTCAAGGAGCCGGGCTGCGGCTGCTGCATGACCTGCGCCCTGGCCGA
GGGGCAGTCGTGCGGCGTCTACACCGAGCGCTGCGCCCAGGGGCTGCGCTGCCTCCCCCGGCAGGACGAGGAGAAGCCGC
TGCACGCCCTGCTGCACGGCCGCGGGGTTTGCCTCAACGAAAAGAGCTACCGCGAGCAAGTCAAGATCGAGAGAGACTCC
CGTGAGCACGAGGAGTCCACCACCTCTGAGATGGCTGAGGAGACCTACTCCCCCAAGATCTTCCGGCCCAAACACACTCG
CATCTCCGAGCTGAAGGCTGAAGCAGTGAAGAAGGACCGCAGAAAGAAGCTGACCCAGTCCAAGTTTGTGGGGGGAGCCG
AGAACACTGCCCACCCCCGGGTCATCTCTGCACCTGAGATGAGACAGGAGTCTGAGCAGGGCCCCTGCCGCAGACACATG
GAGGCTTCCCTGCAGGAGCTCAAAGCCAGCCCACGCATGGTGCCCCGTGCCGTGTACCTGCCCAATTGTGACCGCAAAGG
ATTCTACAAGAGAAAGCAGTGCAAACCTTCCCGTGGCCGCAAGCGTGGCATCTGCTGGTGTGTGGACAAGTACGGGATGA
AGCTGCCAGGCATGGAGTACGTTTGA

>IGFBP5|ENSG00000115461 [cellage_279]
ATGGTGTTGCTCACCGCGGTCCTCCTGCTGCTGGCCGCCTATGCGGGGCCGGCCCAGAGCCTGGGCTCCTTCGTGCACTG
CGAGCCCTGCGACGAGAAAGCCCTCTCCATGTGCCCCCCCAGCCCCCTGGGCTGCGAGCTGGTCAAGGAGCCGGGCTGCG
GCTGCTGCATGACCTGCGCCCTGGCCGAGGGGCAGTCGTGCGGCGTCTACACCGAGCGCTGCGCCCAGGGGCTGCGCTGC
CTCCCCCGGCAGGACGAGGAGAAGCCGCTGCACGCCCTGCTGCACGGCCGCGGGGTTTGCCTCAACGAAAAGAGCTACCG
CGAGCAAGTCAAGATCGAGAGAGACTCCCGTGAGCACGAGGAGCCCACCACCTCTGAGATGGCCGAGGAGACCTACTCCC
CCAAGATCTTCCGGCCCAAACACACCCGCATCTCCGAGCTGAAGGCTGAAGCAGTGAAGAAGGACCGCAGAAAGAAGCTG
ACCCAGTCCAAGTTTGTCGGGGGAGCCGAGAACACTGCCCACCCCCGGATCATCTCTGCACCTGAGATGAGACAGGAGTC
TGAGCAGGGCCCCTGCCGCAGACACATGGAGGCTTCCCTGCAGGAGCTCAAAGCCAGCCCACGCATGGTGCCCCGTGCTG
TGTACCTGCCCAATTGTGACCGCAAAGGATTCTACAAGAGAAAGCAGTGCAAACCTTCCCGTGGCCGCAAACGTGGCATC
TGCTGGTGCGTGGACAAGTACGGGATGAAGCTGCCAGGCATGGAGTACGTTGACGGGGACTTTCAGTGCCACACCTTCGA
CAGCAGCAACGTTGAGTGA
