# Supplementary material for: A multidimensional systems biology analysis of cellular senescence in aging and disease
Source: Genome Biol. 2020 Apr 7;21:91. doi: 10.1186/s13059-020-01990-9 (PMC7333371; doi:10.1186/s13059-020-01990-9)
Supplement: Supplementary file 3 — 271 CellAge orthogroups. Directory containing FASTA files of CellAge orthogroups. [file 13059_2020_1990_MOESM3_ESM.zip › SI Cellage_Orthologous-Groups/ENSG00000166165.fa]

>bmy_05894 [Balaena_mysticetus]
ATGCCCTTCTCCAACAGCCACAACACGCTGAAGCTGCGCTTCCCGGCCGAGGACGAGTACCCCGACCTCAGCGGCCACAA
CAATCACATGGCCAAGGTACTGACCCCCGAGCTGTACGCCGAGCTGCGCGCTAAGAGCACGCCGAGCGGCTTCACGCTGG
ACGACGTCATCCAGACCGGCGTGGACAACCCAGGCCACCCCTATATCATGACCGTGGGCTGCGTGGCTGGCGACGAGGAG
TCGTACGACGTGTTCAAGGAGCTCTTTGACCCCATCATTGAGGATCGGCACGGCGGCTATAAGCCCACAGACGAGCACAA
GACCGACCTCAACCCCGACAACCTGCAGGGCGGCGACGACCTGGACCCCAACTACGTGCTGAGCTCGCGGGTGCGCACGG
GCCGCAGCATCCGCGGCTTCTGCCTCCCCCCGCACTGCAGCCGCGGGGAGCGCCGCGCCATCGAGAAGCTCGCCATCGAA
GCCCTGTCGAGCCTGGACGGTGACCTGGCGGGGAGGTACTACGCGCTCAGAAGCATGACCGAGGCGGAACAGCAGCAGCT
CATCGACGACCACTTCCTTTTCGATAAGCCCGTGTCGCCCCTGCTGCTGGCCTCGGGCATGGCCCGCGACTGGCCGGATG
CCCGCGGCATCTGGCACAATGACAATAAGACCTTCCTGGTGTGGATCAACGAGGAGGACCACCTGCGGGTCATCTCCATG
CAGAAGGGGGGCAACATGAAGGAGGTGTTCACCCGCTTCTGCAATGGCCTCACCCAGATTGAAACGCTCTTCAAGTCTAA
GAACTACGAATTCATGTGGAACCCTCACCTGGGCTACATCCTCACCTGCCCATCTAACCTGGGCACAGGGCTGCGGGCAG
GGGTGCACATCAAGTTGCCCCACCTGGGCAAGCACGAGAAGTTCCCGGAGGTGCTCAAGCGGCTGCGGCTTCAGAAGCGA
GGCACAGGCGGTGTGGACACGGCTGCCGTGGGCGGGATCTTTGACGTCTCCAATGCAGACCGCTTGGGCTTCTCGGAGGT
GGAGCTGGTGCAGATGGTGGTGGACGGTGTGAAGCTGCTCATTGAGATGGAGCAGCGGCTGGAGCAGGGCCAGGCCATCG
ATGACCTCGTGCCCGCCCAGAAGTGA

>lcl|AC_000178.1_cds_NP_001015613.1_38166|m.45269 lcl|AC_000178.1_cds_NP_001015613.1_38166|g.45269  ORF lcl|AC_000178.1_cds_NP_001015613.1_38166|g.45269 lcl|AC_000178.1_cds_NP_001015613.1_38166|m.45269 type:complete len:382 (+) lcl|AC_000178.1_cds_NP_001015613.1_38166:1-1146(+) [Bos_taurus]
ATGCCCTTCTCCAATAGCCACAACACGCTGAAGCTGCGCTTCCCGGCCGAAGATGAGTTCCCCGACCTCAGCGGCCACAA
CAACCACATGGCCAAGGTGCTGACCCCCGAGCTGTACGCCGAGCTGCGCGCTAAGAGCACTCCGAGCGGCTTCACGGTGG
ACGACGTCATCCAGACCGGCGTGGACAACCCAGGCCACCCCTATATCATGACCGTGGGCTGTGTGGCCGGCGATGAGGAG
TCGTACGACGTGTTCAAAGAGCTCTTTGACCCCATCATCGAGGACCGGCACGGAGGCTATAAGCCCACCGACGAGCACAA
GACCGACCTCAACCCCGACAACCTGCAGGGCGGCGACGACCTGGATCCCAACTACGTGCTGAGCTCGCGGGTGCGCACGG
GCCGCAGCATCCGCGGCTTCTGCCTCCCCCCGCACTGCAGCCGTGGGGAGCGCCGCGCCATCGAGAAGCTCGCCGTCGAA
GCCCTGTCGAGCCTGGACGGTGACCTGGCGGGGAGGTACTATGCGCTCAAAAGCATGACGGAGGCGGAGCAGCAGCAGCT
TATCGACGACCACTTCCTTTTCGATAAGCCCGTGTCGCCCCTGCTGCTGGCTTCGGGCATGGCCCGCGACTGGCCCGACG
CCCGCGGCATCTGGCATAACGACAATAAGACCTTCCTGGTGTGGATCAACGAGGAGGACCATCTGCGGGTCATCTCCATG
CAAAAGGGTGGCAACATGAAGGAGGTGTTCACACGCTTCTGCAACGGCCTCACCCAGATTGAAACGCTCTTCAAGTCTAA
GAACTACGAGTTCATGTGGAACCCTCACCTGGGCTACATCCTCACCTGCCCGTCCAACCTGGGCACGGGGCTCCGGGCCG
GGGTGCACATCAAGCTGCCCCACCTGGGCAAGCACGAGAAGTTCCCCGAGGTGCTCAAGCGGCTGCGGCTTCAGAAGCGA
GGCACAGGCGGTGTGGACACGGCCGCCGTGGGCGGGGTCTTCGACGTCTCAAATGCCGATCGCCTGGGCTTCTCGGAGGT
GGAGCTGGTGCAGATGGTGGTGGACGGTGTGAAGCTGCTCATCGAGATGGAGCAGCGGCTGGAGCAGGGCCAGGCCATCG
ATGACCTCATGCCGGCCCAGAAGTGA

>ENSCJAT00000024803.3|m.42219 ENSCJAT00000024803.3|g.42219  ORF ENSCJAT00000024803.3|g.42219 ENSCJAT00000024803.3|m.42219 type:complete len:382 (+) ENSCJAT00000024803.3:1-1146(+) [Callithrix_jacchus]
ATGCCGTTCTCCAACAGCCACAACACGCTGAAGCTGCGCTTCCCGGCCGAGGACGAATTCCCCGACCTGAGCAGCCACAA
CAACCACATGGCCAAGGTGCTGACCCCCGAGCTGTACGCGGAGCTGCGCGCCAAGAGCACGCCGAGCGGCTTCACGCTGG
ACGACGTCATCCAGACGGGCGTGGACAACCCGGGCCACCCATACATCATGACCGTGGGCTGCGTGGCGGGCGACGAGGAA
TCCTACGAAGTGTTCAAGGATCTGTTCGACCCCATCATCGAGGACCGGCATGGCGGCTACAAGCCCAGCGATGAGCACAA
GACTGACCTCAACCCCGACAACCTGCAGGGCGGCGACGACCTGGACCCCAACTACGTGCTGAGCTCCCGGGTGCGCACGG
GCCGCAGCATCCGCGGCTTCTGCCTCCCCCCGCACTGCAGCCGCGGGGAGCGCCGCGCCATCGAGAAGCTCGCGGTGGAA
GCCCTGTCCAGCCTGGACGGCGACCTGGCTGGCCGATACTACGCGCTCAAGAGCATGACGGAGGCGGAGCAGCAGCAGCT
CATCGACGACCACTTCCTCTTTGACAAGCCCGTGTCTCCTCTGCTCCTGGCCTCGGGCATGGCCCGCGACTGGCCGGACG
CCCGCGGCATCTGGCACAATGACAATAAAACCTTCCTGGTGTGGGTCAACGAGGAGGACCACCTTCGGGTCATCTCCATG
CAGAAGGGGGGCAACATGAAGGAAGTGTTCACCCGCTTCTGCACCGGCCTCACTCAGATTGAAACTCTTTTCAAGTCTAA
GAACTATGAGTTCATGTGGAACCCTCACCTGGGCTACATCCTCACCTGCCCATCCAACCTGGGCACAGGGCTGCGGGCAG
GTGTGCATATCAAGCTGCCCCACCTGGGCAAGCACGAGAAATTCTCGGAGGTGCTTAAGCGGCTTCGACTTCAGAAGCGA
GGCACAGGCGGTGTGGACACAGCTGCGGTGGGCGGGGTCTTCGACGTCTCCAACGCGGACCGCCTGGGCTTCTCGGAGGT
GGAGCTGGTGCAGATGGTGGTGGACGGAGTGAAGCTGCTCATCGAGATGGAGCAGCGGCTGGAACAGGGCCAGGCCATCG
ACGACCTCATGCCTGCCCAGAAGTGA

>ENSCAFT00000029035.3|m.25213 ENSCAFT00000029035.3|g.25213  ORF ENSCAFT00000029035.3|g.25213 ENSCAFT00000029035.3|m.25213 type:complete len:382 (+) ENSCAFT00000029035.3:1-1146(+) [Canis_familiaris]
ATGCCCTTCTCCAACAGCCACAACACATTGAAGCTCCGTTTCCCGGCCGAGGATGAGTTCCCCGACCTCAGCGCCCACAA
CAACCACATGGCCAAGGTGCTGACCCCCGAGCTCTACGCGGAGCTGCGCGCCAAGAGCACGCCGAGCGGCTTCACGCTGG
ACGACGTCATCCAGACCGGCGTGGACAACCCGGGCCACCCCTACATCATGACCGTGGGCTGCGTGGCAGGCGACGAAGAG
TCCTATGACGTGTTCAAGGAGCTCTTTGACCCCATCATCGAGGACCGGCACGGCGGCTACAAGCCCAGCGACGAGCACAA
GACCGACCTCAACCCCGACAACCTGCAGGGCGGCGACGACCTGGACCCCAACTATGTGCTGAGCTCGCGGGTGCGCACGG
GTCGCAGCATCCGCGGCTTCTGCCTCCCCCCGCACTGCAGCCGCGGGGAGCGCCGTGCCATCGAGAAGCTCGCCGTGGAA
GCTCTGTCGAGCCTGGACGGCGACCTGGCCGGCCGGTACTACGCGCTCAAGAGCATGACCGAGGCGGAGCAGCAGCAGCT
CATCGACGACCACTTCCTCTTCGATAAGCCCGTGTCGCCCCTGCTCCTGGCCTCGGGCATGGCCCGCGACTGGCCGGACG
CCCGCGGCATCTGGCACAATGACAATAAGACCTTCCTGGTGTGGATCAACGAGGAAGACCACCTGCGGGTCATCTCCATG
CAGAAAGGGGGCAACATGAAGGAGGTGTTCACTCGGTTCTGCAACGGCCTCACCCAGATTGAAACACTTTTCAAGTCAAA
GAATTACGAATTCATGTGGAACCCTCACCTGGGCTACATCCTCACCTGCCCATCCAACCTGGGCACAGGCCTGCGGGCAG
GTGTGCACATCAAGCTGCCCCACCTGGGCAAGCACGAGAAGTTCCCGGAGGTGCTCAAGCGGCTGCGGCTTCAGAAACGA
GGCACAGGTGGTGTGGACACAGCTGCGGTGGGTGGCGTCTTTGATGTCTCCAACGCAGACCGCCTGGGCTTCTCAGAGGT
GGAGCTGGTACAGATGGTGGTGGATGGTGTGAAGCTGCTCATCGAGATGGAGCAGCGGCTGGAGCAGGGCCAGGCCATCG
ATGACCTTGTGCCTGCCCAGAAGTGA

>ENSCCAT00000055604.1|m.53292 ENSCCAT00000055604.1|g.53292  ORF ENSCCAT00000055604.1|g.53292 ENSCCAT00000055604.1|m.53292 type:complete len:382 (+) ENSCCAT00000055604.1:1-1146(+) [Cebus_capuchinus]
ATGCCGTTCTCCAACAGCCACAACACGCTGAAGCTGCGCTTCCCGGCCGAGGACGAGTTCCCCGACCTGAGCAGCCACAA
CAACCACATGGCTAAGGTGCTGACCCCCGAGCTGTACGCGGAGCTGCGCGCCAAGAGCACGCCGAGCGGCTTCACGCTGG
ACGACGTCATCCAGACAGGCGTGGACAACCCGGGCCACCCATACATCATGACCGTGGGCTGCGTGGCGGGCGACGAGGAG
TCCTACGAAGTGTTCAAGGATCTCTTCGACCCCATCATCGAGGACCGGCATGGCGGCTACAAGCCCAGCGATGAGCACAA
GACCGACCTCAACCCTGACAACCTGCAGGGCGGCGACGACCTGGACCCCAACTATGTGCTGAGTTCGCGGGTGCGCACGG
GCCGCAGCATCCGCGGCTTCTGCCTCCCGCCGCACTGCAGCCGCGGGGAGCGCCGTGCCATCGAGAAGCTCGCGGTGGAA
GCCCTGTCCAGCCTGGACGGCGACCTGGCTGGCCGATACTACGCGCTCAAGAGCATGACGGAGGCGGAGCAGCAGCAGCT
CATCGACGACCACTTCCTCTTTGACAAGCCCGTGTCGCCCCTGCTGCTAGCCTCGGGCATGGCCCGCGACTGGCCAGACG
CCCGCGGCATCTGGCACAATGACAATAAGACCTTCCTGGTGTGGGTCAACGAGGAGGACCACCTTCGGGTCATCTCCATG
CAGAAGGGGGGCAACATGAAGGAAGTGTTCACCCGCTTCTGCACCGGCCTCACCCAGATTGAAACACTTTTCAAGTCTAA
GAACTATGAGTTCATGTGGAACCCTCACTTGGGCTACATCCTCACCTGCCCATCCAACTTGGGCACAGGGCTGCGGGCAG
GTGTGCATATTAAGCTGCCTCACTTGGGCAAGCACGAGAAATTCTCGGAGGTGCTTAAGCGGCTGCGACTTCAGAAGCGA
GGCACAGGCGGTGTGGACACAGCTGCAGTGGGCGGGGTCTTCGACGTCTCCAACGCTGACCGCCTGGGCTTCTCCGAGGT
GGAGCTGGTGCAGATGGTGGTGGATGGAGTGAAGCTGCTCATCGAGATGGAGCAGCGGCTGGAACAGGGCCAGGCCATCG
ACGACCTCATGCCTGCCCAGAAGTGA

>ENSECAT00000009258.1|m.10761 ENSECAT00000009258.1|g.10761  ORF ENSECAT00000009258.1|g.10761 ENSECAT00000009258.1|m.10761 type:complete len:382 (+) ENSECAT00000009258.1:1-1146(+) [Equus_caballus]
ATGCCCTTCTCCAATAGCCACAACACGCTGAAGCTGCGCTTCCCTGCCGAGGACGAGTTCCCCGACCTCAGCGGCCACAA
CAACCACATGGCCAAGGTGCTGACCCCCGAGCTGTACGCTGAGCTGCGAGCCAAGAGCACGCCGAGCGGCTTCACGCTGG
ACGACGTCATCCAGACCGGCGTGGACAACCCGGGCCACCCCTATATTATGACCGTGGGCTGCGTGGCGGGCGACGAGGAG
TCGTACGACGTGTTCAAGGAGCTCTTTGACCCCATCATCGAGGACCGGCACGGCGGCTACAAGCCCAGCGACGAGCACAA
GACCGACCTCAACCCCGACAACCTGCAGGGCGGCGACGACCTGGACCCCAACTACGTGCTGAGCTCGCGAGTGCGCACGG
GCCGCAGCATCCGCGGCTTCTGCCTCCCCCCGCACTGCAGCCGCGGGGAGCGCCGCGCCATCGAGAAGCTCGCGGTGGAA
GCCTTGTCGAGCCTGGACGGCGACCTGACGGGCAGATACTACGCGCTCAAGAGCATGACCGAGGCGGAGCAGCAGCAGCT
TATCGACGACCATTTCCTCTTCGACAAGCCTGTGTCGCCCCTGCTGCTGGCCTCGGGCATGGCTCGAGACTGGCCAGACG
CCCGCGGCATCTGGCACAATGACAATAAGACCTTCCTGGTTTGGATCAACGAAGAGGACCACCTGCGGGTCATCTCCATG
CAGAAGGGGGGCAACATGAAGGAGGTGTTCACCCGCTTCTGCAACGGCCTCACCCAGATTGAAACGCTCTTCAAGTCTAA
GAACTATGAGTTCATGTGGAACCCTCACTTGGGCTATATCCTCACCTGCCCCTCCAACCTTGGCACGGGGCTGCGGGCAG
GTGTCCACATCAAGCTGCCCCACCTGGGCAAGCATGAGAAGTTCCCCGAGGTGCTCAAGCGGCTGCGGCTTCAGAAGCGA
GGCACAGGTGGTGTAGACACAGCGGCTGTGGGTGGGGTCTTCGATGTCTCCAACGCAGACCGCCTGGGCTTCTCGGAGGT
GGAGCTGGTGCAGATGGTGGTGGATGGCGTGAAGCTGCTCATTGAGATGGAGCAGCGGCTGGAGCAGGGCCAGGCCATTG
ATGACCTCGTGCCCGCCCAGAAGTGA

>ENSHGLT00000008058.1|m.13198 ENSHGLT00000008058.1|g.13198  ORF ENSHGLT00000008058.1|g.13198 ENSHGLT00000008058.1|m.13198 type:complete len:382 (+) ENSHGLT00000008058.1:1-1146(+) [Heterocephalus_glaber]
ATGCCCTTCTCCAGCAGCCACAACGCGGTGAAGCTGAACTTCCCCGCCGAGGACGAGTACCCCGACCTGAGCTGCCACAA
CAACCACATGGCCAAGGTGCTGACCCCCGAGCTGTACGGCGAGCTGCGCGCCAAGAGCACGCCGAGCGGCTTCACGCTGG
ACGACGTCATCCAGACCGGCGTGGACAACCCGGGCCACCCGTTCATCATGACCGTGGGCTGCGTGGCGGGCGACGAGGAG
TCCTACGACGTGTTCAAGGCGCTCTTCGACCCCATCATCGAGGACCGACACGGCGGCTACCAGCCGGGCGACGAGCACAA
GACCGACCTCGACCCGGACAACCTGCAGGGCGGCGACGACCTGGACCCCAGCTACGTGCTCAGCTCGCGGGTGCGCACCG
GCCGCAGCATCCGCGGCTTCTGCCTGCCCCCGCACTGCAGCCGCGGGGAGCGCCGGGCCATCGAGAAGCTGGCGGTGGAA
GCCCTGTCCAGCCTGGACGGCGACCTGGCCGGCAGGTACTACGCGCTCAAGAGCATGACCGAGGCGGAGCAGCAGCAGCT
CATCGACGACCACTTCCTCTTCGACAAGCCCGTGTCGCCGCTGCTGCTGGCCTCCGGCATGGCCCGTGACTGGCCCGACG
CCCGCGGCATCTGGCACAATGACAATAAGACCTTCCTGGTGTGGGTCAACGAGGAGGACCACCTGCGGGTCATCTCCATG
CAGAAAGGGGGCAACATGAAGGAGGTGTTCACCCGGTTCTGCACAGGCCTCACCCAGATCGAAACTCTCTTCAAGTCTAA
GAACTACGAGTTCATGTGGAACCCGCACCTAGGCTACATCCTTACCTGCCCGTCCAACCTGGGCACTGGGCTGCGGGCAG
GCGTGCACATCAAGCTGCCCCACCTGGGCAAGCATGAGAAGTTCCCTGAGGTGCTCAAGCGGCTTCGGCTGCAGAAGCGA
GGCACAGGCGGTGTGGACACAGCTGCCGTAGGCGGGGTCTTCGATGTCTCCAACGCTGACCGCCTGGGCTTCTCGGAGGT
GGAGCTGGTACAGATGGTGGTGGATGGGGTGAAACTGCTCATCGAGATGGAGCAGCGGCTGGAGCAGGGCCAAGCCATCG
ACGACCTCATGCCCGCCCAGAAGTGA

>ENST00000348956.6|m.11096 ENST00000348956.6|g.11096  ORF ENST00000348956.6|g.11096 ENST00000348956.6|m.11096 type:complete len:382 (+) ENST00000348956.6:1-1146(+) [Homo_sapiens]
ATGCCCTTCTCCAACAGCCACAACGCACTGAAGCTGCGCTTCCCGGCCGAGGACGAGTTCCCCGACCTGAGCGCCCACAA
CAACCACATGGCCAAGGTGCTGACCCCCGAGCTGTACGCGGAGCTGCGCGCCAAGAGCACGCCGAGCGGCTTCACGCTGG
ACGACGTCATCCAGACAGGCGTGGACAACCCGGGCCACCCGTACATCATGACCGTGGGCTGCGTGGCGGGCGACGAGGAG
TCCTACGAAGTGTTCAAGGATCTCTTCGACCCCATCATCGAGGACCGGCACGGCGGCTACAAGCCCAGCGATGAGCACAA
GACCGACCTCAACCCCGACAACCTGCAGGGCGGCGACGACCTGGACCCCAACTACGTGCTGAGCTCGCGGGTGCGCACGG
GCCGCAGCATCCGTGGCTTCTGCCTCCCCCCGCACTGCAGCCGCGGGGAGCGCCGCGCCATCGAGAAGCTCGCGGTGGAA
GCCCTGTCCAGCCTGGACGGCGACCTGGCGGGCCGATACTACGCGCTCAAGAGCATGACGGAGGCGGAGCAGCAGCAGCT
CATCGACGACCACTTCCTCTTCGACAAGCCCGTGTCGCCCCTGCTGCTGGCCTCGGGCATGGCCCGCGACTGGCCCGACG
CCCGCGGTATCTGGCACAATGACAATAAGACCTTCCTGGTGTGGGTCAACGAGGAGGACCACCTGCGGGTCATCTCCATG
CAGAAGGGGGGCAACATGAAGGAGGTGTTCACCCGCTTCTGCACCGGCCTCACCCAGATTGAAACTCTCTTCAAGTCTAA
GGACTATGAGTTCATGTGGAACCCTCACCTGGGCTACATCCTCACCTGCCCATCCAACCTGGGCACCGGGCTGCGGGCAG
GTGTGCATATCAAGCTGCCCAACCTGGGCAAGCATGAGAAGTTCTCGGAGGTGCTTAAGCGGCTGCGACTTCAGAAGCGA
GGCACAGGCGGTGTGGACACGGCTGCGGTGGGCGGGGTCTTCGACGTCTCCAACGCTGACCGCCTGGGCTTCTCAGAGGT
GGAGCTGGTGCAGATGGTGGTGGACGGAGTGAAGCTGCTCATCGAGATGGAGCAGCGGCTGGAGCAGGGCCAGGCCATCG
ACGACCTCATGCCTGCCCAGAAATGA

>ENSLAFT00000033756.1|m.28249 ENSLAFT00000033756.1|g.28249  ORF ENSLAFT00000033756.1|g.28249 ENSLAFT00000033756.1|m.28249 type:complete len:381 (+) ENSLAFT00000033756.1:1-1143(+) [Loxodonta_africana]
ATGCCCTTCTCCAACAGCCACAACGCGCTTAAGCTGCGCTTCCCGGCGGAGGACGAGTTCCCCGACGTGAGCGGCCACAA
CAACCACATGGCCAAAGTGCTGACCCGTGAGCTGTACGCCGAGCTGCGCGCCAAGAGCACACCGAGTGGCTTCACTTTGG
ACGACGTCATCCAGACCGGCGTGGACAACCCCGGCCACCCGTACATCATGACCGTGGGCTGCGTGGCGGGCGACGAGGAG
TCCTACGACGTGTTCAAGGAACTCTTTGACCCCATCATCGAGGACCGGCACGGCGGCTACAAGCCCAGCGATGAGCACAA
GACCGACCTCAATGCCGACAACTTGCAGGGAGGCGACGACCTGGACCCCAACTACGTGCTGAGCTCGCGGGTGCGCACCG
GCCGCAGCATCCGCGGCTTCTGTCTCCCGCCGCACTGCAGCCGCGGAGAGCGCCGCGCCATCGAGAAGCTGGCTGTGGAA
GCCCTATCCAGCCTGGACGGCGACCTGTCGGGCAGGTACTACGCGCTCAAGAGCATGACCGAGGCGGAGCAGCAGCAGCT
CATCGACGACCACTTCCTCTTCGACAAGCCCGTGTCGCCCCTGCTGCTGGCCTCCGGCATGGCCCGCGACTGGCCGGACG
CCCGCGGCATCTGGCACAATGACAATAAAACATTCCTGGTGTGGATCAACGAGGAGGACCACCTGCGGGTCATCTCCATG
CAGAAGGGGGGCAACATGAAGGAGGTGTTCACTCGCTTCTGCAACGGCCTCACCCAGATCGAAACACTCTTCAAGTCGAA
GAACTACGAGTTCATGTGGAACCCTCACCTGGGCTACATCCTCACCTGCCCCTCCAACCTGGGCACAGGGCTGCGGGCAG
GTGTGCACATTAAGCTGCCCCACCTGGGCAAGCACGAGAAGTTCTCCGAGGTGCTCAAGCGGCTGCGGCTTCAGAAGCGA
GGCACAGGCGGTGTGGACACGGCCGCCGTGGGCGGGGTCTTCGACGTCTCCAACGCCGACCGCCTGGGCTTCTCGGAGGT
GGAGCTGGTGCAGATGGTGGTGGACGGCGTGAAGCTGCTCATCGAGATGGAGCAGCGGCTGGAGCAGGGCGGGCCAGACG
ACCTGATTCCCGCCCAGAAGTGA

>ENSMMUT00000026674.2|m.5450 ENSMMUT00000026674.2|g.5450  ORF ENSMMUT00000026674.2|g.5450 ENSMMUT00000026674.2|m.5450 type:complete len:411 (+) ENSMMUT00000026674.2:1-1233(+) [Macaca_mulatta]
ATGCACTGCTGTTCGCCTGCGTCGCTCCGGGAGCTGCCGACGGACGGAGCGCCCCCGCCCCCGCCCGGCCGCCCGCCCGC
CGCCGCCATGCCCTTCTCCAACAGCCACAACGCGCTGAAGCTGCGCTTCCCCGCCGAGGACGAGTTCCCGGACCTGAGCG
CCCACAACAACCACATGGCCAAGGTGCTGACCCCCGAGCTGTACGCGGAGCTGCGCGCCAAGAGCACGCCGAGCGGCTTC
ACGCTGGACGACGTCATCCAGACAGGCGTGGACAACCCGGGCCACCCGTACATCATGACCGTGGGCTGCGTGGCGGGCGA
CGAGGAGTCCTACGACGTGTTCAAGGATCTCTTCGACCCCATCATCGAGGACCGGCACGGCGGCTACAAGCCCAGCGATG
AGCACAAGACCGACCTCAACCCCGACAACCTGCAGGGCGGCGACGACCTGGACCCCAACTACGTGCTGAGCTCGCGGGTG
CGCACGGGCCGCAGCATCCGCGGCTTCTGCCTGCCCCCGCACTGCAGCCGCGGGGAGCGCCGCGCCATCGAGAAGCTCGC
GGTGGAAGCCCTGTCCAGCCTGGACGGCGACCTGGCGGGCCGGTACTACGCGCTCAAGAGCATGACGGAGGCGGAGCAGC
AGCAGCTCATCGACGACCACTTCCTCTTCGACAAGCCCGTGTCACCTCTGCTGCTGGCCTCGGGCATGGCCCGCGACTGG
CCCGACGCCCGCGGTATCTGGCACAATGACAATAAGACCTTCCTGGTGTGGGTCAACGAGGAGGATCACCTGCGGGTCAT
CTCCATGCAGAAGGGGGGCAACATGAAGGAGGTGTTCACCCGCTTCTGCACCGGCCTCACCCAGATTGAAACTCTCTTCA
AGTCTAAGAACTATGAGTTCATGTGGAACCCTCACCTGGGCTACATCCTCACCTGCCCATCCAACCTGGGCACAGGGCTG
CGGGCAGGAGTGCACATCAAGCTGCCCCACCTGGGCAAGCATGAGAAGTTCTCGGAGGTGCTTAAGCGGCTACGACTTCA
GAAGCGAGGCACAGGCGGTGTGGACACGGCTGCAGTGGGCGGGGTCTTCGACGTCTCCAACGCTGACCGCCTGGGCTTCT
CGGAGGTGGAGCTGGTGCAGATGGTGGTGGACGGAGTGAAGCTGCTCATCGAGATGGAGCAGCGGCTGGAGCAGGGCCAG
GCCATCGACGACCTCATGCCTGCCCAGAAGTGA

>ENSMICT00000009774.2|m.2349 ENSMICT00000009774.2|g.2349  ORF ENSMICT00000009774.2|g.2349 ENSMICT00000009774.2|m.2349 type:complete len:382 (+) ENSMICT00000009774.2:1-1146(+) [Microcebus_murinus]
ATGCCCTTCTCCAACAGCCACAACGCGCTGAAGCTGCGCTTCGCGGCCGAGGACGAGTTCCCCGACCTGAGCGCCCACAA
CAACCACATGGCCAAGGTGCTGACCCTCGAGCTGTACGCGGAGCTGCGCGCCAAGAGCACGCCGAGCGGCTTCACGCTCG
ACGACGCCATCCAGACCGGCGTGGACAACCCGGGCCACCCGTTCATCATGACCGTGGGCTGCGTGGCGGGCGACGAGGAG
TCGTACGACGTGTTCAAGGATCTCTTCGACCCGGTCATTGAGGACCGGCACGGCGGCTACAAGCCTGGGGACGAGCACAA
GACCGACCTGGACCCCGACAACCTGCAGGGCGGCGACGACCTGGACCCCAACTACGTGCTGAGCTCGCGGGTGCGCACGG
GCCGCAGCATCCGCGGTTTCTGCCTCCCCCCGCACTGCAGCCGTGGGGAGCGCCGCGCCATCGAGAAGCTGGCGGTGGAA
GCCCTGTCCAGCCTGGACGGCGACCTGGCTGGCAGATACTACGCGCTCAAGAGCATGACCGAGGCGGAGCAGCAGCAGCT
CATCGACGACCACTTCCTCTTCGACAAGCCCGTGTCGCCCCTGCTGCTGGCCTCAGGCATGGCCCGCGACTGGCCCGACG
CCCGCGGCATCTGGCACAATGACAATAAGACTTTCCTGGTGTGGATCAACGAGGAGGACCACCTGCGGGTCATCTCCATG
CAGAAGGGGGGCAACATGAAGGAGGTGTTCACCCGCTTCTGCAACGGCCTCACCCAGATTGAAACTCTCTTCAAGTCGAA
GAACTACGAGTTCATGTGGAACCCCCACCTGGGCTACATCCTTACCTGCCCATCCAACCTGGGCACAGGGCTGCGGGCTG
GTGTGCACATCAAGCTGCCCCACCTGGGCAAGCACGAGAAGTTCTCTGAGGTGCTTAAGCGACTGAGGCTTCAGAAACGA
GGCACAGGCGGTGTGGACACAGCCGCTGTGGGCGGGGTCTTCGACGTCTCCAACGCAGACCGCCTGGGCTTCTCCGAGGT
GGAGCTGGTGCAGATGGTGGTGGACGGTGTGAAGCTGCTCATCGAGATGGAGCAGCGGCTGGAGCAGGGCCAGGCCATCG
ACGACCTCATGCCCGCCCAGAAGTGA

>ENSMODT00000017208.3|m.29992 ENSMODT00000017208.3|g.29992  ORF ENSMODT00000017208.3|g.29992 ENSMODT00000017208.3|m.29992 type:complete len:382 (+) ENSMODT00000017208.3:1-1146(+) [Monodelphis_domestica]
ATGCCGTTCTCCAATAGCCACAACATGCTGAAGTCCCGCTATACCGCTGAGGAGGAATACCCCGACCTCTGCTCGCACAA
CAACCACATGGCTAAGGTGCTGACCCCCGAGCTCTATGAAAAACTCCGGGATAAGGTCACACCCAGCGGTTTCACCCTGG
ATGATGTCATCCAGACCGGTGTGGACAACCCAGGGCACCCATTCATCATGACTGTGGGCTGTGTGGCTGGAGATGAAGAG
AGCTATGATGTGTTCAAGGAGCTGTTTGATCCAATCATTGAAGACCGACATGGGGGCTACAAGCCTTCGGATGAGCATAA
GACTGATCTCAATGCTGATAATCTGCAGGGTGGTGATGATCTGGACCCTAATTATGTGCTGAGTTCTCGTGTTCGAACTG
GCCGTAGCATCCGAGGATTCTGTCTGCCCCCACATTGTAGCCGAGGAGAGCGCCGTGCCATAGAGAAGCTCTCCGTGGAA
GCTCTGGCCAGCCTAGAGGGTGACCTGAATGGGAAGTACTATGCCTTGAAGAACATGACTGAGCAGGAGCAGCAGCAGCT
GATTGATGACCACTTTCTCTTTGACAAGCCTGTCTCCCCACTCCTCCTGGCATCTGGCATGGCCCGAGACTGGCCTGATG
GCAGGGGCATTTGGCACAATGACAACAAGACCTTCCTGGTGTGGATCAATGAGGAGGATCATCTGAGGGTCATCTCCATG
CAGAAGGGGGGTAACATGAAGGATGTGTTCACACGTTTCTGCACAGGGCTCACTCAGATTGAAACCCTTTTCAAGACCAA
GAACTACGAATTCATGTGGAACCCTCACCTGGGCTACATCCTGACTTGCCCCTCCAACCTGGGCACAGGCCTACGTGCTG
GTGTCCACATCAAACTTCCCCACCTGGGCAAGCATGAGAAGTTTGGGGAAGTACTGAAGAAGCTGAGGCTGCAGAAAAGG
GGGACAGGGGGTGTGGACACAGCAGCTGTGGGTGGTGTCTTTGACATCTCTAATGCTGATCGACTGGGCTTCTCAGAGGT
GGAGCTGGTCCAGATGGTGGTAGATGGTGTGAAATTGCTCATAGAGATGGAGAAGCGTTTGGAGCAGGGCCAGTCCATCG
ATGACCTCATGCCAGCCCAGAAATGA

>ENSMUST00000001304.8|m.42821 ENSMUST00000001304.8|g.42821  ORF ENSMUST00000001304.8|g.42821 ENSMUST00000001304.8|m.42821 type:complete len:382 (+) ENSMUST00000001304.8:1-1146(+) [Mus_musculus]
ATGCCCTTCTCCAACAGCCATAATACGCAGAAGCTGCGCTTCCCGGCCGAGGATGAGTTCCCTGATCTGAGCAGCCACAA
CAACCATATGGCCAAGGTGCTGACCCCGGAGCTGTACGCCGAGCTCCGTGCCAAGTGCACGCCGAGCGGCTTTACTTTGG
ACGACGCCATTCAGACTGGCGTAGACAATCCGGGCCACCCGTACATCATGACTGTGGGTGCAGTGGCGGGCGACGAGGAG
AGTTACGACGTATTCAAGGACCTCTTCGACCCCATTATTGAGGAGCGGCACGGCGGCTACCAGCCCAGTGATGAGCACAA
GACCGACCTCAACCCAGACAACCTGCAGGGTGGCGATGACCTGGACCCCAACTACGTGCTGAGCTCGCGAGTGCGCACAG
GCCGCAGCATCCGCGGCTTCTGTCTCCCCCCGCACTGCAGCCGCGGGGAGCGCCGCGCCATCGAGAAGCTGGCAGTAGAA
GCTCTGTCCAGCCTAGATGGCGACCTGTCTGGCAGGTACTACGCGCTCAAGAGCATGACTGAGGCGGAGCAGCAGCAGCT
CATTGACGACCACTTCCTCTTCGATAAGCCTGTGTCGCCTCTGCTGCTGGCCTCCGGCATGGCCCGGGACTGGCCGGATG
CTCGTGGCATATGGCACAATGACAATAAGACTTTCCTGGTGTGGATTAACGAGGAGGACCACCTGCGAGTCATCTCCATG
CAGAAGGGGGGCAACATGAAGGAAGTGTTCACCCGATTCTGCACCGGCCTCACTCAGATCGAAACTCTCTTCAAGTCCAA
GAACTATGAGTTCATGTGGAATCCTCACCTGGGCTACATCCTCACATGCCCATCCAACCTGGGCACCGGACTGCGGGCAG
GTGTGCACATCAAGCTGCCCCACCTGGGGAAGCACGAGAAGTTCTCGGAGGTGCTCAAGCGGCTGCGGCTTCAGAAGCGA
GGCACAGGTGGCGTGGACACCGCTGCTGTCGGTGGGGTGTTTGATGTCTCCAACGCTGACCGCCTGGGCTTCTCGGAGGT
GGAACTGGTGCAGATGGTGGTGGACGGAGTGAAACTACTCATTGAGATGGAGCAACGGCTGGAGCAGGGTCAGGCAATCG
ATGACCTCATGCCGGCCCAGAAGTGA

>lcl|NW_004438415.1_cds_XP_004262482.1_410|m.759 lcl|NW_004438415.1_cds_XP_004262482.1_410|g.759  ORF lcl|NW_004438415.1_cds_XP_004262482.1_410|g.759 lcl|NW_004438415.1_cds_XP_004262482.1_410|m.759 type:complete len:382 (+) lcl|NW_004438415.1_cds_XP_004262482.1_410:1-1146(+) [Orcinus_orca]
ATGCCCTTCTCCAACAGCCACAACACGCTGAAGCTGCGCTTCCCGGCCGAGGACGAGTACCCCGACCTCAGTGGCCACAA
CAATCACATGGCCAAGGTACTGACCCCCGAGCTGTACGCCGAGCTGCGCGCTAAGAGCACGCCGAGCGGCTTCACGCTGG
ACGACGTCATCCAGACTGGCGTGGACAACCCAGGCCACCCCTATATTATGACCGTGGGCTGCGTGGCTGGCGACGAGGAG
TCGTACGACGTGTTCAAGGAGCTCTTTGACCCCATCATTGAGGATCGGCACGGCGGCTATAAGCCCACAGACGAGCACAA
GACCGACCTCAACCCCGACAACCTGCAGGGCGGCGACGACCTGGACCCCAACTACGTGCTGAGCTCGCGGGTGCGCACGG
GCCGCAGCATCCGCGGCTTCTGCCTCCCCCCGCACTGCAGCCGCGGGGAGCGCCGCGCCATCGAGAAGCTTGCCATCGAA
GCCCTGTCGAGCCTGGACGGTGACCTGGCGGGGAGGTACTATGCGCTCAAAAGCATGACCGAAGCGGAACAGCAGCAGCT
CATCGACGACCACTTCCTTTTCGATAAGCCTGTGTCGCCCCTGCTGCTGGCCTCAGGCATGGCCCGCGACTGGCCGGATG
CCCGCGGCATCTGGCACAATGACAATAAGACCTTCCTGGTGTGGATCAATGAGGAGGACCACCTGCGGGTCATCTCCATG
CAGAAGGGAGGCAAGATGAAGGAGGTGTTCACCCGCTTCTGCAATGGCCTCACCCAGATTGAAACGCTCTTCAAGTCTAA
GAACTACGAATTCATGTGGAACCCTCACCTGGGCTACATCCTCACCTGCCCGTCTAACCTGGGCACAGGGCTGCGGGCAG
GGGTGCACATCAAGTTGCCCCACCTGGGCAAGCACGAGAAGTTCCCGGAGGTGCTCAAGCGGCTGCGGCTTCAGAAGCGA
GGCACAGGCGGTGTGGACACGGCTGCCGTGGGCGGGATCTTTGACGTCTCCAACGCAGACCGCTTGGGCTTCTCGGAGGT
GGAGCTGGTGCAGATGGTGGTGGACGGCGTGAAGCTGCTCATTGAGATGGAGCAGCGGCTGGAGCAGGGCAAGGCCATCG
ATGACCTTGTGCCTGCCCAGAAGTGA

>ENSOANT00000001219.1|m.5426 ENSOANT00000001219.1|g.5426  ORF ENSOANT00000001219.1|g.5426 ENSOANT00000001219.1|m.5426 type:5prime_partial len:319 (+) ENSOANT00000001219.1:1-957(+) [Ornithorhynchus_anatinus]
CCAGGACACCCATTCATCATGACGGTGGGCTGCGTGGCTGGGGACGAGGAGTCCTATGAAGTGTTCAAGGAGCTGTTTGA
CCCCATAATCCAGGACCGGCATGGGGGCTACAAGCCCAGCGATGAGCACAAAACCGACCTGAACCCAGATAATCTGGAGG
GTGGCGACGACCTGGATCCCAACTACGTGCTGAGCTCCCGTGTGCGGACCGGCCGCAGCATCCGCGGCTTCTGCCTCCCT
CCGCACTGCAGCCGGGGAGAGCGCCGCGCCATCGAGAAGCTCTCCGTCGAAGCTTTGGCCAGTCTGGAGGGAGACCTCAC
GGGCAAGTACTACGCCCTGAAGAACATGACGGAGCAGGAACAGCAGCAGCTGATCGACGACCACTTCCTCTTCGACAAGC
CCGTGTCTCCCTTGCTCCTGGCCTCCGGCATGGCCCGGGACTGGCCCGACGGTAGAGGCATTTGGCATAATGACAACAAG
ACTTTCCTCGTGTGGATTAATGAGGAGGACCACCTCCGTGTCATCTCCATGCAGAAGGGGGGCAACATGAAGGAGGTATT
TACCCGCTTCTGCACAGGGCTGACCCAGATCGAATCCCTCTTCAAGACCAAGAACTATGAGTTCATGTGGAACCCCCACC
TGGGCTACATCCTGACCTGCCCCTCCAATCTGGGCACGGGGCTGCGGGGTGGCGTGCACATCAAGCTGCCCCACCTGGGC
AAGCACGAGAAGTTTGGTGACATCCTCAAGAAGCTCCGGCTGCAGAAGAGGGGCACAGGGGGCGTGGACACGGCCGCCGT
CGGGGGCGTGTTTGACATCTCCAATGCCGACCGGCTGGGCTTCTCCGAGGTGGAGCTGGTGCAGATGGTGGTGGACGGGG
TCAAGCTCCTGATCGAGATGGAGAAGCGGCTGGAGAAGGGGCAGCCCATCGACGACCTCCTGCCGGCCCAGAAGTGA

>ENSOCUT00000008819.3|m.31167 ENSOCUT00000008819.3|g.31167  ORF ENSOCUT00000008819.3|g.31167 ENSOCUT00000008819.3|m.31167 type:complete len:382 (+) ENSOCUT00000008819.3:1-1146(+) [Oryctolagus_cuniculus]
ATGCCCTTCTCCAACACCCACAACACGCTGAAGCTGCGCTTCCCGGCCGAGGACGAGTTCCCCGACCTGAGCGCCCACAA
TAACCACATGGCCAAAGTGCTGACCCCCGAGATGTACGCCGAGCTGCGCGCCAAGAGCACGCCCAGCGGCTTCACGCTGG
ACGACGTCATCCAGACCGGCGTCGACAACCCGGGCCACCCGTTCATCATGACCGTGGGCTGCGTGGCGGGCGACGAGGAG
TCCTACGAGGTGTTCAAGGAGCTCTTCGACCCCATCATCGAGGACCGGCACGGCGGCTACAAGCCCAGCGACGAGCACAA
GACCGACCTCAACCCCGACAACCTGCAGGGCGGCGACGACCTGGACCCTAACTACGTGCTGAGCTCGCGGGTGCGCACTG
GCCGCAGCATCCGGGGCTTCTGCCTGCCCCCGCACTGCAGCCGCGGCGAGCGCCGCGCCGTCGAGAAGCTGGCGGTGGAA
GCGCTGTCCAGCCTGGACGGCGACCTGGCCGGCAGGTACTACGCGCTCAAGAGCATGACCGAGGCGGAGCAGCAGCAGCT
CATCGACGACCACTTCCTCTTCGACAAGCCCGTGTCGCCCCTGCTGCTGGCCTCCGGCATGGCCCGCGACTGGCCGGACG
CCCGCGGTATTTGGCACAATGACAACAAGACCTTCCTGGTGTGGATCAACGAGGAGGACCACCTCCGGGTCATCTCCATG
CAGAAGGGTGGCAACATGAAGGAGGTGTTCACGCGCTTCTGCAATGGCCTCACCCAGATCGAAACGCTCTTCAAGTCTAA
GAACTACGAGTTCATGTGGAACCCTCACCTGGGCTACATCCTCACCTGCCCCTCCAACCTGGGCACGGGGCTGCGGGCAG
GCGTGCACATCAAGCTGCCCCACCTGGGCCAGCACGAGAAGTTCTCCGAGGTGCTCAAGCGGCTGCGGCTTCAGAAGCGA
GGCACAGGTGGTGTGGACACGGCCGCCGTGGGCGGGGTCTTTGACGTCTCCAACGCCGACCGCCTGGGCTTCTCCGAGGT
GGAGCTGGTGCAGATGGTGGTGGACGGCGTGAAGCTGCTCATTGAGATGGAGCAGCGGCTGGAGCAGGGCCAGGCCATCG
ACGACCTCATGCCTGCCCAGAAGTGA

>ENSPPYT00000007291.1|m.12675 ENSPPYT00000007291.1|g.12675  ORF ENSPPYT00000007291.1|g.12675 ENSPPYT00000007291.1|m.12675 type:5prime_partial len:278 (+) ENSPPYT00000007291.1:1-834(+) [Pongo_abelii]
AGCCACAACGCACTGAAGCTGCGCTTCCCGGCCGAGGACGAGTTCCCCGACCTGAGCGCCCACAACAACCACATGGCCAA
GGTGCTGACCCCCGAGCTGTACGCGGAGCTGCGAGCCAAGAGCACGCCGAGCGGCTTCACGCTGGACGACGTCATCCAGA
CAGGCGTGGACAACCCGGGCCACCCGTACATCATGACCGTGGGCTGCGTGGCGGGCGACGAGGAGTCCTACGAAGTGTTC
AAGGATCTCTTCGACCCCATCATCGAGGACCGGCACGGCGGCTACAAGCCCAGCGATGAGCACAAGACCGACCTCAACCC
CGACAACCTGCAGGGCGGCGACGACCTGGACCCCAACTACGTGCTGAGCTCGCGGGTGCGCACGGGCCGCAGCATCCGTG
GCTTCTGCCTCCCCCCGCACTGCAGCCGCGGGGAGCGCCGCGCCATCGAGAAGCTCGCGGTGGAAGTTGAAACTCTCTTC
AAGTCTAAGGACTATGAGTTCATGTGGAACCCTCACCTGGGCTACATCCTCACCTGCCCATCCAACCTGGGCACAGGGCT
GCGGGCAGGTGTGCATATCAAGCTGCCCCACCTGGGCAAGCATGAGAAGTTCTCGGAGGTGCTTAAGCGGCTGCGACTTC
AGAAGCGAGGCACCGGCGGTGTGGACACCGCTGCGGTGGGCGGGGTCTTCGACGTCTCCAACGCTGACCGCCTGGGCTTC
TCAGAGGTGGAGCTGGTGCAGATGGTGGTGGACGGAGTGAAGCTGCTCATCGAGATGGAGCAGCGGCTGGAGCAGGGCCA
GGCCATCGACGACCTCATGCCTGCCCAGAAGTGA

>ENSSSCT00000024050.2|m.7166 ENSSSCT00000024050.2|g.7166  ORF ENSSSCT00000024050.2|g.7166 ENSSSCT00000024050.2|m.7166 type:complete len:382 (+) ENSSSCT00000024050.2:1-1146(+) [Sus_scrofa]
ATGCCCTTCTCCAACAGCCACAACACGCTGAAGCTGCGCTTCCCGGCTGAGGACGAGTTCCCCGACCTCAGCGGCCACAA
CAACCACATGGCCAAGGTGCTGACCCCCGAGCTGTATGCCGAGCTGCGCGCTAAGAGCACGCCCAGCGGCTTCACGTTGG
ACGACGTCATCCAGACCGGCGTGGACAACCCAGGCCACCCCTATATCATGACTGTGGGCTGCGTTGCTGGCGACGAGGAG
TCGTATGACGTGTTCAAGGAACTCTTTGACCCCATCATTGAGGACCGGCACGGCGGCTACAAGCCTAGCGATGAGCACAA
GACCGATCTCAACCCAGACAACCTTCAGGGCGGCGACGACCTGGACCCCAACTACGTGCTGAGCTCGCGGGTGCGCACGG
GCCGCAGCATCCGCGGCTTCTGTCTACCCCCGCACTGCAGCCGCGGGGAGCGCCGCGCCATCGAGAAGCTCGCTGTCGAA
GCCCTGTCGAGCCTGGACGGTGACCTGGCGGGGAGGTACTACGCGCTCAAAAGCATGACCGAGGCGGAACAGCAGCAGCT
CATCGACGACCACTTCCTTTTCGACAAGCCCGTGTCGCCCCTGCTGCTGGCCTCGGGCATGGCCCGCGACTGGCCCGATG
CCCGCGGCATCTGGCACAATGACAATAAGACCTTCCTGGTGTGGATCAACGAGGAGGACCACCTGCGGGTCATCTCCATG
CAGAAGGGGGGCAACATGAAGGAGGTGTTCACCCGCTTCTGCAATGGCCTCACTCAGATCGAAACCCTCTTCAAGTCCAA
GAACTACGAGTTCATGTGGAACCCTCACCTGGGCTACATCCTGACCTGCCCATCCAACCTGGGCACGGGGCTGCGGGCAG
GTGTGCACATCAAGTTGCCCCACCTGGGCAAGCACGAGAAGTTCCCCGAGGTGCTCAAGCGGCTGCGGCTCCAGAAGCGA
GGCACAGGCGGTGTGGACACCGCCGCTGTGGGCGGGGTCTTCGATGTCTCCAATGCTGACCGCCTGGGCTTCTCCGAGGT
GGAGCTGGTGCAGATGGTGGTGGACGGGGTGAAGCTGCTCATCGAGATGGAGCAGCGGCTGGAGCAGGGCCAGGCCATTG
ATGACCTCGTGCCCGCCCAGAAGTGA

>ENSTTRT00000006454.1|m.24769 ENSTTRT00000006454.1|g.24769  ORF ENSTTRT00000006454.1|g.24769 ENSTTRT00000006454.1|m.24769 type:5prime_partial len:279 (+) ENSTTRT00000006454.1:1-837(+) [Tursiops_truncatus]
GACGAGCACAAGACCGACCTCAACCCCGACAACCTGCAGGGCGGCGACGACCTGGACCCCAACTACGTGCTGAGCTCGCG
GGTGCGCACGGGCCGCAGCATCCGCGGCTTCTGCCTCCCCCCGCACTGCAGCCGCGGGGAGCGCCGCGCCATCGAGAAGC
TTGCCATCGAAGCCCTGTCGAGCCTGGACGGTGACCTGGCGGGGAGGTACTATGCGCTCAAAAGCATGACCGAAGCGGAA
CAGCAGCAGCTCATCGACGACCACTTCCTTTTCGATAAGCCTGTGTCGCCCCTGCTGCTGGCCTCAGGCATGGCCCGCGA
CTGGCCGGATGCCCGCGGCATCTGGCACAATGACAATAAGACCTTCCTGGTGTGGATCAATGAGGAGGACCACCTGCGGG
TCATCTCCATGCAGAAGGGAGGCAAGATGAAGGAGGTGTTCACCCGCTTCTGCAATGGCCTCACCCAGATTGAAACGCTC
TTCAAGTCTAAGAACTACGAATTCATGTGGAACCCTCACCTGGGCTACATCCTCACCTGCCCGTCTAACCTGGGCACAGG
GCTGCGGGCAGGGGTGCACATCAAGTTGCCCCACCTGGGCAAGCACGAGAAGTTCCCGGAGGTGCTCAAGCGGCTGCGGC
TTCAGAAGCGAGGCACAGGCGGTGTGGACACGGCTGCCGTGGGCGGGATCTTTGACGTCTCCAACGCAGACCGCTTGGGC
TTCTCGGAGGTGGAGCTGGTGCAGATGGTGGTGGACGGCGTGAAGCTGCTCATTGAGATGGAGCAGCGGCTGGAGCAGGG
CAAGGCCATCGATGACCTTGTGCCTGCCCAGAAGTGA

>CKB|ENSG00000166165 [cellage_279]
ATGCCCTTCTCCAACAGCCACAACGCACTGAAGCTGCGCTTCCCGGCCGAGGACGAGTTCCCCGACCTGAGCGCCCACAA
CAACCACATGGCCAAGGTGCTGACCCCCGAGCTGTACGCGGAGCTGCGCGCCAAGAGCACGCCGAGCGGCTTCACGCTGG
ACGACGTCATCCAGACAGGCGTGGACAACCCGGGCCACCCGTACATCATGACCGTGGGCTGCGTGGCGGGCGACGAGGAG
TCCTACGAAGTGTTCAAGGATCTCTTCGACCCCATCATCGAGGACCGGCACGGCGGCTACAAGCCCAGCGATGAGCACAA
GACCGACCTCAACCCCGACAACCTGCAGGGCGGCGACGACCTGGACCCCAACTACGTGCTGAGCTCGCGGGTGCGCACGG
GCCGCAGCATCCGTGGCTTCTGCCTCCCCCCGCACTGCAGCCGCGGGGAGCGCCGCGCCATCGAGAAGCTCGCGGTGGAA
GCCCTGTCCAGCCTGGACGGCGACCTGGCGGGCCGATACTACGCGCTCAAGAGCATGACGGAGGCGGAGCAGCAGCAGCT
CATCGACGACCACTTCCTCTTCGACAAGCCCGTGTCGCCCCTGCTGCTGGCCTCGGGCATGGCCCGCGACTGGCCCGACG
CCCGCGGTATCTGGCACAATGACAATAAGACCTTCCTGGTGTGGGTCAACGAGGAGGACCACCTGCGGGTCATCTCCATG
CAGAAGGGGGGCAACATGAAGGAGGTGTTCACCCGCTTCTGCACCGGCCTCACCCAGATTGAAACTCTCTTCAAGTCTAA
GGACTATGAGTTCATGTGGAACCCTCACCTGGGCTACATCCTCACCTGCCCATCCAACCTGGGCACCGGGCTGCGGGCAG
GTGTGCATATCAAGCTGCCCAACCTGGGCAAGCATGAGAAGTTCTCGGAGGTGCTTAAGCGGCTGCGACTTCAGAAGCGA
GGCACAGGCGGTGTGGACACGGCTGCGGTGGGCGGGGTCTTCGACGTCTCCAACGCTGACCGCCTGGGCTTCTCAGAGGT
GGAGCTGGTGCAGATGGTGGTGGACGGAGTGAAGCTGCTCATCGAGATGGAGCAGCGGCTGGAGCAGGGCCAGGCCATCG
ACGACCTCATGCCTGCCCAGAAATGA
