# Supplementary material for: A multidimensional systems biology analysis of cellular senescence in aging and disease
Source: Genome Biol. 2020 Apr 7;21:91. doi: 10.1186/s13059-020-01990-9 (PMC7333371; doi:10.1186/s13059-020-01990-9)
Supplement: Supplementary file 3 — 271 CellAge orthogroups. Directory containing FASTA files of CellAge orthogroups. [file 13059_2020_1990_MOESM3_ESM.zip › SI Cellage_Orthologous-Groups/ENSG00000111875.fa]

>bmy_12453 [Balaena_mysticetus]
ATGGCAAAGGTTCAGGTGAACAATGTAGTGGTGCTGGATAACCCTTCTCCTTTCTACAACCCATTCCAGTTCGAGATCAC
CTTCGAGTGCATCGAGGACCTGTCTGAAGACCTGGAATGGAAAATTATCTATGTGGGCTCCGCAGAAAGTGAAGAATACG
ATCAAGTTTTAGACTCTGTTTTAGTGGGCCCTGTTCCTGCAGGAAGGCATATGTTTGTATTTCAGGCTGATGCACCTAAT
CCGGGACTCATTCCAGATGCAGATGCAGTAGGTGTAACAGTTGTGCTAATTACATGCACCTATCGAGGTCAAGAATTTAT
TAGAGTTGGTTATTATGTAAATAATGAATATACTGAGACAGAATTAAGGGAAAATCCGCCAGTAAAACCAGACTTTTCTA
AGCTTCAAAGGAACATTTTGGCATCCAATCCCAGAGTCACAAGATTCCACATTAACTGGGAAGATAACACAGAAAAACTG
GAAGATGCAGAGAGCAGTAATCCAAATCTACAATCACTTCTTTCAACAGATGCATTACCTTCAGCATCAAAGGGATGGTC
CACATCAGAAAACTCACTAAATGTCATGTTAGAATCCCACATGGACTGCATGTGA

>lcl|AC_000166.1_cds_NP_001069961.1_17455|m.19716 lcl|AC_000166.1_cds_NP_001069961.1_17455|g.19716  ORF lcl|AC_000166.1_cds_NP_001069961.1_17455|g.19716 lcl|AC_000166.1_cds_NP_001069961.1_17455|m.19716 type:complete len:205 (+) lcl|AC_000166.1_cds_NP_001069961.1_17455:1-615(+) [Bos_taurus]
ATGGCAAAGGTTCAGGTGAACAATGTAGTGGTGCTGGATAACCCTTCTCCTTTCTACAACCCATTCCAGTTCGAGATCAC
CTTCGAGTGCATCGAGGACCTGTCTGAAGACCTGGAATGGAAAATTATCTATGTGGGCTCTGCAGAAAGTGAAGAATACG
ATCAAGTTTTAGACTCTGTTTTAGTGGGCCCTGTTCCTGCAGGACGGCATATGTTTGTATTTCAGGCTGACGCACCTAAC
CCGGGACTCATTCCAGATGCAGATGCTGTAGGTGTAACAGTTGTGCTAATAACGTGCACCTATCGAGGTCAAGAGTTTAT
TAGAGTTGGTTATTATGTAAATAATGAATATACCGAGACAGAATTAAGGGAAAATCCGCCAGTAAAACCAGACTTTTCTA
AGCTTCAAAGGAATATTTTGGCATCCAATCCCAGAGTAACAAGATTCCACATTAATTGGGAAGATAACACAGAAAAACTG
GAAGATGCAGAGAGCAGTAATCCAAATCTACCGTCACTTCTTTCAACAGATGCATTACCTTCGGCATCAAAGGGATGGTC
CACATCAGAAAACTCACTAAATGTCATGTTAGAATCCCACATGGACTGCATGTGA

>ENSCJAT00000066801.1|m.5783 ENSCJAT00000066801.1|g.5783  ORF ENSCJAT00000066801.1|g.5783 ENSCJAT00000066801.1|m.5783 type:complete len:205 (+) ENSCJAT00000066801.1:1-615(+) [Callithrix_jacchus]
ATGGCAAAGGTTCAGGTGAACAATGTAGTGGTGCTGGATAATCCTTCTCCTTTCTACAACCCGTTCCAGTTCGAGATCAC
CTTCGAGTGCATCGAGGACCTGTCTGAAGACTTGGAATGGAAAATTATATATGTGGGCTCTGCAGAAAGTGAAGAATACG
ATCAAGTTTTAGACTCTGTTTTAGTGGGTCCTGTTCCTGCAGGAAGGCATATGTTTGTATTTCAGGCTGATGCACCTAAT
CCAGGACTCATTCCAGATGCAGATGCAGTAGGTGTAACTGTTGTGCTAATTACTTGCACCTATCGAGGACAAGAATTTAT
TAGAGTTGGCTATTATGTAAATAATGAATATACCGAGACAGAATTAAGGGAAAATCCGCCAGTAAAACCAGACTTTTCTA
AGCTTCAAAGGAATATTTTGGCATCTAATCCCAGGGTCACAAGATTCCACATTAATTGGGAAGATAACACAGAAAAACTG
GAAGATACAGAGAGTAGTAATCCAAATCTACAGTCACTTCTTTCAACAGATGCATTACCTTCAGCATCAAAGGGATGGTC
CACATCAGAAAACTCACTAAATGTCATGTTAGAATCCCACATGGACTGCATGTGA

>ENSCAFT00000001453.3|m.18422 ENSCAFT00000001453.3|g.18422  ORF ENSCAFT00000001453.3|g.18422 ENSCAFT00000001453.3|m.18422 type:complete len:205 (+) ENSCAFT00000001453.3:1-615(+) [Canis_familiaris]
ATGGCAAAGGTTCAGGTGAACAATGTAGTGGTGCTGGATAACCCTTCTCCTTTCTACAACCCGTTCCAGTTCGAGATCAC
CTTCGAGTGCATCGAGGACCTGTCTGAAGACTTGGAATGGAAAATTATCTATGTGGGCTCTGCAGAAAGTGAAGAATACG
ACCAAGTTTTAGACTCTGTTTTAGTGGGCCCTGTTCCTGCAGGAAGGCATATGTTTGTATTTCAGGCTGATGCACCTAAT
CCAGGACTCATTCCAGATGCAGATGCAGTGGGTGTAACCGTTGTGCTAATTACATGTACCTATCGAGGTCAAGAATTTAT
TAGAGTTGGCTATTATGTAAATAATGAATATACTGAGACAGAACTAAGGGAAAATCCACCAGTAAAACCAGACTTTTCTA
AGCTTCAAAGGAACATTTTGGCATCTAATCCCAGAGTCACAAGATTCCACATTAATTGGGAAGATAACACAGAAAAACTG
GAAGATGCAGAGAGCAGTAATCCAAATCTACAATCACTTCTTTCAACAGATGCATTACCTTCAGCATCAAAGGGATGGTC
CACGTCAGAAAACTCATTAAATGTCATGTTAGAATCCCATATGGACTGCATGTGA

>ENSCCAT00000004912.1|m.1197 ENSCCAT00000004912.1|g.1197  ORF ENSCCAT00000004912.1|g.1197 ENSCCAT00000004912.1|m.1197 type:complete len:205 (+) ENSCCAT00000004912.1:1-615(+) [Cebus_capuchinus]
ATGGCAAAGGTTCAGGTGAACAATGTAGTGGTGCTGGATAATCCTTCTCCTTTCTACAACCCGTTCCAGTTCGAGATCAC
CTTCGAGTGCATCGAGGACCTGTCTGAAGACTTGGAATGGAAAATTATATATGTGGGCTCTGCAGAAAGTGAAGAATACG
ATCAAGTTTTAGACTCTGTTTTAGTGGGTCCTGTTCCTGCAGGAAGGCATATGTTTGTATTTCAGGCTGATGCACCTAAT
CCAGGACTCATTCCAGATGCAGATGCAGTAGGTGTAACTGTTGTGCTAATTACTTGCACCTATCGAGGACAAGAATTTAT
TAGAGTTGGCTATTATGTAAATAATGAATATACCGAGACAGAATTAAGAGAAAATCCACCAGTAAAACCAGACTTTTCTA
AGCTTCAAAGGAATATTTTGGCATCTAATCCCAGAGTCACAAGATTCCACATTAATTGGGAAGATAACACAGAAAAACTG
GAAGATGCAGAGAGTAGTAATCCAAATCTACAGTCACTTCTTTCAACAGATGCATTACCTTCAGCATCAAAAGGATGGTC
CACATCAGAAAACTCACTAAATGTCATGTTAGAATCCCACATGGACTGCATGTGA

>ENSDNOT00000036129.1|m.16382 ENSDNOT00000036129.1|g.16382  ORF ENSDNOT00000036129.1|g.16382 ENSDNOT00000036129.1|m.16382 type:complete len:205 (+) ENSDNOT00000036129.1:1-615(+) [Dasypus_novemcinctus]
ATGGCAAAGGTTCAGGTGAACAATGTAGTGGTGCTGGATAACCCTTCTCCTTTCTACAACCCCTTCCAGTTCGAGATCAC
CTTCGAGTGCATCGAGGACCTCTCTGAAGACTTGGAATGGAAAATTATCTATGTGGGCTCTGCAGAAAGTGAAGAATACG
ACCAAGTTTTAGACTCTGTTTTAGTGGGTCCTGTTCCTGCAGGAAGGCATATGTTTGTATTTCAGGCTGATGCACCTAAT
CCAGGACTCATTCCAGATGCAGATGCAGTAGGTGTAACAGTTGTGCTAATTACATGTACCTATCGAGGTCAAGAATTTAT
TAGAGTTGGCTACTATGTAAATAATGAATATACTGAGACAGAATTAAGGGAAAATCCACCAGTAAAACCAGATTTTTCTA
AGCTTCAAAGGAATATTTTGGCATCTAATCCCAGGGTCACAAGATTCCACATTAATTGGGAAGATAACACAGAAAAACTG
GAAGATGCAGAGAGCAGTAATCCAAATCTACAGTCTCTTCTTTCGACAGATGCATTGCCTTCAGCATCAAAGGGATGGTC
CACATCAGAAAACTCACTAAATGTCATGTTAGAATCCCACATGGACTGCATGTGA

>lcl|NW_004558711.1_cds_XP_012859941.1_6419|m.13229 lcl|NW_004558711.1_cds_XP_012859941.1_6419|g.13229  ORF lcl|NW_004558711.1_cds_XP_012859941.1_6419|g.13229 lcl|NW_004558711.1_cds_XP_012859941.1_6419|m.13229 type:5prime_partial len:170 (+) lcl|NW_004558711.1_cds_XP_012859941.1_6419:1-510(+) [Echinops_telfairi]
CTAGACTTGGAGTGGAAAATTATCTATGTGGGCTCTGCAGAAAGTGAAGAATACGATCAAGTTTTAGACTCTGTTTTAGT
GGGACCTGTTCCTGCAGGAAGGCATATGTTTGTATTTCAGGCTGATGCACCTAACCCAGGACTCATTCCAGATGCAGATG
CAGTAGGTGTAACAGTTGTGCTAATCACATGCACCTATCGAGGTCAAGAATTTATTAGAGTTGGCTATTATGTAAATAAT
GAATATACCGAGACAGAATTAAGGGAAAATCCACCGGTAAAACCAGACTTTTCTAAGCTTCAAAGGAACATTTTGGCATC
TAATCCCAGGGTCACAAGATTCCACATTAATTGGGAAGATAACACAGAGAAACTGGAAGATGCAGAGAGCAGTAATCCAA
ACCTACAGTCCCTTCTTTCAACAGATGCCTTGCCTTCAGCATCCAAGGGATGGTCCACGTCAGAAAACTCGCTCAATGTC
ATGTTAGAATCCCACATGGACTGCATGTGA

>ENSECAT00000015342.1|m.21518 ENSECAT00000015342.1|g.21518  ORF ENSECAT00000015342.1|g.21518 ENSECAT00000015342.1|m.21518 type:5prime_partial len:171 (+) ENSECAT00000015342.1:1-513(+) [Equus_caballus]
CCCCTAGACTTGGAATGGAAAATTATCTATGTGGGCTCTGCAGAAAGTGAAGAATACGATCAAGTTTTAGACTCTGTTTT
AGTGGGCCCTGTTCCTGCAGGAAGGCATATGTTTGTATTTCAGGCTGATGCACCTAATCCAGGACTCATTCCAGATGCAG
ATGCCGTAGGTGTAACAGTTGTGCTAATTACATGCACCTATCGAGGTCAAGAATTTATTAGAGTTGGCTATTATGTAAAT
AATGAATATACCGAGACAGAATTAAGGGAAAATCCGCCAGTAAAACCAGACTTTTCTAAGCTTCAAAGGAACATTTTGGC
ATCTAATCCCAGAGTCACAAGATTCCACATTAATTGGGAAGATAACACAGAAAAACTGGAAGATGCAGAGAGCAGTAATC
CAAATCTACAATCACTTCTTTCAACAGATGCATTACCTTCAGCATCGAAGGGATGGTCCACATCAGAAAACTCACTAAAT
GTCATGTTAGAATCCCACATGGACTGCATGTGA

>ENSHGLT00000004174.1|m.6557 ENSHGLT00000004174.1|g.6557  ORF ENSHGLT00000004174.1|g.6557 ENSHGLT00000004174.1|m.6557 type:complete len:205 (+) ENSHGLT00000004174.1:1-615(+) [Heterocephalus_glaber]
ATGGCCAAGGTCCAGGTGAACAATGTGGTGGTGCTGGACAACCCGTCCCCCTTCTACAACCCGTTCCAGTTCGAGATCAC
ATTCGAGTGCATCGAGGACCTGAGCGAAGACTTGGAGTGGAAAATTATCTACGTGGGCTCTGCGGAAAGTGAGGAATACG
ATCAAGTTCTAGACTCTGTTTTGGTGGGCCCTGTTCCTGCAGGAAGGCATATGTTTGTATTTCAGGCCGATGCACCCAAT
CCGGGACTCATCCCAGATGCAGATGCTGTCGGTGTCACCGTTGTGCTAATTACTTGCACCTACCGAGGCCAAGAATTTAT
TAGGGTTGGCTATTATGTAAATAACGAATATACTGAGACAGAATTAAGGGAAAACCCGCCAGTAAAACCGGACTTTTCTA
AGCTTCAAAGGAACATTTTGGCATCTAATCCCAGGGTCACAAGATTCCACATTAACTGGGAAGATAACACAGAAAAACTG
GAAGATGCAGAGAGCAGTAATCCAAATCTACAGTCACTTCTGTCAACAGATGCTCTACCTTCAGCGTCCAAGGGGTGGTC
AACATCAGAAAACTCACTGAACGTCATGTTAGAATCCCACATGGACTGCATGTGA

>ENST00000229595.5|m.61479 ENST00000229595.5|g.61479  ORF ENST00000229595.5|g.61479 ENST00000229595.5|m.61479 type:complete len:205 (+) ENST00000229595.5:1-615(+) [Homo_sapiens]
ATGGCAAAGGTTCAGGTGAACAATGTAGTGGTGCTGGATAACCCTTCTCCTTTCTACAACCCGTTCCAGTTCGAGATCAC
CTTCGAGTGCATCGAGGACCTGTCTGAAGACTTGGAATGGAAAATTATCTATGTGGGCTCTGCAGAAAGTGAAGAATACG
ATCAAGTTTTAGACTCTGTTTTAGTGGGTCCTGTTCCCGCAGGAAGGCATATGTTTGTATTTCAGGCTGATGCACCTAAT
CCAGGACTCATTCCAGATGCAGATGCAGTAGGCGTAACTGTTGTGCTAATTACTTGTACCTATCGAGGACAAGAATTTAT
TAGAGTTGGCTATTATGTAAATAATGAATATACTGAGACAGAATTAAGGGAAAATCCACCAGTAAAACCAGACTTTTCTA
AGCTTCAAAGGAATATTTTGGCATCTAATCCCAGGGTCACAAGATTCCACATTAATTGGGAAGATAACACAGAAAAACTG
GAAGATGCAGAGAGCAGTAATCCAAATCTACAGTCACTTCTTTCAACAGATGCATTACCTTCAGCATCAAAGGGATGGTC
CACATCAGAAAACTCACTAAATGTCATGTTAGAATCCCACATGGACTGCATGTGA

>ENSLAFT00000013911.2|m.14232 ENSLAFT00000013911.2|g.14232  ORF ENSLAFT00000013911.2|g.14232 ENSLAFT00000013911.2|m.14232 type:complete len:205 (+) ENSLAFT00000013911.2:1-615(+) [Loxodonta_africana]
ATGGCAAAGGTTCAGGTGAACAATGTAGTGGTGCTGGATAACCCTTCTCCTTTCTACAACCCGTTCCAGTTCGAGATCAC
CTTCGAGTGCATCGAGGACCTGTCTGAAGACCTGGAATGGAAAATTATCTATGTGGGCTCTGCAGAAAGTGAAGAGTACG
ATCAAGTTTTAGACTCTGTTTTAGTGGGACCTGTTCCTGCAGGAAGGCATATGTTTGTATTTCAGGCTGATGCACCTAAC
CCAGGACTCATTCCAGATGCAGACGCAGTAGGTGTAACAGTTGTGCTAATTACCTGCACCTATCGAGGTCAAGAATTTAT
TAGAGTTGGCTATTATGTAAATAATGAATATACTGAGACAGAATTAAGGGAAAATCCACCAGTAAAACCAGACTTTTCTA
AGCTTCAAAGGAACATTTTGGCGTCTAATCCCAGGGTCACAAGATTCCACATTAATTGGGAAGATAACACAGAAAAACTG
GAAGATGCAGAGAGCAGTAATCCAAATCTACAGTCACTTCTTTCAACAGATGCCTTGCCTTCAGCATCAAAGGGATGGTC
CACGTCAGAAAACTCACTAAATGTCATGTTAGAATCCCACATGGACTGCATGTGA

>ENSMMUT00000011920.3|m.29659 ENSMMUT00000011920.3|g.29659  ORF ENSMMUT00000011920.3|g.29659 ENSMMUT00000011920.3|m.29659 type:complete len:205 (+) ENSMMUT00000011920.3:1-615(+) [Macaca_mulatta]
ATGGCAAAGGTTCAGGTGAACAATGTAGTGGTGCTGGATAACCCTTCTCCTTTCTACAACCCGTTCCAGTTCGAGATCAC
CTTCGAGTGCATCGAGGACCTGTCTGAAGACTTGGAATGGAAAATTATCTATGTGGGCTCTGCAGAAAGTGAAGAATACG
ATCAAGTTTTAGACTCTGTTTTAGTGGGCCCTGTTCCTGCAGGAAGGCATATGTTTGTATTTCAGGCTGATGCACCTAAT
CCAGGACTCATTCCAGATGCAGATGCAGTAGGCGTAACTGTTGTGCTAATTACTTGTACCTATCGAGGACAAGAATTTAT
TAGAGTTGGCTATTATGTAAATAATGAATATACTGAGACAGAATTAAGGGAAAATCCGCCAGTAAAACCAGACTTTTCTA
AGCTTCAAAGGAATATTTTGGCATCTAATCCCAGGGTCACAAGATTCCACATTAATTGGGAAGACAACACAGAAAAACTG
GAAGATGCAGAGAGCAGTAATCCAAATCTACAGTCACTTCTTTCAACAGATGCATTACCTTCAGCATCAAAGGGATGGTC
CACATCAGAAAACTCACTAAATGTCATGTTAGAATCCCACATGGACTGCATGTGA

>ENSMICT00000016582.2|m.35060 ENSMICT00000016582.2|g.35060  ORF ENSMICT00000016582.2|g.35060 ENSMICT00000016582.2|m.35060 type:complete len:205 (+) ENSMICT00000016582.2:1-615(+) [Microcebus_murinus]
ATGGCAAAGGTTCAGGTGAACAATGTAGTGGTGCTGGATAACCCTTCTCCTTTCTACAACCCGTTCCAGTTCGAGATCAC
CTTCGAGTGCATCGAGGACCTGTCTGAAGACTTGGAGTGGAAAATTATCTATGTGGGCTCTGCAGAAAGTGAAGAATACG
ATCAAGTTTTAGATTCTGTTTTAGTGGGTCCTGTTCCTGCAGGAAGGCACATGTTTGTATTTCAGGCTGATGCACCTAAT
CCAGGACTCATTCCAGATGCAGATGCAGTAGGGGTAACAGTTGTGCTAATTACTTGTACCTACCGAGGTCAAGAATTCAT
TAGAGTTGGCTATTATGTAAATAATGAATATACTGAAACAGAATTAAGAGAAAATCCACCAGTAAAACCAGACTTTTCTA
AGCTTCAAAGGAACATTTTGGCATCTAATCCCAGGGTCACAAGATTCCACATTAATTGGGAAGATAACACAGAAAAACTG
GAAGATGCAGAGAGCAGTAATCCAAATCTACAGTCACTTCTTTCAACAGATGCATTACCTTCAGCGTCAAAGGGATGGTC
TACATCAGAAAACTCACTAAATGTCATGTTAGAATCCCACATGGACTGCATGTGA

>ENSMODT00000022562.2|m.34475 ENSMODT00000022562.2|g.34475  ORF ENSMODT00000022562.2|g.34475 ENSMODT00000022562.2|m.34475 type:complete len:205 (+) ENSMODT00000022562.2:1-615(+) [Monodelphis_domestica]
ATGGCAAAGGTTCAGGTGAACAATGTAGTGGTGCTGGACAATCCTTCTCCTTTCTACAACCCTTTTCAGTTCGAAATCAC
GTTTGAGTGCATAGAGGATCTGTCGGAAGACTTGGAGTGGAAAATTATCTATGTGGGTTCAGCAGAAAGTGAAGAATACG
ACCAAGTTTTAGACTCTGTTTTAGTGGGCCCTGTTCCTGCAGGAAGGCATATGTTTGTATTTCAGGCTGATGCACCAAAT
CCAGGACTTATTCCAGATGCAGATGCTGTAGGTGTTACAGTTGTGCTAATTACATGTACCTATCGAGGTCAAGAATTTAT
TAGAGTTGGCTATTATGTAAATAATGAATATACGGAGACAGAATTAAGGGAAAACCCACCAGTAAAACCAGACTTTTCTA
AGCTTCAAAGAAATATTTTGGCATCTAATCCCAGGGTCACAAGATTCCACATTAACTGGGAAGACAACACTGAAAAATTG
GAAGATGCAGAGAGCAGTAACCCAAACTTACAGTCACTTCTTTCAACAGATGCATTGCCATCAGCATCAAAGGGATGGTC
AACATCAGAAAATTCATTAAATGTCATGTTAGAATCCCATATGGACTGCATGTGA

>ENSMUST00000020004.7|m.26232 ENSMUST00000020004.7|g.26232  ORF ENSMUST00000020004.7|g.26232 ENSMUST00000020004.7|m.26232 type:complete len:205 (+) ENSMUST00000020004.7:1-615(+) [Mus_musculus]
ATGGCAAAGGTTCAGGTGAACAATGTAGTGGTGCTGGATAACCCGTCGCCTTTCTACAACCCGTTCCAGTTCGAGATCAC
CTTCGAGTGCATCGAGGACCTGTCTGAAGACTTGGAGTGGAAAATAATCTATGTGGGCTCTGCAGAAAGTGAAGAATACG
ATCAAGTTTTAGACTCTGTTTTAGTGGGTCCCGTTCCTGCAGGAAGGCATATGTTTGTGTTTCAGGCTGATGCACCGAAT
GCAGGACTCATCCCAGATGCAGATGCAGTGGGGGTAACAGTTGTTCTGATTACTTGCACCTACCGAGGTCAAGAATTTAT
TAGAGTTGGCTACTATGTAAATAATGAATACACTGAAACAGAATTAAGGGAAAACCCACCAGTAAAACCAGACTTTTCTA
AGCTTCAAAGGAATATTTTGGCATCTAATCCCAGAGTCACAAGATTCCACATTAACTGGGAAGATAATACAGAAAAACTG
GAAGATGCAGAGAGCAGTAACCCAAATCTACAGTCCCTTCTTTCAACAGATGCATTACCGTCAGCGTCAAAGGGATGGTC
CACGTCAGAAAACTCACTCAATGTTATGTTAGAATCCCACATGGACTGCATGTGA

>ENSMLUT00000013056.2|m.11965 ENSMLUT00000013056.2|g.11965  ORF ENSMLUT00000013056.2|g.11965 ENSMLUT00000013056.2|m.11965 type:complete len:205 (+) ENSMLUT00000013056.2:1-615(+) [Myotis_lucifugus]
ATGGCAAAGGTTCAGGTGAACAATGTAGTGGTGCTGGACAACCCGTCTCCCTTCTACAACCCCTTCCAGTTCGAGATCAC
CTTCGAGTGCATCGAGGACCTGTCTGAAGACCTGGAATGGAAAATTATCTATGTGGGCTCTGCAGAAAGTGAAGAATACG
ATCAAGTTTTAGACTCTGTTTTAGTGGGCCCTGTTCCTGCGGGAAGGCATATGTTTGTATTTCAGGCTGATGCACCTAAT
CCAGGACTCATTCCAGATGCAGATGCCGTAGGTGTAACAGTTGTGCTAATTACATGCACCTATCGAGGTCAAGAATTTAT
TAGAGTTGGCTATTATGTAAATAATGAATATACCGAGATAGAATTAAGGGAAAATCCACCAGTAAAACCAGACTTTTCTA
AGCTTCAAAGGAACATTTTGGCATCTAATCCCAGAGTCACAAGATTCCACATTAACTGGGAAGATAACACAGAAAAACTG
GAAGATGCAGAGAGCAGTAATCCAAATCTACAGTCACTTCTTTCAACAGATGCATTACCTTCAGCATCAAAGGGATGGTC
CACGTCAGAAAACTCACTAAATGTTATGTTAGAATCCCACATGGACTGCATGTGA

>lcl|NW_004438423.1_cds_XP_004264721.1_2908|m.4801 lcl|NW_004438423.1_cds_XP_004264721.1_2908|g.4801  ORF lcl|NW_004438423.1_cds_XP_004264721.1_2908|g.4801 lcl|NW_004438423.1_cds_XP_004264721.1_2908|m.4801 type:complete len:205 (+) lcl|NW_004438423.1_cds_XP_004264721.1_2908:1-615(+) [Orcinus_orca]
ATGGCAAAGGTTCAGGTGAACAATGTAGTGGTGCTGGATAACCCTTCTCCTTTCTACAACCCATTCCAGTTCGAGATCAC
CTTCGAGTGCATCGAGGACCTGTCTGAAGACCTGGAATGGAAAATTATCTATGTGGGCTCTGCAGAAAGTGAAGAATACG
ATCAAGTTTTAGACTCTGTTTTAGTGGGCCCTGTTCCTGCAGGAAGGCATATGTTTGTATTTCAGGCTGATGCACCTAAT
CCGGGACTCATTCCAGATGCAGATGCAGTAGGTGTAACAGTTGTGCTAATTACATGCACCTATCGAGGTCAAGAATTTAT
TAGAGTTGGTTATTATGTAAATAATGAATATACTGAGACAGAATTAAGGGAAAATCCGCCAGTAAAACCAGACTTTTCTA
AGCTTCAAAGGAACATTTTGGCATCCAATCCCAGAGTCACAAGATTCCACATTAATTGGGAAGATAACACAGAAAAACTG
GAAGATGCAGAGAGCAGTAATCCAAATCTACAATCACTTCTTTCAACAGATGCATTACCTTCAGCATCAAAGGGATGGTC
CACATCAGAAAACTCACTAAATGTCATGTTAGAATCCCACATGGACTGCATGTGA

>ENSOANT00000014035.2|m.33349 ENSOANT00000014035.2|g.33349  ORF ENSOANT00000014035.2|g.33349 ENSOANT00000014035.2|m.33349 type:complete len:177 (+) ENSOANT00000014035.2:1-531(+) [Ornithorhynchus_anatinus]
ATGTGGCTTTTGTGTTTTACTCTAGACTTAGAATGGAAAATAATCTATGTGGGCTCAGCTGAAAGTGAAGAATACGACCA
AGTTTTAGACTCTGTTTTAGTGGGCCCGGTACCTGCGGGAAGACACATGTTTGTATTTCAGGCCGACGCACCTAACCCGG
GACTCATTCCAGATGCGGACGCAGTAGGTGTGACAGTCGTGCTGATCACGTGCACCTATCGAGGCCAAGAATTTATTCGA
GTGGGCTATTATGTAAATAATGAATATACTGAGACAGAATTGAGGGAAAACCCTCCTGTAAAACCAGACTTTTCTAAGCT
TCAAAGGAATATTTTGGCATCCAATCCCAGGGTCACGAGATTCCACATTAACTGGGAAGACAACACAGAAAAACTGGAAG
ACGCAGAGAGTAGCAACCCCAACCTACAGTCCCTTCTTTCGACAGACGCACTGCCCTCGGCGTCGAAGGGGTGGTCGACG
TCAGAAAACTCCTTAAACGTCATGTTAGAATCGCACATGGACTGCATGTGA

>ENSOCUT00000015894.3|m.37103 ENSOCUT00000015894.3|g.37103  ORF ENSOCUT00000015894.3|g.37103 ENSOCUT00000015894.3|m.37103 type:5prime_partial len:185 (+) ENSOCUT00000015894.3:1-555(+) [Oryctolagus_cuniculus]
AAACCATTCTCTAGGCTGTCTGCTGAGTGCATTGAGGACCTCTCAGAAGACTTGGAATGGAAAATTATCTATGTGGGCTC
TGCAGAAAGTGAAGAATATGATCAAGTTTTAGACTCTGTTTTAGTGGGCCCTGTTCCTGCAGGAAGGCATATGTTTGTAT
TTCAGGCAGATGCACCTAATCCAGGACTCATTCCAGATGCTGATGCAGTAGGCGTAACAGTTGTGCTAATTACTTGTACC
TATCGAGGTCAAGAATTTATTAGAGTTGGCTACTATGTAAATAATGAATATACTGAGACAGAATTAAGGGAAAATCCGCC
AGTAAAACCAGACTTTTCTAAGCTTCAAAGGAACATTTTGGCATCTAATCCCAGGGTCACAAGATTCCACATTAATTGGG
AAGACAACACAGAAAAACTGGAAGATGCAGAGAGCAGTAATCCAAATCTACAGTCACTTCTGTCAACAGATGCATTACCT
TCTGCCTCAAAGGGATGGTCCACGTCAGAAAACTCACTAAATGTCATGTTAGAATCCCACATGGACTGCATGTGA

>ENSPPYT00000019749.2|m.34773 ENSPPYT00000019749.2|g.34773  ORF ENSPPYT00000019749.2|g.34773 ENSPPYT00000019749.2|m.34773 type:complete len:205 (+) ENSPPYT00000019749.2:1-615(+) [Pongo_abelii]
ATGGCAAAGGTTCAGGTGAACAATGTAGTGGTGCTGGATAACCCTTCTCCTTTCTACAACCCGTTCCAGTTCGAGATCAC
CTTCGAGTGCATCGAGGACCTGTCTGAAGACTTGGAATGGAAAATTATCTATGTGGGCTCTGCAGAAAGTGAAGAATACG
ATCAAGTTTTAGACTCTGTTTTAGTGGGTCCTGTTCCTGCAGGAAGGCATATGTTTGTATTTCAGGCTGATGCACCTAAT
CCAGGACTCATTCCAGATGCAGATGCAGTAGGCGTAACTGTTGTGCTAATTACTTGTACCTATCGAGGACAAGAATTTAT
TAGAGTTGGCTATTATGTAAATAATGAATATACTGAGACAGAATTAAGGGAAAATCCGCCAGTAAAACCAGACTTTTCTA
AGCTTCAAAGGAATATTTTGGCATCTAATCCCAGGGTCACAAGATTCCACATTAATTGGGAAGATAACACAGAAAAACTG
GAAGATGCAGAGAGCAGTAATCCAAATCTACAGTCACTTCTTTCAACAGATGCATTACCTTCAGCATCAAAGGGATGGTC
CACATCAGAAAACTCACTAAATGTCATGTTAGAATCCCACATGGACTGCATGTGA

>ENSSART00000004402.1|m.10424 ENSSART00000004402.1|g.10424  ORF ENSSART00000004402.1|g.10424 ENSSART00000004402.1|m.10424 type:5prime_partial len:130 (+) ENSSART00000004402.1:1-390(+) [Sorex_araneus]
GCTGATGCGCCTAATCCAGGACTCATTCCAGATGCAGATGCAGTAGGTGTTACAGTTGTGCTAATTACGTGTACCTATCG
GGGTCAAGAATTTATTAGAGTTGGCTATTATGTAAATAATGAATATACTGAGACAGAGTTAAGAGAAAATCCTCCAGTAA
AACCAGACTTCTCTAAGCTTCAAAGGAATATTTTGGCATCTAATCCCAGAGTCACAAGATTCCACATCAATTGGGAAGAT
AATACAGAAAAACTGGAAGATGCGGAGAGCAGTAATCCAAATCTACAATCACTTCTTTCAACAGATGCATTACCTTCAGC
ATCAAAGGGATGGTCCACATCAGAAAACTCACTAAATGTCATGTTAGAATCCCATATGGACTGCATGTGA

>ENSSSCT00000004694.3|m.28950 ENSSSCT00000004694.3|g.28950  ORF ENSSSCT00000004694.3|g.28950 ENSSSCT00000004694.3|m.28950 type:complete len:205 (+) ENSSSCT00000004694.3:1-615(+) [Sus_scrofa]
ATGGCAAAGGTTCAGGTGAACAATGTAGTGGTGCTGGATAACCCTTCTCCTTTCTACAACCCATTCCAGTTCGAGATCAC
CTTCGAGTGCATCGAGGACCTGTCTGAAGACCTGGAATGGAAAATTATCTATGTGGGTTCTGCAGAAAGTGAAGAATACG
ATCAAGTTTTAGACTCTGTTTTAGTGGGCCCTGTTCCTGCAGGAAGGCATATGTTTGTATTTCAGGCTGATGCACCTAAT
CCAGGACTCATTCCAGATGCAGATGCAGTAGGTGTAACAGTTGTGCTAATTACATGCACCTATCGAGGTCAAGAATTTAT
TAGAGTTGGTTATTATGTAAATAATGAATACACCGAGACAGAATTAAGGGAAAATCCGCCTGTAAAACCAGACTTTTCTA
AGCTTCAAAGGAATATTTTGGCATCAAATCCCCGAGTCACAAGATTCCACATTAACTGGGAAGATAACACAGAGAAACTG
GAAGATCCAGAGAGCAGTAATCCAAATCTACAATCACTTCTTTCAACAGATGCATTACCTTCAGCATCAAAGGGATGGTC
CACGTCAGAAAACTCACTAAATGTCATGTTAGAATCCCACATGGACTGCATGTGA

>ENSTTRT00000013967.1|m.9418 ENSTTRT00000013967.1|g.9418  ORF ENSTTRT00000013967.1|g.9418 ENSTTRT00000013967.1|m.9418 type:5prime_partial len:169 (+) ENSTTRT00000013967.1:1-507(+) [Tursiops_truncatus]
GACCTGGAATGGAAAATTATCTATGTGGGCTCTGCAGAAAGTGAAGAATACGATCAAGTTTTAGACTCTGTTTTAGTGGG
CCCTGTTCCTGCAGGAAGGCATATGTTTGTATTTCAGGCTGATGCACCTAATCCGGGACTCATTCCAGATGCAGATGCAG
TAGGTGTAACAGTTGTGCTAATTACATGCACCTATCGAGGTCAAGAATTTATTAGAGTTGGTTATTATGTAAATAATGAA
TATACTGAGACAGAATTAAGGGAAAATCCGCCAGTAAAACCAGACTTTTCTAAGCTTCAAAGGAACATTTTGGCATCCAA
TCCCAGAGTCACAAGATTCCACATTAATTGGGAAGATAACACAGAAAAACTGGAAGATGCAGAGAGCAGTAATCCAAATC
TACAATCACTTCTTTCAACAGATGCATTACCTTCAGCATCAAAGGGATGGTCCACATCAGAAAACTCACTAAATGTCATG
TTAGAATCCCACATGGACTGCATGTGA

>ASF1A|ENSG00000111875 [cellage_279]
ATGGCAAAGGTTCAGGTGAACAATGTAGTGGTGCTGGATAACCCTTCTCCTTTCTACAACCCGTTCCAGTTCGAGATCAC
CTTCGAGTGCATCGAGGACCTGTCTGAAGACTTGGAATGGAAAATTATCTATGTGGGCTCTGCAGAAAGTGAAGAATACG
ATCAAGTTTTAGACTCTGTTTTAGTGGGTCCTGTTCCCGCAGGAAGGCATATGTTTGTATTTCAGGCTGATGCACCTAAT
CCAGGACTCATTCCAGATGCAGATGCAGTAGGCGTAACTGTTGTGCTAATTACTTGTACCTATCGAGGACAAGAATTTAT
TAGAGTTGGCTATTATGTAAATAATGAATATACTGAGACAGAATTAAGGGAAAATCCACCAGTAAAACCAGACTTTTCTA
AGCTTCAAAGGAATATTTTGGCATCTAATCCCAGGGTCACAAGATTCCACATTAATTGGGAAGATAACACAGAAAAACTG
GAAGATGCAGAGAGCAGTAATCCAAATCTACAGTCACTTCTTTCAACAGATGCATTACCTTCAGCATCAAAGGGATGGTC
CACATCAGAAAACTCACTAAATGTCATGTTAGAATCCCACATGGACTGCATGTGA
