# Supplementary material for: A multidimensional systems biology analysis of cellular senescence in aging and disease
Source: Genome Biol. 2020 Apr 7;21:91. doi: 10.1186/s13059-020-01990-9 (PMC7333371; doi:10.1186/s13059-020-01990-9)
Supplement: Supplementary file 3 — 271 CellAge orthogroups. Directory containing FASTA files of CellAge orthogroups. [file 13059_2020_1990_MOESM3_ESM.zip › SI Cellage_Orthologous-Groups/ENSG00000106605.fa]

>lcl|AC_000161.1_cds_NP_001091040.1_7926|m.8393 lcl|AC_000161.1_cds_NP_001091040.1_7926|g.8393  ORF lcl|AC_000161.1_cds_NP_001091040.1_7926|g.8393 lcl|AC_000161.1_cds_NP_001091040.1_7926|m.8393 type:complete len:297 (+) lcl|AC_000161.1_cds_NP_001091040.1_7926:1-891(+) [Bos_taurus]
ATGAACACAGAGCCCGAGAGGAAGTTTGGCGTGGTGGTGGTGGGCGTCGGCAGAGCCGGCTCCGTACGGATGCGGGACCT
GCGGAATCCACACGCTTCCTCAGCGTTCCTGAACCTGATTGGCTTCGTGTCCAGACGAGAGCTGGGGAGCATTGATGAGG
TGCCGCAAATTTCTCTGGAAGATGCTCTTTCCAGTCAAGAGGTCGAGGTTGCTTTTATCTGCAGTGAGAGCTCCAGCCAC
GAGGACTACATCAGGCAATTCCTGAATGCTGGAAAGCATGTCCTTGTGGAATACCCCATGACACTGTCTTGGGTGGCAGC
TAAGGACCTGTGGGAGTTGGCCGAGCAGAAAGGGAAAGTCTTGCATGAGGAGCATGTTGAACTCTTGATGGAGGAGTTTG
CATTCCTGAAGAAAGAAGTGGTGGGGAAGGACCTGCTGAAAGGGTCTCTCCTCTTCACAGCTGCCCCATTGGAAGAAGAG
CGGTTTGGCTTCCCTGCGTTCAGCGGCATCTCTCGCCTGACCTGGCTGGTCTCCCTCTTCGGGGAGCTTTCTCTCGTATC
TGCCACTTTGGAAGAGCGAAAGGAAGACCAGTATATGAAGATGACCGTGTGCTTGGAGACAGAGAACAAAAGCCCGCTGA
CCTGGATTGAAGAGAAAGCACCTGGCCTAAAGCGAAACAGACGCTTAAGCTTCCATTTCAGATCTGGGTCCCTAGAGAAT
ATGCCCAACGTAGGCATCAATAAGAATATTTTCCTGAAAGATCAGAATATATTTGTCCAGAAACTCCTGGGCCAGTTCTC
GGAAGAGGAGCTGGCTGCCGAGAAGAAACGCATCCTGCACTGCCTGTGGCTCGCAGGAGAGATCCAGAAACACTGCTGCT
CAAAGCAGTGA

>ENSCJAT00000057434.2|m.51736 ENSCJAT00000057434.2|g.51736  ORF ENSCJAT00000057434.2|g.51736 ENSCJAT00000057434.2|m.51736 type:complete len:288 (+) ENSCJAT00000057434.2:1-864(+) [Callithrix_jacchus]
ATGAATACATTTCCCGAGAGGAAGTTTGGAGTGGTGGTGGTGGGTGTTGGCAGAGCCGGCTCCGTGCGGATGAGGGACTT
GCGGAATCCACACCCTTCCTCGGCGTTCCTGAAGCTGATTGGCTTTGTGTCCAGACGGGAGCTTGGGAGCATTGACGGAG
TCCAGCAGATTTCCTTGGAGGATGCTCTTTCCAGCCAAGAGGTGGAAGTCGCCTATATCTGCAGTGAGAGCTCCAGCCAT
GAGGACTACATCAGGCAGTTCCTTAACGCTGGCAAGCATGTCCTTGTGGAATACCCCATGACGCTGTCGTTGGTGGCTGC
TCAGGCACTGTGGGAGCTGGCTGCGCAGAAAGGTGATGTACACTCTGTCTACCTTCTCCAGCAAAAAGATTATGACTTGT
TGAAGAATCAGATTTTTGGGTTTTGGTTTAGGTCTGGCCCGTTAGAAGAAGAGCGGTTTGGCTTCCCCGCATTCAGTGGC
ATCTCTCGCCTGACCTGGCTGGTCTCCCTCTTTGGGGAGCTTTCTCTTGTGTCTGCCACTTTGGAAGAGCGAAAGGAAGA
TCAGTATATGAAAATGACAGTGTGCCTGGAGACAGAGAAGAAAAGTCCACTGACATGGATTGAAGAAAAAGGGCCTGGTC
TAAAACGAAACAGATATTTAAGCTTCCATTTCAAGTCTGGGTCCCTGGAGAATGTACCAAATGTAGGAATAAATAAGAAT
ATATTTCTGAAAGATCAAAATATATTTGTCCAGAAACTCTTGGGCCAGTTCTCTGAGAAGGAACTGGCTGCTGAAAAGAA
ACGGATCCTACACTGCCTGGGGCTCGCAGAAGAAATCCAGAAATACTGCTGTTCAGGGAAGTAA

>ENSCAFT00000005592.3|m.37113 ENSCAFT00000005592.3|g.37113  ORF ENSCAFT00000005592.3|g.37113 ENSCAFT00000005592.3|m.37113 type:complete len:297 (+) ENSCAFT00000005592.3:1-891(+) [Canis_familiaris]
ATGAATGCAGAGCCTGAGAGGAAGTTCGGAGTGGTGGTGGTTGGCGTTGGCAGAGCTGGATCTGTGCGGATCAGGGACTT
GCGGAATCCACATGCTTCCTCAGCATTCCTGAACCTGATTGGCTTCGTGTCCAGACGAGAACTTGGGAACACTGATGAAG
TCCAGCAGATTTCTTTGGAAGATGCTCTTTCCAGCCAGGAGGTTGAGGTTGCTTATATCTGCAGTGAAAGTTCCAGCCAT
GCGGACTATATCAGGCAGTTCCTTAATGCTGGCAAGCATGTCCTTGTGGAATATCCCATGACACTCTCTTGGGCAGAAGC
TCAGGACCTGTGGACGCTGGCTGAGCAGAAAGGGAAGGTCTTGCATGAGGAGCATGTTGAACTCTTGATGGAAGAGTTTG
CATTCCTGAAAAAAGAAGTGGTGGGGAAAGATCTGCTGAAAGGATCTCTTCTTTTCACAGCTGGCCCATTGGAAGAAGAG
CGGTTTGGCTTCCCTGCGTTTAGTGGCATTTCTCGCCTGACCTGGCTGGTCTCCCTCTTTGGGGAGCTTTCTCTTGTATC
CGCCACATTGGAAGAACAAAAGGAAGATCAATATATGAAAATGACTGTGTGCTTGGAGACAGAGAATAAACGTCCACTCA
CATGGATTGAAGAGAAAGGGCCTGGTCTAAAACGAAACCGACATTTAAGCTTCCATTTTAAATCTGGTTCCCTGGAGAAC
ATGCCAAATGTAGGAGTCAATAAGAATATTTTCTTGAAAGATCAAAATATATTTGTCCAGAAACTTTTGGGTCAGTTTTC
TGAAAAGGAGCTGGCTGCCGAAAAGAAGCGCATCCTGCACTGCCTATGGCTTGCAGAAGAAATCCAGAAATACTGCTACT
CAAAGAAGTGA

>ENSCCAT00000039101.1|m.30174 ENSCCAT00000039101.1|g.30174  ORF ENSCCAT00000039101.1|g.30174 ENSCCAT00000039101.1|m.30174 type:complete len:297 (+) ENSCCAT00000039101.1:1-891(+) [Cebus_capuchinus]
ATGAATACAGAGCCCGAGAGGAAGTTTGGAGTGGTGGTGGTTGGTGTTGGCAGAGCCGGATCCGTGCGGATGAGGGACTT
GCGGAATCCACACCCTTCCTCGGCGTTCCTGAACCTGATTGGCTTTGTGTCCAGACGGGAGCTTGGGAGCATTGATGGAG
TCCAGCAGATTTCTTTGGAGGATGCTCTTTCCAGCCAAGAGGTGGAAGTCGCCTATATCTGCAGTGAGAGCTCCAGCCAT
GAGGACTACATCAGGCAGTTCCTTCATGCTGGCAAGCACGTCCTTGTGGAATACCCCATGACACTGTCGTTGGCGGCTGC
TCAGGAACTGTGGGAGCTGGCTGAGCAGAAAGGCAAAGTCTTGCACGAGGAGCATGTTGAACTCTTGATGGAGGAATTCG
CATTTCTAAAAAAAGAAGTGGTGGGGAAAGACCTGCTGAAAGGGTCGCTCCTCTTCACAGCTGGCCCGTTAGAAGAAGAG
CGGTTTGGCTTCCCCGCATTCAGCGGCATCTCTCGCCTGACCTGGCTGGTCTCCCTCTTTGGGGAGCTTTCTCTTGTGTC
TGCCACTTTGGAAGAGCGAAAGGAAGATCAGTATATGAAAATGACAGTGTGCCTGGAGACAGAGAAGAAAAGTCCACTGA
CATGGATTGAAGAAAAAGGGCCTGGTCTAAAACGAAACAGATATTTAAGCTTCCATTTCAAGTCTGGGTCCCTGGAGAAT
GTGCCAAATGTGGGAATAAATAAGAACATATTTCTGAAAGATCAAAATATATTTGTCCAGAAACTCTTGGGCCAGTTCTC
TGAGAAGGAACTGGCTGCTGAAAAGAAACGCATCCTGCACTGCCTAGGGCTCGCAGAAGAAATCCAGAAACACTGCTGTT
CAAGGAAGTGA

>ENSDNOT00000030437.1|m.41057 ENSDNOT00000030437.1|g.41057  ORF ENSDNOT00000030437.1|g.41057 ENSDNOT00000030437.1|m.41057 type:complete len:297 (+) ENSDNOT00000030437.1:1-891(+) [Dasypus_novemcinctus]
ATGAGTACAGAGCCGGAGAGGAAGTTTGGCGTGGTGGTGGTTGGCGCTGGCAGAGCTGGCTCCGTGCGGATGAGGGACCT
GCGGAACCCACATGCCTCCTCAGCGTACCTGAACCTGGTTGGCTTCGTGTCCAGACGCAAGCTCGGGACCCTTGATGATG
TCCAGCAGATTGCTTTGGAAGATGCTCTTTCCAGCCAGGAGGTCGAGGTTGCCTATATCTGCAGTGAAAGCGCCAGCCAT
GAGCATTACATCAGGCAGTTCCTTGACGCCGGCAAGCATGTCCTTGTGGAATACCCCATGACGTTGTCTAGGGTAGCAGC
TCAGGAACTCTGGGAGCTGGCTGAGCAGAAAGGAAAAATTCTACATGAAGAACATGTTGAACTCTTGATGGAGGAATTTG
CCTTCCTGAAAAAAGAAGTGGTAGGCAAAGACCTATTGAAAGGATCTCTTCTCTTCACAGCTGGCCCTCTGGATGAAGAT
CGATTTGGCTTCCCCTCATTCAGTGGCATCTCCCGCCTGACCTGGCTGGTTTCCCTCTTTGGGGAGCTCTCGCTTGTGTC
CGCCACTTTGGAAGAGCGAAAGGAGGCTCAGTATATGAAAATGACTGTGTGCCTAGAGACAGAGAACAAAAGCCCACTGA
CCTGGACTGAAGAGAAAGGGCCTGGCCTAAAACGAAACAGACATTTAAGCTTCCACTTCAAATCTGGGTCCCTGGAGAAT
GTACCCAAAGTCAGTATCAATAAGAACATTTTCTTGAAAGATCAAAATATATTTGTCCAAAAACTCTTGGGCCAGTTCTC
TGAGAAGGACCTGGCTGCTGAAAAGAAGCGCATCCTGCACTGCCTGGGGCTTGCAGAAGAAATCCAGAAGATCTGCCGCC
CAAAGAAGTGA

>lcl|NW_004558731.1_cds_XP_004708093.1_12538|m.25939 lcl|NW_004558731.1_cds_XP_004708093.1_12538|g.25939  ORF lcl|NW_004558731.1_cds_XP_004708093.1_12538|g.25939 lcl|NW_004558731.1_cds_XP_004708093.1_12538|m.25939 type:complete len:297 (+) lcl|NW_004558731.1_cds_XP_004708093.1_12538:1-891(+) [Echinops_telfairi]
ATGAGTGCCGAGCCCGAGAGAAAGTTTGGTGTGGTGGTGGTTGGCGTCGGCAGAGCCGGTTCAGTGCGGATGAGGGACTT
GCGGGACTCACATGCTTCCTCGGCGTTCCTGAACCTGATTGGCTTCGTGTCCAGACGAGAGCTTGGAAGCATTAATGGAG
TCCCACAGATTTCTCTGGAAGATGCCCTTTCCAGTGAAGAGGTTGAGGTGGCCTTTGTCTGCAGTGAGAGTGCCAGCCAC
GAGGGCTACATCAGGCAGTTCCTAAATGCTGGCAAGCATGTCCTTGTGGAATACCCCATGACGCTGTCTCGGGAGGCAGC
GCAGGGACTGTGGGAGCTGGCTGAGGAGAAAGGAAAAATCCTACATGAGGAGCATGTTGAACTCTTGATGGAGGAGTTTG
CGTTCCTGAAGAAAGAAGTGGTGGGGAAGGACCTGCTGAAGGGATCTCTCCTCTTCACAGCCGCGCCTCTGAAGGAAGAG
CAGTTCGGCTTCCCGGCGTTCAGTGGCATCTCTCGCCTGACCTGGCTGGTCGCCCTTTTTGGGGAGCTTTCTGTTGTGTC
TGCCACCTTGGTGGAGCGAAAGGAAGAACAGTATATGAAGATGACCGTGTGCTTGGAGACGGAACAAAAGAGCCCGCTGA
CGTGGACTGAAGAGAAAGGGCCCGGCCTAAAACGGAACCGATATCTGAGCTTCCATTTCAAATCCGGGGCCCTGGAGAAC
ATGCCCAATGTCGGAATCAATAAGAACATTTTCCTGAAAGACCAAAATATATTCGTCCAAAAACTCTTGGGCCAGTTCTC
TAAGAAGGAGCTGGCTGCCGAGAAGAAGCGCATCCTGCACTGCCTGGGGCTTGCCGAGGAAATCCAGAAGTTGTGCCGCC
CAAACAATTAA

>ENSECAT00000012177.1|m.15705 ENSECAT00000012177.1|g.15705  ORF ENSECAT00000012177.1|g.15705 ENSECAT00000012177.1|m.15705 type:complete len:297 (+) ENSECAT00000012177.1:1-891(+) [Equus_caballus]
ATGAATGCAGAGCCCGAGAGGAAGTTTGGCGTCGTGGTGGTTGGCGTTGGCAGAGCCGGCTCCGTGCGGATAAGGGACCT
GCGGAATCCACATCCTTCATCGGCGTTCCTGAACCTGATTGGCTTCGTGTCCAGACGAGAACTCGGGAGTGTTGAAGGAG
TGCCCCAGATTTCTTTGGAAGATGCTCTCTCCAGCCAAGAGGTCGAGGTTGCTTATATCTGCAGTGAGAATTCCAGCCAT
GAGGACTACATCAGGCAGTTTCTTAATGCTGGCAAGCATGTCCTTGTGGAATACCCCATGACACTGTCTTGGGCAGCAGC
TCGGGACCTGTGGGATCTGGCTGAGCAGAAAGGGAGAGTCTTGCACGAGGAGCATGTTGAACTCTTGATGGAGGAGTTTG
CATTCCTGAAGAAGGAAGTGGTGGGGAAAGACCTGCTGAAAGGCTCTCTTCTCTTCACAGCTGGCCCGCTGGAACAAGAG
CGGTTTGGCTTCCCCGCGTTCAGTGGCATTTCTCGCCTCACCTGGCTGGTCTCCCTCTTTGGGGAGCTTTCTCTCGTGTC
CGCCACTTTGGAACAGCGAAAGGAAGATCAGTATATGAAAATGACTGTGTGCTTGGAGACGGAGAACAAACGTCCGCTCA
CGTGGATTGAAGAGAAGGCACCTGGTCTCAAACGGAACAGACATTTAAGCTTCCACTTCAAATCTGGGTCCCTGGAGAAT
ATGCCAAATGTAGGCGTCAATAAGAATATTTTCCTGAAAGATCAAAATATATTTGTCCAGAAACTCTTGGGCCAGTTCTC
AGAAAAGGAACTGGCTGCTGAAAAGAAGCGCATCCTGCACTGCCTGTGGCTGGCGGAGGAAATCCAGAAACACTGCTACT
CAAAGGAGTAA

>ENSHGLT00000015907.1|m.26998 ENSHGLT00000015907.1|g.26998  ORF ENSHGLT00000015907.1|g.26998 ENSHGLT00000015907.1|m.26998 type:5prime_partial len:282 (+) ENSHGLT00000015907.1:1-846(+) [Heterocephalus_glaber]
CAGCCTGAGAGGAAGTTTGGCGTGGTGGTGGTCGGTGTTGGCAGAGCTGGCTCCCTGCGAATGAGGGACTTGCGGAGTCC
ACATGAGTCCTCGGCACTCCTGAACCTGATTGGCTTCGTGTCCAGACGGGAGCTTGGGAACATTGATGGCGTTCAGCAGA
TTTCTTTGGAAGATGCTCTCTCCACCCGGGAGGTTGAAGTTGCCTACATCTGCAGTGAAAGCACCAGTCACGAGGGCCAC
ATCAGGCAGTTCCTTGACGCCGGCAAGCACGTCCTCGTCGAGTACCCCATGACGCTGTCTCTGGTGGCAGCTCAGGAGCT
GTGGGCCCTGGCGGAGCAGAAAGGAAAAGTCTTGCACGAGGAGCATGTGGAACTCTTGATGGAGGAATTTGCATTCCTGA
AAAAAGAAGTGGTGGGAAAAGAGCTGCTGAAAGGATCCCTTCTCTTCACAGCTGGCCCCCTGGAAGAAGAGCGGTTTGGC
TTCCCTGCCTTCAGTGGCATCTCTCGCCTGACCTGGCTGGTCTCTCTCTTTGGGGAGCTTTCTCTTGTGTCTGCCACTCT
GGAAGAAATCTCCTCCTCCACGTGCCTCCCGCTGTCATGGATTGAAGAGAAAGGGCCTGGTCTAAAACGAAACAGATATT
TAAGTTTCCATTTCAAATCTGGGTCCCTGGAGAATGTGCCAAATGTGGGAGTCAATAAGAACATTTTTCTGAAAGACCAA
AATATATTTGTCCAGAAACTCTTGGGCCAAGTCTCTGAGAAGGAGCTGGCTGCTGAAAAGAAACGCATCCTACATTGCCT
GGCACTGGCAGAAGAAATCCAGAAGTTCTGCCACTCAAAGAAGTAA

>ENST00000265523.8|m.62535 ENST00000265523.8|g.62535  ORF ENST00000265523.8|g.62535 ENST00000265523.8|m.62535 type:complete len:297 (+) ENST00000265523.8:1-891(+) [Homo_sapiens]
ATGAATGCAGAGCCCGAGAGGAAGTTTGGCGTGGTGGTGGTTGGTGTTGGCCGAGCCGGCTCCGTGCGGATGAGGGACTT
GCGGAATCCACACCCTTCCTCAGCGTTCCTGAACCTGATTGGCTTCGTGTCGAGAAGGGAGCTCGGGAGCATTGATGGAG
TCCAGCAGATTTCTTTGGAGGATGCTCTTTCCAGCCAAGAGGTGGAGGTCGCCTATATCTGCAGTGAGAGCTCCAGCCAT
GAGGACTACATCAGGCAGTTCCTTAATGCTGGCAAGCACGTCCTTGTGGAATACCCCATGACACTGTCATTGGCGGCCGC
TCAGGAACTGTGGGAGCTGGCTGAGCAGAAAGGAAAAGTCTTGCACGAGGAGCATGTTGAACTCTTGATGGAGGAATTCG
CTTTCCTGAAAAAAGAAGTGGTGGGGAAAGACCTGCTGAAAGGGTCGCTCCTCTTCACAGCTGGCCCGTTGGAAGAAGAG
CGGTTTGGCTTCCCTGCATTCAGCGGCATCTCTCGCCTGACCTGGCTGGTCTCCCTCTTTGGGGAGCTTTCTCTTGTGTC
TGCCACTTTGGAAGAGCGAAAGGAAGATCAGTATATGAAAATGACAGTGTGTCTGGAGACAGAGAAGAAAAGTCCACTGT
CATGGATTGAAGAAAAAGGACCTGGTCTAAAACGAAACAGATATTTAAGCTTCCATTTCAAGTCTGGGTCCTTGGAGAAT
GTGCCAAATGTAGGAGTGAATAAGAACATATTTCTGAAAGATCAAAATATATTTGTCCAGAAACTCTTGGGCCAGTTCTC
TGAGAAGGAACTGGCTGCTGAAAAGAAACGCATCCTGCACTGCCTGGGGCTTGCAGAAGAAATCCAGAAATATTGCTGTT
CAAGGAAGTAA

>ENSLAFT00000011250.4|m.3955 ENSLAFT00000011250.4|g.3955  ORF ENSLAFT00000011250.4|g.3955 ENSLAFT00000011250.4|m.3955 type:5prime_partial len:294 (+) ENSLAFT00000011250.4:1-882(+) [Loxodonta_africana]
CAGCCCGAGAGGAAGTTTGGCGTGGTGGTGGTTGGCGTTGGCAGAGCCGGCTCTGTGCGGATAAGGGACTTGCGGGACCC
ACATGCTTCCTCGGCGTACCTGAACCTGATTGGCTTCGTGTCCAGACGAGAGCTCGGGAGCATTGATGAAGTCCAGCAGA
TTTCTCTGGAAGATGCTCTTTCCAGCCAAGAGGTTGAGGTGGCCTATATCTGCAGCGAAAGTGCCAGCCACGAGGGCTAC
ATCAGGCAGTTCCTGAATGCTGGCAAACATGTCCTTGTGGAATACCCCATGACGCTGTCTCGGGCAGCAGCTCAGGAACT
CTGGGAGCTGGCTGAGCAGAAAGGAAAAATTCTGCATGAGGAGCATGTTGAACTCTTGATGGAGGAGTTTGCATTCCTGA
AAAAAGAAGTGGTGGGGAAAGACCTCTTGAAAGGATCTCTCCTCTTCACAGCTGGCCCTTTGGAAGAAGAGCGGTTTGGT
TTCCCAGCGTTCAGTGGCATCTCTCGGCTGACCTGGCTGGTCTCCCTCTTTGGGGAGCTTTCTCTTGTGTCTGCCACTTT
GGAAGAGCGAAAGGAAGACCAGTACATGAAGATGACTGTGTGCTTGGAGACTGAGAACAAACGCCCACTGACATGGACTG
AGGAGAAAGGGCCTGGCCTAAAGCGCAACAGATACCTGAGCTTCCATTTCAAATCTGGGTCCCTGGAGAATGTGCCCAAT
GTAGGAGTCAATAAGAACATTTTCCTGAAAGATCAAAATATATTTGTCAAAAAACTCTTGGGCCAGTTCTCTGAGAAAGA
GCTGGCTGCAGAGAAGAAGCGTATCCTGCACTGCCTGGGGCTCGCCGAGGAGATCCAGAAACACTGCCGCCCAAAGAAGT
AA

>ENSMMUT00000024448.3|m.17854 ENSMMUT00000024448.3|g.17854  ORF ENSMMUT00000024448.3|g.17854 ENSMMUT00000024448.3|m.17854 type:complete len:297 (+) ENSMMUT00000024448.3:1-891(+) [Macaca_mulatta]
ATGAATACAGAGCCCGAGAGGAAGTTTGGCGTGGTGGTGGTTGGTGTTGGCAGAGCCGGCTCCGTGCGGATGAGGGACTT
GCGGAATCCACACCCTTCCTCAGCATTCCTGAACCTGATTGGCTTTGTGTCCAGAAGGGAGCTTGGGAGCATTGATGGAG
TCCAGCAGATTTCTTTGGAGGATGCTCTTTCCAGCCAAGAGGTGGAGGTTGCCTATATCTGCAGTGAGAGCTCCAGCCAT
GAGGACTACATCAGGCAGTTCCTTAATGCTGGCAAGCACGTCCTTGTGGAATACCCCATGACACTGTCGTTGGCGGCCGC
TCAGGAACTGTGGGAGCTGGCTGAGCAGAAAGGAAAAGTCTTGCACGAGGAGCATGTTGAACTCTTGATGGAGGAATTTG
CATTCCTGAAAAAAGAAGTGGTGGGGAAAGACCTGCTGAAAGGGTCACTCCTCTTCACAGCTGGCCCGTTGGAAGAAGAG
CGGTTTGGCTTCCCTGCATTCAGTGGCATCTCTCGCCTGACCTGGCTGGTCTCCCTCTTTGGGGAGCTTTCTCTTGTGTC
TGCCACTTTGGAAGAGCGAAAGGAAGATCAGTATATGAAAATGACAGTGTGTCTGGAGACAGAGAAGAAAAGTCCACTGT
CATGGATTGAAGAAAAAGGGCCTGGTTTAAAACGAAACAGATATTTAAGCTTCCATTTCAAGTCTGGGTCCCTGGAGAAT
GTGCCAAATGTAGGAGTGAATAAGAATATATTTCTGAAAGATCAAAATATATTTGTCCAGAAACTCTTGGGCCAGTTCTC
TGAGAAGGAACTGGCTGCTGAAAAGAAACGCATCCTGCACTGCCTGGGGCTTGCAGAAGAAATCCAGAAATATTGCTGTT
CAAGGAAGTAA

>ENSMICT00000043061.1|m.18743 ENSMICT00000043061.1|g.18743  ORF ENSMICT00000043061.1|g.18743 ENSMICT00000043061.1|m.18743 type:complete len:297 (+) ENSMICT00000043061.1:1-891(+) [Microcebus_murinus]
ATGAACGCGGAGCCTAAGAGGAAGTTTGGCGTGGTGGTGGTTGGTGTTGGCAGAGCTGGCTCCGTGCGGATGAGGGACTT
GCAGAACCCACACCCTTCCTCAGCGTTCCTGAACCTGATTGGCTTCGTGTCCAGACGAGAGCTCGGGAGCATTGACGGAG
TCCAGCAGATTTCTTTGGAAGATGCTCTTTCCAGCCAAGAGGTTGAGGTCGCCTATATCTGCACGGAAAGCTCCAGCCAT
GAGGACTACATCAGGCAGTTCCTTAATGCTGGCAAGCATGTCCTCGTGGAATACCCCATGACACTGTCTTCGGCAGCAGC
TCGGGAACTCTGGGAGCTGGCTGAGCAGAAAGGAAAAGTCTTGCATGAGGAGCATGTTGAACTCTTGATGGAGGAATTTG
CATTCCTGAAAAAAGAAGTGGTGGGGAAAGACCTGCTGAAAGGGTCACTTCTCTTCACAGCTGGCCCGTTGGAAGAAGAG
AAGTTCGGCTTCCCCGCGTTCAGTGGCATCTCTCGCCTGACCTGGCTGGTGTCCCTCTTTGGGGAGCTTTCTCTTGTGTC
TGCCACTTTGGAACAGCGAAAGGAAGATCAATATATGAAGATGACTGTGTGCCTGGAGACAGAGAACAAGAGTCCGCTGT
CATGGATTGAAGAGAAAGGGCCCGGTTTAAAACGAAACAGATATTTAAGCTTCCACTTCAAGTCTGGGTCCCTGGAGAAT
GTGCCAAATGTAGGTGTCAATAAGAACATTTTCCTGAAAGATCAAAATATATTTGTGCAGAAACTCTTGGGCCAGTTCTC
GGAGAAGGAACTGGCTGCGGAGAAGAAACGCATCCTGCACTGCCTGGGGCTTGCGGAGGAAATCCAGAAGCGCTGCTGTC
CCGGGAAGTGA

>ENSMUST00000002064.14|m.38446 ENSMUST00000002064.14|g.38446  ORF ENSMUST00000002064.14|g.38446 ENSMUST00000002064.14|m.38446 type:complete len:296 (+) ENSMUST00000002064.14:1-888(+) [Mus_musculus]
ATGAGTACTGAGCCAAAGAGGAAATTTGGTGTGGTAGTGGTTGGTGTTGGCAGAGCTGGCTCTGTGAGGATAAGGGACTT
GAAGGATCCACACTCTTCAGCATTCCTAAACCTGATTGGATATGTGTCCAGACGAGAACTTGGGAGCCTTGATAATGTAC
GGCAGATTTCTTTGGAAGATGCTCTCCGCAGCCAAGAGGTTGATGTCGCCTATATTTGCACTGAGAGTTCCAGCCACGAA
GACTATATAAGGCAGTTTCTTCAGGCTGGCAAGCATGTCCTCGTGGAATACCCCATGGCATTGTCATTTGCGGCAGCGCA
GGAGCTGTGGGAGCTGGCTGCACAGAAAGGGAGAGTCCTGCATGAGGAGCACATCGAACTCTTGATGGAAGAGTTCGAAT
TCCTGAAAAGAGAAGTGGCCGGGAAGGAGCTGCTAAAAGGATCTCTTCGCTTCACAGCCAGCCCCCTGGAAGAAGAGAAA
TTTGGCTTCCCTGCGTTCAGTGGCATTTCTCGCCTGACCTGGCTGGTCTCCCTCTTTGGGGAGCTTTCTCTTATTTCTGC
CACCATGGAAAACCGAAAAGAAGATCAATATATGAAAATGACCGTGCAGCTCGAGACCCAGAACAAAAGTCCATTATCAT
GGATTGAAGAGAAAGGGCCTGGCTTAAAAAGGAACAGACATATAAGCATCCACTTCAAATCTGGGTCCTTGGAGGAAGTG
CCAAATGTAGGAGTCAATAAGAACATTTTCCTGAAAGATCAGGATATATTTATCCAGAAGCTCTTGGGCCAGGTCTCTGC
AGAGGACCTGGCTGCTGAGAAGAAGCGCATCCTGCATTGCCTGGAGCTGGCCAGCGACATCCAGAGGCTGTGCCACCGGA
AGCAGTGA

>ENSMLUT00000008129.2|m.12464 ENSMLUT00000008129.2|g.12464  ORF ENSMLUT00000008129.2|g.12464 ENSMLUT00000008129.2|m.12464 type:5prime_partial len:290 (+) ENSMLUT00000008129.2:1-870(+) [Myotis_lucifugus]
CCTGAGAAGAAGTTTGGCGTGGTGGTGGTGGGCGTTGGCAGAGCCGGCTCTGTGCGGATGAGAGACTTGCGGAGCGCACA
TGCTTCCTCAGCATTCCTGAACCTGATTGGCTTCGTGTCCAGGCGCGAGCTCAAGTGCATTGATGAAGTCCAGCAGATTT
CTTTGGAAGATGCTCTTTCTAGCCAAGCGGTTGACGTTGCTTATATCTGCAGTGAAAACACCAGCCATGAGGGCTATATC
AGGCAGTTCCTTAATGCTGGCAAGCATGTCCTTGTGGAATACCCTATGGCGCTGTCTTGGACAGCAGCTAAGGACCTGTG
GGAGCTAGCTGAACAGAAAGGGAAAGTCTTGCATGAGGAACATATTGAGCTCTTGATGGAGGAGTTTGCGTTCCTGAAAA
AAGAAGTGGTGGGGAAAGACCTGCTGAAAGGATCTCTTCTCTTCACAGCTGGCCCATTGGAAGAAGAGCGGTTTGGTTTC
CCTGCTTTCAGCGGCATTTCTCGCCTGACCTGGCTCGTCTCTCTCTTCGGGGAACTTTCTCTCGTGTCTGCCACTTTGGA
AGAGCGAAAGGAAGATCAGTACCTGAAAATGACTGTGTGCTTGGAGACAGAGAACAAACGCCCGCTGACATGGATCGAGG
AGAAAGGGCCTGGTCTAAAACGAAACCGGCATTTAAGCTTCCATTTCAAATCTGGGTCCCTGGAGAATGTGCCCAATGTA
GGAGATAATAGGAATATTTTTCTGAAAGATCAGACTATATTTGTCCAGAAACTCTTGGGCCAGATTTCTGAAGTGGAACT
GGCTGCTGAAAAGAAACGCATCCTGCACTGCTTGTGGCTCGCGGAAGAAATCCAGAAATGCTGTGGCTAA

>lcl|NW_004438586.1_cds_XP_004283009.1_23556|m.41612 lcl|NW_004438586.1_cds_XP_004283009.1_23556|g.41612  ORF lcl|NW_004438586.1_cds_XP_004283009.1_23556|g.41612 lcl|NW_004438586.1_cds_XP_004283009.1_23556|m.41612 type:complete len:297 (+) lcl|NW_004438586.1_cds_XP_004283009.1_23556:1-891(+) [Orcinus_orca]
ATGAACGCAGAGCCCGAGAGGAAGTTTGGCGTGGTGGTGGTAGGCATCGGCAGAGCTGGCTCCGTGCGGATCCGGGACTT
GCGGAATCCACACGCTTCCTCGGCGTACCTGAACCTGATGGGCTTCGTGTCCAGACGAGAGCTGGGGAGCACTGATGGGG
TGCCGCAGATTTCTTTGGAAGATGCTCTTTCCAGTCAAGAGGTTGAGGTTGCTTATATCTGCAGTGAGAGCTCCAGCCAC
GAGGACTACATCAGACAGTTCCTAAACGCTGGCAAGCACGTCCTTGTGGAATATCCCATGACACTGTCTTGGGCAGCAGC
TAAGGAACTGTGGGCACTGGCTGAGCAGAAAGGGAAAGTCCTGCACGAGGAGCACGTTGAACTCTTGATGGAGGAGTTTG
CATTCCTGAAAAAAGAAGTGGTGGGGAAGGACCTGCTGAAAGGGTCTCTCCTCTTCACAGCTAGCCCGCTGGAAGAAGAA
CGGTTTGGCTTCCCCGCATTCAGTGGCATCTCTCGCCTGACCTGGCTGGTCTCCCTCTTTGGGGAGCTTTCTCTCGTGTC
CGCCACTTTGGAAGAGAGAAAAGAAGATCAGTATATGAAGATGACCGTGTGCTTAGAGACGGAGAACAAAAGCCCGTTGA
CGTGGATTGAAGAGAAGGCGCCTGGCCTAAAGCGAAACAGACATTTAAGCTTCCATTTCAAGTCTGGGTCCCTGGAGAAT
ATGCCCAACGTAGGCGTCAATAAGAATATTTTCCTGAAGGATCAAAATATATTTGTCCAGAAACTCCTGGGCCAGTTCTC
TGAAGAGGAGCTGGCTGCCGAGAAGAAACGCATCCTGCACTGCCTGTGGCTGGCGGGAGAGATCCAGAAACACTGCCGCC
CGAAGAAGTGA

>ENSOANT00000016955.2|m.4554 ENSOANT00000016955.2|g.4554  ORF ENSOANT00000016955.2|g.4554 ENSOANT00000016955.2|m.4554 type:internal len:296 (+) ENSOANT00000016955.2:1-885(+) [Ornithorhynchus_anatinus]
GCTTCAAGAATGCCAGGGGTGGTGGTGGTGGGCGTCGGCAGGGCTGGCTCTGTCCGGATCAGAGATTTGCAGAACTCACA
GCCTGGCACTCCTTCGGAACACCTGAAGCTGCTGGGCTTTGTTTCCAGGAGAGAGCTCGGAAGCATTAATGGAGTCAAGC
AGATTGCTCTGAAAGATGCTCTTGAGGACAAAGAGGTGGATGTTGCCTTCATCTGCAGTGAGAACAGCAGCCATGAGGAA
AACATCAGGCAATTCCTGGAGGCTGGGAAGCATGTTCTTGTGGAATACCCTATGGCACTGTCTCATGTTGCAGCCCAGGA
ACTCTGGAAGTTAGCCGAGCAAAAAGAGAGATTCATTCATTCATCTACATTAGAATTATTTCTGCAGACTCAAAAAGGAT
TAAGAAAGCATGAAAGTCATAAGAAAATGCCTGGTCATTCCAGATTTGAGATAGCTGGCCCCTTGGATGAAGAGCGATTT
GGCTTCCCTTCCTTCAGTGGTATCTCCCGCCTCTCCTGGCTGGTTGACCTCTTTGGGGAACTCTCTCTTGTCTCAGCCAC
CATGGAGGAGCAGAAGGACAAGAAATATTTGAAAATGACGGCCGACTTGAAGACTGCAGACCAGAGGCCACTGACTTGGA
TCGAAGAGAAAGGGCCCGACCTGAAGCGTGAGAAACACATCAAATTCAGCTTCACATCTGGTTGCCTGGAGAATCTGCCA
GCCGCCCCAGGAGGCAACGTGGGCATTTTCATGAAGGATCAAAACCTATTTGCCCAGAAAGTTTTGGGCCAGGTGTCCGA
AGATGACCTGACTGCGGAGAAGAGGCGCGTTCTGCACTGCCTGGAGATTGCAGCCGAAATCCAAAAGCTCTGCTCACGGC
CCAAG

>ENSOCUT00000006915.3|m.36311 ENSOCUT00000006915.3|g.36311  ORF ENSOCUT00000006915.3|g.36311 ENSOCUT00000006915.3|m.36311 type:complete len:426 (+) ENSOCUT00000006915.3:1-1278(+) [Oryctolagus_cuniculus]
ATGCGCCGAGACCTGTTCAGTCTGCTGGGGTCACTCACCAAGAAGAGTCCCAGCAAGCTGCACGCGGTAGGAGGGAGGCG
GACTGAGGGCTGTGACTCCCACGCCGGGCAAGACACAGCCAGGGGCCTGGCCCTCCACAAGTCGGGCGCAGGGGCCCGGG
GAACTCTGCCCCTCGGTTCCGCGTGCAGAGAACACGGCAGAGGCGCGGCTGCAGCCCGCCGGGCACAGACTCCCCTCCAC
CCTGCTCCCGGCCGGGCAGCCAATCGGAGCCGCGCGCTGCCGCCGGGATCCGCGGATCGGCTTCGGAGGCGGCGGCGGCG
ACGCCCGGGACGGAGCGGAGAGCTGGAGCTTAGCGCCCCGCATCAGCTACCGAAGGGAGACATCAAGATGGATGCAGAGC
CCGAGAGGAAGTTCGGCGTGGTGGTGGTTGGTGTTGGCAGAGCCGGCTCTGTGCGCATGCGGAACTTACAGAATCCAGAC
TCTTCCTCAGCCTGCCTGAACCTGATTGGCTTCGTGTCCAGACGCGAGCTCGGGAGCATCGCGGGGGTCCAGCAGATCTC
CTTGGAGGATGCTCTCTCCAGCCCCGAGGTGGAGGCCGCGTTTATCTGCAGCGAAAGCTCCAGCCACGAGGACTACATCA
GGCAGTTCCTCAAGGCTGGCAAGCATGTCCTCGTGGAATACCCCATGACGCTGTCCCTGGCAGCTGCGCAGGAACTGTGG
GAGCTGGCCGAGCAGAAAGGAAAAGTCTTGCATGAGGAGCATATCGAACTCTTGATGGAGGAATTTGCATTCCTGAAAAA
TGAAGTGGTGGGGAAAGAGCTGCTGAGGGGGTCACTTCTCTTCACAGCTGGCCCTCTGGAAGAGGAGCGGTTTGGCTTCC
CTGCATTCAGTGGCATCTCTCGCCTGACCTGGCTGGTGTCCCTCTTTGGGGAGCTTTCTCTTGTGTCTGCCACGTTGGAG
GAGCGGAGGGAAGACCAGTACATGAAGATGACTGTGCACCTGGAGACTGAGAGTAAATGCCCGCTGTCCTGGATCGAAGA
GAAAGGGCCTGGTTTAAAACGGAACAGATATTTAAGCTTCCATTTCAAATCGGGGTCCCTGGAGAACCTGCCTAATGTAG
GAGCCAATAAGGACATTTTCCTGAAAGATCAGAGCATATTTGTCCAGAAACTCCTGGGCCGGGTCTCTGGGAAGGAGCTG
GCTGCTGAAAAGAAGAGAATCCTGCACTGCCTGGGGCTGGCGGAAGAAATCCAGAAAGCCTGCCACCAGAGGCAGTGA

>ENSPPYT00000020510.2|m.23899 ENSPPYT00000020510.2|g.23899  ORF ENSPPYT00000020510.2|g.23899 ENSPPYT00000020510.2|m.23899 type:complete len:297 (+) ENSPPYT00000020510.2:1-891(+) [Pongo_abelii]
ATGAATACAGAGCCCGAGAGGAAGTTTGGCGTGGTGGTGGTTGGTGTTGGCCGAGCCGGCTCCGTGCGGATGAGGGACTT
GCGGAATCCACACCCTTCCTCAGCGTTCCTGAACCTGATAGGCTTCGTGTCCAGAAGGGAGCTCGGGAGCATTGATGGAG
TCCAGCAGATTTCTTTGGAGAACGCTCTTTCCAGCCAAGAGGTGGAGGTCGCCTATATCTGCAGTGAGAGCTCCAGCCAT
GAGGACTACATCAGGCAGTTCCTTAATGCTGGCAAGCACGTCCTTGTGGAATACCCCATGACACTGTCATTGGCAGCCGC
TCAGGAACTGTGGGAGCTGGCTGAGCAGAAAGGAAAAGTCTTGCACGAGGAGCATGTTGAACTCTTGATGGAGGAATTCG
CATTCCTGAAAAAAGAAGTGGTGGGGAAAGACCTGCTGAAAGGGTCGCTCCTCTTCACAGCTGGCCCATTGGAAGAAGAG
CGGTTTGGCTTCCCTGCGTTCAGCGGCATCTCTCGCCTGACCTGGCTGGTCTCCCTCTTTGGGGAGCTTTCTCTTGTGTC
TGCCACTTTGGAAGAGCGAAAGGAAGATCCGTATATGAAAATGACAGTGTGTCTGGAGACAGAGAAGAAAAGTCCACTGT
CATGGATTGAAGAAAAAGGACCTGGTCTAAAACGAAACAGATATTTAAGCTTCCATTTCAAGTCTGGGTCCCTGGAGAAT
GTGCCAAATGTAGGAGTGAATAAGAACATATTTCTGAAAGATCAAAATATATTTGTCCAGAAACTCTTGGGCCAGTTCTC
TGAGAAGGAACTGGCTGCTGAAAAGAAACGCATCCTGCACTGCCTGGGGCTTGCAGAAGAAATCCAGAAATATTGCTGTT
CAAGGAAGTAA

>ENSSSCT00000018238.3|m.54301 ENSSSCT00000018238.3|g.54301  ORF ENSSSCT00000018238.3|g.54301 ENSSSCT00000018238.3|m.54301 type:complete len:297 (+) ENSSSCT00000018238.3:1-891(+) [Sus_scrofa]
ATGGATGCAGAGCCCCAGAGGAGGTTTGGCGTGGTGGTGGTGGGCGTGGGCCGAGCCGGCTCCGTGCGGATCCGGGACCT
GCGGAGTCCCAACGCTTCCTCCGAGTTCCTGAACCTGATTGGCTTCGTGTCCAGACGAGAGCTGGGGAGCATTGAGGAGG
TGAAGCAGATTTCTTTGGAAGATGCTCTTTCCAGTCAAGAGGTCGAGGTTGCTTTTATCTGCAGTGAGAGCTCCAGCCAC
GAGGACTACATCAGGCAGTTCCTTAACGCTGGGAAGCATGTCCTTGTGGAATACCCCATGACACTGTCTTGGGCAGCAGC
GAAGGACCTGTGGGAGCTGGCGGAGCGGAAAGGGAAAGTCCTGCATGAGGAGCACGTTGAACTCTTGATGGAGGAGTTTG
CGTTCCTGAAAAAAGAAGTGGTGGGGAAGGACCTGCTGAAAGGGTCTCTCCTCTTCACAGCTGGCCCTTTGGAAGAGGGG
CGGTTTGGCTTCCCCGCCTTCAGCGGCATCTCTCGCCTGACCTGGCTGGTCTCCCTCTTTGGGGAGCTGTCCCTTGTGTC
TGCGACTCTGGAAGAGCGGAAGGAGGATCAGTACATGAAGATGACGGTGTGTCTGGAGACAGAGAACAAAAGCCCGCTGA
CCTGGATTGAGGAGAAGGCACCTGGCCTCAAGCGAAACAGACATTTAAGCTTCCATTTCAAGTCTGGGTCCCTGGAGAAT
ATGCCAAATGTAGGCATCAATAAGAATATTTTCCTGAAGGATCAAAAGATATTTGTCCAGAAACTCTTGGGCCAAGTCTC
TGAAAAGGAGCTGGCCGCCGAGAAGAAACGTATCTTGCACTGCCTGTGGCTGGCGGGAGAGATCCAGAAGCACTGCTGCT
CGAAGAAGTAA

>ENSTTRT00000006930.1|m.24398 ENSTTRT00000006930.1|g.24398  ORF ENSTTRT00000006930.1|g.24398 ENSTTRT00000006930.1|m.24398 type:complete len:297 (+) ENSTTRT00000006930.1:1-891(+) [Tursiops_truncatus]
ATGAACGCAGAGCCCGAGAGGAAGTTTGGCGTGGTGGTGGTAGGCATCGGCAGAGCTGGCTCCGTGCGGATCCGGGACTT
GCAGAATCCACACGCTTCCTCGGCGTACCTGAACCTGATGGGCTTCGTGTCCAGACGAGAGCTGGGGAGCACTGATGGGG
TGCCGCAGATTTCTTTGGAAGATGCTCTTTCCAGTCAAGAGGTTGAGGTTGCTTATATCTGCAGTGAGAGCTCCAGCCAC
GAGGACTACATCAGACAGTTCCTAAACGCTGGCAAGCACGTCCTTGTGGAATATCCCATGACACTGTCTTGGGCAGCAGC
TAAGGAACTGTGGGCACTGGCTGAGCAGAAAGGGAAAGTCCTGCATGAGGAGCACGTTGAACTCTTGATGGAGGAGTTTG
CATTCCTGAAAAAAGAAGTGGTGGGGAAGGACCTGCTGAAAGGGTCTCTCCTCTTCACAGCTAGCCCGCTGGAAGAAGAA
CGGTTTGGCTTCCCCGCATTCAGTGGCATCTCTCGCCTGACCTGGCTGGTCTCCCTCTTTGGGGAGCTTTCTCTCGTGTC
CGCCACTTTGGAAGAGAGAAAAGAAGATCAGTATATGAAGATGACCGTGTGCTTAGAGACGGAGAACAAAAGCCCGTTGA
CGTGGATTGAAGAGAAGGCGCCTGGCCTAAAGCGAAACAGACATTTAAGCTTCCATTTCAAGTCTGGGTCCCTGGAGAAT
ATGCCCAACGTAGGCGTCAATAAGAATATTTTCCTGAAGGATCAAAATATATTTGTCCAGAAACTCCTGGGCCAGTTCTC
TGAAGAGGAGCTGGCTGCCGAGAAGAAACGCATCCTGCACTGCCTGTGGCTGGCGGGAGAGATCCAGAAACACTGCCGCC
CGAAGAAGTGA

>BLVRA|ENSG00000106605 [cellage_279]
ATGAATGCAGAGCCCGAGAGGAAGTTTGGCGTGGTGGTGGTTGGTGTTGGCCGAGCCGGCTCCGTGCGGATGAGGGACTT
GCGGAATCCACACCCTTCCTCAGCGTTCCTGAACCTGATTGGCTTCGTGTCGAGAAGGGAGCTCGGGAGCATTGATGGAG
TCCAGCAGATTTCTTTGGAGGATGCTCTTTCCAGCCAAGAGGTGGAGGTCGCCTATATCTGCAGTGAGAGCTCCAGCCAT
GAGGACTACATCAGGCAGTTCCTTAATGCTGGCAAGCACGTCCTTGTGGAATACCCCATGACACTGTCATTGGCGGCCGC
TCAGGAACTGTGGGAGCTGGCTGAGCAGAAAGGAAAAGTCTTGCACGAGGAGCATGTTGAACTCTTGATGGAGGAATTCG
CTTTCCTGAAAAAAGAAGTGGTGGGGAAAGACCTGCTGAAAGGGTCGCTCCTCTTCACAGCTGGCCCGTTGGAAGAAGAG
CGGTTTGGCTTCCCTGCATTCAGCGGCATCTCTCGCCTGACCTGGCTGGTCTCCCTCTTTGGGGAGCTTTCTCTTGTGTC
TGCCACTTTGGAAGAGCGAAAGGAAGATCAGTATATGAAAATGACAGTGTGTCTGGAGACAGAGAAGAAAAGTCCACTGT
CATGGATTGAAGAAAAAGGACCTGGTCTAAAACGAAACAGATATTTAAGCTTCCATTTCAAGTCTGGGTCCTTGGAGAAT
GTGCCAAATGTAGGAGTGAATAAGAACATATTTCTGAAAGATCAAAATATATTTGTCCAGAAACTCTTGGGCCAGTTCTC
TGAGAAGGAACTGGCTGCTGAAAAGAAACGCATCCTGCACTGCCTGGGGCTTGCAGAAGAAATCCAGAAATATTGCTGTT
CAAGGAAGTAA
