# Supplementary material for: A multidimensional systems biology analysis of cellular senescence in aging and disease
Source: Genome Biol. 2020 Apr 7;21:91. doi: 10.1186/s13059-020-01990-9 (PMC7333371; doi:10.1186/s13059-020-01990-9)
Supplement: Supplementary file 3 — 271 CellAge orthogroups. Directory containing FASTA files of CellAge orthogroups. [file 13059_2020_1990_MOESM3_ESM.zip › SI Cellage_Orthologous-Groups/ENSG00000115844.fa]

>bmy_09105 [Balaena_mysticetus]
ATGACTGGAGTCTTTGACAGTCTGGTGGCTGATATGCACTCGACCCAGATCACGGCCTCCAGCACGTACCACCAGCAACA
GCAGCCCCCGAGCGGCGGCGGCGCTGGCCCCGGCGGCAGCAACGGCAGCAGCCTCCACAAGCCTCAGGAGTCGCCCACAC
TCCCGGTGTCCACAGCTACAGACAGCAGCTACTACACCAACCAGCAACACCCGGCGGGCGGCGGCGGCGGCGGCGGCGCT
GGGGGCTCGCCCTACGCGCACATGGGCTCCTACCAGTACCACGCCAGCGGCCTCAACAACGTCCCTTATTCAGCCAAGAG
CGGCTACGACCTGGGCTACACCGCCGCCTACACCTACGCGCCCTACGGGACCAGTTCGTCCCCGGCCAACAACGAACCTG
AGAAAGAGGACCTCGAGCCTGAAATCCGGATAGTAAACGGGAAGCCAAAGAAAGTCCGGAAACCCCGAACCATCTACTCC
AGTTTCCAGCTGGCGGCTCTTCAGCGGCGTTTCCAAAAGACTCAGTACCTGGCACTGCCCGAGCGAGCTGAGCTGGCGGC
GTCTCTGGGCCTCACCCAGACTCAGGTCAAAATCTGGTTCCAGAACCGCCGATCCAAGTTCAAGAAAATGTGGAAGAGCG
GTGAGATCCCTTCGGAGCAGCACCCGGGGGCCAGCGCCTCGCCACCTTGTGCTTCGCCGCCGGCCTCGGCGCCGACCTCC
TGGGACTTCGGCGCGCCGCAGCGGATGGGGGGCGGCGGCGGCCCGGGCAGCGGCGGCAGCGGCGCAGGCAGCTCCGGCTC
CAGCCCGAGCAGCGCCGCCTCGGCTTTCCTGGGCAACTACCCGTGGTACCACCAGGCCTCGGGCTCCGCTTCGCACCTGC
AGGCCGCTGCGCCGCTGCTGCACCCGGCGCAGACCCCGCAGCCGCACCACCACCACCACCAGCACCACCACGGCGGCGGG
GGCGCCCCGGTGAGCGCCGGGACGATTTTCTAA

>lcl|AC_000159.1_cds_NP_001179591.1_2296|m.2448 lcl|AC_000159.1_cds_NP_001179591.1_2296|g.2448  ORF lcl|AC_000159.1_cds_NP_001179591.1_2296|g.2448 lcl|AC_000159.1_cds_NP_001179591.1_2296|m.2448 type:complete len:332 (+) lcl|AC_000159.1_cds_NP_001179591.1_2296:1-996(+) [Bos_taurus]
ATGACTGGAGTCTTTGACAGTCTGGTGGCTGATATGCACTCGACCCAGATCACGGCCTCCAGCACGTACCACCAGCACCA
GCAGCCCCCGAGCGGCGGCGGCGCTGGCCCCGGCGGCAGCAACGGCAGCAGCCTCCACAAGCCTCAGGAGTCGCCCACTC
TCCCGGTGTCCACAGCTACCGACAGCAGCTACTACACCAACCAACAACACCCGGCGGGTGGTGGCGGCGGCGGCGGCGGC
GGCTCGCCCTACGCGCACATGGGTTCCTACCAGTACCACGCCAGCGGCCTCAACAACGTCCCGTTTTCAGCCAAGAGCGG
CTACGATCTGGGCTACACCGCCGCCTACACCTCTTACGCTCCCTACGGGACCAGTTCGTCCCCGGCCAACAACGAACCTG
AGAAGGAAGACCTCGAGCCTGAAATCCGGATAGTAAACGGGAAGCCAAAGAAAGTCCGGAAACCTCGAACCATCTACTCC
AGTTTCCAGCTGGCGGCTCTTCAGCGGCGTTTCCAAAAGACTCAATACCTGGCACTTCCCGAGCGAGCTGAGCTGGCGGC
GTCTCTGGGCCTCACCCAGACTCAGGTCAAAATCTGGTTCCAGAACCGCCGATCCAAGTTCAAGAAGATGTGGAAAAGCG
GTGAGATCCCTTCGGAGCAGCACCCGGGGACCAGCGCTTCGCCACCTTGTGCTTCGCCGCCGGCCTCGGCGCCGGCCTCC
TGGGACTTCGGCGCGCCGCAGCGGATGGGGGGCGGCGGCGGCGGCCCGGGCAGCGGCGGCAGCGGGGCGGGGAGCTCCGG
GTCCAGCCCAAGCAGCGCGGCCTCGGCGTTCCTGGGCAACTACCCGTGGTACCACCAGGCCTCCGGCTCCGCTTCGCACC
TGCAGGCCGCCGCGCCGCTGCTGCACCCGACGCAAACCCCGCAGCCACACCACCACCATCATCACCACCACGGTGGCGGC
GGGGGCGCCCCGGTGAGCGCTGGAACGATCTTCTAA

>ENSCJAT00000014491.3|m.29356 ENSCJAT00000014491.3|g.29356  ORF ENSCJAT00000014491.3|g.29356 ENSCJAT00000014491.3|m.29356 type:complete len:330 (+) ENSCJAT00000014491.3:1-990(+) [Callithrix_jacchus]
ATGACTGGAGTCTTTGACAGTCTGGTGGCTGATATGCACTCGACCCAGATCGCCGCCTCCAGCACGTACCACCAGCACCA
GCAGCCCCCGAGCGGCGGCGGCGCCGGCCCAGGTGGCAACAACAGCAGCAGCAGCAGCCTCCACAAGCCCCAGGAGTCGC
CCACCCTTCCGGTGTCCACCGCCACGGACAGCAGCTACTACACCAACCAGCAGCACCCGGTGGGCGGCGGCGGCGGCGGC
GGGGGCTCGCCCTACGCGCACATGGGCTCTTACCAGTACCAAGCCAGCGGCCTCAACAACGTCCCTTACTCAGCCAAGAG
CAGCTACGACCTGGGCTACACCGCCGCCTACACCTCCTACGCTCCCTATGGAACCAGTTCGTCCCCAGCCAACAATGAGC
CTGAGAAGGAGGACCTCGAGCCTGAAATCCGGATAGTGAACGGGAAGCCAAAGAAAGTCCGGAAACCCCGCACCATCTAC
TCGAGTTTCCAGCTGGCGGCTCTTCAGCGGCGTTTCCAAAAGACTCAGTATCTGGCCTTGCCGGAGCGAGCCGAGCTGGC
GGCGTCTCTGGGCCTCACTCAGACTCAGGTCAAAATCTGGTTCCAGAATCGCCGGTCCAAGTTCAAGAAGATGTGGAAAA
GTGGTGAGATCCCGTCGGAGCAGCACCCTGGGGCCAGCGCTTCCCCACCTTGTGCTTCGCCGCCCGTCTCGGCGCCGGCC
TCCTGGGACTTTGGTGCGCCGCAGCGGATGGCGGGTGGCGGAGGTCCAGGCAGTGGCGGTAGCGGAGCCGGCAGCTCGGG
CTCCAGCCCCAGCAGCGCGGCCTCAGCTTTTCTGGGCAACTACCCGTGGTACCACCAGGCCTCGGGCTCCGCCTCACACC
TGCAGGCCACCGCGCCGCTTCTGCACCCCACTCAGACCCCGCAGCCGCATCACCACCACCACCATCACGGCGGCGGGGGC
GCCCCGGTGAGCGCCGGGACGATTTTCTAA

>ENSCAFT00000036269.3|m.34188 ENSCAFT00000036269.3|g.34188  ORF ENSCAFT00000036269.3|g.34188 ENSCAFT00000036269.3|m.34188 type:complete len:335 (+) ENSCAFT00000036269.3:1-1005(+) [Canis_familiaris]
ATGACTGGAGTCTTTGACAGTCTGGTGGCTGACATGCACTCGACCCAGATCGCGGCCTCCAGCACGTACCACCAGCACCA
GCAGCCCCCCAGCGGCGGCGGCGCTGGCCCCGGCGGCAGCAGCGGCAGCAGCCTCCACAAGCCGCAGGAGTCGCCCACGC
TCCCGGTATCCACAGCTACCGACAGCAGCTACTACACCAACCAGCAGCACCCGGCGGGCGGCGGCGGCGGCGGCGGCGGC
GGCGGCGGCGGGGGCTCGCCCTACGCGCACATGGGCTCCTACCAGTACCACGCCGGCGGCCTCAACAACGTCCCCTACTC
CGCCAAGAGCGGCTACGACCTGGGCTACACCGCCGCCTACACCTCCTACGCACCCTACGGGGCCAGCTCTTCCCCGGCCA
CCAACGAACCCGAGAAAGAGGACCTCGAGCCTGAAATCCGGATAGTGAATGGGAAGCCAAAGAAAGTCCGGAAGCCCCGA
ACCATCTACTCCAGTTTCCAGCTGGCCGCTCTTCAGAGGCGTTTCCAAAAGACTCAATACCTGGCGCTCCCCGAGCGAGC
GGAGCTGGCGGCGTCTCTGGGCCTCACCCAGACTCAGGTCAAAATCTGGTTCCAGAACCGCCGGTCCAAGTTCAAGAAGA
TGTGGAAGAGCGGTGAGATCCCGTCGGAACAGCACCCCGGGGCCAGCGCCTCGCCCCCTTGCGCCTCGCCGCCCGTGTCG
GCGCCGGCCTCCTGGGACTTCAGCGCGCCTCCGCGCATGGGGAGCGGCGGCGGCCCGGGCAGCGGCGGCAGCGGCGCGGG
CAGCTCGGGCTCCAGCCCCAGCAGCGCGGCCTCGGCTTTCCTGGGCAACTACCCGTGGTACCACCAGGCCTCGGGCCCGG
CCTCGCACCTGCAGGCCGCCGCGCCGCTGCTGCACCCGACGCAGACGCCGCAGCCGCACCACCACCACCACCACCACCAC
CACGGCGGCGGGGGCGCCCCGGTGAGCGCGGGGACGATTTTCTAA

>ENSCCAT00000029430.1|m.16636 ENSCCAT00000029430.1|g.16636  ORF ENSCCAT00000029430.1|g.16636 ENSCCAT00000029430.1|m.16636 type:complete len:329 (+) ENSCCAT00000029430.1:1-987(+) [Cebus_capuchinus]
ATGACTGGAGTCTTTGACAGTCTGGTGGCTGATATGCACTCGACCCAGATCGCCGCCTCCAGCACCTACCACCAGCACCA
GCAGCCCCCGAGCGGCGGCGGTGCCGGCCCGGGTGGCAACAACAGCAGCAGCAGCAGCCTCCACAAGCCCCAGGAGTCGC
CCACCCTTCCGGTGTCCACCGCCACGGACAGCAGCTACTACACCAACCAGCAGCACCCGGTGGGCGGTGGCGGCGGCGGG
GGCTCGCCCTACGCGCACATGGGCTCTTACCAGTACCAAGCCAGCGGCCTCAACAACGTCCCTTACTCCGCCAAGAGCAG
CTACGACCTGGGCTACACCGCCGCCTACACCTCCTACGCTCCCTATGGAACCAGTTCGTCCCCAGCCAACAATGAGCCTG
AGAAGGAGGACCTCGAGCCTGAAATCCGGATAGTGAACGGGAAGCCAAAGAAAGTCCGGAAACCCCGCACCATCTACTCC
AGTTTCCAGCTGGCAGCTCTTCAGCGGCGTTTCCAAAAGACTCAATACCTGGCCTTGCCGGAGCGAGCCGAGCTGGCGGC
GTCCCTGGGCCTCACTCAGACTCAGGTCAAAATCTGGTTCCAGAACCGCCGGTCCAAGTTCAAGAAGATGTGGAAAAGCG
GTGAGATCCCGTCGGAGCAGCACCCTGGGGCCAGCGCTTCCCCACCTTGTGCTTCGCCGCCCGTCTCGGCGCCGGCCTCC
TGGGACTTTGGTGCGCCGCAGCGGATGGCGAGTGGCGGAGGTCCAGGCAGTGGCGGCAGCGGAGCCGGCAGCTCGGGCTC
CAGCCCGAGCAGCGCGGCCTCGGCTTTTCTGGGCAACTACCCGTGGTACCACCAGGCCTCGGGCTCCGCCTCACACCTGC
AGGCCACCGCGCCGCTGCTGCACCCCACTCAGACCCCGCAGCCCCATCACCACCACCACCATCATGGCGGCGGGGGCGCC
CCGGTGAGCGCAGGGACGATTTTCTAA

>ENSHGLT00000013583.1|m.22779 ENSHGLT00000013583.1|g.22779  ORF ENSHGLT00000013583.1|g.22779 ENSHGLT00000013583.1|m.22779 type:complete len:330 (+) ENSHGLT00000013583.1:1-990(+) [Heterocephalus_glaber]
ATGACTGGAGTCTTTGACAGTCTGGTGGCTGATATGCACTCGACCCAGATCACGGCCTCCAGCACTTACCACCAGCACCA
GCAGCCCCCGAGCGGCGGCGGCGCCGGCCCAGGAGGCAGCAACGGCGGCAGCAGCAGCCTGCACAAGCCCCAGGAATCGC
CGACCCTTCCGGTGTCCACGGCCACCGACAGCAGCTACTACACCAACCAGCAGCACCCGGCGGGCGGCGGCGGCGGGGGG
GCCTCGCCCTACGCGCACATGGGCTCCTACCAGTACCACGCCAGCGGCCTCAACAACGTCCCCTACTCCGCCAAGAGCAG
CTACGACCTGGGCTACACGGCCGCCTATACCTCCTACGCGCCCTACGGGACCAGTTCGTCTCCAGCCAACAACGAGCCCG
AGAAGGAAGACCTCGAGCCTGAAATCCGGATAGTGAACGGGAAGCCAAAGAAAGTCCGGAAGCCCCGCACTATCTATTCC
AGTTTCCAGCTGGCGGCTCTTCAGCGGCGCTTCCAAAAGACTCAGTACCTGGCGCTGCCCGAGCGAGCCGAGCTGGCGGC
GTCTCTAGGCCTCACCCAGACTCAGGTCAAAATCTGGTTCCAAAATCGCCGATCCAAGTTCAAGAAGATGTGGAAGAGCG
GCGAGATCCCCTCTGAGCAGCACCCTGGGGCCAGCGCTTCGCCACCTTGTGCCTCGCCTCCCGTCTCGGCGCCAGCTACC
TGGGACTTCGGTGGGCCGCCGCGGATGGGGGGCGGCGGCGGCCCCGCCAGCGGAGGCAGCGGCGCCGGCAGCTCCGGTTC
CAGCCCAAGCAGCGCGGCCTCGGCTTTTCTCGGCAACTACCCGTGGTACCACCAGGCCTCGGGCTCCGCGTCGCACCTGC
AGGCCACCGCGCCACTGCTGCACCCCACGCAGACCCCGCAGCCTCACCACCATCATCACCACCACCACGGTGGCGGGGGT
GCCCCGGTGAGCGCAGGAACGATTTTCTAA

>ENST00000234198.8|m.13429 ENST00000234198.8|g.13429  ORF ENST00000234198.8|g.13429 ENST00000234198.8|m.13429 type:complete len:329 (+) ENST00000234198.8:1-987(+) [Homo_sapiens]
ATGACTGGAGTCTTTGACAGTCTAGTGGCTGATATGCACTCGACCCAGATCGCCGCCTCCAGCACGTACCACCAGCACCA
GCAGCCCCCGAGCGGCGGCGGCGCCGGCCCGGGTGGCAACAGCAGCAGCAGCAGCAGCCTCCACAAGCCCCAGGAGTCGC
CCACCCTTCCGGTGTCCACCGCCACCGACAGCAGCTACTACACCAACCAGCAGCACCCGGCGGGCGGCGGCGGCGGCGGG
GGCTCGCCCTACGCGCACATGGGTTCCTACCAGTACCAAGCCAGCGGCCTCAACAACGTCCCTTACTCCGCCAAGAGCAG
CTATGACCTGGGCTACACCGCCGCCTACACCTCCTACGCTCCCTATGGAACCAGTTCGTCCCCAGCCAACAACGAGCCTG
AGAAGGAGGACCTTGAGCCTGAAATTCGGATAGTGAACGGGAAGCCAAAGAAAGTCCGGAAACCCCGCACCATCTACTCC
AGTTTCCAGCTGGCGGCTCTTCAGCGGCGTTTCCAAAAGACTCAATACTTGGCCTTGCCGGAGCGAGCCGAGCTGGCGGC
CTCTCTGGGCCTCACCCAGACTCAGGTCAAAATCTGGTTCCAGAACCGCCGGTCCAAGTTCAAGAAGATGTGGAAAAGTG
GTGAGATCCCCTCGGAGCAGCACCCTGGGGCCAGCGCTTCTCCACCTTGTGCTTCGCCGCCAGTCTCAGCGCCGGCCTCC
TGGGACTTTGGTGTGCCGCAGCGGATGGCGGGCGGCGGTGGTCCGGGCAGTGGCGGCAGCGGCGCCGGCAGCTCGGGCTC
CAGCCCGAGCAGCGCGGCCTCGGCTTTTCTGGGCAACTACCCCTGGTACCACCAGACCTCGGGATCCGCCTCACACCTGC
AGGCCACGGCGCCGCTGCTGCACCCCACTCAGACCCCGCAGCCGCATCACCACCACCACCATCACGGCGGCGGGGGCGCC
CCGGTGAGCGCGGGGACGATTTTCTAA

>ENSLAFT00000003553.2|m.34302 ENSLAFT00000003553.2|g.34302  ORF ENSLAFT00000003553.2|g.34302 ENSLAFT00000003553.2|m.34302 type:3prime_partial len:334 (+) ENSLAFT00000003553.2:1-999(+) [Loxodonta_africana]
ATGACTGGAGTTTTTGACAGTCTGGTGGCTGATATGCACTCGACCCAGATCTCGGCCTCCAGCACGTACCATCAGCACCA
GCAGCCCCCGAGCGGTGGCGGCGCCGGCCCCGGCAGCAGCAACGGCAGCAGCAGCAGCAGCAGCCTCCACAAGCCCCAGG
AGTCGCCCACCCTCCCGGTGTCCACAGCTACCGACAGCAGCTACTACACCAACCAGCAGCACCCGGCGGGCGGCGGCGGC
GGCGGCGGCGGGGGTTCGCCCTATTCGCACATGGGTTCCTACCAGTACCACACCAGCGGCCTCAATAACGTCCCTTACTC
CGCCAAGAGCAGCTACGACCTAGGCTATACCGCCGCCTACACCTCCTACGCGCCCTATGGGACCAGTTCCTCCCCAGCCA
ACAACGAGCCTGAGAAGGAGGACCTCGAGCCTGAAATCCGGATAGTGAACGGCAAACCAAAGAAAGTTCGGAAACCCCGC
ACCATCTACTCTAGTTTCCAGCTGGCGGCTCTTCAGCGGCGCTTCCAGAAGACTCAATACCTGGCACTGCCTGAGCGAGC
CGAGCTGGCAGCGTCTCTGGGCCTCACCCAGACTCAGGTCAAAATCTGGTTCCAGAACCGCCGGTCTAAGTTCAAGAAGA
TGTGGAAGAGCGGCGAGATTCCCTCAGAGCAGCACCCCGCAGCCAGCGCGTCGCCACCCTGTGCTTCACCGCCCGTCTCG
GCGCCGGCCTCCTGGGACTTCGGCGCGCCGCCGCGGATGGGAGGCGGCGGCGGCCCAGGGAGCGGCGGCAGCGGTGCAGG
CAGCTCGGGCTCTAGCCCCAGCAGCGGGGCTTCGGCTTTCCTGGGCAACTACCCGTGGTATCACCAGGCCTCCAGCTCCG
CGTCCCACCTGCAGGCCACGGCGCCGCTGCTGCACGCGACACAGACCCCGCAGCCGCATCACCATCACCATCACCACCAC
GGCGGCGGGGGCGCCCCGGTGAGCGCGGGGACGATTTTC

>ENSMODT00000011307.3|m.15164 ENSMODT00000011307.3|g.15164  ORF ENSMODT00000011307.3|g.15164 ENSMODT00000011307.3|m.15164 type:complete len:330 (+) ENSMODT00000011307.3:1-990(+) [Monodelphis_domestica]
ATGACTGGAGTCTTTGACAGTCTGGTGGCTGATATGCACTCGAATCAGATCACTGCTTCCAGCAGTTACCACCAACACCA
CCACCAGCACAGCGGCAGCGGCGGCAGCAGCACGAGCCTGCACAAACCCCAAGAGTCCCCCACGCTGCCGGTGTCCACCG
CCACGGACAGCAGCTACTACACCAACCAGCAGCACGGGGCAGGGGGAAGCGGCGGCGGAGGCGGAGGGTCCCCCTACGCA
CAGATGGGCTCGTACCAGTACCACGCCAGCGGCCTCAACACCGTCCCCTACTCTGCCAAGGCGGGCTACGACCTGGGCTA
TACGGCGGCGTACAGCTCCTACGGGCCCTACGGAACCAGCTCCTCCCCGGCCAACAATGAACCCGAAAAGGAAGAATGCG
AGCCCGAAATCAGAATAGTGAACGGAAAGCCAAAGAAAGTGAGGAAACCTCGCACTATTTATTCCAGTTTCCAGCTAGCA
GCTCTTCAGAGGAGATTCCAAAAGACTCAGTATCTGGCACTGCCGGAAAGAGCTGAACTGGCCGCCTCCCTAGGCCTCAC
CCAGACTCAGGTGAAGATTTGGTTCCAGAATAGGCGGTCTAAGTTCAAGAAGATGTGGAAGAGCGGAGAGATCCCTTCAG
ACCAGCACCCCGGGAGCAGCGCCTCTCCCCCCTGTGCATCACCTCCAGTCTCAGCACCAACTACCTGGGACTTTGCCCCT
CACCAGCGGATGAGCAGCGGAGGAGGCAGTGGAGGTAGCGGTAGTGGAGGTGGGGGTAGTTCAGGCTCCAGTCCCAGCAG
CGGTACTTCTGCCTTTCTAGGCAACTATCCGTGGTATCACCAGGCTTCCAGCTCCGCTTCTCACCTCCAAGCCAGTGCAC
CGCTGTTGCAGCATCCTCAGCCTCCGCAGCCCCATCACCACCACCATCCCCATCACCATCATCACCACAGCAGCAGCAGC
TCAGCAGTGAACGCAGGGACGATATTCTAA

>ENSMUST00000024159.7|m.35435 ENSMUST00000024159.7|g.35435  ORF ENSMUST00000024159.7|g.35435 ENSMUST00000024159.7|m.35435 type:complete len:333 (+) ENSMUST00000024159.7:1-999(+) [Mus_musculus]
ATGACTGGAGTCTTTGACAGTCTGGTGGCTGATATGCACTCGACCCAGATCACCGCCTCCAGCACGTACCACCAGCACCA
GCAGCCCCCGAGCGGTGCGGGCGCCGGCCCTGGCGGCAACAGCAACAGCAGCAGCAGCAACAGCAGCCTGCACAAGCCCC
AGGAGTCGCCAACCCTCCCGGTGTCCACGGCTACGGACAGCAGCTACTACACCAACCAGCAGCACCCGGCGGGCGGCGGC
GGCGGGGGGGCCTCGCCCTACGCGCACATGGGCTCCTACCAGTACCACGCCAGCGGCCTCAACAATGTCTCCTACTCCGC
CAAAAGCAGCTACGACCTGGGCTACACCGCCGCGTACACCTCCTACGCGCCCTACGGCACCAGTTCGTCTCCGGTCAACA
ACGAGCCGGACAAGGAAGACCTTGAGCCTGAAATCCGAATAGTGAACGGGAAGCCAAAGAAAGTCCGGAAACCACGCACC
ATCTACTCCAGTTTCCAGCTGGCGGCCCTTCAACGACGCTTCCAGAAGACCCAGTATCTGGCCCTGCCAGAGCGAGCCGA
GCTGGCGGCGTCCCTGGGCCTCACCCAAACTCAGGTCAAAATCTGGTTCCAGAACCGCCGATCCAAGTTCAAGAAGATGT
GGAAAAGCGGCGAGATACCCACCGAGCAGCACCCTGGAGCCAGCGCTTCTCCTCCTTGTGCCTCCCCGCCGGTCTCGGCG
CCAGCATCCTGGGACTTCGGCGCGCCGCAGCGGATGGCTGGCGGCGGCCCGGGCAGCGGAGGCGGCGGTGCGGGCAGCTC
TGGCTCCAGCCCGAGCAGCGCCGCCTCGGCCTTTCTGGGAAACTACCCGTGGTACCACCAGGCTTCGGGCTCCGCTTCAC
ACCTGCAGGCCACAGCGCCACTTCTGCATCCTTCGCAGACTCCGCAGGCGCACCATCACCACCATCACCACCACCACGCA
GGCGGGGGCGCCCCGGTGAGCGCGGGGACGATTTTCTAA

>lcl|NW_004438435.1_cds_XP_004267356.1_5906|m.10046 lcl|NW_004438435.1_cds_XP_004267356.1_5906|g.10046  ORF lcl|NW_004438435.1_cds_XP_004267356.1_5906|g.10046 lcl|NW_004438435.1_cds_XP_004267356.1_5906|m.10046 type:complete len:334 (+) lcl|NW_004438435.1_cds_XP_004267356.1_5906:1-1002(+) [Orcinus_orca]
ATGACTGGAGTCTTTGACAGTCTGGTGGCTGATATGCACTCGACCCAGATCACGGCCTCTAGCACGTACCACCAGCAACA
GCAGCCCCCGAGCGGCGGCGGCGCTGGCCCCGGCGGCAGCAACGGCAGCAGCCTCCACAAGCCTCAGGAGTCGCCCACAC
TCCCGGTGTCCACAGCTACCGACAGCAGCTACTACACCAACCAGCAACACCCGGCGGGCGGCGGCGGCGGCGGCGGCGGC
GGCGCTGGGGGCTCGCCCTACGCGCACATGGGTTCCTACCAGTACCACGCCAGCGGCCTCAACAACGTCCCTTATTCAGC
CAAGAGCGGCTACGACCTGGGCTACACCGCCGCCTACACCTCCTACGCGCCCTACGGGACCAGTTCGTCCCCGGCCAACA
ACGAACCTGAGAAAGAGGACCTCGAGCCTGAAATCCGGATAGTAAACGGGAAGCCAAAGAAAGTCCGGAAACCCCGAACC
ATCTACTCTAGTTTCCAGCTGGCGGCTCTTCAGCGGCGTTTCCAAAAGACTCAGTACCTGGCACTGCCCGAGCGAGCTGA
GCTGGCGGCGTCTCTGGGCCTCACCCAGACTCAGGTCAAAATCTGGTTCCAGAACCGCCGATCCAAGTTCAAGAAAATGT
GGAAGAGCGGTGAGATCCCTTCGGAGCAGCACCCGGGGACCAGCGCCTCGCCACCTTGTGCTTCGCCGCCGGCCTCGGCG
CCGACCTCCTGGGACTTCGGCGCGCCGCAGCGGATGGGGGGCGGCGGCGGTCCGGGCAGCGGCGGCAGCGGTGCGGGCAG
CTCCGGCTCCAGCCCGAGCAGCGCCGCCTCGGCTTTCCTGGGCAACTACCCGTGGTACCACCAGGCCTCGGGCTCCGCTT
CGCACCTGCAGGCCGCTGCGCCGCTGCTGCACCCGGCGCAGACCCCGCAGCCGCACCACCACCACCACCAGCACCACCAC
GGCGGCGGGGGCGCCCCGGTGAGCGCCGGGACGATTTTCTAA

>ENSOANT00000013676.3|m.8329 ENSOANT00000013676.3|g.8329  ORF ENSOANT00000013676.3|g.8329 ENSOANT00000013676.3|m.8329 type:3prime_partial len:329 (+) ENSOANT00000013676.3:1-984(+) [Ornithorhynchus_anatinus]
ATGACTGGAGTATTTGACAGTCTGGTGGCTGATATGCACTCGAGCCAGATCACCGCCTCCAGCAGCTACCACCAGCACCA
TCACCAGCACGGCAGCACCAGTAGCAGCAGCAGCAGCAGCAGCCTTCACAAACCGCAGGAGTCCCCGACTTTACCCGTCT
CCACGGCCACCGACAGCAGTTACTACACCAACCAGCAGCACGGAGGAGGAGGAGGCGGGGGCGGCGGGTCGCCCTACGCC
CAGATGGGTTCTTACCAATACCACACCAGCGGCATCAACACGGTCCCCTATTCGGCCAAAGCCGGCTACGACCTGGGCTA
CACGGCCGCCTATGGCTCCTATGGCCCCTACGGAACCAGCTCGTCTCCGCCCAACAACGAGCCCGAAAAAGAAGATTGCG
AGCCCGAAATCAGGATAGTCAACGGGAAGCCAAAGAAAGTGAGGAAACCCCGGACGATTTATTCCAGTTTCCAGCTGGCA
GCTCTTCAGAGGCGTTTCCAAAAGACCCAGTACCTGGCCCTGCCGGAGAGAGCGGAATTGGCAGCGTCCCTAGGCCTCAC
CCAGACCCAGGTGAAGATCTGGTTCCAGAACCGCCGATCCAAGTTCAAGAAGATGTGGAAAAGCGGGGAGATCCCTACGG
ACCAGCATCCCGGGGGCAGCGCCTCGCCGCCCTGCGCCTCGCCGCCGGCCCCGGCGCCCACCAACTGGGACTTCGTTCCG
CATCAGCGGATGGGCAGCGGCGGGGCCGGGGCGGGGGCAGGAGCCGTTTGGATTCTTCTCATCACATTGCAATTGGATAT
CTGTATACAAAATATAACATGCAAAAACCTGTCGAATCTTACCCGCCCCGCTTCCCACCTCCAGGCCGCCACCCCTCTGC
TGCAGCACGCCCAGCCCCATCACCACCACCACCACCACCACCATCACCACCACGGCGGCGGCGGAGGAGGGGGAGGAGGA
GCCGTCAGCGCCGGGACGATTTTC

>ENSPPYT00000015025.1|m.16998 ENSPPYT00000015025.1|g.16998  ORF ENSPPYT00000015025.1|g.16998 ENSPPYT00000015025.1|m.16998 type:complete len:329 (+) ENSPPYT00000015025.1:1-987(+) [Pongo_abelii]
ATGACTGGAGTCTTTGACAGTCTAGTGGCTGATATGCACTCGACCCAGATCGCCGCCTCCAGCACGTACCACCAGCACCA
GCAGCCCCCGAGCGGCGGCGGCGCCGGCCCGGGTGGCAACAACAGCAGCAGCAGCAGCCTCCACAAGCCCCAGGAGTCGC
CCACCCTTCCGGTGTCCACCGCCACCGACAGCAGCTACTACACCAACCAGCAGCACCCGGCGGGCGGCGGCGGCGGCGGG
GGATCGCCCTACGCGCACATGGGTTCCTACCAGTACCAAGCCAGTGGCCTCAACAACGTCCCTTACTCCGCCAAGAGCAG
CTATGACCTGGGCTACACCGCCGCCTACACCTCCTACGCTCCCTATGGAACCAGTTCTTCCCCAGCCAACAACGAGCCTG
AGAAGGAGGACCTTGAGCCTGAAATCCGGATAGTGAACGGGAAGCCAAAGAAAGTCCGGAAACCCCGCACCATCTACTCC
AGTTTCCAGCTGGCGGCTCTTCAGCGGCGTTTCCAAAAGACTCAATACTTGGCCTTGCCGGAGCGAGCCGAGCTGGCGGC
CTCTCTGGGCCTCACCCAGACTCAGGTCAAAATCTGGTTCCAGAACCGCCGGTCCAAGTTCAAGAAGATGTGGAAAAGTG
GTGAGATCCCCTCGGAGCAGCACCCTGGGACAAGCGCTTCTCCACCTTGTGCTTCGCCGCCAGTCTCAGCGCCGGCCTCC
TGGGACTTTGGTGCGCCGCAGCGGATGGCGGGCGGCGGTGGTCCGAGCAGTGGCGGCAGCGGCGCCGGCAGCTCGGGCTC
CAGCCCGAGCAGCGCGGCCTCTGCTTTTCTGGGCAACTACCCCTGGTACCACCAGGCCTCGGGATCCGCCTCACACCTGC
AGGCCACGGCGCCGCTGCTGCACCCCACTCAGACCCCGCAGCCGCATCACCACCACCACCATCACGGCGGCGGGGGCGCC
CCGGTGAGCGCGGGGACGATTTTCTAA

>ENSSSCT00000017371.3|m.54318 ENSSSCT00000017371.3|g.54318  ORF ENSSSCT00000017371.3|g.54318 ENSSSCT00000017371.3|m.54318 type:complete len:329 (+) ENSSSCT00000017371.3:1-987(+) [Sus_scrofa]
ATGACTGGAGTCTTTGACAGTCTGGTGGCTGATATGCACTCGACCCAGATCACGGCCTCCAGCACGTACCACCAGCACCA
GCAGCCCCCGAGCGGCGGCGGCGCTGGCCCCGGCGGCAGCAACGGCAGCAGCCTCCACAAGCCCCAGGAGTCGCCCACCC
TCCCGGTGTCCACAGCTACCGACAGCAGCTATTACACCAACCAGCAACACCCAGCGGGCGGCGGAGGCGGCGGTGGGGGC
TCACCCTACGCGCACATGGGTTCCTACCAGTACCACGCCAGCGGCCTCAACAACGTCCCTTATTCAGCCAAGAGTGGCTA
CGACCTGGGCTACACCGCCGCCTACACCTCCTACGCGCCCTACGGGACCAGTTCGTCCCCGGCCAACAACGAACCTGAGA
AAGAGGACCTCGAGCCTGAAATCCGGATAGTAAACGGGAAGCCAAAGAAAGTCCGGAAACCTCGAACCATCTACTCCAGT
TTCCAGCTGGCAGCTCTTCAGCGGCGTTTCCAAAAGACTCAATACCTGGCACTGCCCGAGCGAGCCGAGCTGGCGGCGTC
TCTGGGCCTCACCCAGACTCAGGTCAAAATCTGGTTCCAGAATCGCCGATCCAAGTTCAAGAAGATGTGGAAGAGCGGTG
AGATCCCTTCGGAGCAGCACCCGGGGGCCAGCGCCTCGCCACCTTGTGCTTCGCCACCGGCCTCGGCACCCGCCTCCTGG
GACTTCGGTGCGCCGCAGCGGATGGGAGGCGGCGGCGGCCCGGGCAGCGGTGGCAGCGGCGCGGGTAGCTCCGGCTCCAG
CCCGAGCAGCGCGGCCTCGGCTTTCCTGGGCAACTACCCGTGGTACCACCAGGCCTCGAGCTCCGCCACGCACCTGCAGG
CCGCGGCGCCGCTGCTGCACCCGACGCAGACCCCGCAGCCGCATCACCACCACCACCATCACCACGGCGGCGGGGGCGCC
CCCGTGAGCGCGGGGACGATTTTCTAA

>DLX2|ENSG00000115844 [cellage_279]
ATGACTGGAGTCTTTGACAGTCTAGTGGCTGATATGCACTCGACCCAGATCGCCGCCTCCAGCACGTACCACCAGCACCA
GCAGCCCCCGAGCGGCGGCGGCGCCGGCCCGGGTGGCAACAGCAGCAGCAGCAGCAGCCTCCACAAGCCCCAGGAGTCGC
CCACCCTTCCGGTGTCCACCGCCACCGACAGCAGCTACTACACCAACCAGCAGCACCCGGCGGGCGGCGGCGGCGGCGGG
GGCTCGCCCTACGCGCACATGGGTTCCTACCAGTACCAAGCCAGCGGCCTCAACAACGTCCCTTACTCCGCCAAGAGCAG
CTATGACCTGGGCTACACCGCCGCCTACACCTCCTACGCTCCCTATGGAACCAGTTCGTCCCCAGCCAACAACGAGCCTG
AGAAGGAGGACCTTGAGCCTGAAATTCGGATAGTGAACGGGAAGCCAAAGAAAGTCCGGAAACCCCGCACCATCTACTCC
AGTTTCCAGCTGGCGGCTCTTCAGCGGCGTTTCCAAAAGACTCAATACTTGGCCTTGCCGGAGCGAGCCGAGCTGGCGGC
CTCTCTGGGCCTCACCCAGACTCAGGTCAAAATCTGGTTCCAGAACCGCCGGTCCAAGTTCAAGAAGATGTGGAAAAGTG
GTGAGATCCCCTCGGAGCAGCACCCTGGGGCCAGCGCTTCTCCACCTTGTGCTTCGCCGCCAGTCTCAGCGCCGGCCTCC
TGGGACTTTGGTGTGCCGCAGCGGATGGCGGGCGGCGGTGGTCCGGGCAGTGGCGGCAGCGGCGCCGGCAGCTCGGGCTC
CAGCCCGAGCAGCGCGGCCTCGGCTTTTCTGGGCAACTACCCCTGGTACCACCAGACCTCGGGATCCGCCTCACACCTGC
AGGCCACGGCGCCGCTGCTGCACCCCACTCAGACCCCGCAGCCGCATCACCACCACCACCATCACGGCGGCGGGGGCGCC
CCGGTGAGCGCGGGGACGATTTTCTAA
