# Supplementary material for: A multidimensional systems biology analysis of cellular senescence in aging and disease
Source: Genome Biol. 2020 Apr 7;21:91. doi: 10.1186/s13059-020-01990-9 (PMC7333371; doi:10.1186/s13059-020-01990-9)
Supplement: Supplementary file 3 — 271 CellAge orthogroups. Directory containing FASTA files of CellAge orthogroups. [file 13059_2020_1990_MOESM3_ESM.zip › SI Cellage_Orthologous-Groups/ENSG00000110107.fa]

>bmy_16542 [Balaena_mysticetus]
ATGTCCCTCATCTGCTCTATCTCCAATGAAGTGCCAGAGCACCCGTGTGTGTCCCCCGTCTCTAATCACGTCTACGAGCG
GCGGCTCATTGAGAAGTATATTGCAGAGAACGGCACAGATCCCATCAACAACCAGCCTCTGTCCGAGGAGCAACTCATTG
ATATCAAAGTTGCTCACCCAATCCGGCCCAAGCCTCCCTCAGCCACCAGCATCCCGGCCATTCTGAAAGCCTTGCAGGAC
GAATGGGACGCAGTCATGCTCCACAGCTTCACCCTGCGCCAGCAGCTGCAGACCACCCGCCAAGAGCTGTCCCACGCTCT
GTACCAGCACGATGCCGCCTGCCGTGTCATCGCCCGTCTCACCAAGGAGGTCACTGCTGCCCGAGAAGCTCTGGCTACCC
TGAAACCGCAGGCTGGTCTCATCGTGCCCCAGGCTGTGCCGAGCTCCCAGCCGAGTGTTGTGGGTGCAGGCGAGCCGATG
GATTTGGGCGAGCTGGTGGGAATGACCCCCGAGATTATTCAGAAGCTTCAAGACAAGGCCACTGTGCTAACCACAGAGCG
GAAGAAGAGAGGGAAGACTGTGCCTGAGGAGCTGGTGAAGCCGGAAGAGCTCAGCAAATACCGGCAGGTGGCATCCCACG
TGGGGTTGCACAGTGCTAGCATTCCCGGGATCCTTGCCCTGGACCTCTGCCCCTCCGACACCAACAAGATCCTCACTGGT
GGGGCAGATAAAAATGTCGTCGTCTTCGACAAGAGTTCTGAGCAAATCCTGGCCACCCTCAAAGGCCATACCAAGAAAGT
CACCAGCGTGGTCTTCCACCCTTCCCAGGAGCTGGTGTTTTCCGCCTCCCCAGATGCCACTATCAGGATTTGGTCTGTTC
CGAACGCCTCTTGTGTACAGGTTGTTCGGGCCCATGAGAGTGCTGTGACAGGCCTCAGCCTCCACGCCACTGGTGACTAT
CTCCTGAGCTCCTCTGATGACCAGTACTGGGCCTTCTCTGACATCCAGACAGGACGTGTGCTCACCAAGGTGACCGATGA
AACCTCTGGCTGCTGTAAGTTGCCTCGGAAGCGCTGGGCTCTTCATTTGCTACGTTTTGTGTATTTTAGTGTTTTATTTA
GTCATTTGCTCATTTGTTCTAAAAACACTTAA

>lcl|AC_000186.1_cds_NP_001069108.1_46293|m.55359 lcl|AC_000186.1_cds_NP_001069108.1_46293|g.55359  ORF lcl|AC_000186.1_cds_NP_001069108.1_46293|g.55359 lcl|AC_000186.1_cds_NP_001069108.1_46293|m.55359 type:complete len:505 (+) lcl|AC_000186.1_cds_NP_001069108.1_46293:1-1515(+) [Bos_taurus]
ATGTCTCTGATCTGCTCTATCTCCAATGAAGTGCCAGAACACCCCTGTGTGTCCCCCGTTTCTAATCATGTGTATGAGCG
GCGGCTCATTGAGAAGTATATTGCAGAGAACGGCACAGATCCCATCAACAACCAGCCTCTGTCCGAGGAGCAGCTCATTG
ATATCAAAGTTGCTCACCCAATCCGGCCCAAGCCTCCCTCAGCCACCAGCATCCCAGCCATTCTGAAAGCCTTGCAGGAT
GAGTGGGATGCGGTCATGCTCCACAGCTTCACCCTGCGCCAGCAGCTGCAGACCACCCGCCAGGAGCTGTCCCACGCCCT
GTACCAGCACGATGCCGCCTGCCGTGTCATTGCGCGTCTCACCAAGGAAGTCACTGCTGCCCGAGAAGCTCTGGCGACCC
TGAAACCTCAGGCCGGTCTCATTGTGCCCCAGGCTGTGCCAAGCTCCCAGCCAAGTGTTGTGGGTGCAGGTGAGCCAATG
GATTTGGGCGAACTGGTGGGAATGACTCCTGAGATTATTCAGAAGCTTCAAGACAAGGCCACCGTGCTCACCACAGAACG
GAAGAAGAGAGGGAAAACTGTGCCTGAGGAGCTGGTGAAGCCAGAAGAGCTCAGCAAATACCGACAGGTGGCATCACATG
TGGGGCTGCACAGTGCTAGCATTCCCGGGATCCTCGCCCTGGACCTCTGCCCCTCCGACACCAACAAGATCCTCACTGGT
GGGGCGGATAAGAATGTCGTCGTCTTCGACAAGAGTTCTGAGCAGATTTTGGCCACCCTCAAAGGCCATACCAAGAAGGT
CACCAGCGTGGTCTTTCACCCGTCCCAGGAGCTGGTGTTTTCTGCCTCCCCTGATGCTACTATCAGGATTTGGTCGGTTC
CGAACGCCTCTTGCGTACAGGTTGTTCGTGCCCACGAGAGCGCTGTGACAGGCCTCAGCCTCCACGCCACTGGTGACTAT
CTCCTGAGCTCCTCTGATGACCAGTACTGGGCCTTCTCTGACATCCAGACAGGACGTGTGCTCACCAAGGTGACTGATGA
GACCTCTGGATGCTCTCTCACCTGTGCGCAGTTCCACCCTGATGGACTCATTTTCGGGACAGGAACCATGGACTCTCAGA
TCAAGATCTGGGACTTGAAGGAGCGCACCAATGTGGCCAACTTCCCTGGCCACTCGGGCCCCATCACCAGCATTGCCTTC
TCGGAGAACGGCTACTACCTGGCTACAGCGGCCGATGACTCCTCTGTTAAACTCTGGGATCTGCGCAAACTTAAGAACTT
TAAGACGTTGCAACTGGATAACAACTTTGAGGTGAAGTCACTGATCTTTGACCAGAGCGGTACTTACCTGGCCCTTGGCG
GCACCGATGTCCAGATCTACATCTGTAAACAGTGGACGGAGATTCTTCACTTTACAGAGCACAGTGGCCTGACCACAGGG
GTGGCCTTCGGACACCACGCCAAGTTCATTGCTTCCACGGGAATGGACCGGAGCCTCAAATTCTACAGCCTGTAG

>ENSCJAT00000032174.3|m.29401 ENSCJAT00000032174.3|g.29401  ORF ENSCJAT00000032174.3|g.29401 ENSCJAT00000032174.3|m.29401 type:complete len:505 (+) ENSCJAT00000032174.3:1-1515(+) [Callithrix_jacchus]
ATGTCCCTGATCTGCTCCATCTCTAATGAAGTGCCGGAGCACCCATGTGTGTCCCCTGTCTCTAATCATGTTTATGAGCG
GCGGCTCATTGAGAAGTACATTGCAGAGAATGGCACTGACCCCATCAACAACCAGCCTCTCTCCGAGGAGCAGCTCATTG
ACATCAAAGTTGCTCACCCAATCCGGCCCAAGCCTCCCTCAGCCACCAGCATCCCGGCCATTCTGAAAGCCTTGCAGGAT
GAGTGGGATGCAGTCATGCTTCACAGCTTCACTCTGCGCCAGCAGCTGCAGACAACCCGCCAGGAGCTGTCACACGCTCT
GTACCAGCACGATGCCGCCTGCCGTGTCATTGCCCGTCTCACCAAGGAAGTCACTGCTGCCCGAGAAGCTCTGGCTACCC
TGAAACCACAGGCTGGTCTCATTGTGCCCCAGGCTGTGCCAAGTTCCCAACCAAGTGTTGTGGGTGCAGGTGAGCCAATG
GATTTGGGTGAGCTGGTGGGAATGACCCCAGAGATTATTCAGAAGCTTCAAGACAAGGCCACTGTGCTAACTACAGAGCG
CAAGAAGAGGGGGAAGACTGTGCCTGAGGAGCTGGTGAAGCCAGAAGAGCTCAGCAAATACCGACAGGTGGCGTCCCACG
TGGGGTTGCACAGTGCCAGCATTCCTGGGATCCTGGCCCTGGACCTCTGCCCGTCTGACACCAACAAGATACTCACGGGT
GGGGCAGATAAAAATGTTGTTGTGTTTGACAAAAGTTCTGAACAAATCCTGGCTACCCTCAAAGGCCATACCAAGAAGGT
CACCAGCGTGGTGTTTCACCCTTCCCAGGACCTGGTGTTTTCTGCTTCCCCCGATGCCACTATTAGGATTTGGTCGGTCC
CCAATGCGTCTTGTGTACAGGTGGTTCGGGCCCATGAGAGTGCTGTGACCGGCCTCAGCCTTCATGCCACTGGTGACTAT
CTCCTGAGCTCCTCCGATGATCAGTACTGGGCTTTCTCTGACATCCAAACAGGGCGTGTGCTTACCAAGGTGACAGATGA
GACCTCCGGCTGCTCTCTCACCTGTGCACAGTTCCACCCTGACGGACTCATCTTTGGAACGGGAACCATGGACTCTCAGA
TCAAGATCTGGGACTTGAAGGAACGAACCAATGTGGCCAACTTCCCTGGCCACTCGGGCCCCATCACCAGCATTGCCTTC
TCTGAGAATGGTTACTACCTGGCGACAGCGGCTGATGACTCCTCTGTTAAGCTTTGGGATCTGCGCAAGCTTAAGAACTT
TAAGACGTTGCAGCTGGATAGCAACTTCGAGGTAAAGTCACTGATCTTTGACCAGAGTGGTACCTACCTGGCCCTTGGGG
GCACGGATGTCCAGATCTACATCTGCAAACAATGGACGGAGATTCTTCACTTTACAGAGCATAGCGGCCTGACCACAGGG
GTGGCCTTCGGACATCATGCCAAGTTTATCGCTTCAACAGGCATGGACAGAAGCCTCAAGTTCTACAGCCTGTAG

>ENSCAFT00000026060.3|m.7688 ENSCAFT00000026060.3|g.7688  ORF ENSCAFT00000026060.3|g.7688 ENSCAFT00000026060.3|m.7688 type:5prime_partial len:514 (+) ENSCAFT00000026060.3:1-1542(+) [Canis_familiaris]
GGCGCCTCGGAGCGCTGCGGCGGCGCCATGTCCCTGATCTGCTCGATCTCCAATGAAGTGCCAGAGCACCCGTGTGTGTC
CCCTGTCTCTAATCATGTGTATGAGCGGCGGCTCATTGAGAAGTATATTGCGGAGAATGGCACAGACCCCATCAACAACC
AGCCTCTGTCTGAGGAGCAGCTCATCGATATCAAAGTTGCTCACCCAATCCGGCCCAAGCCTCCCTCTGCAACCAGCATC
CCAGCCATTCTGAAAGCTTTGCAGGATGAGTGGGATGCAGTCATGCTGCACAGCTTCACTCTGCGCCAGCAGCTGCAGAC
AACCCGTCAAGAGCTGTCCCACGCTCTGTACCAGCATGATGCTGCCTGCCGTGTTATTGCCCGGCTCACTAAGGAAGTTA
CAGCCGCCCGAGAAGCTCTGGCCACCCTGAAACCACAGGCTGGACTCATCGTGCCCCAGGCTGTGCCGAGCTCACAGCCA
AGTGTTGCAGGTGCAGGTGAGCCGATGGATTTGGGTGAGCTGGTGGGAATGACCCCCGAGATTATCCAGAAGCTTCAAGA
CAAGGCCACTGTGCTCACCACGGAGCGTAAGAAGAGAGGGAAGACGGTACCCGAAGAGCTGGTGAAGCCAGAGGAGCTAA
GCAAATACCGGCAGGTGGCATCCCACGTGGGCTTGCACAGTGCCAGCATTCCTGGGATCCTCGCCCTGGACCTCTGCCCT
GCTGACACCAACAAGATCCTTACTGGTGGGGCCGACAAAAATGTTGTTGTCTTCGACAAGAGTTCTGAGCAAATCCTGGC
CACCCTTAAAGGCCATACCAAGAAAGTCACCAGTGTGGTGTTTCACCCTTCCCAGGAGCTGGTGTTTTCTGCCTCTCCAG
ATGCTACTATCAGGATTTGGTCAGTCCCGAATGCGTCCTGTGTGCAGGTGGTTCGGGCCCATGAGAGTGCTGTGACAGGC
CTCAGCCTCCATGCCACTGGGGACTATCTCCTGAGCTCCTCTGATGACCAGTACTGGGCCTTCTCTGACATCCAGACAGG
GCGGGTGCTCACGAAGGTGACAGATGAGACCTCTGGCTGTTCTCTAACCTGTGCGCAGTTCCATCCTGATGGACTCATTT
TTGGAACAGGCACCATGGACTCACAGATCAAGATCTGGGACTTGAAGGAGCGCACCAATGTGGCCAACTTCCCCGGCCAC
TCGGGCCCCATCACCAGCATTGCCTTCTCAGAGAATGGCTACTACTTGGCTACAGCGGCTGATGACTCCTCTGTCAAGCT
CTGGGATCTGCGCAAGCTTAAAAACTTCAAGACGCTGCAGCTGGATAACAACTTTGAGGTGAAGTCACTGATCTTTGACC
AGAGCGGCACCTACCTGGCCCTTGGGGGCACGGATGTCCAGATCTACATCTGCAAGCAGTGGACAGAGATTCTTCATTTC
ACAGAGCATAGTGGCCTGACCACAGGGGTGGCCTTTGGGCACCACGCCAAGTTCATCGCTTCAACGGGCATGGACAGGAG
CCTCAAGTTCTACAGCCTGTAG

>ENSCCAT00000033543.1|m.22515 ENSCCAT00000033543.1|g.22515  ORF ENSCCAT00000033543.1|g.22515 ENSCCAT00000033543.1|m.22515 type:complete len:505 (+) ENSCCAT00000033543.1:1-1515(+) [Cebus_capuchinus]
ATGTCCCTGATCTGCTCCATCTCTAATGAAGTGCCGGAGCACCCATGTGTGTCCCCTGTCTCTAATCATGTTTATGAGCG
GCGGCTCATTGAGAAGTACATTGCAGAGAATGGCACCGACCCCATCAACAACCAGCCTCTCTCCGAGGAGCAGCTCATTG
ACATCAAAGTTGCTCACCCAATCCGGCCCAAGCCTCCCTCAGCCACCAGCATCCCGGCCATTCTGAAAGCCTTGCAGGAT
GAGTGGGATGCAGTCATGCTGCACAGCTTCACTCTGCGCCAGCAGCTGCAGACAACCCGGCAGGAGTTGTCACACGCTCT
GTACCAGCACGATGCCGCCTGCCGTGTCATTGCCCGTCTCACCAAGGAAGTCACTGCTGCCCGAGAAGCTCTGGCTACCC
TGAAACCACAGGCTGGTCTCATTGTGCCCCAGGCTGTGCCAAGTTCCCAACCAAGTGTTGTGGGTGCGGGTGAGCCAATG
GATTTGGGTGAGCTGGTGGGAATGACCCCAGAGATTATTCAGAAGCTTCAAGACAAGGCCACTGTGCTAACTACAGAGCG
CAAGAAGAGGGGGAAGACTGTGCCTGAGGAGCTGGTAAAGCCAGAAGAGCTCAGCAAATACCGGCAGGTGGCGTCCCACG
TGGGGTTGCACAGTGCCAGCATTCCTGGGATCCTGGCCCTGGACCTCTGCCCGTCCGACACCAACAAGATCCTCACGGGT
GGGGCAGATAAAAATGTTGTTGTGTTTGACAAAAGTTCTGAACAAATCCTGGCTACCCTCAAAGGCCATACCAAGAAGGT
CACCAGTGTGGTGTTTCACCCTTCCCAGGACCTGGTGTTTTCTGCCTCCCCTGATGCCACTATTAGGATTTGGTCGGTCC
CCAATGCGTCTTGTGTACAGGTGGTTCGGGCCCACGAGAGTGCTGTGACCGGCCTCAGCCTTCATGCCACTGGTGACTAT
CTCCTGAGCTCCTCCGATGATCAGTACTGGGCTTTCTCTGACATCCAGACAGGGCGTGTGCTTACCAAGGTGACAGATGA
GACCTCTGGCTGCTCTCTCACCTGTGCACAGTTCCATCCTGACGGACTCATCTTTGGAACGGGAACTATGGACTCTCAGA
TCAAGATCTGGGACTTGAAGGAACGCACCAATGTGGCCAACTTTCCTGGTCACTCGGGCCCCATCACCAGCATCGCCTTC
TCTGAGAATGGTTACTACCTGGCGACAGCGGCTGATGACTCCTCTGTTAAGCTCTGGGATCTGCGCAAGCTTAAGAACTT
TAAGACGTTGCAGCTGGATAGCAACTTCGAGGTAAAGTCACTGATCTTTGACCAGAGTGGGACCTACCTGGCCCTTGGGG
GCACGGATGTCCAGATCTACATCTGCAAACAATGGACGGAGATTCTTCACTTTACAGAGCATAGCGGCCTGACCACAGGG
GTGGCCTTCGGACATCATGCCAAGTTTATCGCTTCAACAGGCATGGACAGAAGCCTCAAGTTCTACAGCCTGTAG

>ENSDNOT00000005798.2|m.14377 ENSDNOT00000005798.2|g.14377  ORF ENSDNOT00000005798.2|g.14377 ENSDNOT00000005798.2|m.14377 type:complete len:505 (+) ENSDNOT00000005798.2:1-1515(+) [Dasypus_novemcinctus]
ATGTCCCTGATCTGCTCCATCTCTAATGAAGTACCAGAGCACCCATGCGTGTCCCCCGTCTCCAATCATGTCTACGAGCG
GCGGCTCATTGAGAAGTACATTGCAGAGAATGGTACAGACCCCATCAACAACCAGCCTCTCTCCGAGGAGCAGCTCATTG
ACATTAAAGTCGCACACCCAATCCGGCCCAAGCCTCCTTCAGCCACCAGCATCCCAGCCATTCTGAAAGCCTTGCAAGAT
GAATGGGATGCGGTCATGCTGCACAGCTTTACTCTGCGCCAGCAACTGCAGACAACCCGCCAAGAGCTGTCCCACGCTCT
GTACCAGCATGATGCCGCCTGTCGTGTCATAGCCCGTCTCACCAAGGAAGTCACTGCTGCGCGAGAAGCTCTGGCTACCC
TGAAACCACAGGCTGGTCTCATAGTGCCCCAAGCAGTGCCGAGCTCACAGCCAAGTGTTGTGGGTGCAGGTGAGCCAATG
GATTTGGGCGAATTGGTGGGAATGACCCCCGAGATTATCCAGAAGCTTCAAGACAAGGCCACCGTATTGACCACAGAGCG
TAAGAAGAGGGGTAAGACTGTCCCTGAGGAGCTGGTGAAACCAGAAGAGCTTAGCAAATACCGGCAGGTGGCCTCTCATG
TGGGGTTGCACAGTGCCAGCATTCCAGGGATCCTTGCCCTGGACCTCTGTCCCTCCGACACCAACAAGATCCTCACTGGT
GGGGCGGATAAAAATGTCGTCGTCTTTGACAAAAGTTCTGAGCAAATCCTGGCCACTCTCAAAGGCCATACCAAGAAAGT
CACCAGTGTGGTGTTTCACCCTTCCCAGGACCTGGTGTTTTCTGCCTCCCCAGATGCCACTATCAGGATTTGGTCGGTCC
CGAATGCCTCTTGTGTACAGGTTGTTCGCGCCCATGAGAGCGCTGTGACAGGCCTCAGCCTCCATGCCACTGGTGACTAT
CTCCTGAGCTCCTCTGATGACCAGTACTGGGCTTTCTCTGACATCCAGACAGGGCGTGTGCTCACCAAGGTGACTGATGA
GACCTCCGGCTGCTCTCTCACCTGTGCGCAGTTCCACCCTGATGGACTCATTTTTGGAACAGGAACCCTGGACTCTCAGA
TCAAGATCTGGGACCTGAAGGAGCGCACCAATGTGGCCAACTTCCCTGGCCACTCAGGCCCCATCACCAGCATTGCCTTC
TCCGAGAACGGCTACTACCTGGCTACAGCAGCCGACGATTCCTCTGTCAAACTCTGGGATCTGCGCAAGCTTAAGAATTT
TAAGACATTGCAGCTGGATAACAACTTTGAGGTGAAGTCACTGATCTTTGACCAAAGTGGTACCTACCTGGCCCTTGGGG
GCACGGATGTCCAGATCTACATCTGCAAACAGTGGACAGAGATTCTTCACTTTACAGAACATAGTGGCCTGACGACAGGG
GTGGCCTTTGGGCACCATGCCAAGTTCATCGCTTCAACCGGCATGGACAGGAGCCTCAAGTTCTACAGCCTGTAG

>lcl|NW_004558796.1_cds_XP_004714986.1_19814|m.41556 lcl|NW_004558796.1_cds_XP_004714986.1_19814|g.41556  ORF lcl|NW_004558796.1_cds_XP_004714986.1_19814|g.41556 lcl|NW_004558796.1_cds_XP_004714986.1_19814|m.41556 type:complete len:505 (+) lcl|NW_004558796.1_cds_XP_004714986.1_19814:1-1515(+) [Echinops_telfairi]
ATGTCCCTCATCTGCTCCATCTCCAACGAAGTGCCAGAGCACCCGTGTGTGTCCCCCGTCTCTAACCACGTGTACGAGCG
GCGGCTCATTGAGAAGTACATTGCCGAGAATGGCACCGACCCCATCAACAACCAGCCTCTGTCCGAGGAGCAGCTGATTG
ACATAAAAGTTGCTCACCCGATCCGGCCCAAGCCGCCCTCTGCTACCAGCATCCCGGCCATTCTGAAGGCCCTGCAGGAT
GAGTGGGATGCTGTCATGCTGCATAGCTTCACGCTGCGCCAGCAGCTGCAGACCACGCGCCAGGAGCTGTCCCACGCGCT
ATACCAGCATGACGCTGCCTGCCGCGTCATCGCTCGGCTTACCAAGGAGGTCACTGCTGCCCGAGAAGCGCTGGCCACCC
TGAAGCCACAGGCTGGACTCATCGTGCCCCAGGCAGTACCCAGCTCGCAGCCCAGCGTCGTGGGTGCAGGCGAGCTGATG
GACCTAGGCGAGCTGGTGGGCATGACTCCCGAGATTATCCAGAAGCTTCAAGACAAGGCCACTGTGCTCACCACGGAGCG
TAAGAAGAGAGGAAAGACTGTGCCTGAGGAGCTGGTGAAGCCGGAAGAACTCAGCAAATACCGGCAGGTGGCGTCTCACG
TGGGCTTGCACAGTGCTAGCATTCCGGGGATCCTGGCCCTGGACCTCTGCCCCTCGGACACCAACAAGATCCTCACTGGT
GGGGCAGATAAAAATGTTGTCGTCTTCGACAAGAGTTCCGAGCAGATCCTGGCCACCCTCAAAGGCCACACGAAGAAAGT
CACCAGCGTGGTGTTTCACCCTTCCCAGGATCTGGTGTTCTCTGCCTCCCCGGATGCCACTATCAGGATTTGGTCCGTCC
CCAGCACCTCTTGTGTCCAGGTGGTTCGGGCCCATGAGAGCGCTGTGACTGGCCTCAGCCTCCACGCCACTGGCGACTAT
CTCCTGAGCTCCTCTGATGACCAGTATTGGGCTTTCTCGGACATCCAGACCGGCCGTGTGCTCACCAAGGTGACAGATGA
GACCTCTGGCTGCTCTCTCACCTGTGCACAGTTCCACCCGGACGGACTCATTTTTGGAACAGGGACCATGGATTCTCAGA
TTAAGATCTGGGACTTGAAGGAGCGCACCAACGTGGCCAACTTCCCAGGCCACTCGGGCCCCATCACCAGCATTGCCTTC
TCGGAGAACGGCTACTACCTGGCCACGGCGGCCGACGACTCCTCCGTCAAGCTCTGGGATCTGCGCAAGCTGAAGAACTT
CAAGACGCTGCAGCTGGACAACAACTTTGAGGTGAAGTCACTGATCTTTGACCAGAGCGGTACCTACCTGGCTCTGGGGG
GCACAGATGTCCAGATATACATCTGCAAACAGTGGACCGAGCTCCTCCACTTCACAGAGCACAGCGGCCTGACCACAGGG
GTGGCCTTTGGCCACCACGCCAAGTTCATCGCGTCAACAGGCATGGACAGGAGCCTCAAGTTCTATAGCCTGTAG

>ENSECAT00000007930.1|m.7664 ENSECAT00000007930.1|g.7664  ORF ENSECAT00000007930.1|g.7664 ENSECAT00000007930.1|m.7664 type:complete len:505 (+) ENSECAT00000007930.1:1-1515(+) [Equus_caballus]
ATGTCCCTGATCTGCTCGATCTCCAATGAAGTGCCGGAGCACCCGTGTGTGTCCCCCGTCTCTCATCATGTCTACGAGCG
GCGGCTCATTGAGAAGTATATCGCAGAGAATGGCACAGACCCCATCAACAACCAGCCTCTGTCTGAGGAGCAGCTCATCG
ACATCAAAGTTGCTCACCCAATCCGGCCCAAGCCTCCGTCGGCCACAAGCATCCCGGCCATTCTGAAAGCCTTGCAGGAT
GAGTGGGATGCGGTCATGCTACACAGCTTCACTCTGCGCCAGCAGCTGCAGACAACCCGCCAAGAGCTGTCCCACGCTCT
GTACCAGCACGATGCCGCCTGCCGTGTCATTGCCCGTCTCACCAAGGAAGTCACTGCCGCCCGAGAAGCTCTGGCTACCC
TGAAACCGCAGGCTGGTCTCATCGTGCCCCAGGCTGTGCCAAGCTCCCAGCCCAGTGTCGTGGGTGCAGGTGAGCCAATG
GATTTGGGCGAGCTGGTGGGAATGACTCCCGAGATTATCCAGAAGCTTCAAGACAAGGCCACTGTGCTAACCACGGAGCG
TAAGAAGAGAGGGAAGACTGTGCCTGAGGAGCTGGTGAAGCCAGAAGAGCTCAGCAAGTACCGGCAGGTGGCATCCCACG
TGGGCTTGCACAGCGCCAGCATCCCCGGGATCCTCGCTCTGGACCTCTGCCCCTCCGACACCAACAAAATCCTCACTGGT
GGGGCGGATAAAAATGTTGTTGTCTTCGATAAGAGTTCTGAGCAAATCCTGGCCACCCTCAAAGGCCATACCAAGAAAGT
CACCAGTGTGGTGTTTCACCCTTCCCAGGAGCTGGTGTTCTCTGCCTCCCCAGATGCCACCATCAGGATCTGGTCGGTCC
CGAACGCGTCTTGCGTGCAGGTTGTTCGGGCCCATGAGAGCGCTGTGACAGGCCTCAGCCTCCACGCCACTGGCGATTAT
CTCCTGAGCTCCTCTGATGACCAGTACTGGGCCTTCTCTGACATCCAGACGGGGCGTGTGCTCACCAAGGTGACCGATGA
GACCTCTGGCTGCTCTCTCACCTGTGCGCAGTTCCACCCTGATGGACTCATCTTTGGAACAGGAACCATGGATTCCCAGA
TCAAGATCTGGGACTTGAAGGAGCGCACCAACGTGGCCAACTTCCCTGGCCACTCAGGCCCCATCACCAGCATTGCCTTC
TCTGAGAATGGCTACTACCTGGCTACAGCGGCCGACGACTCCTCTGTCAAGCTCTGGGATCTGCGCAAGCTTAAGAACTT
TAAGACATTGCAGCTGGATAACAACTTTGAGGTGAAGTCACTGATTTTTGACCAGAGTGGTACCTACCTAGCCCTTGGGG
GCACGGATGTGCAGATCTATATCTGCAAACAGTGGACGGAGATTCTTCACTTCACAGAGCACAGCGGCCTGACCACAGGG
GTGGCCTTTGGGCACCACGCCAAGTTCATCGCCTCCACAGGCATGGACAGGAGCCTCAAGTTCTACAGCCTGTAG

>ENSHGLT00000005440.1|m.8698 ENSHGLT00000005440.1|g.8698  ORF ENSHGLT00000005440.1|g.8698 ENSHGLT00000005440.1|m.8698 type:complete len:505 (+) ENSHGLT00000005440.1:1-1515(+) [Heterocephalus_glaber]
ATGTCCCTGATCTGCTCCATCTCCAATGAGGTCCCAGAGCACCCGTGCGTGTCCCCCGTGTCCAATCACGTGTACGAGCG
GCGGCTCATCGAGAAGTACATCGCGGAGAATGGGACCGACCCCATCAACAACCAGCCGCTCTCCGAGGAGCAGCTCATCG
ACATCAAAGTTGCTCACCCGATCCGGCCCAAGCCTCCCTCGGCCACCAGCATCCCAGCCATCCTGAAAGCCCTGCAGGAC
GAGTGGGATGCCGTCATGCTGCACAGCTTCACCCTGCGCCAGCAGCTGCAGACCACCCGCCAGGAGCTGTCGCATGCGCT
GTACCAGCACGACGCCGCCTGCCGCGTCATTGCCCGGCTCACCAAGGAAGTCACTGCCGCCCGAGAAGCTCTGGCAACCC
TGAAGCCGCAGGCTGGCCTCATCGTACCCCAGGCTGTGCCCAGCTCCCAGCCGAGTGTTGTGGGTGCAGGTGAGCCCATG
GATCTGGGTGAGCTGGTGGGAATGACTCAGGAGATCATCCAGAAGCTGCAAGACAAGGCCACGGTGCTGACCACGGAGCG
GAAGAAGAGAGGGAAGACAGTGCCGGAGGAGCTGGTGAAGCCGGAGGAGCTCAGCAAGTACCGGCAGGTGGCATCGCATG
TGGGGCTGCACAGTGCCAGCATCCCTGGGATCCTCGCCCTGGACCTCTGCCCCTCCGACACCAACAAGATCCTCACTGGC
GGGGCGGATAAGAACGTGGTCGTGTTTGATAAGAGCTCTGAGCAAATCCTGGCCACCCTCAAAGGCCACACCAAGAAGGT
CACCAGTGTGGTGTTTCACCCTTCCCAGGAGCTCGTGTTCTCGGCCTCCCCGGACGCCACCATCCGGATCTGGTCGGTCC
CCAGCACCTCCTGCGTCCAGGTGGTGCGGGCCCACGAGAGCGCCGTGACCGGCCTGAGCCTGCACGCCACGGGCGACTAC
CTCCTGAGCTCCTCCGACGACCAGTACTGGGCCTTCTCCGACATCCAGACGGGCCGCGTGCTCACCAAGGTGACGGACGA
GACCTCCGGCTGCTCCCTCACCTGCGCGCAGTTCCACCCCGACGGCCTCATCTTCGGAACGGGGACCATGGACTCTCAGA
TCAAGATCTGGGACCTGAAGGAGCGCACCAATGTGGCCAACTTCCCCGGCCACTCGGGCCCCATCACCAGCATCGCCTTC
TCCGAGAACGGCTACTACCTGGCCACGGCGGCTGACGACTCCTCCGTGAAGCTGTGGGACCTGCGCAAGCTGAAGAACTT
CAAGACGCTGCAGCTGGACAACAACTTCGAGGTGAAGTCCCTGATCTTCGACCAGAGTGGCACCTACCTGGCTCTCGGAG
GCACAGACGTGCAGATCTATATCTGCAAGCAGTGGACGGAGATCCTGCACTTCACAGAGCACAGCGGCCTGACCACGGGG
GTGGCCTTTGGGCACCACGCCAAGTTCCTGGCGTCCACAGGCATGGACAGGAGCCTCAAGTTCTACAGCCTGTAG

>ENST00000227524.8|m.55083 ENST00000227524.8|g.55083  ORF ENST00000227524.8|g.55083 ENST00000227524.8|m.55083 type:complete len:505 (+) ENST00000227524.8:1-1515(+) [Homo_sapiens]
ATGTCCCTAATCTGCTCCATCTCTAACGAAGTGCCGGAGCACCCATGTGTATCCCCTGTCTCTAATCATGTTTATGAGCG
GCGGCTCATCGAGAAGTACATTGCGGAGAATGGTACCGACCCCATCAACAACCAGCCTCTCTCCGAGGAGCAGCTCATCG
ACATCAAAGTTGCTCACCCAATCCGGCCCAAGCCTCCCTCAGCCACCAGCATCCCGGCCATTCTGAAAGCTTTGCAGGAT
GAGTGGGATGCAGTCATGCTGCACAGCTTCACTCTGCGCCAGCAGCTGCAGACAACCCGCCAAGAGCTGTCACACGCTCT
GTACCAGCACGATGCCGCCTGCCGTGTCATTGCCCGTCTCACCAAGGAAGTCACTGCTGCCCGAGAAGCTCTGGCTACCC
TGAAACCACAGGCTGGCCTCATTGTGCCCCAGGCTGTGCCAAGTTCCCAACCAAGTGTTGTGGGTGCGGGTGAGCCAATG
GATTTGGGTGAGCTGGTGGGAATGACCCCAGAGATTATTCAGAAGCTTCAAGACAAAGCCACTGTGCTAACCACGGAGCG
CAAGAAGAGAGGGAAGACTGTGCCTGAGGAGCTGGTGAAGCCAGAAGAGCTCAGCAAATACCGGCAGGTGGCATCCCACG
TGGGGTTGCACAGTGCCAGCATTCCTGGGATCCTGGCCCTGGACCTCTGCCCGTCCGACACCAACAAGATCCTCACTGGT
GGGGCGGATAAAAATGTCGTTGTGTTTGACAAAAGTTCTGAACAAATCCTGGCTACCCTCAAAGGCCATACCAAGAAGGT
CACCAGCGTGGTGTTTCACCCTTCCCAGGACCTGGTGTTTTCTGCTTCCCCCGATGCCACTATCAGGATTTGGTCGGTCC
CCAATGCCTCTTGTGTACAGGTGGTTCGGGCCCATGAGAGTGCTGTGACAGGCCTCAGCCTTCATGCCACTGGCGACTAT
CTCCTGAGCTCCTCCGATGATCAGTACTGGGCTTTCTCTGACATCCAGACAGGGCGTGTGCTCACCAAGGTGACAGATGA
GACCTCCGGCTGCTCTCTCACCTGTGCACAGTTCCACCCTGACGGACTCATCTTTGGAACAGGAACCATGGACTCTCAGA
TCAAGATCTGGGACTTGAAGGAACGTACTAATGTGGCCAACTTCCCTGGCCACTCGGGCCCCATCACTAGCATCGCCTTC
TCTGAGAATGGTTACTACCTGGCTACAGCGGCTGATGACTCCTCTGTCAAGCTCTGGGATCTGCGCAAGCTTAAGAACTT
TAAGACTTTGCAGCTGGATAACAACTTTGAGGTAAAGTCACTGATCTTTGACCAGAGTGGTACCTACCTGGCTCTTGGGG
GCACGGATGTCCAGATCTACATCTGCAAACAATGGACGGAGATTCTTCACTTTACAGAGCATAGCGGCCTGACCACAGGG
GTGGCCTTCGGGCATCACGCCAAGTTCATCGCTTCAACAGGCATGGACAGAAGCCTCAAGTTCTACAGCCTGTAG

>ENSLAFT00000002644.3|m.38556 ENSLAFT00000002644.3|g.38556  ORF ENSLAFT00000002644.3|g.38556 ENSLAFT00000002644.3|m.38556 type:3prime_partial len:522 (+) ENSLAFT00000002644.3:1-1563(+) [Loxodonta_africana]
ATGTCTCTGATCTGCTCAATCTCCAATGAAGTGCCAGAGCACCCGTGTGTGTCCCCTGTCTCCAATCATGTCTATGAGCG
GAGGCTCATTGAGAAGTACATTGCAGAGAATGGCACAGACCCCATCAACAACCAGCCTCTGTCTGAGGAGCAGCTGATCG
ACATCAAAGTTGCTCACCCAATCCGGCCCAAGCCTCCCTCAGCCACCAGCATCCCGGCCATTCTGAAAGCTCTGCAGGAT
GAGTGGGTGAGTTCCCCAGAGGCACCTGCCAGCCCCTCACCACAGCGTTTCTCCCAGGATGCGGTCATGCTGCACAGCTT
CACTCTGCGCCAGCAGCTGCAGACAACCCGCCAAGAGCTGTCCCATGCTCTGTACCAGCACGATGCCGCGTGCCGTGTCA
TTGCCCGTCTCACCAAGGAAGTCACTGCTGCCAGAGAAGCTCTGGCCACGCTGAAACCGCAGGCGGGTCTCATCGTGCCC
CAGGCCGTGCCAAGCTCACAGCCAAGTGTCGTGGGTGCAGGCGAGCCGATGGATTTGGGTGAGCTGGTGGGAATGAGCCC
CGAGATTATCCAGAAGCTTCAAGACAAGGCCACTGTGCTTACCACGGAGCGTAAAAAGAGAGGGAAGACTGTGCCTGAGG
AGCTGGTGAAGCCAGAAGAGCTCAGCAAATACCGGCAGGTGGCATCCCACGTGGGGTTGCACAGTGCCAGCATTCCGGGG
ATCCTTGCTCTGGACCTCTGCCCCGCCGACACCAACAAGATCCTCACTGGTGGGGCGGATAAAAACGTTGTTGTCTTCGA
CAAGAGTTCTGAGCAAATTCTGGCCACCCTCAAGGGCCATACCAAGAAAGTCACCAGTGTGGTGTTCCACCCTTCCCAGG
ACCTGGTGTTTTCAGCTTCCCCAGATGCTACTATCAGGATTTGGTCAGTCCCGAACGCCTCTTGTGTCCAGGTTGTTCGG
GCCCATGAGAGTGCTGTGACAGGCCTCAGCCTCCACGCCACCGGTGACTATCTCCTGAGCTCTTCTGACGACCAGTATTG
GGCCTTCTCTGACATCCAGACAGGGCGTGTGCTCACCAAGGTGACAGATGAGACCTCTGGCTGCTCTCTTACCTGTGCGC
AGTTCCACCCCGACGGACTCATTTTTGGAACAGGAACCATGGATTCTCAGATCAAGATTTGGGACTTGAAGGAGCGCACC
AATGTGGCCAATTTCCCTGGTCACTCAGGCCCCATCACTAGCATTGCCTTCTCCGAGAACGGCTACTACCTGGCAACGGC
GGCCGATGACTCCTCTGTCAAGCTCTGGGATCTGCGCAAACTTAAGAACTTTAAGACGTTGCAGCTGGATAACAACTTTG
AGGTGAAGTCGCTGATCTTCGACCAGAGTGGCACCTACCTGGCCCTTGGGGGCACAGATGTCCAGATCTACATCTGCAAG
CAGTGGACTGAGATTCTTCACTTCACAGAGCATAGCGGTCTGACCACAGGGGTGGCCTTTGGCCACCACGCCAAGTTTAT
CGCTTCAACAGGCATGGACAGGAGCCTCAAGTTCTACAGCCTG

>ENSMMUT00000069043.1|m.35138 ENSMMUT00000069043.1|g.35138  ORF ENSMMUT00000069043.1|g.35138 ENSMMUT00000069043.1|m.35138 type:complete len:505 (+) ENSMMUT00000069043.1:1-1515(+) [Macaca_mulatta]
ATGTCCCTAATCTGCTCCATCTCTAATGAAGTGCCGGAGCACCCATGTGTGTCCCCTGTCTCTAATCATGTTTATGAGCG
GCGGCTCATTGAGAAGTACATTGCAGAGAATGGTACCGACCCCATCAACAACCAGCCTCTCTCCGAGGAGCAGCTCATCG
ACATCAAAGTTGCTCACCCAATCCGGCCCAAGCCTCCCTCAGCCACCAGCATCCCGGCCATTCTGAAAGCCTTGCAGGAT
GAGTGGGATGCAGTCATGCTGCACAGCTTCACTCTGCGCCAGCAGCTGCAGACAACCCGCCAAGAGTTGTCGCACGCTCT
GTACCAGCACGATGCCGCCTGCCGTGTCATTGCCCGTCTCACCAAGGAAGTCACTGCTGCCCGAGAAGCTCTGGCTACCC
TGAAACCACAGGCTGGTCTCATTGTGCCCCAGGCTGTGCCAAGTTCCCAACCAAGTGTTGTAGGTGCGGGCGAGCCAATG
GATTTGGGTGAGCTGGTGGGAATGACCCCAGAGATTATTCAGAAGCTTCAAGACAAAGCCACTGTGCTAACCACGGAGCG
CAAGAAGAGAGGGAAGACTGTGCCTGAGGAGCTGGTGAAGCCAGAAGAGCTCAGCAAATACCGGCAGGTGGCGTCCCATG
TGGGGTTGCACAGTGCCAGCATTCCTGGGATCCTGGCCCTGGACCTCTGCCCATCTGACACTAACAAGATCCTCACTGGT
GGGGCAGATAAAAATGTCGTTGTGTTTGACAAAAGTTCGGAACAAATCCTGGCTACCCTCAAAGGCCATACCAAGAAGGT
CACCAGCGTGGTGTTTCACCCTTCCCAGGACCTGGTGTTTTCTGCTTCCCCCGATGCCACTATCAGGATTTGGTCGGTCC
CCAATGCCTCTTGTGTACAGGTGGTTCGGGCCCATGAGAGTGCTGTGACAGGCCTCAGCCTGCACGCCACTGGTGACTAT
CTCCTGAGCTCCTCCGATGATCAGTACTGGGCTTTCTCTGACATCCAGACAGGGCGTGTGCTCACCAAGGTGACAGATGA
GACCTCTGGCTGCTCTCTCACCTGTGCACAGTTCCACCCTGATGGACTCATCTTTGGCACAGGAACCATGGACTCTCAGA
TCAAGATCTGGGACTTGAAGGAACGTACTAATGTGGCCAACTTCCCTGGCCACTCGGGCCCCATCACTAGCATCGCCTTC
TCTGAGAATGGTTACTACCTGGCTACAGCGGCTGATGACTCCTCTGTCAAGCTATGGGATCTGCGCAAGCTTAAGAACTT
TAAGACATTGCAGCTAGATAACAACTTCGAGGTAAAGTCACTGATCTTCGACCAGAGTGGTACCTACCTAGCCCTTGGGG
GCACGGATGTCCAGATCTACATCTGCAAACAATGGACGGAGATTCTTCACTTTACAGAGCATAGCGGCCTGACCACAGGG
GTGGCCTTCGGGCATCACGCCAAGTTCATCGCTTCAACAGGCATGGACAGAAGCCTCAAGTTCTACAGCCTGTAG

>ENSMICT00000011240.2|m.15007 ENSMICT00000011240.2|g.15007  ORF ENSMICT00000011240.2|g.15007 ENSMICT00000011240.2|m.15007 type:complete len:505 (+) ENSMICT00000011240.2:1-1515(+) [Microcebus_murinus]
ATGTCCCTGATCTGCTCCATCTCTAATGAAGTGCCAGAGCACCCGTGTGTGTCCCCTGTGTCTAATCATGTCTACGAGCG
GCGGCTCATTGAGAAGTACATTGCAGAGAATGGTACAGACCCCATCAACAACCAACCTCTCTCTGAGGAGCAGCTCATCG
ACATCAAAGTTGCTCACCCAATCCGGCCCAAGCCTCCCTCAGCCACTAGTATCCCGGCCATTCTGAAAGCTTTGCAAGAT
GAATGGGATGCAGTCATGTTGCACAGCTTCACTCTGCGCCAGCAGCTGCAGACAACCCGCCAGGAGCTGTCCCATGCTCT
GTACCAGCATGATGCCGCCTGCCGTGTCATTGCACGTCTCACCAAGGAAGTTACTGCTGCCCGAGAAGCTCTGGCTACCC
TGAAACCACAAGCTGGTCTCATTGTGCCCCAGGCTGTGCCAAGCTCCCAGCCAAGTGTTGTGGGTGCAGGCGAGCCAATG
GATTTGGGTGAGCTGGTGGGAATGACCCCCGAGATTATCCAGAAGCTTCAAGACAAGGCCACTGTGTTAACCACGGAGCG
TAAGAAGAGGGGGAAGACTGTGCCTGAGGAGTTGGTGAAGCCAGAAGAGCTCAGCAAATACCGGCAGGTGGCATCCCACG
TGGGCTTGCACAGTGCCAGCATTCCCGGGATCCTCGCCCTGGACCTCTGTCCCTCCGACACCAACAAGATCCTCACTGGT
GGGGCGGATAAAAATGTCGTTGTTTTTGACAAGAGTTCTGAGCAAATCCTGGCCACCCTCAAAGGCCATACCAAGAAGGT
CACCAGTGTGGTTTTTCACCCTTCCCAGGACCTGGTGTTTTCTGCCTCCCCAGATGCTACTATCAGGATTTGGTCGGTCC
CGAATGCCTCCTGTGTGCAGGTTGTTCGGGCACATGAAAGTGCTGTGACAGGCCTCAGCCTCCATGCCACTGGTGACTAT
CTCCTGAGCTCTTCTGATGACCAGTACTGGGCTTTCTCTGACATCCAGACAGGGCGTGTGCTCACCAAGGTGACGGATGA
GACCTCTGGCTGCTCTCTCACCTGTGCACAGTTCCACCCTGATGGACTGATCTTTGGAACGGGAACCATGGACTCTCAGA
TCAAGATCTGGGACTTGAAGGAGCGCACCAACGTGGCCAACTTCCCTGGCCACTCAGGCCCCATCACCAGCATTGCCTTC
TCCGAGAATGGCTACTACCTGGCTACAGCGGCTGACGACTCCTCTGTCAAGCTCTGGGATCTGCGCAAGCTTAAGAACTT
TAAGACATTGCAGCTGGATAACAATTTTGAGGTGAAGTCACTGATCTTTGACCAGAGCGGTACCTACCTGGCCCTTGGGG
GCACAGATGTCCAGATCTACATCTGCAAACAGTGGACGGAGATTCTTCACTTTACAGAGCATAGCGGCCTGACCACTGGG
GTGGCCTTCGGGCACCACGCCAAGTTCATCGCTTCGACAGGCATGGACAGGAGCCTCAAGTTCTACAGCCTGTAG

>ENSMODT00000025891.3|m.13206 ENSMODT00000025891.3|g.13206  ORF ENSMODT00000025891.3|g.13206 ENSMODT00000025891.3|m.13206 type:complete len:505 (+) ENSMODT00000025891.3:1-1515(+) [Monodelphis_domestica]
ATGTCCCTCATCTGCTCCATCTCCAACGAGGTGCCTGAGCATCCTTGTGTATCCCCTGTGTCCAACCATGTGTATGAGCG
GAGGCTGATTGAGAAGTATATTGCAGAGAATGGCACCGACCCCATCAATAACCAGCCTCTGTCTGAGGAGCAGCTCATTG
ACATCAAAGTTGCCCACCCAATCCGGCCCAAGCCTCCATCTGCCACGAGTATCCCGGCCATCCTGAAAGCCCTCCAAGAT
GAATGGGATGCAGTCATGCTCCACAGCTTTACCCTGCGCCAGCAGCTGCAGACCACCCGCCAGGAGCTGTCACACGCACT
GTACCAGCATGATGCCGCTTGTCGTGTCATTGCCCGTCTCACGAAGGAGGTCACTGCTGCACGAGAAGCTCTGGCCACGC
TGAAGCCCCAGGCTGGTCTCATTGTCCCTCAGGCTGTGCCAAGCTCCCAACCCAGTGTTGTGGGTGCTGGTGAGCCAATG
GATTTGGGAGAGCTGGTTGGAATGACTCCCGAAATTATCCAAAAGCTTCAAGACAAAGCAACCGTGCTCACCACAGAGCG
TAAAAAGAGGGGGAAGACAGTACCGGAGGAGCTCGTGAAGCCAGAAGAGCTTAGCAAGTACCGGCAGGTGGCATCCCACG
TGGGGCTACATAGTGCCAGCATTCCAGGAATTCTTGCCTTGGACCTCTGCCCCTCGGATACCAACAAGATCCTCACCGGA
GGAGCAGATAAAAATGTTGTCGTCTTTGATAAGAGCTCAGAGCAGATCCTGGCCACGCTCAAAGGCCACGCGAAGAAGGT
TACCAGTGTGGTGTTCCATCCATCCCAGGATCTGGTGTTTTCTGCTTCCCCAGATGCCACCATCCGAATTTGGTCGGTCC
CCAATGCCTCTTGTGTGCAAGTTGTCCGGGCCCACGAGAGTGCCGTGACTGGCCTCAGTCTCCACGCCACGGGTGATTAT
CTCCTGAGCTCCTCCGATGATCAGTACTGGGCCTTCTCCGACATCCAGACAGGACGAGTGCTCACCAAGGTCACAGATGA
GACTTCGGGATGCGCTCTCACCTGCGCTCAGTTCCATCCTGATGGGCTCATTTTTGGGACTGGGACCATGGACTCTCAGA
TCAAGATCTGGGACCTGAAGGAGCGGACCAACGTGGCCAACTTCCCCGGACACTCTGGCCCCATCACCAGCATTGCCTTC
TCGGAGAATGGTTATTATTTGGCCACTGCGGCTGACGATTCCTCTGTCAAACTCTGGGATCTTCGCAAACTCAAAAATTT
CAAGACGTTGCAGCTAGACAACAACTTTGAGGTGAAGTCACTCATCTTCGACCAGAGTGGCACGTACCTGGCCCTCGGGG
GCACCGACGTGCAAATCTACATCTGCAAACAGTGGACAGAAATCCTCCACTTTACAGAGCACAGCGGCTTGACCACAGGG
GTGGCCTTTGGGCACCACGCCAAGTTCATAGCTTCGACCGGGATGGACAGGAGTCTCAAGTTCTACAGCCTGTAG

>ENSMUST00000179297.2|m.9880 ENSMUST00000179297.2|g.9880  ORF ENSMUST00000179297.2|g.9880 ENSMUST00000179297.2|m.9880 type:complete len:524 (+) ENSMUST00000179297.2:1-1572(+) [Mus_musculus]
ATGTCCCTGATCTGCTCGATCTCCAATGAAGTGCCAGAGCACCCGTGCGTGTCCCCTGTCTCTAATCATGTGTATGAGCG
GCGACTCATTGAGAAGTACATTGCAGAGAATGGCACAGATCCTATCAACAACCAGCCTCTCTCAGAGGAGCAGCTCATCG
ACATCAAAGTTGCTCACCCAATCCGACCCAAGCCTCCCTCCGCCACCAGCATCCCAGCCATTCTGAAAGCCTTGCAGGAT
GAGTGGGGTTGGCCGAATTCTCCGGCTCTCCCCCAGTCCTCACAGTGGCCTACCCTCTCCCAGGATGCAGTCATGCTGCA
CAGCTTCACTCTTCGCCAGCAACTGCAGACAACCCGCCAGGAGCTGTCCCATGCTCTGTACCAACACGATGCTGCCTGCC
GAGTCATTGCCCGGCTCACCAAAGAGGTCACTGCTGCTCGAGAAGCTCTGGCTACTCTGAAACCACAGGCTGGGCTTATT
GTACCTCAGGCTGTGCCAAGCTCACAGCCCAGTGTTGTGGGTGCAGGAGAGCCCATGGATTTGGGTGAGCTGGTGGGAAT
GACCCCTGAGATTATCCAGAAGCTTCAAGACAAGGCTACTGTGCTAACCACGGAGCGTAAGAAGAGAGGAAAGACTGTCC
CCGAGGAGCTGGTGAAACCTGAAGAGCTCAGCAAGTACCGGCAGGTGGCATCCCATGTGGGTCTACACAGTGCTAGCATT
CCTGGGATTCTCGCTCTGGACCTGTGTCCCTCAGACACCAACAAGATTCTCACTGGTGGGGCAGATAAAAATGTTGTTGT
CTTTGATAAGAGTACTGAGCAAATATTGGCCACTCTCAAAGGCCATACCAAGAAGGTCACCAGTGTGGTGTTTCATCCTT
CTCAGGAACTGGTGTTTTCTGCGTCCCCTGATGCTACTATCAGGATTTGGTCAGTCCCGAACACTTCCTGCGTACAGGTT
GTTCGGGCCCATGAGAGTGCAGTGACAGGCCTCAGCCTCCATGCTACTGGAGACTATCTCCTGAGCTCCTCTGATGATCA
GTACTGGGCCTTCTCTGACATCCAGACAGGGCGTGTGCTCACTAAGGTGACAGATGAGACCTCCGGCTGCTCTCTTACCT
GTGCACAGTTCCACCCTGATGGGCTCATCTTTGGAACAGGAACCATGGACTCCCAGATCAAGATCTGGGACTTGAAGGAG
CGTACCAATGTGGCCAACTTCCCTGGCCATTCTGGCCCCATTACCAGCATCGCCTTCTCTGAGAATGGGTACTACCTGGC
CACAGCAGCTGATGATTCCTCAGTCAAGCTCTGGGACTTACGCAAGTTGAAGAACTTCAAGACATTGCAGCTGGACAACA
ACTTTGAGGTGAAGTCACTAATCTTTGACCAGAGCGGTACCTACCTGGCGCTTGGGGGTACAGATGTCCAGATCTACATC
TGCAAACAATGGACAGAGATTCTTCACTTTACAGAGCACAGTGGCCTGACCACTGGAGTGGCCTTTGGACACCATGCCAA
GTTCATCGCTTCAACTGGCATGGACAGGAGCCTCAAATTCTACAGTCTGTAG

>ENSMLUT00000017603.2|m.32008 ENSMLUT00000017603.2|g.32008  ORF ENSMLUT00000017603.2|g.32008 ENSMLUT00000017603.2|m.32008 type:complete len:520 (+) ENSMLUT00000017603.2:1-1560(+) [Myotis_lucifugus]
ATGTCCTTGATCTGCTCCATCTCCAATGAGGTGCCGGAGCACCCGTGCGTGTCCCCCGTCTCCAACCACATCTACGAGCG
GCGGCTCATTGAGAAGTACATCGCCGAGAACGGCACCGACCCCATCAACAACCAGCCTCTGTCCGAGGAGCAGCTGGTGG
ACATCAAAGTGGCTCACCCAATCCGGCCCAAGCCTCCCTCAGCCACCAGCATCCCAGCCATTCTGAAAGCCCTCCAGGAT
GAGTGGGGGTGCGCCCACTCCTCGCTGCCCCTCACGCGTGGTTGCCCCCAGGACGCGGTCATGCTGCACAGCTTCACTCT
GCGCCAGCAGCTGCAGACGACCCGCCAGGAGCTGTCCCACGCGCTGTACCAGCACGATGCCGCCTGCCGGGTCATTGCCC
GTCTCACCAAGGAAGTCACCGCTGCCCGAGAAGCTCTGGCTACGCTGAAACCGCAGGCTGGCCTCATTGTGCCGCAGGCT
GTGCCGAGCTCTCAGCCCAGTGTTGTGGGAGCCGGCGAGCCGATGGAGCTGGGCGAGCTGGTGGGAATGACGCCCGAGAT
TATCCAGAAGCTCCAAGACAAGGCCACCGTGCTGACCACGGAGCGTAAGAAGAGAGGCAAGACGGTGCCTGAGGAGCTGG
TGAAGCCAGAGGAGCTCAGCAAGTACCGGCAGGTGTCTTCCCACGTGGGCCTGCACAGCGCCAGCATCCCCGGGATCCTC
GCCCTGGACCTCTGCCCTGCCGACACCAACAAGATCCTCACTGGCGGGGCAGACAAGAACGTTGTCGTCTTCGACAAGAG
CTCCGAGCAGATCCTGGCCACCCTCAAGGGCCACGCCAAGAAGGTCACCAGCGTGGTGTTCCACCCCTCCCAGGAGCTGG
TGTTCTCTGCGTCCCCAGACGCCACCATCAGGATCTGGTCGGTCCCGAGCGCCTCCTGTGTGCAGGTGGTGCGGGCCCAC
GAGAGCTCTGTGACGGGCCTCAGCCTCCACGCCACTGGCGACTATCTCCTGAGCTCCTCGGATGACCAGTACTGGGCCTT
CTCTGACATCCAGACGGGGCGCGTGCTCACCAAGGTGACGGATGAGACCTCCGGCTGCGCTCTCACCTGTGCGCAGTTCC
ACCCCGATGGACTCATCTTTGGGACAGGAACCATGGACTCTCAGATCAAGATCTGGGACCTGAAGGAGCGCACCAACGTG
GCCAACTTCCCTGGCCACTCGGGCCCCATCACCAGCATCGCCTTCTCCGAGAATGGCTACTACCTGGCCACGGCGGCCGA
CGACTCCTCCGTCAAGCTCTGGGACCTGCGCAAGCTGAAGAACTTCAAGACGCTGCAGCTGGATAACAACTTTGAGGTGA
AGTCCCTGATCTTTGACCAGAGCGGGACCTACCTGGCCCTGGGGGGCACCGACGTCCAGATCTACATCTGCAAGCAGTGG
ACGGAGATTCTCCACTTCACAGAGCACAGCGGCCTGACCACAGGGGTGGCCTTCGGGCAGCACGCCAAGTTCATCGCGTC
CACGGGCATGGACAGGAGCCTCAAGTTCTACAGCCTGTAG

>lcl|NW_004438421.1_cds_XP_004264218.1_2368|m.3767 lcl|NW_004438421.1_cds_XP_004264218.1_2368|g.3767  ORF lcl|NW_004438421.1_cds_XP_004264218.1_2368|g.3767 lcl|NW_004438421.1_cds_XP_004264218.1_2368|m.3767 type:complete len:505 (+) lcl|NW_004438421.1_cds_XP_004264218.1_2368:1-1515(+) [Orcinus_orca]
ATGTCCCTGATCTGCTCTATCTCCAATGAAGTACCAGAGCACCCGTGTGTGTCCCCTGTCTCTAATCACGTCTACGAGCG
GCGGCTCATTGAGAAGTATATTGCAGAGAATGGCACAGATCCCATCAACAACCAGCCTCTGTCCGAGGAGCAGCTCATCG
ATATCAAAGTTGCTCACCCAATCCGGCCCAAGCCTCCCTCAGCCACCAGCATCCCCGCCATTCTGAAAGCCTTGCAGGAC
GAATGGGACGCAGTCATGCTCCACAGCTTCACCCTGCGCCAGCAGCTGCAGACCACCCGCCAAGAGCTGTCCCACGCTCT
GTACCAGCACGATGCCGCCTGCCGTGTCATCGCCCGTCTCACCAAGGAAGTCACTGCTGCCCGAGAAGCTCTGGCTACCC
TGAAACCGCAGGCTGGTCTCATCGTGCCCCAGGCTGTGCCGAGCTCCCAGCCTAGTGTTGTGGGTGCAGGCGAGCCGATG
GATTTGGGCGAGCTGGTGGGAATGACTCCCGAGATTATTCAGAAGCTTCAAGACAAGGCCACTGTGCTAACCACAGAGCG
GAAGAAGAGAGGGAAGACTGTGCCTGAGGAGCTGGTGAAGCCGGAAGAGCTCAGCAAATACCGGCAGGTGGCATCCCACG
TGGGGTTGCACAGTGCTAGCATTCCCGGGATCCTTGCCCTGGACCTCTGCCCCTCCGACACCAACAAGATCCTCACTGGT
GGGGCAGATAAAAATGTCGTCGTCTTCGACAAGAGTTCTGAGCAAATCCTGGCCACTCTCAAAGGCCATACCAAGAAAGT
CACCAGCGTGGTCTTTCACCCTTCCCAGGAGCTGGTGTTTTCCGCCTCGCCAGATGCCACTATCAGGATTTGGTCTGTTC
CGAACGCCTCTTGTGTACAGGTTGTTCGGGCCCATGAGAGTGCTGTGACAGGCCTCAGCCTCCACGCCACTGGTGACTAT
CTCCTGAGCTCCTCTGATGACCAGTACTGGGCCTTCTCTGACATCCAGACAGGACGTGTGCTCACCAAGGTGACCGATGA
AACCTCTGGCTGCTCCCTCACCTGTGCGCAGTTCCACCCTGACGGACTCATTTTCGGGACAGGAACCATGGACTCTCAGA
TCAAGATTTGGGACTTGAAGGAGCGCACCAACGTGGCCAACTTCCCTGGCCACTCGGGCCCCATCACCAGCATCGCCTTC
TCCGAGAACGGCTACTACCTGGCTACGGCGGCTGATGACTCCTCTGTCAAGCTCTGGGATCTGCGCAAACTTAAGAACTT
TAAGACGTTGCAGCTGGATAACAACTTTGAGGTAAAGTCACTGATCTTTGACCAGAGTGGAACTTACCTGGCCCTTGGGG
GCACGGATGTCCAGATCTACATCTGCAAACAGTGGACGGAGATTCTTCACTTTACAGAGCATAGCGGCCTGACCACGGGG
GTGGCCTTTGGGCACCACGCCAAGTTCATTGCTTCAACAGGCATGGACAGGAGCCTCAAGTTCTACAGCCTGTAG

>ENSOCUT00000015695.3|m.41019 ENSOCUT00000015695.3|g.41019  ORF ENSOCUT00000015695.3|g.41019 ENSOCUT00000015695.3|m.41019 type:3prime_partial len:526 (+) ENSOCUT00000015695.3:1-1575(+) [Oryctolagus_cuniculus]
ATGTCCCTGATCTGCTCTATCTCCAATGAAGTGCCAGAACACCCGTGCGTGTCCCCCGTCTCTAATCACGTCTACGAGCG
GCGGCTCATAGAGAAGTACATTGCTGAGAATGGTACAGACCCCATTAACAACCAGCCTCTCTCCGAGGAGCAGCTCATCG
ACATCAAAGTTGCCCACCCAATCCGGCCCAAGCCCCCCTCAGCCACCAGCATCCCAGCCATCCTGAAAGCCTTGCAGGAT
GAGTGGGTAAGTTCCTGGGAGAAAGCTGATGTCTCCCCCAAGCCTCACGGTGGTGCTTCCCTCTCCCAGGACGCGGTCAT
GCTGCACAGCTTCACTCTGCGTCAGCAGCTGCAGACGACCCGCCAGGAGCTGTCCCACGCTCTGTACCAGCACGATGCCG
CCTGCCGTGTCATTGCCCGTCTCACCAAGGAAGTCACTGCCGCCCGAGAAGCTCTGGCTACCCTGAAACCACAGGCTGGT
CTCATCGTGCCCCAGGCTGTGCCAAGTTCACAGCCAAGTGTGGTGGGTGCAGGCGAACCCATGGATTTGGGTGAGCTGGT
GGGAATGACTCCCGAAATTATCCAGAAGCTTCAAGACAAGGCCACTGTGCTGACCACGGAGCGTAAGAAGAGAGGGAAGA
CTGTGCCTGAGGAGCTGGTGAAGCCGGAAGAGCTCAGCAAATACCGGCAGGTGGCATCCCACGTGGGGTTGCACAGTGCC
AGCATTCCCGGGATCCTCGCCCTGGATCTCTGTCCCTCCGACACCAACAAGATCCTCACTGGTGGGGCGGATAAAAATGT
TGTCGTCTTTGACAAGAGCTCTGAGCAAATCCTGGCCACCCTCAAAGGTCATACCAAGAAGGTCACCAGTGTGGTGTTTC
ACCCTTCCCAGGACTTGGTGTTTTCTGCCTCTCCAGATGCCACTATCAGGATTTGGTCGGTCCCGAACGCCTCTTGTGTC
CAGGTTGTTCGGGCCCATGAGAGCGCTGTGACAGGCCTCAGCCTCCATGCCACTGGGGACTACCTCCTGAGCTCTTCAGA
TGACCAGTACTGGGCCTTCTCTGACATCCAGACGGGGCGCGTGCTCACCAAGGTGACGGATGAGACCTCTGGCTGCTCTC
TCACCTGTGCGCAGTTCCACCCTGATGGACTCATTTTTGGAACAGGAACTATGGACTCTCAGATCAAGATCTGGGACTTG
AAGGAGCGCACCAACGTGGCCAACTTCCCTGGCCACTCAGGCCCCATCACCAGCATCGCCTTCTCTGAGAACGGCTACTA
CCTGGCTACGGCAGCTGACGACTCTTCTGTCAAGCTTTGGGATCTGCGCAAACTGAAGAACTTCAAGACGCTGCAGCTGG
ATAACAACTTTGAGGTGAAGTCTCTGATCTTCGACCAGAGCGGTACCTACCTGGCCCTAGGGGGCACAGATGTCCAGATC
TACATCTGTAAACAATGGACAGAGATTCTTCACTTCACAGAGCACAGCGGCCTGACCACAGGGGTGGCCTTCGGGCACCA
CGCCAAGTTCATCGCTTCTACAGGCATGGACAGGAGCCTCAAGTTCTACAGCCTG

>ENSPPYT00000003824.2|m.18313 ENSPPYT00000003824.2|g.18313  ORF ENSPPYT00000003824.2|g.18313 ENSPPYT00000003824.2|m.18313 type:complete len:524 (+) ENSPPYT00000003824.2:1-1572(+) [Pongo_abelii]
ATGTCCCTAATCTGCTCCATCTCTAACGAAGTGCCGGAGCACCCATGTGTGTCCCCTGTCTCTAATCATGTTTATGAGCG
GCGGCTCATTGAGAAGTACATTGCAGAGAATGGTACCGACCCCATCAACAACCAGCCTCTCTCCGAGGAGCAGCTCATCG
ACATCAAAGTTGCTCACCCAATCCGGCCCAAGCCTCCCTCAGCCACCAGCATCCCGGCCATTCTGAAAGCCTTGCAGGAT
GAGTGGGATGCGGTCATGCTGCACAGCTTCACTCTGCGCCAGCAGCTGCAGACAACCCGCCAAGAGCTGTCACACGCTCT
GTACCAGCACGATGCCGCCTGCCGTGTCATTGCCCGTCTCACCAAGGAAGTCACTGCTGCCCGAGAAGCTCTGGCTACCC
TGAAACCACAGGCTGGCCTCATTGTGCCCCAGGCTGTGCCAAGTTCCCAACCAAGTGTTGTGGGTGCGGGCGAGCCAATG
GATTTGGGTGAGCTGGTGGGAATGACCCCAGAGATTATTCAGAAGCTTCAAGACAAAGCCACTGTGCTAACCACGGAGCG
CAAGAAGAGAGGAAAGACTGTGCCTGAGGAGCTGGTGAAGCCAGAAGAGCTCAGCAAGTACCGGCAGGTGGCATCCCACG
TGGGGTTGCACAGTGCCAGCATTCCTGGGATCCTGGCCCTGGACCTCTGCCCATCCGACACCAACAAGATCCTCACTGGT
GGGGCGGATAAAAATGTCGTTGTGTTTGACAAAAGTTCTGAGCAAATCCTGGCTACCCTCAAAGGCCATACCAAGAAGGT
CACCAGCGTGGTGTTTCACCCTTCCCAGGACCTGGTGTTTTCTGCTTCCCCCGATGCCACTATCAGGATTTGGTCGGTCC
CCAATGCCTCTTGTGTACAGGTGGTTCGGGCTCATGAGAGTGCTGTGACAGGCCTCAGCCTTCACGCCACTGGTGACTAT
CTCCTGAGCTCCTCCGATGATCAGTACTGGGCTTTCTCTGACATCCAGACAGGGCGTGTGCTCACCAAGGTGACAGATGA
GACCTCCGGCTGCTCTCTTACCTGTGCACAGTTCCACCCTGACGGACTCATCTTTGGAACAGGAACCATGGACTCTCAGA
TCAAGATCTGGGACTTGAAGGAACGTACTAATGTGGCCAACTTCCCTGGCCACTCGGGCCCCATCACTAGCATTGCCTTC
TCTGAGAATGGTTACTACCTGGCTACAGCGGCTGATGACTCCTCTGTCAAGCTCTGGGATCTGCGCAAGCTTAAGAACTT
TAAGACATTGCAGCTGGATAACAACTTTGAGGTAAAGTCACTGATCTTCGACCAGAGTGGTACCTACCTGGCCCTTGGGG
GCACAGATGTCCAGATCTACATCTGCAAACAATGGACGGAGATTCTTCACTTTACAGAGCTTCTGGGCCCAGGTCTGGCT
CAGGCCCACAAAGACACCAAACCCAAGGACCAGGGCAACAGCTGGCAGCGAAAGGACCACCCAAAGGAGAGGCCTCAGGC
TGGAGTTCCCATTGGAGTCTGTCAGAGAGAAGGGATTGGCAGGGCTGGGTGA

>ENSSSCT00000014327.3|m.27702 ENSSSCT00000014327.3|g.27702  ORF ENSSSCT00000014327.3|g.27702 ENSSSCT00000014327.3|m.27702 type:complete len:505 (+) ENSSSCT00000014327.3:1-1515(+) [Sus_scrofa]
ATGTCCCTGATCTGCTCTATCTCCAATGAAGTGCCAGAGCACCCATGCGTGTCCCCTGTCTCTAATCATGTCTACGAGCG
CCGGCTCATTGAGAAGTATATTGCAGAGAATGGCACAGATCCCATCAACAACCAGCCTCTGTCCGAGGAGCAGCTCATTG
ACATCAAAGTTGCTCACCCAATCCGGCCCAAGCCTCCCTCAGCCACCAGCATCCCAGCCATTCTGAAAGCCTTGCAGGAT
GAGTGGGACGCAGTCATGCTCCACAGCTTCACCCTGCGCCAGCAGCTGCAGACCACCCGCCAAGAGCTGTCCCACGCGCT
GTACCAGCATGATGCTGCCTGCCGTGTCATTGCCCGTCTCACCAAGGAAGTCACTGCTGCCCGAGAAGCTCTGGCTACCC
TGAAACCTCAGGCCGGCCTCATCGTGCCCCAGGCTGTGCCAAGCTCCCAGCCAAGTGTCGTGGGTGCGGGCGAGCCCATG
GACTTGGGCGAGCTGGTGGGAATGACCCCCGAGATTATTCAGAAGCTTCAAGACAAGGCCACTGTGCTAACCACGGAGCG
TAAGAAGAGAGGGAAGACTGTGCCTGAGGAGCTGGTGAAGCCAGAAGAGCTCAGCAAATACCGGCAGGTGGCATCCCACG
TGGGCTTGCACAGTGCCAGCATTCCCGGGATCCTCGCCCTGGACCTCTGCCCCTCCGACACCAACAAGATCCTCACTGGT
GGAGCGGATAAAAATGTCGTCGTCTTCGACAAGAGTTCTGAGCAAATCCTGGCCACCCTCAAAGGCCATACCAAGAAGGT
CACCAGCGTGGTCTTTCACCCTTCCCAGGAATTGGTGTTTTCCGCCTCCCCAGACGCCACTATCAGGATTTGGTCGGTTC
CGAACGCCTCCTGTGTACAGGTTGTTCGGGCCCATGAGAGCGCTGTGACAGGCCTCAGCCTCCACGCCACTGGGGACTAT
CTCCTGAGCTCCTCTGATGACCAGTACTGGGCCTTCTCTGACATCCAGACAGGACGCGTGCTCACCAAGGTGACCGACGA
GACCTCTGGCTGCTCTCTCACGTGTGCGCAGTTCCACCCGGATGGACTCATTTTCGGAACAGGCACCATGGACTCTCAGA
TCAAGATCTGGGACTTGAAGGAGCGAACCAACGTGGCCAACTTCCCTGGCCACTCGGGCCCCATCACCAGCATTGCCTTC
TCCGAGAATGGCTACTACCTGGCCACGGCGGCCGACGACTCCTCTGTCAAGCTCTGGGATCTGCGCAAACTGAAGAACTT
CAAGACGTTGCAGCTGGATAACAACTTTGAGGTGAAGTCCCTCATCTTTGACCAGAGTGGAACTTACCTGGCCCTGGGGG
GCACAGATGTCCAGATCTACATCTGCAAACAGTGGACGGAGATTCTTCACTTTACAGAGCATAGCGGCGTGACCACAGGG
GTGGCCTTCGGGCACCACGCCAAGTTCATTGCTTCAACAGGCATGGACAGGAGCCTCAAGTTCTACAGCCTGTAG

>ENSTTRT00000012476.1|m.36304 ENSTTRT00000012476.1|g.36304  ORF ENSTTRT00000012476.1|g.36304 ENSTTRT00000012476.1|m.36304 type:complete len:504 (+) ENSTTRT00000012476.1:1-1512(+) [Tursiops_truncatus]
ATGTCCCTGATCTGCTCTATCTCCAATGAAGTACCAGAGCACCCGTGTGTGTCCCCTGTCTCTAATCACGTCTACGAGCG
GCGGCTCATTGAGAAGTATATTGCAGAGAATGGCACGGATCCCATCAACAACCAGCCTCTGTCCGAGGAGCAGCTCATCG
ATATCAAAGTTGCTCACCCAATCCGGCCCAAGCCTCCCTCAGCCACCAGCATCCCAGCCATTCTGAAAGCCTTGCAGGAC
GAATGGGACGCAGTCATGCTCCACAGCTTCACCCTGCGCCAGCAGCTGCAGACCACCCGCCAAGAGCTGTCCCACGCTCT
GTACCAGCACGATGCCGCCTGCCGTGTCATCGCCCGTCTCACCAAGGAAGTCACTGCTGCCCGAGAAGCTCTGGCTACCC
TGAAACCGCAGGCTGGTCTCATCGTGCCCCAGGCTGTGCCGAGCTCCCAGCCTAGTGTTGTGGGTGCAGGCGAGCTGATG
GATTTGGGCGAGCTGGTGGGAATGACTCCCGAGATTATTCAGCTTCAAGACAAGGCCACTGTGCTAACCACAGAGCGGAA
GAAGAGAGGGAAGACTGTGCCTGAGGAGCTGGTGAAGCCGGAAGAGCTCAGCAAATACCGGCAGGTGGCATCCCATGTGG
GGTTGCACAGTGCTAGCATTCCCGGGATCCTTGCCCTGGACCTCTGCCCCTCCGACACCAACAAGATCCTCACTGGTGGG
GCAGATAAAAATGTCGTCGTCTTCGACAAGAGTTCTGAGCAAATCCTGGCCACTCTCAAAGGCCATACCAAGAAAGTCAC
CAGCGTGGTCTTTCACCCTTCCCAGGAGCTGGTGTTTTCCGCCTCGCCAGATGCCACTATCAGGATTTGGTCTGTTCCGA
ACGCCTCTTGTGTACAGGTTGTTCGGGCCCATGAGAGTGCTGTGACAGGCCTCAGCCTCCACGCCACTGGTGACTATCTC
CTGAGCTCCTCTGATGACCAGTACTGGGCCTTCTCTGACATCCAGACAGGACGTGTGCTCACCAAGGTGACCGATGAAAC
CTCTGGCTGCTCCCTCACCTGTGCGCAGTTCCACCCTGACGGACTCATTTTCGGGACAGGAACCATGGACTCTCAGATCA
AGATTTGGGACTTGAAGGAGCGCACCAACGTGGCCAACTTCCCTGGCCACTCGGGCCCCATCACCAGCATCGCCTTCTCC
GAGAACGGCTACTACCTGGCTACGGCGGCTGATGACTCCTCTGTCAAGCTCTGGGATCTGCGCAAACTTAAGAACTTTAA
GACGTTGCAGCTGGATAACAACTTTGAGGTAAAGTCACTGATCTTTGACCAGAGTGGAACTTACCTGGCCCTTGGGGGCA
CGGATGTCCAGATCTACATCTGCAAACAGTGGACGGAGATTCTTCACTTTACAGAGCATAGCGGCCTGACCACGGGGGTG
GCCTTTGGGCACCACGCCAAGTTCATTGCTTCAACAGGCATGGACAGGAGCCTCAAGTTCTACAGCCTGTAG

>PRPF19|ENSG00000110107 [cellage_279]
ATGTCCCTAATCTGCTCCATCTCTAACGAAGTGCCGGAGCACCCATGTGTATCCCCTGTCTCTAATCATGTTTATGAGCG
GCGGCTCATCGAGAAGTACATTGCGGAGAATGGTACCGACCCCATCAACAACCAGCCTCTCTCCGAGGAGCAGCTCATCG
ACATCAAAGTTGCTCACCCAATCCGGCCCAAGCCTCCCTCAGCCACCAGCATCCCGGCCATTCTGAAAGCTTTGCAGGAT
GAGTGGGATGCAGTCATGCTGCACAGCTTCACTCTGCGCCAGCAGCTGCAGACAACCCGCCAAGAGCTGTCACACGCTCT
GTACCAGCACGATGCCGCCTGCCGTGTCATTGCCCGTCTCACCAAGGAAGTCACTGCTGCCCGAGAAGCTCTGGCTACCC
TGAAACCACAGGCTGGCCTCATTGTGCCCCAGGCTGTGCCAAGTTCCCAACCAAGTGTTGTGGGTGCGGGTGAGCCAATG
GATTTGGGTGAGCTGGTGGGAATGACCCCAGAGATTATTCAGAAGCTTCAAGACAAAGCCACTGTGCTAACCACGGAGCG
CAAGAAGAGAGGGAAGACTGTGCCTGAGGAGCTGGTGAAGCCAGAAGAGCTCAGCAAATACCGGCAGGTGGCATCCCACG
TGGGGTTGCACAGTGCCAGCATTCCTGGGATCCTGGCCCTGGACCTCTGCCCGTCCGACACCAACAAGATCCTCACTGGT
GGGGCGGATAAAAATGTCGTTGTGTTTGACAAAAGTTCTGAACAAATCCTGGCTACCCTCAAAGGCCATACCAAGAAGGT
CACCAGCGTGGTGTTTCACCCTTCCCAGGACCTGGTGTTTTCTGCTTCCCCCGATGCCACTATCAGGATTTGGTCGGTCC
CCAATGCCTCTTGTGTACAGGTGGTTCGGGCCCATGAGAGTGCTGTGACAGGCCTCAGCCTTCATGCCACTGGCGACTAT
CTCCTGAGCTCCTCCGATGATCAGTACTGGGCTTTCTCTGACATCCAGACAGGGCGTGTGCTCACCAAGGTGACAGATGA
GACCTCCGGCTGCTCTCTCACCTGTGCACAGTTCCACCCTGACGGACTCATCTTTGGAACAGGAACCATGGACTCTCAGA
TCAAGATCTGGGACTTGAAGGAACGTACTAATGTGGCCAACTTCCCTGGCCACTCGGGCCCCATCACTAGCATCGCCTTC
TCTGAGAATGGTTACTACCTGGCTACAGCGGCTGATGACTCCTCTGTCAAGCTCTGGGATCTGCGCAAGCTTAAGAACTT
TAAGACTTTGCAGCTGGATAACAACTTTGAGGTAAAGTCACTGATCTTTGACCAGAGTGGTACCTACCTGGCTCTTGGGG
GCACGGATGTCCAGATCTACATCTGCAAACAATGGACGGAGATTCTTCACTTTACAGAGCATAGCGGCCTGACCACAGGG
GTGGCCTTCGGGCATCACGCCAAGTTCATCGCTTCAACAGGCATGGACAGAAGCCTCAAGTTCTACAGCCTGTAG
