# Supplementary material for: A multidimensional systems biology analysis of cellular senescence in aging and disease
Source: Genome Biol. 2020 Apr 7;21:91. doi: 10.1186/s13059-020-01990-9 (PMC7333371; doi:10.1186/s13059-020-01990-9)
Supplement: Supplementary file 3 — 271 CellAge orthogroups. Directory containing FASTA files of CellAge orthogroups. [file 13059_2020_1990_MOESM3_ESM.zip › SI Cellage_Orthologous-Groups/ENSG00000173137.fa]

>bmy_07564 [Balaena_mysticetus]
ATGTTCCCGCCGCCAACGCCGTACCCTCTGCTCACTTCGCAGTCCCAGCTCTGCCGCTTCCACTTGGCCCTGCTGCAGGG
CAGGCCGAAGCCCTGGCCATCCCCCACTGCCTTCTTCAGGAGAAACCTCGGGGCACCGCCTGCAAGGCCCTCGAGACCGC
AGCCCCTGTGGAAGAAGGCACTCTCCGCCACGGTGCTGGGGGTGCCCCTGCTCCTCGGGGCGAGGTACCTCACGGCTGAG
CCACAGGAGAGGAGGCGGATGCGGCTCGTGGGGGACGGCATCGGGCGCTTCAGCAGTCTGGACGGGGACGTTTTACTCCG
AGGGCTGCTCTCACTCAGCGTCTTTGAGGGTCGGCCTGCAGATCTCCCTGGACTACTGGTGGTGCACAAATGTCGTCCTG
CGAGGGGTGGAGGAGGTTTGTTCCTGCGTCCTAGCCTGGCTGGGCCTGGCCTGCGGCCTGCGGGGATGGGGGTGCCCAGG
TGGAGGTGCCCGCCCGCCCCCATCCCTTCCCTCTATACCTGTGGTCAGAACAGCCCGGGGTACCTGGAGGTGATGTCTGC
ATGTCACCAGCGGGCGGCCGACGCCCTGGTGGCTGGGGCCATCAGCAACGGGGGCCTCTACGTGAAGCTGGGCCAGGGGC
TGTGCTCCTTCAACCACCTGCTGCCCCCCGAGTACATCAAGACACTGCGGGTGTCGTCCTGCCAGGTGGACGAGCTGTTC
CTCGAAGACTTCCGGGCCCCGCCCCACGAGCTCTTCCAGGAGTTTGACTACCAGCCCATCGCGGCGGCGAGCCTGGCCCA
GGTGCACCGCGCCAGGCTGCACGACGGCACCGTGGTGGCCGTGAAGGTGCAGTACATCGACCTGCGGGACCGCTTCGAGG
GCGACATCTACACCCTGGAGCTCCTGCTGCAGCTCGTTGAGCTCATGCACCCCAGCTTCGGCTTCAGCTGGGTCCTCCAG
GACCTGAAGGGGACCCTGGCCCAGGAGCTGGACTTTGAGAACGAGGGCCGCAATGCCGAGCGCTGTGCACGGGAGCTGCA
GCACTTCCGCTATGTCGTGGTGCCACGCGTACACTGGGACGTGTCCAGCAAGCGCGTGCTGACGGCGGAATTCTGTGAGG
GCTGCAAGGTCAACGACGTGGAGGCCATCAAGACCATGGGGCTGGCGGTGCGGGATATAGCGGAAAAACTGATCAAGGCC
TTTGCCGAGCAGATATTTTACACAGGCTTCGTCCACTCTGACCCCCACCCTGGCAATGTTCTGGTGCGGAAAGGCCCCGA
TGGGAAGGGACAGCTGGTGCTGCTGGACCATGGGCTGTACCAGTTCCTGGACGAGAAGGACCGGTCAGCCCTGTGCCAGC
TGTGGCGGGCCATCATTCTGAGGGACGAGGCTGCCATGAAGGCGCACGCAGCTGAGCTCGGGGTGCAAGGTGAGGCCGGG
GTGTGGGTGTGA

>lcl|AC_000171.1_cds_XP_010810152.1_25336|m.28836 lcl|AC_000171.1_cds_XP_010810152.1_25336|g.28836  ORF lcl|AC_000171.1_cds_XP_010810152.1_25336|g.28836 lcl|AC_000171.1_cds_XP_010810152.1_25336|m.28836 type:complete len:585 (+) lcl|AC_000171.1_cds_XP_010810152.1_25336:1-1755(+) [Bos_taurus]
ATGTGGAGACCTGCACAGCTCTGCCACTTCCACTCGGCCCTGCTGCAGGGCAGGCCCAAGCCCTGGCCGTCCCCTGCCAC
CTTCTTCAGGAGGAACCTCGCAGCCCCACCAGCAAGGCCCCTGAGGCCCCAGCCCCTGTGGAGGAAGGCGCTGTCGGCCG
CGGCCCTGGGGGCGCCCCTGCTGCTCGGGGTGCGATACCTGACGGCGGGAGCCCAGGAGAGGAGGCGGATGCGGCTGGTG
GTGGACGGCATTGGGCGCTTCAGCAGGTCTCTGCGGGTCGGCCTGCAGATCTCACTGGACTACTGGTGGTGCACGAACGT
CATCCTGCGTGGGGTGGAGGAGAACAGCCCGAGGTACTTGGAGGTGATGTCTGCGTGTCATCAGCGGGCGGCTGACGCCC
TGGTGGCGGGGGCCATCAGCAACGGGGGTCTGTACGTGAAGCTGGGCCAGGGGCTCTGCTCCTTCAACCACCTGCTGCCC
CCCGAGTACATCAGGACATTGCGGGTGCTGGAGGACAGGGCCCTCACGCGGGGCTTCCGGGAGGTGGATGAGCTGTTCCT
CGAAGACTTCCAGGCCCCGCCCCACGAGCTCTTCCAGGAGTTTGACTACCAGCCCATTGCTGCAGCGAGCCTGGCCCAGG
TGCACCGTGCCAGGCTGCACGATGGCACCGTGGTGGCCGTGAAGCCTCCTGTGCAGGTGCAGTACATCGATCTGCGGGAC
CGCTTTGATGGCGACATCCACACCCTGGAGCTCCTGCTGCACCTCGTGGAGCTCATGCACCCCAGCTTCGGCTTCAGCTG
GGTCCTCCAGGACCTCAAGGGGACCCTGGCCCAGGAGCTGGACTTTGAGAACGAGGGCCGCAACGCTGAGCGCTGTGCAC
GGGAGCTGCAACACTTCCGCCACGTTGTGGTGCCCCGCGTGCACTGGGGCACATCCAGTAAGCGTGTGCTGACAGCGGAG
TTCTATGAGGGCTGCAAGGTCAATGACGTGGAGGCCATCCAGAGCATGGGGCTGGCGGTGCAGGATATTGCAGAGAAGCT
GATCAAGGCTTTTGCCGAACAGATCTTTTACACGGGTTTCATCCACTCTGACCCCCACCCCGGCAATGTTCTGGTGCGGA
AAGGCCCGGACGGGAAGGCTCAGCTGGTGCTGCTGGACCATGGGCTCTACCAGTTCCTGGACGAGAAGGACAGGCTCGCC
CTGTGCCAGTTGTGGCGGGCCATCATCCTGAGGGACGAGGCGGCCATGAAGGCGCATGCAGCTGAGCTGGGAGTGCAAGA
CTACCTCCTGTTCTCCGAGGTGCTCATGCAGCGGCCCGTGCGCCTGGGGCAGCTGTGGCGCTCGCGCCTGCTGAGCCGTG
AGGAGGCGGCCTACATGCAGGACATGGCCCGCGAGCACTTCGAGGAGGTCATGGCCGTGCTCAAGGCCCTGCCGCGCTCC
ATGCTGCTCGTGCTGCGCAACGTCAACACGGTGCGCTCCATCAACAACGCCCTGGGCGCCCCGGTGGACCGCTACTTCCT
CATGGCCAAGAGTGCAGTCCGGGGCTGGAGCCGCCTGGCAGGTGCCATGTACCAGAGCATCTATGGTGCCAGCATCCTGC
GCCACATCAGGGTCATCTGGGAGACGTTCAAGTTTGAAGTGGCCCTGAGGCTGGAGACCCTGTCGATGCGGCTCACTGCC
CTCCTGGTTCGAGTTCTGGTCTACCTGGGCATCATGCCTGACACCAAGGGGCTGTCCAAGTACCTGGAGACCTAG

>ENSCJAT00000042101.3|m.13409 ENSCJAT00000042101.3|g.13409  ORF ENSCJAT00000042101.3|g.13409 ENSCJAT00000042101.3|m.13409 type:complete len:581 (+) ENSCJAT00000042101.3:1-1743(+) [Callithrix_jacchus]
ATGTGGCGACCGTTGCAGCTTTGCCACTTCCACTATGCTCTGCTGCACAGCAGGCAGAAGCCCTGGCCGTCCCCTGCTGT
GTTCTTCAGGAGAAACTTCAGGGTCCTTCCTCCAAGGTTCTCGAGCCCCGCACCCCTGTGGAGAAAGGTGCTGTCCACCA
CGGTAGTAGGGGTGCCCCTGCTCCTCGGAGCCCGCTATGTCATGGCAGAGGCACGGGAGAAGAGGAGGATGAGGCTTGTG
GTAGATGGCATGGGGCGTTTTGGCAGGTCTCTGAAGGTGGGCCTGCAGATCTCCCTGGACTACTGGTGGTGCACCAATGT
TGTCCTTCGAGGGGTGGAAGAGAACAGCCCGGGCTACTTGGAGGTGATGTCTGCGTGTCACCAGCGGGCGGCGGATGCCC
TGGTGGCAGGAGCCATCAGCAATGGGGGCCTCTACGTGAAGCTGGGCCAGGGGCTGTGCTCCTTTAACCATCTGCTGCCT
CCTGAGTACATCCGGACCCTGCGTGTGCTGGAGGACAGGGCCCTCAAGCAGGGTTTCCAGGAGGTGGACGAGTTGTTCCT
TGAGGACTTCCAGGCCCTGCCCCATGAGCTCTTCCAGGAGTTTGACTACCAGCCAATTGCTGCCGCCAGCCTGGCACAGG
TGCACAGAGCCAAGCTGCATGATGGCACCAGCGTGGCTGTGAAGGTGCAGTACATTGACCTGCGGGACCGCTTTGACGGG
GACATTCCCACCCTGGAGCTCCTGCTGCAGCTCATTGAGGTCATGCACCCCAGCTTTGGCTTCAGCTGGGTCCTCCAGGA
CCTGAAAGGGACCCTGGCCCAGGAGCTGGACTTTGAGAATGAGGGCCGCAACGCAGAGCGCTGTGCACGCGAGCTGGCAC
ACTTCCCCTACATCGTGGTGCCCCGCGTGCACTGGGACAAGTCCAGCAAGCGCGTGCTCACCGCCGACTTCTGCGCCGGC
TGCAAGGTCAACGATGTGGAGGCCATTAGGAGCCAGGGGCTGGCAGTGCACGATATAGCAGAGAAGCTCATCAAGGCCTT
TGCTGAGCAGATATTTTACACAGGCTTCATCCACTCTGACCCACACCCTGGCAACGTTTTGGTGCGGAAAGGCCCCGACG
GGAAGGCGGAACTGGTGCTGCTGGACCACGGGCTCTACCAGTTCCTGGAGGAGAAGGACCGCGCAGCCCTGTGCCAGCTG
TGGCGGGCCATCATCTTGCGGGACGACGCCGCCATGAAGGTGCATGCAGCTGCGCTCGGGGTGCAAGACTACCTGCTCTT
CTCCGAGATGCTCATGCAGCGGCCTGTGCGCCTGGGGCAGCTGTGGGGCTCACGCCTGCTGAGCCGCGAAGAGGCGGCCT
ACATGGTGGACATGGCTCGCGAGCGCTTTGAGGCCATCATGGCGGTGCTCAAGGCGCTGCCGCGGCCCATGCTGCTGGTG
CTGCGCAACATCAACACTGTGCGCGCTGTCAACGTGGCCCTTGGCACCCCGGTGGACCGCTACTTCCTCATGGCCAAGAG
GGCCGTCCAGGGCTGGAGCCGCCTGGCGGGTGCTGCATACCAGGGTGTCTACGGCACCAGCCTCCTGCGCCATGCCAAGG
TCGTCTGGGAGATGCTCAAGTTTGAAGTGGCCCTCAGGCTGCAGACCTTGGCCATGCGGCTGACCGCCCTCCTGGCACGT
GCTCTGGTTCACCTGAGGCTTGTGCCCCCAGCGGAGGAGCTCTACCAGTACCTGGAGACCTAG

>ENSCAFT00000002499.2|m.41079 ENSCAFT00000002499.2|g.41079  ORF ENSCAFT00000002499.2|g.41079 ENSCAFT00000002499.2|m.41079 type:5prime_partial len:584 (+) ENSCAFT00000002499.2:1-1752(+) [Canis_familiaris]
CTGTCTGCCCCCTTGCAGTCACGGCTCTGCTGCTTCCACTCCGCCCTGCTGCGGAGCACACTGGACCCCTGGCTGCCGCC
CGCTGCCTTCCCCAGGAGAAGCCTCAGGGTCCTGCCCACGAGGTGGCCCCTCCGACCCAAGCCCCTCTGGAGGAAGGTGC
TCTCCGCCACGGCGATGGGGGTCCCCCTGCTTCTTGGAGCCCGCTATCTCACAGCAGAGCCTCAGGAGAAGAGGAAGATG
AGGCTTGTAGTGGACGGCGTGGGGCGCTTCAGCAGGTCGCTGAGGATAGGCCTGCAGATCTCCCTGGACTACTGGTGGTG
TGCGAATGTCATCCTGCGAGGGGTGGAGGAGAACAGCCCGGGGTACCTGGAGGTGATGTCAGCGTGTCACCAGCGGGCAG
CTGACGCCCTGGTGGCCGGGGCCATCAGAAATGGGGGCCTCTACGTGAAGCTGGGCCAGGGGCTGTGCTCCTTCAACCAC
CTGCTGCCCCCGGAGTATATAAGGACCCTGCGTGTGCTGGAGGACAGAGCCCTCACACGGGGCTTCCAGGAGGTGGATGA
GCTGTTCCTCGAAGACTTCCAGGCCCCGCCCCACAAGCTCTTCCTGGAGTTCGACTACCAGCCCATCGCTGCCGCGAGCC
TGGCCCAGGTGCACCGCGCCAGGCTGCACGACGGCACCGCGGTGGCCGTGAAGGTGCAGTACATCGATCTGCGGGACCGC
TTTGATGGGGATATCCACACCCTGGAGCTCCTGCTGCAGCTTGTCGAGCTCATGCACCCCAGCTTCGGCTTCAGCTGGGT
GCTGCAGGACCTGAAGGGCACCCTGGCCCAGGAGCTGGACTTCGAGAACGAGGGGCGGAATGCCGAGCGCTGTGCCCGGG
AGCTGCAGCACTTCCACTATGTTGTGGTGCCCCGCGTGCACTGGGACACGTCCAGCAAGCGTGTGCTGACGGCCGAATTC
TGTGAAGGCTGCAAGGTCAACGACTTGGAGGCCATCAAGTCCATGGGGCTGGCGGTGAAGGATATAGCAGAGAAACTCAT
CCAGGCCTTTGCAGAGCAGATATTTTACACGGGCTTCATCCACTCTGACCCCCACCCTGGCAATGTTCTGGTGCGGAAAG
GCCCAGACGGCAAGGCGCAGCTGGTGCTGCTTGACCACGGGCTCTACCAGTTTCTGGATGAGAAGGACCGGGCAGCCCTG
TGCCAGCTGTGGCGGGCCATCATCCTGAGGGATGACGCCGCCATGAAGACACACGCAGAGGCACTTGGGGTGCGAGACTA
CTTCCTCTTCTCCGAGGTGCTCATGCAGCGGCCCGTACGCCTGGGGCAGCTGTGGCGCTCGCACCTGCTGAGCCGCGAGG
AGGCCGCCTACATGCAGAACATGGCGCAGGAGCACTTCGAGGACATCATGGGTGTGCTCAAGGCCCTGCCGCGGCCCATG
CTGCTCGTGCTGCGCAACATCAACACCGTGCGTGCTATCAACACCACCCTGGGCGCCCCTGTCGACCGCTACTTCCTCAT
GGCCAAGAGTGCGGTCAGGGGCTGGAGCCGCCTGGCAGGGGCAGTGTATCAGAACATCTACGGCGCCAGTCTCCTGCGCC
ACATCAAGGTCCTCTGGGAGACGTTCAAGTTTGAAGTGGCTCTAAGGCTGGAGACCCTGTCAATGCGGCTCACCGCCCTC
CTGGTTCGGCTCCTGGTCCGCCTGGGCCTCCTGCCCGAGACCCAGGGGCTCTCAGAGTTCTTGGAGACCTAG

>ENSCCAT00000029324.1|m.16448 ENSCCAT00000029324.1|g.16448  ORF ENSCCAT00000029324.1|g.16448 ENSCCAT00000029324.1|m.16448 type:complete len:581 (+) ENSCCAT00000029324.1:1-1743(+) [Cebus_capuchinus]
ATGTGGCGACCGTTGCAGCTTTGCCATTTCCACTCTGCTCTGCTGCACAGCAGGCGGAAGCCCTGGCCATCCCCTGCTGT
GTTCTTCAGGAGAAACGTCAGGGTCCTTCCTCCAAGGTTCTCAAGCCCTGCACCCCTGTGGAGAAAGGTGCTGTCCACCA
CGGTAGTAGGGGTGCCCCTGCTCCTCGGAGCCCGCTACGTCATGGCAGAGGCACGGGAGAAGAGGAGGATGAGGCTTGTG
GTGGATGGCATGGGGCGTTTTGGCAGGTCTCTGAAGGTGGGCCTGCAGATCTCCCTGGACTACTGGTGGTGCACCAATGT
TGTCCTTCGAGGGGTGGAAGAGAACAGCCCGGGCTACTTGGAGGTGATGTCTGCGTGTCACCAGCGGGCGGCTGATGCCC
TGGTGGCAGGAGCCATCAGCAATGGGGGCCTCTACGTGAAGTTGGGCCAGGGGCTGTGCTCCTTTAACCACTTGCTGCCC
CCTGAGTACATCCGGACCCTGCGCGTGCTGGAGGACAGAGCCCTCAAGCGGGGCTTCCAGGAGGTGGACGAGTTGTTTCT
CGAGGACTTCCAGGCCCTGCCCCACGAGCTCTTCCAGGAGTTTGACTACCAGCCAATTGCTGCCGCCAGCCTGGCACAGG
TGCACAGAGCCAAGCTGCATGATGGCACCAGCGTGGCTGTGAAGGTGCAGTACATCGACCTGCGGGACCGCTTTGACGGG
GACATCCACACCCTGGAGCTCCTGCTGCAGCTCATTGAGGTCATGCACCCCAGCTTTGGCTTCAGCTGGGTCCTCCAGGA
CCTGAAAGGGACCCTGGCCCAGGAGCTGGACTTCGAGAATGAGGGCCGCAACGCGGAGCGCTGTGCACACGAGCTGGCAC
ACTTCCCCTACGTCGTGGTGCCCCGCGTGCACTGGGACAAGTCCAGCAAGCGCGTGCTCACCGCTGACTTCTACACCGGC
TGCAAGGTCAACGATGTGGAGGCCATCAGGAGCCAGGGGCTGGCGGTGCACGACATAGCAGAGAAGCTCATCAAAGCCTT
TGCTGAGCAGATATTTTACACGGGCTTCATCCACTCGGACCCACACCCTGGCAACGTTTTGGTGCGAAAAGGCCCCGACG
GGAAGGCGGAGCTGGTGCTGCTGGACCACGGGCTTTACCAGTTCCTGGAGGAGAAGGACCGCGCAGCCCTGTGCCAGCTG
TGGCGGGCCATCATCCTGCGGGACGACGCCGCCATGAAGCTGCACGCAGCTGCACTCGGGGTGCAAGACTACCTGCTCTT
CTCGGAGATGCTCATGCAGCGGCCTGTGCGCCTGGGGCAGCTGTGGGGCTCACACCTGCTGAGCCGCGAAGAGGCGGCCT
ACATGGTGGACATGGCTCGCGAGCGCTTTGAGGCCGTCATGGCGGTGCTCAAGGCGCTGCCGCGGCCCATGCTGCTGGTG
CTGCGCAACATCAACACTGTGCGCGCCGTCAACGTGGCCCTCGGCACCCCGGTGGACCGCTACTTCCTCATGGCCAAGAG
GGCCGTCCGGGGCTGGAGCCGCCTGGCGGGCGCCGCGTACCAGGGTGTCTACAGCACCAGCCTCCTGCGCCATGCCAAGG
TTGTCTGGGAGATGCTCAAGTTTGAAGTGGCCCTCAGGCTGCAGACCTTGGCCATGCGGCTGACTGCCCTCCTGGCACGC
GCTCTGGTCCACCTGCGGCTTGTGCCCCCAGCGGAGGAGCTCTACCAGTACCTGGAGACCTAG

>ENSECAT00000020024.1|m.29912 ENSECAT00000020024.1|g.29912  ORF ENSECAT00000020024.1|g.29912 ENSECAT00000020024.1|m.29912 type:5prime_partial len:580 (+) ENSECAT00000020024.1:1-1740(+) [Equus_caballus]
TGGCGAGAGTCACAACTTTGCCACTTCCACTCTGCTCTGCTGCAGAGCGGGCTGAAGCCCTGGCCGTCCCCTGCTGCCTT
CTTCAGGAGAAACCTCTGGGTCTCGCCTGCAAGGTCCTTGAGACCCCAGCCCCTGTGGAAGAAGGCGCTTTCTGCCACGG
CGGTGGGGGTGCCCCTGCTCCTGGGAGTCCGCTACTTCATGGCAGAGCCGCAGGAGAAGAGGCGGATGCGGCTCGTGGTA
GACGGTGTCGGGCGCTTCAGCAGGTCTCTGAGGATCGGCCTACAGATCTCCCTGGACTACTGGTGGTGCACAAACGTCAT
CCTGCGAGGGGTGGAAGAGAACAGCCCGGGGTATTTGGAGGTCATGTCTGCGTGTCACCAGCGGGCAGCCGATGCGCTGG
TGGCCGGGGCCATCAGCAACGGTGGCCTCTACGTGAAGCTGGGCCAGGGGCTGTGCTCCTTCAACCACTTGCTGCCCCCC
GAGTACGTCAGGACGCTGCGCGTGCTGGAGGACAGAGCTCTCACACGTGGCTTCCAGGAGGTGGACCAGCTGTTCCTTGA
AGACTTCCAGGCCCCACCCCACAAGCTGTTCCAGGAGTTCGACTACCAGCCGATTGCCGCTGCGAGCCTGGCCCAGGTAC
ACCGAGCCAAGCTGCATGACGGCACTGCCGTGGCCGTGAAGGTGCAGTACATTGACCTGCGGGACCGCTTTGACGGGGAC
ATCCACACCCTGGAGCTCCTGCTCCGGCTCATCGAGTTCATGCACCCCAGCTTCGGCTTCAGCTGGGTCCTGCAGGACCT
GAAGGGGACGCTGGCCCAGGAGCTGGACTTCGAGAACGAGGGCCGAAATGCTGAGCGCTGTGCACGGGAGCTGCAGCACT
TCCGGCACATCGTGGTGCCCCGTGTGCACTGGGACACGTCCAGCAAGCGCGTGCTTACTGCTGAATTCTGTGAGGGCTGC
AAGGTCAACGATGTGGAGGCCATCAAGACTATGGGGCTCGCAGTGCAGGATATAGCAGAGAAGTTGATCCAGGCTTTTGC
TGAGCAGATATTTTACACGGGCTTTATCCACTCTGACCCCCACCCTGGCAATGTTCTGGTGCGGAAAGGCCCGGATGGGA
AGGCACAGCTGGTGCTGCTGGACCACGGGCTGTATCAATTCCTGGATGAGAAGGACCGGTCAGCCCTGTGCCAGCTGTGG
CGGGCCATCATTCTGAGGGATGACGCCGCGATGAAGGCGCACGCAGCCACACTTGGGGTGCAAGACTACTTCCTGTTCTC
TGAGGTGCTCATGCAGCGGCCTGTGCGCCTGGGGCAGCTGTGGCGGTCGCACCTACTGAGCCGTGAGGAGGCGGCCTACA
TGCAGGACATGGCGCGGGAGCACTTCGAGGACATCATGGGCGTGCTCAAGGCGCTGCCTCGGCCCATGCTGCTCGTGCTG
CGCAACATCAACACTGTGCGCGCCATCAACACCACCCTTGGCGCCCCCGTCGACCGCTACTTCCTCATGGCCAAGAGTGC
GGTCAGGGGCTGGAGCCGCTTGGTGGGAGGCACAGCATACCAGAAGGTCTGTGGTGCCAGGCTCCTTCGCCAGGTCAAGG
TCATCTGGGAGACGTTCAAGTTTGAAGTGGCCCTGAGGCAAACCCTGTCGATGCGGCTCACCGCCCTCCTGGTTCGAGTC
CTGGTCCACCTGGGCCTCATGCCGAAGCCCGAGGGGCTCTATGAGTTCCTGGAGACCTAG

>ENSHGLT00000023843.1|m.41938 ENSHGLT00000023843.1|g.41938  ORF ENSHGLT00000023843.1|g.41938 ENSHGLT00000023843.1|m.41938 type:complete len:581 (+) ENSHGLT00000023843.1:1-1743(+) [Heterocephalus_glaber]
ATGTGGCGCCCGGTGCGACTGTGCCACTTCCACTTGGCGCTGCTACGGACCAAAAGGAAGTCATGGTCGTGCCCAACCAT
GTTCATCAGGAGGAATTTCAGGGGTCAGGCTACCAGGGCCTCAAAACCAACGCTGCTGTGGAGGTGGGCATTCTCTGCCA
CAGTGGTGGGGGTGCCCCTGCTCCTCGGAGTCCGTTATGCCATGGCAGAGGCACGGGAAAAGAGAAGGATGCGGCTCATG
GTGGATGGCATCGGCCGGTTTGGCAGGTCCCTGAGGATCGGCCTGCACATCTCCCTGGACTACTGGTGGTGTACCAATGT
CATCCTTCGAGGGGTGGAAGAGAACAGCCCGGGATACATGGAGGTGATGTCGGCATGTCACCAGCGGGCAGCTGATGCCC
TGGTGACAGGGGCCATCCGCAATGGCGGCCTGTATGTGAAGCTGGGCCAGGGGCTGTGCTCCTTTAACCACCTGCTGCCA
CCAGAGTACATCAGGACCCTTCGTGTATTGGAGGATAGGGCCCTCACACGTGGCTTCCGGGAGGTGGATGACTTGTTCCT
TGAAGACTTCCGAGCACTGCCCCAGGAGCTCTTCCAGGAGTTTGAGTACCAGCCAATGGCTGCTGCGAGCCTGGCACAGG
TGCACCGTGCCAAGCTGCAGGATGGCACCACTGTGGCCGTAAAGGTGCAGTACATTGACCTGCAGGACCGCTTTGAGGCA
GATATACACACACTGGAGCTCCTGCTGCGGCTCGTGGAGCTCATGCACCCCAGCTTTGGCTTTAGCTGGGTCCTGCAGGA
TCTGAAGGGGACCCTGGCCCAGGAGCTGGACTTTGAGAATGAGGGCCACAATGCAGAGCGCTGTGCGGAGGAGCTGAAGC
ACTTCCACTACATTGTGGTCCCCCAAGTGCACTGGGACAAGTCCAGCAAGCGTGTGCTGACAGCTGACTTCTGTGATGGA
TGCAAGATCAATGATGTGGAGGCCATCAGGAGCCAGGGGCTGGCAGTGCAGGATGTAGCAGAAAAGGTGATCCAGGCTTT
TGCTGAGCAGATCTTCTATACGGGCTTCATCCACTCTGATCCCCACCCTGGCAATGTTTTGGTGAGGAGGGGTCCAGATG
GGAAGGCGGAGCTGGTGCTGTTGGACCACGGGCTCTACCAGTTCCTGCATCAGAAGGACCGGGAATCCCTGTGCCAGCTG
TGGCGAGCCATCATTCTGAGGGACGATGCAGCAATGAAGGCACACTCAGCTGCACTTGGTGTACAAGACTACATGCTGTT
CTCCGAGGTGCTCATGCAGCGGCCTGTGCACCTACAGCGGCTGTGGAGGTCCCACCTCCTGAGCCACGAGGAGGCAGCCT
ACATGCAGAACATGGCCCGAGACCACTTTGAGAGTGTCATGCAGGTGCTCAAGGCAATGCCACGGCCCATGCTGCTTGTA
CTGCGCAATATCAACACCGTGCGCGCCATCAACGTGGCCCTTGGCACCCCTGTGGACCGCTACTTCCTCATGGCCAAGAG
CGCTGTTCGGGGCTGGAGCCGCCTGGCAAGTGCAATGTACCAGGGCATCTATGGCAGCAGCCTCCTCCGCCATGTCAGGG
TCATCTGGGAGACATTCAAGTTTGAGGTGGCCCTCAGGCTTGAGACCCTGACCATGCGACTCACCGCCTTCCTGGTTCGT
GTTCTTGTCCACCTGGGCTTTCTAACCTGGACTGAAGAGCTCTACCAGTACCTGGAGACGTAG

>ENST00000308860.10|m.65388 ENST00000308860.10|g.65388  ORF ENST00000308860.10|g.65388 ENST00000308860.10|m.65388 type:complete len:581 (+) ENST00000308860.10:1-1743(+) [Homo_sapiens]
ATGTGGCGACCGGTGCAGCTCTGTCATTTCCACTCTGCTCTGCTGCACAGCAGGCAGAAGCCCTGGCCGTCCCCTGCTGT
GTTCTTCAGGAGAAACGTCAGGGGCCTTCCTCCAAGGTTCTCCAGCCCCACACCCCTGTGGAGGAAGGTGCTCTCCACCG
CGGTAGTGGGGGCGCCCCTGCTCCTCGGAGCCCGCTATGTCATGGCAGAGGCACGGGAGAAGAGGAGGATGCGGCTCGTG
GTGGATGGCATGGGGCGCTTTGGCAGGTCTCTGAAGGTCGGCCTGCAGATCTCCCTGGACTACTGGTGGTGCACCAATGT
TGTCCTTCGAGGGGTGGAAGAGAACAGCCCAGGCTACTTGGAGGTGATGTCTGCGTGTCACCAGCGGGCGGCTGATGCCC
TGGTGGCAGGGGCCATCAGCAACGGGGGCCTCTACGTGAAGCTGGGCCAGGGGCTGTGCTCCTTCAACCACCTGCTTCCC
CCCGAGTATACCCGGACCCTGCGCGTGCTAGAGGACAGGGCCCTCAAGCGGGGCTTCCAGGAGGTGGATGAGTTGTTCCT
TGAGGACTTCCAGGCCCTCCCCCACGAGCTCTTCCAGGAGTTTGACTACCAGCCAATTGCTGCCGCCAGCCTGGCACAGG
TGCACAGAGCCAAGCTGCACGATGGCACCAGCGTGGCTGTGAAGGTGCAGTACATCGACCTGCGGGACCGCTTTGATGGG
GACATCCACACCCTGGAGCTCCTGCTGCGGCTCGTTGAGGTCATGCACCCCAGCTTTGGCTTCAGCTGGGTCCTCCAGGA
CCTGAAGGGGACCCTGGCCCAGGAGCTGGACTTCGAGAATGAGGGCCGCAACGCAGAGCGCTGTGCGCGGGAGCTGGCGC
ACTTCCCCTACGTCGTGGTGCCCCGCGTGCACTGGGACAAGTCCAGCAAGCGCGTGCTCACTGCCGACTTCTGCGCCGGC
TGCAAGGTCAACGATGTGGAGGCCATCAGGAGCCAGGGGCTGGCAGTGCATGACATAGCAGAAAAGCTCATCAAGGCCTT
TGCTGAGCAGATATTTTACACCGGCTTCATCCACTCGGACCCACATCCTGGCAACGTTCTGGTGCGGAAAGGCCCGGACG
GGAAAGCGGAGCTGGTGCTGCTGGACCACGGGCTCTACCAGTTCCTGGAGGAGAAGGACCGCGCAGCCCTCTGCCAGCTG
TGGCGGGCCATCATCCTGCGGGACGACGCCGCCATGAGGGCGCACGCAGCCGCACTGGGGGTGCAAGACTACCTCCTGTT
CGCCGAGATGCTCATGCAGCGCCCCGTGCGCCTGGGGCAGCTGTGGGGCTCGCACCTACTGAGCCGCGAAGAGGCGGCCT
ACATGGTGGACATGGCCCGCGAGCGCTTCGAGGCCGTCATGGCGGTGCTCAGGGAGCTGCCGCGGCCCATGCTGCTGGTG
CTGCGCAACATCAACACCGTGCGCGCTATCAACGTGGCCCTCGGCGCCCCCGTGGACCGCTACTTCCTTATGGCTAAAAG
GGCTGTCCGGGGCTGGAGCCGCCTGGCGGGCGCCACGTATCGGGGTGTCTACGGCACCAGCCTCCTGCGCCACGCCAAGG
TCGTCTGGGAGATGCTCAAGTTTGAAGTGGCGCTCAGGCTGGAGACCTTGGCCATGCGGCTGACCGCCCTCCTGGCTCGT
GCTCTGGTCCACCTGAGCCTCGTGCCCCCAGCGGAGGAGCTCTACCAGTACCTGGAGACCTAG

>ENSLAFT00000025459.1|m.37310 ENSLAFT00000025459.1|g.37310  ORF ENSLAFT00000025459.1|g.37310 ENSLAFT00000025459.1|m.37310 type:complete len:573 (+) ENSLAFT00000025459.1:1-1719(+) [Loxodonta_africana]
ATGTGGAGGGGGTCATGGCTTTGCCACTTCCACTCTGCCCTGCTGCTGAGCAGAAGGAAGCCCCAGCCACCCCCCACCAC
TTTCTTGAGGAGGAACATCAGGGTCTTGCATGCAAGCTCCGGGTGCCCCAAGCCGCTGTGGAAGAAGATGATGTCTGCTA
CGGTGGTGGGAGTACCTCTGCTCCTTGGCGCCCACTACCTTATGGCAGAGGCACGGGAGAAGAGGAGGATGCGGCTCGTG
ATAGAGGGTGTTGGGCGTTTTAGTAGGTCCCTGTGTGTCGGCTTGCAGATCTCCATGGACTACTGGTGGTGTACCCACAT
TCTCCTGCGAGGCGTGGACGAGAACAGCCCGAGGTATGCAGAGGTGATGTCTGCATGCCACCAGAGGGCAGCAGATGCCC
TAGTGGCCGGGGCTGTCAGCAACGGGGGCCTCTACATCAAGCTGGGCCAGGGCTTGTGCTCCTTCAACCACCTGCTGCCC
CCTGAGTACATCAGGACCCTGCGTGTGCTGGAGGACAAGGCCCTCACGCGGGGCTTCCGGGAGGTGGACGAGCTGTTTCT
CGAGGATTTCCACGCGCCAGCCCACGAGATCTTTCAGGAGTTTGACTACCAGCCGATGGCCGCAGCGAGCCTGGCCCAGG
TGCACAGGGCCAGACTGCACAGTGGCACTGAGGTGGCCGTGAAGGTGCAGTACATCGACCTGCGGGACCGGTTCGAGGGC
GACGTCTACACACTGGAGCTGCTGCTGCGGCTAGTGGAGCTCATGCACCCCTTTGGCTTCAGCTGGGTCCTCCAGGACTT
GAAAGGGACGCTGGCGCAGGAGCTGGACTTCGAGAACGAGGGTCGCAACGCGGAGCGCTGTGCGCGGGACCTGCGGCACT
TCCGCTACATCGTGGTGCCACGCGTGCACTGGGACAAGACCAGCAAGCGCGTGCTGACCGCCGACTTCTGCGAGGGCTGC
AAGGTCAATGACGTGGAGGCTATCAAGGCCCAGGGACTGATGCTGCAGGACATAGCCCAGAAGCTGATCCAGGCCTTTGC
AGAGCAGATATTCTACACGGGCTTCATCCACTCTGACCCACACCCCGGCAATGTTCTGGTGCGGAAAGGCCCAGATGGGA
AGGCAGAGTTGGTGCTGCTGGACCACGGGCTCTACCAGTTCCTGGATGAGAAGGACCGCTCAGCGCTGTGCCAGCTGTGG
CGGGCCATCATCCTGCAGGACAACACGTCAATGAAGGTGCACGCTGCAGCACTTGGGGTGCAAGACTATTTCCTGTTCTG
TGAGGTGCTGATGCAGCGGCCGGTGCGCCTGGGCCAGCTGTGGCGCTCCCACCTGCTGAGCCGCGAGGAGCTGGGCTACA
TGCAGGACATGGCCCGCGAGCACTTTGAGGACATCATGAGCGTGCTCAAGGCCCTGCCGCGGCCCATGCTGCTCGTGTTG
AACATCAACACCGTGCGGTTCAACGCCTCCCTGGGCGCCCCCGTTGGCCGCTACTTCCTTATGGCCAAGAGTGCGGTCAA
GGGCTGGAGCCGCCTGGTGGGTGCCAACCGCTTCAGCCTCTTGCGCCAAATCAAGGTGGTCTGGGAAATGCTTAAGTTTG
AAGTGGCCCTGAGGCTGGAGATTGTCCTGATGCGGCTTACAACCCTGGTGGTCCGTACCCTGGTCCACTTGGGCCTCATG
ACTGAGCCCGAGGGCCTCTATGAGTACCTGGAGACCTAA

>ENSMMUT00000010318.3|m.54551 ENSMMUT00000010318.3|g.54551  ORF ENSMMUT00000010318.3|g.54551 ENSMMUT00000010318.3|m.54551 type:complete len:581 (+) ENSMMUT00000010318.3:1-1743(+) [Macaca_mulatta]
ATGTGGCGACCGTTGCAGCTTTGCCATTTCCACTCTGCTCTGCTGCACAGCAGGCAGAAGCCCTGGCCGTCCCCTGCTGC
ATTCTTCAGGAGAAACGTCAGGGTCCTTCCTCCAAGGTTCTCGAGCCCCACACCCCTGTGGAGGAAGGTGCTCTCCACCG
CAGTCGTTGGGGCGCCCCTGCTCCTTGGAGCCCGCTATGTCACGGCAGAGGCGCGGGAGAAGAGGAGGATGCGGCTCGTG
GTGGATGGCATGGGGCGCTTTGGCAGGTCTCTGAAGGTCGGCCTGCAGATCTCCCTGGACTACTGGTGGTGCACCAATGT
TGTCCTTCGAGGGGTGGAAGAGAACAGCCCGGGCTACTTGGAGGTGATGTCTGCGTGTCACCAGAGGGCGGCTGATGCCC
TGGTGGCAGGGGCCATCAGCAACGGGGGCCTCTACGTGAAGCTGGGCCAGGGGCTGTGCTCCTTCAACCACCTGCTTCCC
CGCGAGTACACCCAGACCCTGCGCGTGCTGGAGGACAGGGCCCTCAAGCGGGGCTTCCAGGAGGTGGACGAGTTGTTTCT
TGAGGATTTCCAGGCCCTGCCCCATGAGCTCTTCCAGGAGTTTGACTACCAGCCAATTGCTGCTGCCAGCCTGGCACAGG
TGCACAGAGCCAAGCTGCACGATGGCACCAGCGTGGCTGTGAAGGTGCAGTACATCGACCTGCGGGACCGCTTTGACGGG
GACATCCACACCCTGGAGCTCCTGCTGCGGCTCATTGAGGTCATGCACCCCAGCTTTGGCTTCAGCTGGGTCCTCCAGGA
CCTGAAGGGGACCCTGGCCCAGGAGCTGGACTTCGAGAATGAGGGCCGCAACGCGGAGCGCTGTGCGCAGGAGCTGGCGC
ACTTCCCCTACATCGTGGTGCCCCGCGTGCACTGGGACAAGTCCAGCAAGCGCGTGCTCACCGCCGACTTCTGCGCCGGC
TGCAAGGTCAACGATGTGGAGGCCATCAGGAGCCAGGGACTGGCGGTGAAGGACATAGCAGAAAAGCTCATCAAGGCCTT
TGCTGAGCAGATATTTTACACGGGCTTCATCCACTCGGACCCACACCCTGGCAACGTTCTGGTGCGGAAAGGCCCGGACG
GGAAAGCGGAGCTGGTGCTGCTGGACCATGGGCTCTACCAGTTCCTGGAGGAGAAGGACCGCGCAGCCTTGTGCCAGCTG
TGGCGGGCTATCATCCTGCGGGACGACGCCGCCATGAGGGCGCACGCAGCCGCACTGGGGGTGAAAGACTACCTCCTGTT
CTCCGAGATGCTCATGCAGCGCCCCGTGCGCCTGGGGCAGCTGTGGGGCTCACACCTACTGAGCCGCGAGGAGGCAGCCT
ACATGGTGGACATGGCTCGCGAGCACTTCGAGGCCATCATGGCGGTGCTCAGGGCGCTGCCGCGACCCATGCTGCTAGTA
CTGCGCAACATCAACACCGTGCGCGCTATCAACGTGGCCCTTGGCGCCCCCGTGGACCGCTACTTCCTTATGGCTAAGAG
GGCTGTCCGCGGCTGGAGCCGCCTGGTGGGCGCCACGTACCGGGGTGTCTACGGCACCAGTCTCCTGCGCCATGCCAAGG
TTATCTGGGAGATGCTCAAGTTTGAAGTGGCGCTCAGGCTGGAGACCTTGGCCATGCGGCTGACTGCCCTCCTGGCTCGT
GCCCTGGTGCGCCTGAGCCTCGTGCCCCCAGCGGAGGAGCTCTACCAGTACCTGGAGACCTAG

>ENSMICT00000015752.2|m.43083 ENSMICT00000015752.2|g.43083  ORF ENSMICT00000015752.2|g.43083 ENSMICT00000015752.2|m.43083 type:5prime_partial len:569 (+) ENSMICT00000015752.2:1-1707(+) [Microcebus_murinus]
TTCCACTCTGCTCTTCTGCACAGTGGGCAGAAGCCCTGGCCACCCCCTGCAGTGTTCTTCAGGAGAAACTTCAGGGTCCT
GCCTTCAAGACCTGCACCCCTATGGAGGAAAGCGCTCTCGGTCACAGTGGTAGGAGTGCCCCTGCTCCTGGGAGTCCGCT
ATTTCACAGCAGAGGCACAAGAGAAGAGGAGGATGCGGCTCATGGTGGACAGCATTGGGCGCTTTGGCAGGTCTCTGAGG
ATTGGCCTACAGATCTCCTTAGACTACTGGTGGTGCACAAACATCATCCTACGAGGCGTGGAAGAGAACAGCCCGGGGTA
CTTGGAGGTACTATCTGCGTGTCACCAGCGGGCAGCTGATGCCCTGGTGGAGGGAGCCATCTGCAATGGAGGCCTCTACG
TGAAGCTTGGCCAAGGGCTGTGCTCCTTCAACCACCTGCTACCCCCGGAGTACATCAGGACCTTGCGTGTGCTTGAGGAC
AGAGCCCTCACACGTGGCTTCCGGGAGGTGGACGAGTTGTTCCTTGAGGATTTCCAGGCCCTGCCCCATGAGCTCTTCCA
GAAGTTTGACTACCAGCCAATAGCTGCCGCCAGCCTGGCCCAGGTGCACCGAGCCACGCTGCATGATGGCACTGCTGTGG
CTGTGAAGGTGCAGTACATCGACCTACAGGACCGCTTTGATGGGGACATCCACACCCTGGAGCTCCTGCTGCAGCTCATT
GAGTTCATGCACCCCAGCTTTGGCTTCAGCTGGGTCCTGCAGGACCTGAAAGGCACCCTGGCCCAGGAGCTGGACTTCAT
CAACGAGGGTCGAAATGCTGAGCGCTGTGCACAGGAGCTGGGGCACTTCCGCTACCTTGTGGTTCCCCGTGTGCACTGGG
ACAAGTCGAGCAAGCGTGTGCTGACTGCCGACTTCTGTGACGGCTGCAAGGTCACTGACGTTGAGGCCATCATGAACCAG
GGGCTGGCAGTGCAAGACGTGGCGAAGAAGCTGATCCAGGTTTTTGCTGAGCAGATATTTTACACTGGCTTCATCCATGC
TGACCCCCATCCCGGCAATGTTCTGGTGCGGAAAGGCCCAGATGGGAAGGCGGAACTGGTGCTGCTGGACCATGGGCTCT
ACCAGTTTCTGGATGAAAAGGATCGGTCAGCCCTGTGCCAGCTCTGGCGGGCCATCATCCTGAGGGATGACACTGCGATG
AAGGTGCATGCAGCTGCACTTGGGGTACAAGACTACATGCTATTCTCTGAGATGCTCATGCAGCGGCCTGTGCGCCTGAG
ACAGCTGTGGAGCTCCCACCTGCTAAGCCGAGAGGAGATGGTCTACATGCAGGACATGGCTCAAGAGCACTTCGAAGGCA
TCATGGCAGTGCTCAAGGCCCTGCCACGGTCCATGCTGCTTGTACTGCGCAACATCAACACTGTGCGCGCCATCAATACA
ACCCTGGGCAGCCCCGTCGACCGCTACTTCCTCATGGCCAAGAGGGCAGTCAGGGGCTGGAGCCGCCTGGTGGGTGCAGC
ATACCGGGGCATCTATGGCATCAGCCTCCTACGCCACATCAAGGTCATCTGGGAGATGCTCAAATTCGAAGTGGCCCTGA
GGCTGGAAATCCTGGCCATGCGGCTCACCGCCCTCCTGGTTCGTGTTCTGGCCCACCTGGGCCTCGTGCCCCAGGCCGAG
GAGCTCTACCAGTACCTGGAGACCTAG

>ENSMODT00000013677.3|m.18006 ENSMODT00000013677.3|g.18006  ORF ENSMODT00000013677.3|g.18006 ENSMODT00000013677.3|m.18006 type:complete len:581 (+) ENSMODT00000013677.3:1-1743(+) [Monodelphis_domestica]
ATGTCGCGCACGTTGCAACTTTGCCGGTTTCATTCAACATTGTTGCAGAGCAGGCAGCCACCTTGGTTGTCCCCAGTTGT
ATTCTTCAGGAAAAACTTGACACCGGGACCTACAAGCCCCAAGGCTTCCAGACCCCTATGGAAGAAGGCAGTTTCCGTCA
TGGTGGTGGGTGTGCCCCTGCTGTTTGGGCTCCGCTACGTCATTGCTGAAAAACGCGAAAGGAGGAAGATGAGGCTTTTG
GCAGAAGGCATCGGACGATTTGGCAGGTCTCTCAAAGTGGGCCTGCAGATCTCCATGGATTACTGGTGGTGCACAAATGT
GGTTCTCCAAGGGGTGGAAGAGAACAGCCCTCGCTACATGGAAGTGATGTCATCATGTCACCAGCGGGCAGCTGATGCCC
TGGTGGCTGGAGCCATCCTCAATGGAGGCCTCTATGTGAAGCTGGGCCAAGGACTCTGCTCCTTTAACCACCTGCTGCCC
CCTGAGTACATTACCACCCTGCGCCAGCTGGAGGACCAAGCCCTCACTCGGGGCTACAAAGAGGTGGATGAGCTGTTCCT
GGAGGATTTCCAGGTCCCAGCCCATGAGATGTTCAAGGAATTTGACTATGAGCCCGTAGCAGCAGCCAGCCTGGCCCAGG
TGCACAAAGCAAAGCTGGAAGATGGCACAGAGGTGGCTGTGAAGGTGCAGTACATTGACCTAAGGGACAGGTTTGACGGA
GACATCCAGACCCTGGAGCTTCTGCTACAGATCATCGAGTTCATGCATCCCAGCTTCGGCTTCAGCTGGGTCCTCAAGGA
CCTGAAGGGGACCCTGGCCCAGGAACTGGACTTTGAGAATGAGGGTCGGAACTCAGAACGCTGTGCCCAAGATCTGAAGG
ATTTCCACTACGTCGTGGTGCCCCGAGTTCACTGGAACAAGTCCAGCAAGAGGGTGCTGACTGCCGATTTCTGTAATGGA
TGCAAAGTCAGCAATGTGGAAGAGATCCAGAATCAGGGGCTCAGTTTGAGTGATACATCATCTAAATTGATCCGAGTATT
TGCTGAACAAATCTTTTATACGGGTTTCATCCACTCGGATCCCCACCCTGGAAATGTATTGGTACGGAAAGGCTCAGATG
GGAAGGCAGAATTGGTGTTGCTGGACCATGGCCTCTACCAGTTCCTGAGTGAGAAGGAACGCTTGGCCCTGTGCCAGCTG
TGGCGGGCTATTATCTTGCGGGATGATGCAGCCATGAAGAGGCATTCTGCTGAGCTTGGTGTTGAAGACTACTTCCTGTT
CTGTGAGATCCTAATGCAACGACCAATTCAAATGGGGCAGCTGTGGCAGTCAGGCATCCTGAACAGTGCCGAGAGAGCCT
ACATGCAGGAAATGGCCAAGGAACACTTTGCCCGAATCATGGAGGTGTTAAAGGCCTTACCTCGCCCCATGCTGCTCGTC
CTGCGAAACCTCAACACTGTGCGCTCTATCACTATGACTCTGAAGGCCCCTGTGAACCGTTACTTCCTCATGGCCAAGAG
TGCTGTGAGGAGTTGGAGTCGCCAGGTGAGAAAGAAGACTCAAAAGAACTTCTACAGAAGGTTTCTGAATTGGGTCAAAG
TCATTTGGGAGAGCTTCAAGTTTGAAGCTATACTCAGATTGGAGATGTTCTCAATGCAACTAACCTCCAGGATCATCAAA
TTCCTGGTTCGCCTGGGTGTCATGCCTGAGCCTGAAAAGCTACTCAATGAAATGGAGCACTAG

>ENSMUST00000162503.7|m.37951 ENSMUST00000162503.7|g.37951  ORF ENSMUST00000162503.7|g.37951 ENSMUST00000162503.7|m.37951 type:complete len:583 (+) ENSMUST00000162503.7:1-1749(+) [Mus_musculus]
ATGTGGCGGCCGATGCGACTGTGTCACTTCCACTCTACCCTGCTGCAGAGCAGGCAGAAGCCCTGGCCGTGCCCTGCCAT
ATTCTTCAGGAGAAACTTCAAGAGCCCACCAGCAAGGACCTCAAGAGCCAGGCTGCTGTGGAGGCGGGCACTCTCTGCCA
CTGTGGTGGGGACACCCTTCCTACTTGGAGCCTACTACTTCATGGCAGAGGCATCGGAGAGGAGGAAGCTGCGACTTGCA
GTCGATGGTATCGGGCGCTTTGGCAGGTCTGTGAAGATTGGTTTGTTCATCTCCACGGACTACTGGTGGTGCACAAACGT
TGTCCTTCGAGGAGTGGAAGAGAACAGCCCGAAGTATGTGGAGATCATGTCTGCCTGTCACCAGCGTGCGGCTGACACCC
TGGTGGCTGGAGCCATCCGCAACGGGGGCCTCTATGTGAAACTGGGCCAAGGGCTGTGCTCCTTCAACCACCTGCTGCCG
ACAGAGTACATCCAGACGCTGCGTGTGCTGGAGGACAAGGCCCTCACTCGGGGCTTCCGGGAGGTGGATGAGTTGTTCCT
TGAAGACTTCCAGGCACTCCCTAATGAACTCTTCCAGGAGTTTGACTATGAGCCGATGGCTGCTGCAAGCCTGGCTCAGG
TGCACCGTGCCAAGCTACACGATGGCACTGATGTAGCTGTAAAGGTACAGTACATTGACCTACGAGACCGCTTTGACGGA
GACGTGCAGACCTTGGAGCTCCTGCTGCGGCTCGTGGAGCTCATGCACCCCAGCTTCGGCTTCAGCTGGGTCCTACAGGA
CCTGAAGGGGACCCTGGTCCAGGAGCTGGACTTCGAGAATGAGGGCCGAAATGCTGAGCGCTGTGCTCAGGAGCTAAAGC
ACTTCCACTATGTTGTTATCCCTCGGGTGCACTGGGACAGGTCCAGCAAGCGGGTGCTGACAGCTGACTTCTGTAATGGC
TGTAAGGTGAATGACATGGAGGGCATCAAGAGTCAGGGGCTGGCAGTGCAGGATGTAGCAAAGAAGCTGATCCAGACCTT
TGCTGAACAGATCTTCCACACTGGCTTCATTCACTCTGACCCCCACCCTGGCAATGTTCTGGTGCGGAAAGGTCCAGATG
GAAAGGCAGAGCTGGTGCTCCTGGACCACGGGCTCTACCAGTTCCTGGACGAGAAGGACCGATCCTCCCTCTGCCAGCTG
TGGCGGGCCATCATCCTGAGGGACAATGCTGCAATGAAGAAACATGCAGCTGCACTTGGGGTCCAAGACTACATGCTCTT
CTCTGAGGTGCTCATGCAGCGACCAGTACGCCTGGGCCAACTGTGGGGTTCCCACCTGATCAGCCGGGAGGAGGCGGCCT
ACATGCAGGACATGGCCCGTGAACACTTTGATGGCATAATGGAAGTGCTCAAGGCATTGCCACGGCCTATGCTGCTAGTG
CTGCGAAACATCAACACAGTGCGCGCCATCAACTCGAACCTGGGCACCCCTGTCGACCGCTACTTCCTCATGGCCAAGAG
TGCTGTCTGGGGTTGGAGCCGCCTGGTGGGTGCAGCGTACCAAGGCATTTACGGCAGCAGCCTCCTGCGCCACATCAAGG
TCCTCTGGGAGGCATTAAAGTTTGAGATGGCCCTGAGGCTGGAAATCCTAGCCATGCGGCTCACCGCCCTCATGCTGCGT
GTTCTGGTCCGCCTGGGCTTTGCCCCCAAGGCTGAGGCCGAGGAGGTCTATCAGTACCTGGAGATGTAG

>ENSMLUT00000000658.2|m.6804 ENSMLUT00000000658.2|g.6804  ORF ENSMLUT00000000658.2|g.6804 ENSMLUT00000000658.2|m.6804 type:5prime_partial len:580 (+) ENSMLUT00000000658.2:1-1740(+) [Myotis_lucifugus]
TTGCAGTCACCACGTTGCCACTTGCACTGCACTGCCCTGCAGGGCCGGCCGCAGCGCCGTCTGGGCCCCACCGCCGTCCT
CAGGAGAAGCCTCAGGGTCCCGCCCGCTCAGTGGCCCCTGGGATCCCAGCCCCTATGGAAGAAGGTGCTCACCTCCACAG
CCGTGGGGCTGCCGCTGCTCCTGGGCGTCCGCTACCTCACCGCAGAGCCGCAGGAGAGGAGGAAGATGCGGCTCATGGTG
GACGGTGTCACGCGCTTTGGCAGGTCCTTGAGGGTCGGCCTGCAGATCTCCGCAGACTACTGGTGGTGCACGAACGTCGT
CCTGCGACGGGTGGAAGAGAACAGCCCGGAGTACTTGGAGGTGATGTCTGCGTGTCATCAGCGGGCGGCTGACGCCCTGG
TGTCCGGGGCCATCTACAATGGGGGCCTCTACGTGAAGCTGGGCCAAGGGCTATGCTCCTTCAACCACCTGCTGCCCCCC
GAGTACATCCAGACGCTGCGTGTGCTGGAGGACAGGGCCCTCACGCGCGGCTTCCGGGAGGTGGACGAGCTGTTCCTTGA
AGACTTCCACGCCCTACCCCACAAGCTCTTCCAGGAGTTTGACTACCAGCCCATTGCCGCCGCCAGCCTGGCCCAGGTCC
ACCGTGCCCGGCTGCACGATGGCACCGTGGTGGCTGTGAAGGTGCAGTACATTGACCTGCGGGACCGCTTCGACGGGGAC
ATCCACACCCTGGAGCTCCTGCTCAGGTTGGTGGAGTTCATGCACCCCAGCTTCGGCTTCAGCTGGGTCCTCCAGGACCT
GAAGGGGATCCTGGCCCAGGAGCTGGACTTTGAGAACGAGGCCCGGAACGCTGAGCGCTGTGCACAGGACCTGAAGCACT
TCCACTACGTCGTGGTCCCCCGTGTGTTCTGGGACGTGTCCAGCAAGCGCGTGCTGACAGCCGAGTTCTGTGAGGGCTGC
AAGGTCAACGATGTGGAGGCCATCAAGTCCATGGGGCTGGCCGTGCAGGATATAGCAGAGAAGCTCATCAAGGCTTTTGC
TGAGCAGATCTTCTACACGGGCTTCATCCACTCCGACCCCCACCCTGGCAACGTGCTGGTGCGGAAAGGCCCGGACGGGA
AGGCAGAGCTGGTGCTGCTGGACCACGGCCTCTACCAGTTCCTGGATGAGAAGGACCGGTCAGCCCTGTGCCAGCTGTGG
CGGGCTATCATCCTGAGAGACGACAGCTCAATGAAGAAGCACGCGGCGGCACTTGGGGTGCAAGACTACTTCCTGTTCGC
GGAGGTGCTCATGCAGAGGCCTGTGCGCCTGGGGCAGCTGTGGCGCTCCCACCTGCTGAGCCGAGAGGAGGCGGCCTACA
TGCAGGCCATGGCGCGGGAGCACTTCGAGGGCATCATGGCCGTGCTCAAGGCCCTGCCGCGGCCCATGCTGCTCGTGCTG
CGGAACATCAATACCGTCCGCGCCATCAACACTTCCCTTGGCGCCCCCGTTGATCGCTACTTCCTCATGGCCAAGAGTGC
CGTCAAGGGCTGGAGCCGCCTGGCAGGCTCAGCGCACACGAGTGTCTATGGCACCAGCCTCCTGCGCCACATCAGGGTCA
TCTGGGAGATGTTCAAGTTTGAAGTGGCCCTGAGGCTGGAGACCCTGTCCATGAGGTTCACAGTCCTCATGATTCGAGTG
CTGATGCACCTGGACCTCATGCCCAGGGACGAGGGGCTGTATGAGTACCTTGCAACCTAG

>lcl|NW_004438426.1_cds_XP_012386854.1_3600|m.5890 lcl|NW_004438426.1_cds_XP_012386854.1_3600|g.5890  ORF lcl|NW_004438426.1_cds_XP_012386854.1_3600|g.5890 lcl|NW_004438426.1_cds_XP_012386854.1_3600|m.5890 type:complete len:582 (+) lcl|NW_004438426.1_cds_XP_012386854.1_3600:1-1746(+) [Orcinus_orca]
ATGTGGAGACCTTCCCAGCTCTGCCACTTCCACTCGGCCCTGCTGCAGGGCAGGCTGAAGCCCTGGCCATCCCCCACTGC
CTTCTTCAGGAGAAACCTCGGGGCACCGCCTGCAAGGTGGCCCTCGAGACCGCAGCCCCTGTGGAAGAAGGCACTCTCCG
CCACGGTGCTGGGGGTGCCCCTGCTCCTCGGGGCGAGGTACCTCATGGCTGAGCCACAGGAGAGGAGGCGGATGCGGCTC
ATGGTGGACGGCATTGGGCGCTTCAGCAGGTCTTTGAGGGTCGGCCTGCAGATCTCCCTGGACTACTGGTGGTGCACAAA
TGTCGTCCTGCGAGGGGTGGAGGAGAACAGCCCGGGGTACTTGGAGGTGATGTCTGCATGTCACCAGCGGGCGGCTGACG
CCCTGGTGGCTGGGGCCATCAGCAACGGGGGCCTCTACGTGAAGCTGGGCCAGGGGCTGTGCTCCTTCAACCACCTGCTG
CCCCCCGAGTACATCAAGACACTGCGGGTGCTGGAGGACAGGGCTCTCACGCGGGGCTTCCGGGAGGTGGATGAGCTGTT
CCTCGAAGACTTCCGGGCCCCGCCCCACGAGCTCTTCCAGGAGTTTGACTACCAGCCCATCGCAGCAGCGAGCCTGGCCC
AGGTGCACCGCGCCAGGCTGCACGACGGCACCGTGGTGGCCGTGAAGGTGCAGTACATCGACCTGCGGGACCGCTTCGAC
GGCGACATCCACACCCTGGAGCTCCTGCTGCGGCTCGTTGAGCTCATGCACCCCAGCTTCGGCTTCAGCTGGGTCCTCCA
GGACCTGAAGGGGACCCTGGCCCAGGAGCTGGACTTTGAGAACGAGGGCCGCAATGCCGAGCGCTGTGCACGGGAGCTGC
AGCACTTCCACTATGTCGTGGTGCCACGCGTGCACTGGGACGTGTCCGGCAAGCGCGTGCTGACGGCAGAGTTCTGTGAG
GGCTGCAAGGTCAACGACGTGGAGGCCATCAAGACCATGGGGCTGGCAGTGCGGGACGTCGCGGAGAAACTGATCCAGGC
CTTTGCCGAGCAGATATTTTACACAGGCTTCGTCCACTCCGACCCCCACCCTGGCAATGTCCTGGTGCGGAAAGGCCCCG
ATGGGAAGGGACAGCTGGTGCTGCTGGACCACGGGCTGTACCAGTTCCTGGATGAGAAGGATCGGTCAGCCTTGTGCCAG
CTGTGGCGGGCCGTCATTCTGAGGGACGAGGCTGCCATGAAGGCGCAGGCGGCTGAGCTCGGGGTGCAAGACTACTTCCT
GTTCTCCGAGGTGCTCATGCAGCGGCCTGTGCGCCTGGGGCAGCTGTGGCGCTCACACCTGCTGAGCCGTGAGGAGGCGG
CCTACATGCAGGACATGGCGCGGGAGCACTTCGAGGAGGTCATGGCCGTGCTCAAGGCCCTGCCGCGGTCCATGCTGCTC
GTGCTGCGCAACCTCAACACCGTGCGCGCCATCAACACCGCCCTGGGCGCCCCAGTGGACCGCTACTTCCTCATGGCCAA
GAGCGCAGTCCGGGCCTGGAGTCGCCTGGCGGGCGCCACGAGCCAGAACACCTATGGTGCCAGCCTCCTGCGCCACATCA
GGGTCATCTGGGAGTCGTTCAAGTTTGAAGTGGCCCTGAGGCTGGAGACCCTGTCGATGCGGATCACTGCCCTCCTGGTC
CGAGTCCTGGTCCACCTGGGCCTCATGCCCAAGACCAAGGGGCTGTACGAGTACCTGGAGATCTAG

>ENSOANT00000004201.3|m.15315 ENSOANT00000004201.3|g.15315  ORF ENSOANT00000004201.3|g.15315 ENSOANT00000004201.3|m.15315 type:5prime_partial len:392 (+) ENSOANT00000004201.3:1-1176(+) [Ornithorhynchus_anatinus]
GCCTGGCGCATAGGACAGCTGTGCCGCTTTCACTCCGCCCTGCTGCACAGCGAGCGCTCCTGGCTGGGCCCTGCAGTGCT
CTTCCAGAGAAACGTCAGGTCCCTCCCAGAAAGCTCCGTGGGCCTCAGGAAGCCATGGAAGAAGCTCCTTCTGGGCACAG
CGGTGGGAGTGCCCTTGGTGGTGGGCATCCGCTACAGCGTCGCCGAGACGCAGGAGAGGAGGAGGATGAGGCTGTTGGTG
GAGGGCTTTGCCCGGTTTAGCAGGTCTCTTCGGCTGGGCATGCAGATCTCCCTGGATTACTGGTGGTGTTCCAACGTGAT
CCTGCGAGGGCTTGATGAGAATAGCCCAGAGTACCAGGAGGTGATGGCAGGGTGCCATCAGCGAGCAGCCGACCGTCTGG
TGGAGGGTGCCATCCGCAACGGGGGGCTCTATGTCAAGCTGGGCCAGGGGCTCTGCTCCTTCAACCACCTGCTGCCCCCG
GAGTACATCACCACCCTGCGGGTACTGGAGGACAGGGCCCTCACCCGAGGCCACAAGGAGGTGGACGAGCTGTTCCTGGA
GGACTTCCGGGCGCCCGCCCACCAGCTGTTCCAGGAATTTGACTACCAGCCCATCGCGGCTGCCAGCCTGGCACAGGTGC
ACAAGGCCAAGCTCCAGGATGGCACCGAGGTGGCTGTGAAGGTGCAGTACATCGACCTGAGGGACAGGTTTGACAGCGAC
ATCCAGACCCTGGAGCTCCTGCTGCAGATCATCGAGTTCATGCACCCCAGCTTCGGCTTCAGCTGGGTCCTCAAGGATCT
CAAGGAGACCCTGGCCCAGGAACTGGACTTCGAGAACGAGGGCCGAAACGCCGAGCGCTGCGCCCGGGACCTCCGGCACT
TCGGCTACGTCGTGGTGCCTCGTGTGCACTGGGACAGGTCCAGCAAGCGGGTGCTGACTGCGGACTTCTGCGATGGCTGC
AAGGTCAACAGCGTGGACGAGATCAAGAGTCGAGGCCTGACCCCGAAGGACACGGCCGAGAAGTTGATCCGGGTGTTTGC
CGAGCAGATCTTTTACACGGGTTTCATCCATGCCGACCCCCACCCTGGGAACGTGCTGGTGCGGAAGGGCCCGGACGGGC
AGGCGGAGCTGGTGTTGCTGGACCACGGCCTCTACCAATTCCTGAACGAGGAGTAA

>ENSOCUT00000003444.3|m.7998 ENSOCUT00000003444.3|g.7998  ORF ENSOCUT00000003444.3|g.7998 ENSOCUT00000003444.3|m.7998 type:internal len:439 (+) ENSOCUT00000003444.3:1-1314(+) [Oryctolagus_cuniculus]
GCTGTCTTGCAGCTGCGACTCTGCCGCTTCCACTCTGCCCTGCTGCAGGGCAGGGAGAAGGCCTGGCCGCCCCCCGCTGC
CCGCTTCCAGAAGAGCTTCAGGAGCCCCCCTGCAAGGGCCCTGCGGCGCACGTCCCTGTGGAGGAGGGCGCTGTCCGGCA
CCGCGGTGGCCGTGCCCCTGCTCCTCGGCGTCCGCTACTTCACCTCCGAGCCTCGCGAGAGGAGGCGCATGCGGCTCACC
GTGGACGGCATCGGCCGCTTCGGCAGGTCTCTGAGGATCGGCCTGCTCATCTCCCTGGACTACTGGTGGTGCACGAACGT
TGTTCTGCGAGGGGTGGAGGAGAACAGCCCGGTCTACGTGGAAGTGATGTCAGCGTGTCACCAGCGTGCTGCCGACGCGC
TTGTGGCCGGCGCCATCAGCAACGGGGGCCTGTACGTGAAGCTGGGCCAGGGGCTGTGCTCCTTCAACCACCTGCTGCCG
CCCGAGTACATCCGGACCCTGCGCGTGCTGGAGGACAGGGCCCTCAGCCGGGGCTTCCGAGAGGTGGACGAACTGTTCCT
TGAAGACTTCCAGGCCCTGCCCAGCGAGCTCTTCCAAGAGTTTGACTACCAGCCCATAGCGGCCGCCAGCCTGGCCCAGG
TGCACCGAGCCCAGCTGCAGGATGGCACCACCGTGGCCGTGAAGGTGCAGTACATCGACCTGCAGGACCGGTTTGAGGGG
GACGTGCACACGCTGGAGCTGCTGCTGCGCCTGGTGGAGCTCATGCACCCCAGCTTCGGCTTCAGCTGGGTCCTGCAGGA
CCTGAAGGGGACCCTGGCACAGGAGCTGGACTTCGAGAACGAGGGCCGGAACGCTGAGCGCTGTGCCCGCGAGCTGGGGC
ACTTCCGCTACGTCGTGGTCCCCCGGGTGCACTGGGATAAGTGCAGCAAGCGCGTGCTGACGGCCGACTTCTGTGAGGGC
TGCAAGGTGAACGACCTGGAAGCCATCCAGCGCCAGGGGCTGGCGGTTGCGGACATAGCGGAGAAGCTGACCCGGGCGTT
TGCGGAGCAGATATTCTACACCGGCTTCATCCACTCGGACCCGCACCCTGGCAACGTGCTGGTGCGCAAGGGCCCGGACG
GGACGGCCGAGCTGGTGCTGCTGGACCACGGGCTCTACCAGTTCCTGGACGAGAAGCACCGCGCGGCCCTGTGCCAGCTG
TGGCGGGCCATCATCCTGAGGGACGACGCTGCCATGAGGGAGCATGCGGCCACCCTGGGGGTGCAAGACTACCTGCTGTT
CTCCGAGATGGTCATGAAAGGGCCGGTGTGTCTA

>ENSPPYT00000022125.2|m.25585 ENSPPYT00000022125.2|g.25585  ORF ENSPPYT00000022125.2|g.25585 ENSPPYT00000022125.2|m.25585 type:3prime_partial len:580 (+) ENSPPYT00000022125.2:1-1737(+) [Pongo_abelii]
ATGTGGCGACCGTTGCAGCTTTGCCATTTCCACTCTGCTCTGCTGCACAGCAGGCAGAAGCCCTGGCCGTCCCCTGCTGC
GTTCTTCAGGAGAAACGTCAGGGTCCTTCCTCCAAGGTTCTCGAGCCCCACACCCCTGTGGAGGAAGGTGCTCTCCAGCG
CGGTAGTGGGGGTGCCCCTGCTCCTCGGAGCCCGCTATGTCATGGCAGAGGCGCGTGAGAAGAGGAGGATGCGGCTCATG
GTGGATGGCATGGGGCGCTTTGGCAGGTCTCTGAAGGTCGGCCTGCAGATCTCCCTGGACTACTGGTGGTGCACCAATGT
TGTCCTTCGAGGGGTGGAAGAGAACAGCCCGGGCTACTTGGAGGTGATGTCTGCGTGTCACCAGCGGGCGGCTGATGCCC
TGGTGGCAGGGGCCATCAGCAACGGGGGCCTCTATGTGAAGCTGGGCCAGGGGCTGTGCTCCTTCAACCACCTGCTTCCC
CCCGAGTATACCCGGACCCTGCGCGTGCTAGAGGACAGAGCCCTCAAGCGGGGCTTCCAGGAGGTGGACGAGTTGTTCCT
TGAGGACTTCGCCCTGCCCCATGAGCTCTTCCAGGAGTTTGACTACCAGCCAATTGCTGCCGCCAGCCTGGCACAGGTGC
ACAGAGCCAAGCTGCACGATGGCACCAGCGTGGCCGTGAAGGTGCAGTACATTGACCTGCGGGACCGCTTTGATGGGGAC
ATCCACACCCTGGAGCTCCTGCTGCGGCTCATTGAGGTCATGCACCCCAGCTTTGGCTTCAGCTGGGTCCTCCAGGACCT
GAAGGGGACCCTGGCCCAGGAGCTGGACTTCGAGAATGAGGGCCGCAACGCAGAGCGCTGTGCGCGGGAGCTGGCGCACT
TCCCCTACGTCGTGGTGCCCCGCGTGCACTGGGACAAGTCCAGCAAGCGCGTGCTCACTGCCGACTTCTGCGCCGGCTGC
AAGGTCAACGATGCGGAGGCCATCAGGAGCCAGGGGCTGGCGGTGCAGGACATAGCAGAAAAGCTCATCAAGGCTTTTGC
GGAGCAGATATTTTACACGGGTTTCATCCACTCGGACCCACACCCTGGCAACGTTCTGGTGCGGAAAGGCCCGGACGGGA
AAGCGGAGCTGGTGCTGCTGGACCACGGGCTCTACCAGTTCCTGGAGGAGAAGGACCGCGCAGCCCTGTGCCAGCTGTGG
CGGGCCATCATCCTGAGGGACGACGCCGCCATGAGGGCGCACGCAGCCGCACTGGGGGTACAAGACTACCTCCTGTTCTC
CGAGATGCTCATGCAGCGCCCCGTGCGCCTGGGGCAGCTGTGGGGCTCGCACCTACTGAGCCGCGAGGAGGCAGCCTACA
TGGTGGACATGGCTCGCCAGCGCTTCGAGGCCGTCATGGCGGTGCTCAGGGCGCTGCCGCGGCCCATGCTGCTGGTGCTG
CGCAACATCAACACCGTGCGTGCTATCAACGTGGCCCTCGGCGCCCCGGTGGACCGCTACTTCCTTATGGCTAAGAGGGC
TGTCCGGGGCTGGAGCCGCCTGGCGGGTGCCACGTACCGGGGTGTCTTCGGCACTAGCCTCCTGCGCCATGCTAAGGTCG
TCTGGGAGATGCTCAAGTTTGAAGTAGCGCTCAGGCTGGAGACCTTGGCCATGCGGCTGACCGCCCTCCTGGCTCGTGCT
CTGGTCCACCTGAGCCTCGTGCCCCCAGCGGAGGAGCTCTACCAGTACCTGGAGACC

>ENSSSCT00000006487.4|m.11410 ENSSSCT00000006487.4|g.11410  ORF ENSSSCT00000006487.4|g.11410 ENSSSCT00000006487.4|m.11410 type:complete len:582 (+) ENSSSCT00000006487.4:1-1746(+) [Sus_scrofa]
ATGTGGAGACCTTCCCAACTCTGCCACGTGCACTCGGCCTTGCTCCAGGGCAGGCTGAAGCCCTGGCCCTCCCCTGCCAC
CTTCTTCAGGAGACACCTCAGAGTCCCGCCTGCCAAGTGGTCCTTGAGACCCCAGCCCCTGTGGAGGAAGGCGCTGTCCG
TCACGGCGGTGGGGGCGCCCCTGCTTCTTGGGGTGCGGTATTTCACAGCCGAGCCGCAGGAGAGGAGGAGGATGCGGCTC
GTGGTGGATGGTGTGGGCCGTTTCGGCAGGTCTCTGCGAGTCGGCCTGCAGATCTCCCTGGACTACTGGTGGTGCACGCA
CGTCGTCCTGCGCGGGGTGGAGGAGAACAGCCCGAGGTACTTGGAGGTGATGTCTGCGTGTCACCAGCGGGCGGCGGACG
CCCTAGTGGCGGGGGCCATCAGCAATGGGGGCCTCTACGTGAAGCTGGGCCAGGGGCTGTGCTCCTTCAACCACCTGCTG
CCCCCCGAGTACATCAGGACGCTGCGCGTGCTGGAGGACAGGGCGCTCACGCGTGGCATCCAGGAGGTGGATGAGCTGTT
CCTGGAAGACTTCCAGGCCCCGCCCCGCGAGCTCTTCCGGGACTTCGACTACCAGCCCATCGCGGCGGCAAGCCTGGCCC
AGGTGCACCGCGCTAGACTGCACGACGGCACGGAGGTGGCTGTGAAGGTGCAGTACATCGACCTGCGGGACCGCTTCGAG
GGGGACATCCACACCCTGGAGCTCCTGCTCCAGCTCGTGGAGCTCATGCACCCCAGCTTCGGCTTCAGCTGGGTCCTCCA
GGACCTCAAGGGGACCCTGGCCCAGGAGCTGGACTTTGAGAACGAGGGGCGCAACGCCGAGCGCTGTGCCCGGGAGCTGC
GGCACTTCCGCTACGTCGTGGTGCCCCGCGTGCACTGGGACACGTCCAGCAAGCGCGTGCTGACCGCCGACTTCTACGAG
GGCTGCAAGGTCAACGACGTGGAAGCCATCAAGACCATGGGGTTGGCGGTGCGGGATATAGCGGAGAAGCTGATCCAGGC
TTTTGCCGAGCAGATATTTTATACCGGCTTCATCCACTCTGACCCCCACCCTGGCAACGTTCTGGTGCGGAGAGGCCCGG
ACGGGAAGGCCCAGCTGGTGCTGCTGGACCACGGGCTCTACCAGTTTCTGGATGCAAAGGACCGGTCGGCCCTGTGCCAG
CTGTGGCGGGCCATCATTCTGAGGGACGAGGCCGCCATGAAGACACACGCGGCTGCGCTCGGGGTGCAAGACTACCTCCT
GTTCTCCGAGGTGCTCATGCAGCGGCCCGTGCGTCTGGGGCAGCTGTGGCGCTCGAACCTCCTGAGCCGTGAGGAGGCCG
CCTACATGCGGGACATGGCGAGGGAGCACTTCGAGGAGGTCATGGCGGTGCTCAAGGCCCTGCCGCGGCCCATGCTGCTC
GTGCTGCGCAACGTCAACACCGTGCGCGCCATCAACACCGCCCTGGGCGCCCCCGTGGACCGCTACTTCCTCATGGCCAA
GAGCGCGGTCCGGGGCTGGAGCCGCCTGGCAGGCACAGGGCGCCAGGACGCCTACGGTGCCCGCCTCTTGCGCCACGTCC
GAGTCGTCTGGGAGACCTTCAAGTTTGAGGTAGCTCTAAGGCTGGAGACCCTGTCGATGCAGCTCACCGCCCTCCTGGTT
CGAGTGCTGGTCCACCTGGGCCTCCTGCCCGAGGCCCAGGGCCTGTACGAGTACCTGGAGACCTAG

>ENSTTRT00000001935.1|m.24648 ENSTTRT00000001935.1|g.24648  ORF ENSTTRT00000001935.1|g.24648 ENSTTRT00000001935.1|m.24648 type:complete len:581 (+) ENSTTRT00000001935.1:1-1743(+) [Tursiops_truncatus]
ATGTGGAGATCTTCCCAGCTCTGCCACTTCCACTCGGCCCTGCTGCAGGGCAGGCTGAAGCCCTGGCCATCCCCCACTGC
CTTCTTCAGGAGAAACCTCGGGGCACCGCCTGCAAGGCCCTCGAGACCGCAGCCCCTGTGGAAGAAGGCACTCTCCGCCA
CGGTGCTGGGGGTGCCCCTGCTCCTCGGGGCGAGGTACCTCATGGCTGAGCCACAGGAGAGGAGGCGGATGCGGCTCATG
GTGGACGGCATTGGGCGCTTCAGCAGGTCTTTGAGGGTCGGCCTGCAGATCTCCCTGGACTACTGGTGGTGCACAAATGT
CGTCCTGCGAGGGGTGGAGGAGAACAGCCCGGGGTACTTGGAGGTGATGTCTGCGTGTCACCAGCGGGCGGCTGACGCCC
TGGTGGCTGGGGCCATCAGCAACGGGGGCCTCTACGTGAAGCTGGGCCAGGGGCTGTGCTCCTTCAACCACCTGCTGCCC
CCCGAGTACATCAAGACACTGCGGGTGCTGGAGGACAGGGCTCTCACGCGGGGCTTCCGGGAGGTGGATGAGCTGTTCCT
CGAAGACTTCCGGGCCCCGCCCCACGAGCTCTTCCAGGAGTTTGACTACCAGCCCATCGCAGCAGCGAGCCTGGCCCAGG
TGCACCGCGCCAGGCTGCACGACGGCACCGTGGTGGCCGTGAAGGTGCAGTACATCGACCTGCGGGACCGCTTCGACGGC
GACATCCACACCCTGGAGCTCCTGCTGCGGCTCGTTGAGCTCATGCACCCCAGCTTCGGCTTCAGCTGGGTCCTCCAGGA
CCTGAAGGGGACCCTGGCCCAGGAACTGGACTTTGAGAACGAGGGCCGCAATGCCGAGCGCTGTGCACGGGAGCTGCAGC
ACTTCCACTATGTCGTGATGCCACGCGTGCACTGGGACGTGTCCGGCAAGCGCGTGCTGACGGCGGAGTTCTGTGAGGGC
TGCAAGGTCAACGACGTGGAGGCCATCAAGACCATGGGGCTGGCAGTGCGGGACGTCGCGGAGAAACTGATTCAGGCCTT
TGCCGAGCAGATATTTTACACAGGCTTCGTTCACTCCGACCCCCACCCTGGCAATGTCCTGGTGCGGAAAGGCCCTGATG
GGAAGGGACAGCTGGTGCTGCTGGACCACGGGCTGTACCAGTTCCTGGATGAGAAGGATCGGTCAGCCCTGTGCCAGCTG
TGGCGGGCCGTCATTCTGAGGGACGAGGCTGCCATGAAGGCGCACGCGGCTGAGCTCGGGGTGCAAGACTACTTCCTGTT
CTCCGAGGTGCTCATGCAGCGGCCTGTGCGCCTGGGGCAGCTGTGGGGCTCACACCTGCTGAGCCGTGAGGAGGCGGCCT
ACATGCAGGACATGGCGCGGGAGCACTTCGAGGAGGTCATGGCCGTGCTCAAGGCCCTGCCGCGGTCCATGCTGCTCGTG
CTGCGCAACCTCAACACCGTGCGCGCCATCAACACCGCCCTGGGCGCCCCAGTGGACCGCTACTTCCTCATGGCCAAGAG
CGCAGTCCGGGCCTGGAGCCGCCTGGCGGGCGCCACGAGCCAGAACACCTATGGCGCCAGCCTCCTGCGCCACATCAGGG
TCATCTGGGAGTCGTTCAAGTTTGAAGTGGCCCTGAGGCTGGAGACCCTGTCGATGCGGATCACTGCCCTCCTGGTCCGA
GTCCTGGTCCACCTGGGCCTCATCCCCAAGACCAAGGGGCTGTACGAGTACCTGGAGATCTAG

>ADCK5|ENSG00000173137 [cellage_279]
ATGTGGCGACCGGTGCAGCTCTGTCATTTCCACTCTGCTCTGCTGCACAGCAGGCAGAAGCCCTGGCCGTCCCCTGCTGT
GTTCTTCAGGAGAAACGTCAGGGGCCTTCCTCCAAGGTTCTCCAGCCCCACACCCCTGTGGAGGAAGGTGCTCTCCACCG
CGGTAGTGGGGGCGCCCCTGCTCCTCGGAGCCCGCTATGTCATGGCAGAGGCACGGGAGAAGAGGAGGATGCGGCTCGTG
GTGGATGGCATGGGGCGCTTTGGCAGGTCTCTGAAGGTCGGCCTGCAGATCTCCCTGGACTACTGGTGGTGCACCAATGT
TGTCCTTCGAGGGGTGGAAGAGAACAGCCCAGGCTACTTGGAGGTGATGTCTGCGTGTCACCAGCGGGCGGCTGATGCCC
TGGTGGCAGGGGCCATCAGCAACGGGGGCCTCTACGTGAAGCTGGGCCAGGGGCTGTGCTCCTTCAACCACCTGCTTCCC
CCCGAGTATACCCGGACCCTGCGCGTGCTAGAGGACAGGGCCCTCAAGCGGGGCTTCCAGGAGGTGGATGAGTTGTTCCT
TGAGGACTTCCAGGCCCTCCCCCACGAGCTCTTCCAGGAGTTTGACTACCAGCCAATTGCTGCCGCCAGCCTGGCACAGG
TGCACAGAGCCAAGCTGCACGATGGCACCAGCGTGGCTGTGAAGGTGCAGTACATCGACCTGCGGGACCGCTTTGATGGG
GACATCCACACCCTGGAGCTCCTGCTGCGGCTCGTTGAGGTCATGCACCCCAGCTTTGGCTTCAGCTGGGTCCTCCAGGA
CCTGAAGGGGACCCTGGCCCAGGAGCTGGACTTCGAGAATGAGGGCCGCAACGCAGAGCGCTGTGCGCGGGAGCTGGCGC
ACTTCCCCTACGTCGTGGTGCCCCGCGTGCACTGGGACAAGTCCAGCAAGCGCGTGCTCACTGCCGACTTCTGCGCCGGC
TGCAAGGTCAACGATGTGGAGGCCATCAGGAGCCAGGGGCTGGCAGTGCATGACATAGCAGAAAAGCTCATCAAGGCCTT
TGCTGAGCAGATATTTTACACCGGCTTCATCCACTCGGACCCACATCCTGGCAACGTTCTGGTGCGGAAAGGCCCGGACG
GGAAAGCGGAGCTGGTGCTGCTGGACCACGGGCTCTACCAGTTCCTGGAGGAGAAGGACCGCGCAGCCCTCTGCCAGCTG
TGGCGGGCCATCATCCTGCGGGACGACGCCGCCATGAGGGCGCACGCAGCCGCACTGGGGGTGCAAGACTACCTCCTGTT
CGCCGAGATGCTCATGCAGCGCCCCGTGCGCCTGGGGCAGCTGTGGGGCTCGCACCTACTGAGCCGCGAAGAGGCGGCCT
ACATGGTGGACATGGCCCGCGAGCGCTTCGAGGCCGTCATGGCGGTGCTCAGGGAGCTGCCGCGGCCCATGCTGCTGGTG
CTGCGCAACATCAACACCGTGCGCGCTATCAACGTGGCCCTCGGCGCCCCCGTGGACCGCTACTTCCTTATGGCTAAAAG
GGCTGTCCGGGGCTGGAGCCGCCTGGCGGGCGCCACGTATCGGGGTGTCTACGGCACCAGCCTCCTGCGCCACGCCAAGG
TCGTCTGGGAGATGCTCAAGTTTGAAGTGGCGCTCAGGCTGGAGACCTTGGCCATGCGGCTGACCGCCCTCCTGGCTCGT
GCTCTGGTCCACCTGAGCCTCGTGCCCCCAGCGGAGGAGCTCTACCAGTACCTGGAGACCTAG
