# Supplementary material for: A multidimensional systems biology analysis of cellular senescence in aging and disease
Source: Genome Biol. 2020 Apr 7;21:91. doi: 10.1186/s13059-020-01990-9 (PMC7333371; doi:10.1186/s13059-020-01990-9)
Supplement: Supplementary file 3 — 271 CellAge orthogroups. Directory containing FASTA files of CellAge orthogroups. [file 13059_2020_1990_MOESM3_ESM.zip › SI Cellage_Orthologous-Groups/ENSG00000125968.fa]

>lcl|AC_000170.1_cds_NP_001091037.1_24634|m.27913 lcl|AC_000170.1_cds_NP_001091037.1_24634|g.27913  ORF lcl|AC_000170.1_cds_NP_001091037.1_24634|g.27913 lcl|AC_000170.1_cds_NP_001091037.1_24634|m.27913 type:complete len:155 (+) lcl|AC_000170.1_cds_NP_001091037.1_24634:1-465(+) [Bos_taurus]
ATGAAGGTCGCCAGTGGCAGTGCCGCGGCCGCCGCGGGCCCCAGCTGCGCGCTGAAGGCCGGCAAGGCGGCGGGCGGCGC
GGGCGAGGTGGTGCGCTGCCTGTCCGAGCAGAGCGTGGCCATCTCGCGCTGCGCGGGCGGCCCCGGGGCGCGCCTGCCGG
CCCTGCTGGAGGAGCAGCCGGTGAACGTGCTACTCTACGACATGAACGGCTGCTACTCGCGCCTCAAGGAGCTGGTGCCC
ACCCTGCCCCAGAACCGCAAGGTGAGCAGGGTGGAGATCCTCCAGCACGTCATCGACTACATCTGGGATCTGGAGTTGGA
GCTCAACTCGGAATCCCACGTCGGGACCCCCGGGGGCCGGGGGCTCCCCGCCCGGGCTCCGCTCAGCACTCTCAACGGCG
AAATCGGCGCCCTGGCGGCAGAGGCGGCGTGTGTTCCAGCGGACGATCGTATCCTGTGTCGCTGA

>ENSCCAT00000025862.1|m.11742 ENSCCAT00000025862.1|g.11742  ORF ENSCCAT00000025862.1|g.11742 ENSCCAT00000025862.1|m.11742 type:complete len:152 (+) ENSCCAT00000025862.1:1-456(+) [Cebus_capuchinus]
ATGAAGGTCGCCAGTGGCAGCGCCGCCGCCGCCGCGGGCCCCAGTTGCGCGCTGAAGGCCGGCAAGACTGCGGGCGGCGC
GGGCGAGGTGGTGCGCTGCCTATCGGAGCAGAGCGTGGCCATCTCGCGGTGCGCCGGGACGCGCCTGCCTGCTCTGCTGG
ACGAGCAGCAGGTGAACGTGCTGCTCTACGACATGAACGGCTGCTACTCGCGCCTCAAGGAGCTGGTGCCCACCCTGCCC
CAAAACCGTAAGGTGAGCAAGGTGGAGATCCTCCAGCACGTCATCGATTACATCAGGGACCTGCAGTTGGAGCTGAACTC
AGAGTCCGAAGTCGGGACCGCCGGGGGCCGAGGGCTGCCAGTCCGGGCTCCGCTCAGCACCCTCAACGGCGAGATCAGCG
CCCTGACGGCCGAGGCGGCATGCGTTCCTGCGGACGATCGCATCTTGTGTCGCTGA

>lcl|NW_004558704.1_cds_XP_004697960.1_2057|m.4053 lcl|NW_004558704.1_cds_XP_004697960.1_2057|g.4053  ORF lcl|NW_004558704.1_cds_XP_004697960.1_2057|g.4053 lcl|NW_004558704.1_cds_XP_004697960.1_2057|m.4053 type:complete len:155 (+) lcl|NW_004558704.1_cds_XP_004697960.1_2057:1-465(+) [Echinops_telfairi]
ATGAAGGTCGCCAGTGCCAGTGCCACGGCTGCCGCGGGCCCCAGCTGCACGCTGAAGGCGAGCAAGACGGCGGGCGGCGC
GGGCGAGGTGGTGCGCTGCCTGTCCGAGCAGAGCGTGGCCATCTCGCGCTGCGCCGGCGGCGCTGGGGGGCGGCTGCCCG
CCCTGCTCGACGAGCAGCAGGTGAACGTGCTGCTCTACGACATGAACGGCTGCTACTCGCGTCTCAAGGAGCTGGTGCCC
ACCCTGCCCCAGAATCGCAAGGTGAGCAAGGTGGAGATCCTCCAGCACGTCATCGATTACATCTGGGACCTGCAGTTGGA
GCTGGACTCGCAGTCCGCAGTCGGCGCCCCCGGAAGCCGCGGGCTGCCAGCCCGGGCCCCGCTCAGCACCCTCAACGGCG
AGATCAGCGCCCTGGCGGCCGAGGCGGCCTGTGTTTCAGCGGACGATCGGATCTTGTGTCGCTGA

>ENSMMUT00000006250.2|m.59317 ENSMMUT00000006250.2|g.59317  ORF ENSMMUT00000006250.2|g.59317 ENSMMUT00000006250.2|m.59317 type:complete len:155 (+) ENSMMUT00000006250.2:1-465(+) [Macaca_mulatta]
ATGAAAGTAGCCAGTGGCAGCACCGCCGCCGCCGCAGGCCCCAGCTGCGCGCTGAAGGCCGGCAAGACAGCGGGCGGCGC
GGGCGAGGTGGTGCGCTGCCTGTCTGAGCAGAGCGTGGCCATCTCGCGCTGCGCCGGGGGCGCCGGGGCGCGCCTGCCTG
CCCTGCTTGACGAGCAGCAGGTGAACGTGCTGCTCTACGACATGAACGGCTGCTACTCACGCCTCAAGGAGCTGGTGCCC
ACCCTGCCCCAGAACCGCAAAGTGAGCAAGGTGGAGATCCTCCAGCACGTCATTGACTACATCAGGGACCTGCAGTTGGA
GCTGAATTCGGAATCCGAAGTCGGGACCCCCGGGGGCCGAGGGTTGCCGGTCCGGGCTCCACTAAGCACCCTCAACGGCG
AGATCAGCGCCCTGACGGCCGAGGCGGCATGCGTTCCTACGGACGATCGCATCTTGTGTCGCTGA

>ENSMICT00000043863.1|m.11609 ENSMICT00000043863.1|g.11609  ORF ENSMICT00000043863.1|g.11609 ENSMICT00000043863.1|m.11609 type:complete len:155 (+) ENSMICT00000043863.1:1-465(+) [Microcebus_murinus]
ATGAAGGTCGCCAGTGGCAGCGCCGCGGCCGCCGCGGGCCCCAGCTGCGCGCTGAAGGCGGGCAAGACCGCGGGCGGCGC
GGGCGAGGTGGTGCGCTGCCTGTCGGAGCAGAGCGTGGCCATCTCGCGCTGCGCGGGCGGCGCCGGGGCGCGCCTGCCCA
CCCTGCTGGACGAGCAGCAGGTGAACGTGCTGCTCTACGACATGAACGGCTGCTACTCGCGCCTCAAGGAGCTGGTGCCC
ACCTTGCCCCAGAACCGCAAGGTGAGCAAGGTGGAGATCCTCCAGCACGTCATCGACTACATCAGAGACCTGCAGTTGGA
GCTGAACTCCGAATCCGAAGTCGGGACCCCCGCGGGGCGCGGGCTGCCCGTGCGGGCTCCGCTCAGCACCCTCAACGGCG
AGATCAGCGCTCTGGCAGCCGAGGCGGCATGTGTTCCAACGGACGATCGCATCTTGTGTCGCTGA

>ENSMUST00000109824.1|m.39721 ENSMUST00000109824.1|g.39721  ORF ENSMUST00000109824.1|g.39721 ENSMUST00000109824.1|m.39721 type:complete len:169 (+) ENSMUST00000109824.1:1-507(+) [Mus_musculus]
ATGAAGGTCGCCAGTGGCAGTGCCGCAGCCGCTGCAGGCCCTAGCTGTTCGCTGAAGGCGGGCAGGACAGCGGGCGAGGT
GGTACTTGGTCTGTCGGAGCAAAGCGTGGCCATCTCGCGCTGCGCTGGGACGCGCCTGCCCGCCTTGCTGGACGAGCAGC
AGGTGAACGTCCTGCTCTACGACATGAACGGCTGCTACTCACGCCTCAAGGAGCTGGTGCCCACCCTGCCCCAGAACCGC
AAAGTGAGCAAGGTGGAGATCCTGCAGCATGTAATCGACTACATCAGGGACCTGCAGCTGGAGCTGAACTCGGAGTCTGA
AGTCGGGACCACCGGAGGCCGGGGACTGCCTGTCCGCGCCCCGCTCAGCACCCTGAACGGCGAGATCAGTGCCTTGGCGG
CCGAGGTGAGGTCCGAGGCAGAGTATTACATTATTCTTCAGTGGGAAACCGAGGCCACGGGAGGCGGGTGTCCCCCTTCC
TTACTTTTCAGGCGCATAGCTATTTAG

>ENSPPYT00000012641.2|m.4500 ENSPPYT00000012641.2|g.4500  ORF ENSPPYT00000012641.2|g.4500 ENSPPYT00000012641.2|m.4500 type:complete len:156 (+) ENSPPYT00000012641.2:1-468(+) [Pongo_abelii]
ATGAAAGTCGCCAGTGGCAGCGCCGCCGCCGCCGCCGCGGGCCCCAGCTGCGCGCTGAAGGCCGGCAAGACAGCTGGCGG
CGCGGGCGAGGTGGTGCGCTGTCTGTCTGAGCAGAGCGTGGCCATCTCGCGCTGCGCCGGGGGCGCCGGGGCGCGCCTGC
CTGCCCTGCTGGACGAGCAGCAGGTGAACGTGTTGCTCTACGACATGAACGGCTGCTACTCACGCCTCAAGGAGCTGGTG
CCCACCCTGCCCCAGAACCGCAAGGTGAGCAAGGTGGAGATTCTCCAGCACGTCATCGACTACATCAGGGACCTGCAGTT
GGAGCTGAACTCGGAATCCGAAGTCGGGACCCCCGGGGGCCGAGGGCTGCCCGTCCGGGCTCCGCTCAGCACCCTCAACG
GCGAGATCAGCGCCCTGACGGCCGAGGCGGCATGCGTTCCTGCGGACGATCGCATCTTGTGTCGCTGA

>ID1|ENSG00000125968 [cellage_279]
ATGAAAGTCGCCAGTGGCAGCACCGCCACCGCCGCCGCGGGCCCCAGCTGCGCGCTGAAGGCCGGCAAGACAGCGAGCGG
TGCGGGCGAGGTGGTGCGCTGTCTGTCTGAGCAGAGCGTGGCCATCTCGCGCTGCGCCGGGGGCGCCGGGGCGCGCCTGC
CTGCCCTGCTGGACGAGCAGCAGGTAAACGTGCTGCTCTACGACATGAACGGCTGTTACTCACGCCTCAAGGAGCTGGTG
CCCACCCTGCCCCAGAACCGCAAGGTGAGCAAGGTGGAGATTCTCCAGCACGTCATCGACTACATCAGGGACCTTCAGTT
GGAGCTGAACTCGGAATCCGAAGTTGGAACCCCCGGGGGCCGAGGGCTGCCGGTCCGGGCTCCGCTCAGCACCCTCAACG
GCGAGATCAGCGCCCTGACGGCCGAGGTGAGATCCAGATCCGACCACTAG
