# Supplementary material for: A multidimensional systems biology analysis of cellular senescence in aging and disease
Source: Genome Biol. 2020 Apr 7;21:91. doi: 10.1186/s13059-020-01990-9 (PMC7333371; doi:10.1186/s13059-020-01990-9)
Supplement: Supplementary file 3 — 271 CellAge orthogroups. Directory containing FASTA files of CellAge orthogroups. [file 13059_2020_1990_MOESM3_ESM.zip › SI Cellage_Orthologous-Groups/ENSG00000172667.fa]

>bmy_07262 [Balaena_mysticetus]
ATGTCAGTGGCCGCCAGGTCTACAGGAACCTTGCCGCTTCCGCCGCAGAAGCCTTTTGGGCAGGAGGCTTCCTTGCCTCT
GGCAGGGGAAGAAGAGTTACCTAAGGGAGGGGAGCAAGACACTGCCCTGGAGGAGCTATGTAAGCCCCTGTACTGCAAGC
TCTGCAATGTCACCTTGAACTCAGCACAGCAAGCCCAGGCTCATTATCAGGGTAAAAATCATGGTAAGAAACTCCGAAAT
TACTATGCAGCAAACAGCTGTCCTCCTCCTGCCAGAATGAGCAACGCAGTGGAACCTGTGGCTACTXCAGCTGTTCCAGT
CCCTCXGCAGATGAGCTCCTTTAAGCCAGGAGGCAGAGTGATTCTGGCCACAGAGAATGATTACTGTAAGCTCTGTGATG
CCTCCTTCAGTTCTCCGGCTGTGGCCCAGGCTCACTATCAAGGGAAGAATCATGCCAAGAGGCTGCGGCTGGCGGAAGCT
CAGAGTAACTCATTCTCAGAATCCTCAGAGGTTGGTCAACGGCGGACCCGGAAAGAAGGGAATGAATATAAGATGATGCC
TAATAGGAGAAATATGTATGCAGTACAGAATAATTCAGGTCCTTACTTCAATCCCCGCTCTCGGCAGAGAATTCCACGTG
ATCTGGCCATGTGCGTTACTCCAAGTGGCCAGTTTTACTGCTCCATGTGTAATGTXGGGGCCGGCGAAGAAATGGAATTC
CGGCAGCATTTAGAGAGCAAGCAACATAAAAGCAAGGTGTCTGAACAGCGGTACAGGAATGAGATGGAGAATCTGGGATA
TGTATAG

>lcl|AC_000158.1_cds_NP_001069576.1_1059|m.1026 lcl|AC_000158.1_cds_NP_001069576.1_1059|g.1026  ORF lcl|AC_000158.1_cds_NP_001069576.1_1059|g.1026 lcl|AC_000158.1_cds_NP_001069576.1_1059|m.1026 type:complete len:290 (+) lcl|AC_000158.1_cds_NP_001069576.1_1059:1-870(+) [Bos_taurus]
ATGATCCTCTTGCAACACGCCGGGCTTCCTCCGCCTAAGCGGCCCTCATCCTCTCCTCCTATGTCAGTGGCCGCCAGGTC
TACAGGAGCCTTGCAGCTTCCACCGCAGAAGCCTTTTGGGCAGGAGGCTTCCTTGCCTTTGGCTGGAGAAGAAGAGCCAC
CTAAGGGAGGGGAACAAGACACTGCCCTGGAGGAGCTATGTAAGCCCCTGTACTGCAAGCTCTGCAATGTCACCTTGAAC
TCAGCGCAGCAAGCCCAGGCTCATTATCAGGGTAAAAATCATGGTAAGAAACTTCGAAATTACTATGCAGCCAATAGCTG
TCCTCCTCCTGCCAGAATGAGCAATGCAGTGGAAGCTGTGGCTGCTCCAGCTGTTTCAGTCCCTCCGCAGATGGGCTCCT
TTAAGCCAGGAGGCAGAGTGATCCTGGCCACAGAAAACGATTACTGTAAGCTCTGTGATGCCTCCTTCAGTTCTCCGGCT
GTGGCCCAGGCTCACTATCAAGGCAAGAATCATGCCAAGAGGCTGCGGCTGGCGGAAGCTCAGAGTAACTCATTCTCAGA
CTCCTCAGAGGTCGGTCAACGGCGGACCCGAAAAGAAGGGAATGAATATAAGATGATGCCTAATAGGAGAAATATGTATG
CAGTACAGAATAATTCAGCAGGTCCTTACTTCAATCCCCGCTCTCGGCAGAGAATTCCACGTGATCTGGCCATGTGTGTT
ACTCCAAGCGGCCAGTTTTACTGCTCCATGTGTAATGTCGGGGCTGGCGAAGAGGTGGAATTCCGGCAGCATTTAGAGAG
CAAGCAACATAAAAGCAAGGTGTCTGAACAGCGGTACAGGAATGAGATGGAGAATCTGGGCTACGTATAG

>ENSCJAT00000026031.3|m.14809 ENSCJAT00000026031.3|g.14809  ORF ENSCJAT00000026031.3|g.14809 ENSCJAT00000026031.3|m.14809 type:complete len:290 (+) ENSCJAT00000026031.3:1-870(+) [Callithrix_jacchus]
ATGATCCTCCTGCAGCACGCTGTGCTTCTTCCACCTAAGCAGCCCGCATCCTCTCCTCCTATGTCAGTGGCCACTAGGCC
TGCAGGAACCTTGCAGCTTCCACCACAGAAGCCGTCTGGGCAGGAGGCTTCCTTGCCTCTTGCAGGGGAAGAAGAGTTCT
CGAAGGGTGGGGAGCAAGACTGTGCCCTGGAGGAGCTATGTAAGCCCCTGTACTGCAGACTCTGCAATGTCACCTTGAAC
TCTGCACAGCAAGCCCAGGCTCATTATCAGGGTAAAAACCATGGTAAGAAACTCCGAAATTACTATGCAGCAAACAGCTG
TCCTCCTCCTGCTAGAATGAGCAATGTGGTGGAGCCTGCAGCTGCCCCAGTTGTTCCAGCTCCTCCGCAGGTGGGCTCCT
TTAAGCCAGGAGGCCGAGTGATCCTGGCCACAGAGAATGATTACTGTAAGCTCTGCGATGCCTCCTTCAGTTCTCCGGCT
GTGGCTCAGGCTCACTATCAAGGGAAGAATCATGCCAAGAGGCTGCGGTTGGCGGAAGCTCAGAGTAATTCATTCTCGGA
ATCCTCAGAGCTGGGTCAACGGCGGGCCAGGAAAGAAGGGAATGAGTTTAAGGTGATGCCTAACAGGAGAAATATGTATA
CAGTGCAGAATAATTCAGCAGGTCCTTACTTCAATCCCCGCTCTCGACAGAGAATTCCACGTGATCTGGCCATGTGTGTT
ACTCCAAGTGGCCAGTTTTACTGCTCAATGTGTAATGTTGGGGCTGGCGAAGAGATTGAATTCCGGCAGCATTTAGAGAG
CAAGCAGCATAAGAGCAAGGTGTCTGAACAGCGGTACAGGAGTGAGATGGAGAATCTGGGATACGTGTAG

>ENSCAFT00000017629.3|m.46122 ENSCAFT00000017629.3|g.46122  ORF ENSCAFT00000017629.3|g.46122 ENSCAFT00000017629.3|m.46122 type:complete len:290 (+) ENSCAFT00000017629.3:1-870(+) [Canis_familiaris]
ATGATCCTCTTGCAACACGCCGGGCTTCCTCTGCCTAAGCAGCCCTCATCCTCTCCTCCTATGTCAGTGGCCGCCAGGTC
TACAGGAACCTTGCAACTTCCTCCACAGAAGCCTTTTGGGCAGGAGGCTTCCTTGCCTCTGGCAGGGGAAGAAGAGTTAC
CTAAGGGAGGGGAGCAAGACTCTGCCCTGGAGGAGCTATGTAAGCCCCTGTACTGCAAACTCTGCAATGTTACCTTGAAC
TCAGCGCAGCAAGCCCAAGCTCATTATCAGGGTAAAAATCATGGTAAGAAACTCCGAAATTACTATGCAGCCAACAGTTG
TCCTCCTCCTGCCAGAATGAGCAATGTGGTAGAACCTGTGGCTCCTCCAGCTGTTCCTGTTGCTCCGCAGATGGGTTCCT
TTAAGCCAGGAGGCAGAGTGATCCTGGCCACAGAGAACGATTACTGTAAGCTCTGTGACGCCTCCTTTAGTTCTCCGGCT
GTGGCTCAGGCTCACTATCAAGGGAAGAATCATGCCAAGAGGCTGCGGCTGGCGGAAGCTCAGAGTAACTCATTCTCGGA
AGCCTCAGAGGCTGGTCAGCGGCGGACCCGGAAAGAAGGGAATGAGTATAAGATGATGCCTAATAGGAGGAATAATATGT
ATACAGTACAGAATAATTCAGGTCCTTACTTCAATCCCCGCTCTCGGCAGAGAATCCCACGAGATCTGGCCATGTGTGTT
ACTCCAAGTGGCCAGTTTTACTGCTCCATGTGTAATGTTGGGGCCGGTGAAGAGATGGAGTTCCGACAGCATTTAGAGAG
CAAGCAACATAAAAGCAAGGTGTCTGAACAGCGGTACAGAAATGAGATGGAGAATCTGGGATATGTATAG

>ENSCCAT00000055535.1|m.53184 ENSCCAT00000055535.1|g.53184  ORF ENSCCAT00000055535.1|g.53184 ENSCCAT00000055535.1|m.53184 type:complete len:289 (+) ENSCCAT00000055535.1:1-867(+) [Cebus_capuchinus]
ATGATCCTCCTGCAGCACACTGTGCTTCTTCCACCTAAGCAGCCCGCATCCTCTCCTCCTATGTCAGTGGCCACCAGGCC
TGCAGGAACCTTGCAGCTTCCACCACAGAAGCCATCTGGGCAGGAGGCTTCCTTGCCTCTTGCAGGGGAAGAAGAGTTCT
CTAAGGGAGGGGAGCAAGACTGTGCCCTGGAGGAGCTATGTAAGCCCCTGTACTGCAGACTCTGCAATGTCACCTTGAAC
TCTGCACAGCAAGCCCAGGCTCATTATCAGGGTAAAAATCATGGTAAGAAACTCCGAAATTACTATGCAGCAAACAGCTG
TCCTCCTCCTGCTAGAATGAGCAATATGGTGGAGCCTGCAGCTGCCCCTGTTCCAGCTCCTCCGCAGATGGGCTCCTTTA
AGCCAGGAGGCCGAGTGATCCTGGCCACAGAGAATGATTACTGTAAGCTCTGCGATGCGTCCTTCAGTTCTCCGGCTGTG
GCTCAGGCCCACTATCAAGGGAAGAATCATGCCAAGAGGCTGCGGTTGGCGGAAGCTCAGAGTAATTCATTCTCGGAATC
CTCAGAGCTGGGTCAACGGCGGGCCAGAAAAGAAGGGAATGAGTTTAAGGTGATGCCTAACAGGAGAAATATGTATACAG
TGCAGAATAATTCAGCAGGTCCTTACTTCAATCCCCGCTCTCGGCAGAGAATTCCACGTGATCTGGCCATGTGTGTTACT
CCAAGTGGCCAGTTTTACTGCTCAATGTGTAATGTTGGGGCTGGCGAAGAGATTGAATTCCGGCAGCATTTAGAGAGCAA
GCAACATAAGAGCAAGGTGTCTGAACAGCGGTACAGGAGTGAGATGGAGAATCTGGGATATGTGTAG

>ENSCHOT00000005606.1|m.12110 ENSCHOT00000005606.1|g.12110  ORF ENSCHOT00000005606.1|g.12110 ENSCHOT00000005606.1|m.12110 type:complete len:289 (+) ENSCHOT00000005606.1:1-867(+) [Choloepus_hoffmanni]
ATGATCCTCTTGCAACAGGCTGGGCTTCTACCGCCTAAGCGGCCTTCATCATCTCCTCCTATGTCAGTGGCCACCAGGTC
TACGGGAACCTTACAGCTTCCGCCACAGAAACCTTTTGGTCAAGAGGCTTCCTTGCCTCTGGCAGGGGAAGACGAGTTAC
CTAAGGGAGGAGAACAAGACTCTGCCCTGGAGGAGCTATGTAAGCCCCTATACTGCAAACTCTGCAATGTTACCTTGAAC
TCAGCGCAGCAAGCGCAGGCTCATTATCAGGGTAAAAATCATGGTAAGAAACTCCGAAATTACTATGCAGCGAATAGCTG
TCCTCCTCCTGCCAGATTGAGCAATGCAGTGGAATCTGCAGCTACTCCAGTTGTTCCAGTCCCTCCGCAGATGGGCTCCT
TTAAGCCAGGAGGCCGAGTGATCCTGGCCACAGAGAACGATTACTGTAAGCTCTGTGACGCCTCCTTTAGTTCCCCCGCT
GTGGCCCAGGCTCACTATCAAGGAAAGAATCATGCCAAGAGGCTGCGGCTGGCAGAAGCTCAGAGTAACTCATTCTCGGA
GTCCTCAGAGGTGGGTCCACGGAGGGCCCGGAAAGAAGGGAGTGAATATAAGATGATGCCTAATAGGAGAAACATGAATA
CAGTACAGAATAATACAGGTCCTTACTTCAATCCCCGCTCTCGGCAGAGAATTCCACGTGATCTGGCCATGTGTGTTACT
CCCAGTGGCCAGTTTTACTGCTCAATGTGTAATGTTGGGGCTGGTGAAGAGACGGAATTCCGGCAGCATTTAGAGAGCAA
GCAGCATAAAAGCAAGGTGTCTGAACAGCGGTACAGGAATGAGATGGAGAATCTGGGATATGTATAG

>ENSDNOT00000012277.2|m.19083 ENSDNOT00000012277.2|g.19083  ORF ENSDNOT00000012277.2|g.19083 ENSDNOT00000012277.2|m.19083 type:complete len:290 (+) ENSDNOT00000012277.2:1-870(+) [Dasypus_novemcinctus]
ATGATCCTCTTGCAACACGCTGGGCTTCTTCCACCTAAGCAGCCCTCACCTTCTCCTCCTATGTCAGTGGCTACTAGGTC
TACAGGAACCTTGCAGCTTTCTCCACAGAAGCCTTTTGGGCAAGAGGCTTCTTTGCCTCTGGCAGGGGAAGAAGAGTTAC
CTAAGGGAGGGGAACAAGACTCTGCCCTGGAGGAGCTATGTAAGCCCCTCTACTGCAAACTCTGTAATGTCACCTTGAAC
TCAGCCCAGCAAGCCCAGGCTCATTACCAGGGTAAAAATCATGGTAAAAAACTCCGAAATTACTATGCAGCAAATAGCTG
TCCTCCTCCTTCCAGAATGAGCAATGCAGTAGAATCTGCCGCTACTCCAATTGTTCCAGTCCCTCCACAGATGGGCTCCT
TTAAGCCAGGAGGCCGAGTGATTCTGGCCACAGAAAACGATTACTGTAAGCTCTGTGATGCCTCCTTCAGTTCTCCGGCT
GTGGCCCAGGCCCACTATCAAGGGAAGAATCATGCCAAGAGGCTGCGGCTGGCGGAAGCGCAGAGTAACTCATTCTCTGA
ATCCTCTGAGGCGGGTCAACGGAGGACCCGGAAAGAAGGGAATGAATATAAGATGATGCCTAATAGAAGAAATATGTATA
CGGTACAGAATAATTCAGCAGGTCCTTACTTCAATCCCCGCTCTCGGCAGAGAATTCCACGTGATCTGGCCATGTGTGTT
ACTCCCAGCGGCCAGTTTTACTGCTCAATGTGTAATGTTGGGGCTGGTGAAGAGATGGAATTCCGGCAGCATTTAGAGAG
CAAGCAGCATAAAAGCAAGGTGTCTGAACAGCGGTACAGGAACGAGATGGAGAATCTGGGATATGTATAG

>ENSECAT00000013311.1|m.17888 ENSECAT00000013311.1|g.17888  ORF ENSECAT00000013311.1|g.17888 ENSECAT00000013311.1|m.17888 type:complete len:289 (+) ENSECAT00000013311.1:1-867(+) [Equus_caballus]
ATGATCCTCTTGCAACACGCCGGGCTCCCTCCACCTAAGCGGTCCTCATCCTCTCCTCCTATGTCAGTGGCCGCCAGGTC
TACAGGAACCTTGCAGCTCCCGCTGCAGAAGCCTTTTGGGCAGGAGGCTTCCTTGCCTCTGGCAGGGGAAGAAGAGTTAC
CTAAGGGAGGGGAACAAGACTCTGCCCTGGAGGAGCTCTGTAAGCCCCTGTACTGCAAACTCTGTAATGTCACCTTGAAC
TCAGCGCAGCAAGCCCAGGCTCATTATCAGGGTAAAAATCATGGTAAGAAACTACGAAATTACTATGCAGCAAACAGCTG
TCCCCCTCCTGCCAGGGTGAGCAGTGCCGTGGAAGCTGTGGCTACTCCAGCGGCTCCAGTCCCTCCGCAGATGGGCTCCT
TTAAGCCGGGAGGCAGAGTGATCCTGGCCACCGAGAACGATTACTGTAAGCTCTGTGACGCCTCCTTCAGTTCTCCGGCT
GTGGCCCAGGCTCACTACCGAGGGAAGAACCACGCCAAGAGGCTCCGGCTGGCGGAGGCTCAGAGTAACTCGTTCTCGGA
ATCCTCAGAGCCTGGTCAAAGGCGGCCCCGGAAAGAAGGGAATGAATATAAGATGATGCCTAATAGGAGAAATATGTATG
CAGTGCAGAATAATGCAGGTCCTTACTTCAATCCCCGCTCTCGGCAGAGGATTCCACGTGATCTGGCCATGTGCGTTACT
CCCAGTGGCCAGTTTTACTGCTCAATGTGTAATGTTGGGGCTGGCGAAGAGGTGGAATTCCGACAGCACTTGGAGAGCAA
GCAACATAAAAGCAAGGTGTCGGAACAGCGGTACAGGAATGAGATGGAAAATCTGGGATATGTATAG

>ENSHGLT00000016276.1|m.27689 ENSHGLT00000016276.1|g.27689  ORF ENSHGLT00000016276.1|g.27689 ENSHGLT00000016276.1|m.27689 type:complete len:289 (+) ENSHGLT00000016276.1:1-867(+) [Heterocephalus_glaber]
ATGATCCTCTTGCAACACGCTGGGCTTCCTCCACCTAAGCAGCCTTCATACTCTCCTCCTATGTCAGTGGCCACCAGGTC
TACAGGAACCTTGCAGCTTCCACAACAGAAGCCTTTTGTGCAGGAGGCTTCCTTGCCTCTGGCAGGAGAAGAAGAGTCAC
CTAAGGCAGGGGAGCAAGACTCTGCCCTGGAGGAGCTATGTAAGCCCCTATACTGCAAACTCTGTAATGTCACCTTGAAC
TCAGCACAGCAAGCCCAGGCTCATTATCAGGGTAAAAATCATGGTAAGAAACTCCGAAACTACTATGCAGCAAATAGCTG
TCCTCCTCCTGCCAGAATGAGCAATGCCGTGGAGCCTGCAGCTGCTCCTGTCGTTTCAGTCCCTGCACAGATGGGCTCCT
TTAAGCCAGGAGGCAGAGTGATCCTGGCCACAGAGAATGACTACTGTAAGCTCTGCGACGCCTCCTTCAGTTCCCCTGCA
GTGGCTCAGGCTCACTATCAAGGGAAGAATCATGCTAAGAGGCTGCGGCTGGCTGAAGCTCAGAGTAACTCATTCTCGGA
CTCATCAGAGGTGGGTCAACGGCGGGCCCGGAAAGAAGGGAATGAATTTAAGATGATGCCAAATAGGAGAAATATGTACA
CAGTACAGAATAATTCAGGTCCTTACTTCAATCCTCGCTCTCGGCAGAGAATTCCACGTGATCTAGCTATGTGTGTTACT
CCGAGTGGCCAGTTTTACTGCTCAATGTGTAATGTTGGGGCAGGTGAAGAGGTGGAATTCCGGCAGCATTTAGAGAGCAA
GCAACACAAAAGCAAGGTGTCTGAACAGCGGTACAGGAATGAGATGGAGAACCTGGGTTATGTATAA

>ENST00000311417.6|m.28223 ENST00000311417.6|g.28223  ORF ENST00000311417.6|g.28223 ENST00000311417.6|m.28223 type:complete len:290 (+) ENST00000311417.6:1-870(+) [Homo_sapiens]
ATGATCCTCTTGCAACACGCCGTGCTTCCTCCACCTAAGCAGCCCTCACCCTCGCCTCCTATGTCAGTGGCCACCAGGTC
TACAGGAACCTTGCAGCTTCCACCACAGAAGCCTTTTGGGCAGGAGGCTTCCTTGCCTCTTGCAGGGGAAGAAGAGTTAT
CGAAGGGAGGGGAGCAAGACTGTGCCCTGGAGGAGCTATGTAAGCCCCTGTACTGCAAACTCTGCAATGTCACCTTGAAC
TCTGCACAGCAAGCCCAGGCTCATTATCAGGGTAAAAATCATGGTAAGAAACTCCGAAATTACTATGCAGCAAATAGCTG
TCCTCCTCCTGCTAGAATGAGCAATGTGGTCGAGCCTGCAGCTACTCCAGTTGTTCCAGTCCCTCCGCAGATGGGCTCCT
TTAAGCCAGGAGGCCGAGTGATCCTGGCCACGGAGAATGATTACTGTAAGCTCTGTGATGCCTCCTTCAGTTCCCCAGCT
GTGGCTCAGGCTCACTATCAAGGGAAGAATCATGCCAAGAGGCTGCGGCTGGCGGAAGCTCAGAGTAACTCATTCTCGGA
ATCCTCAGAGCTGGGTCAACGGCGGGCCAGGAAAGAAGGGAATGAGTTTAAGATGATGCCTAACAGGAGAAATATGTATA
CAGTACAGAATAATTCAGCAGGTCCTTACTTCAATCCCCGCTCTCGGCAGAGAATTCCACGTGATCTGGCCATGTGTGTT
ACTCCAAGTGGCCAGTTTTACTGCTCAATGTGTAATGTTGGAGCTGGCGAAGAGATGGAATTCCGGCAGCATTTAGAGAG
CAAGCAACATAAGAGCAAGGTGTCTGAACAGCGGTACAGGAATGAGATGGAGAATCTGGGATATGTATAG

>ENSLAFT00000000896.2|m.19416 ENSLAFT00000000896.2|g.19416  ORF ENSLAFT00000000896.2|g.19416 ENSLAFT00000000896.2|m.19416 type:complete len:290 (+) ENSLAFT00000000896.2:1-870(+) [Loxodonta_africana]
ATGATCCTCTTGCAACACGCCGGGCTTCCTCCACCTAAGCGGCCCTCGTCCTCTCCTCCTATGTCAGTGGCCACCAGGTC
TACAGGAACCTTGCAGCTTCCGCCACAGAAGCCTTTTGGGCAGGAGGCTTCCTTGCCTCTGGCAGGGGAAGAAGGGTTAC
CTAAGGGAGGGGATCAAGACTCTGCCCTGGAGGACCTCTGTAAGCCCCTGTACTGCAAGCTCTGCAATGTCACCTTGAAC
TCAGCACAGCAAGCCCAGGCTCATTATCAGGGTAAAAACCATGGTAAGAAACTCCGAAATTACTATGCTGCGAATAGCTG
TCCTCCTCCTACCAGGATGAGCAATGCAGTGGAGCCTGCGGCTACTCCAGTTGTTTCAGTCCCTCCGCAGATGGGCTCCT
TTAAGCCAGGAGGCCGAGTGATCCTGGCCACAGAGAACGATTACTGTAAGCTCTGTGATGCCTCCTTTAGTTCTCCGGCA
GTGGCCCAGGCTCACTATCAAGGGAAGAATCATGCCAAGAGGCTGCGGCTGGCGGAAGCTCAGAGTAACTCATTCTCGGA
CTCCTCAGAGGTGGGTCAGCGGAGGGCCAGGAAAGAAGGGAATGAATATAAAATGATGCCTAATAGGAGAAATATGTATA
CGGTACAGAACAATTCAGCAGGTCCTTACTTCAACCCCCGCTCCCGGCAGAGAATTCCGCGTGACCTGGCCATGTGCGTT
ACTCCCAGCGGCCAGTTTTACTGCTCCATGTGTAATGTTGGGGCTGGCGAAGAGATGGAATTCCGGCAGCATTTAGAAAG
CAAGCAACATAAAAGCAAGGTGTCTGAACAGCGGTACAGGAATGAGATGGAGAACCTGGGCTATGTATAG

>ENSMMUT00000004557.2|m.27658 ENSMMUT00000004557.2|g.27658  ORF ENSMMUT00000004557.2|g.27658 ENSMMUT00000004557.2|m.27658 type:complete len:290 (+) ENSMMUT00000004557.2:1-870(+) [Macaca_mulatta]
ATGATCCTCTTGCAACACACCGTGCTTCCTCCACCTAAGCAGCCCTCACCCTCGCCTCCTATGTCATTGGCCACCAGGTC
TACAGGAACCTTGCAGCTTCCACCACAGAAGCCTTTTGGGCAGGAGGCTGCCTTGCCTCTTGCAGGGGAAGAAGAGTTAT
CAAAGGAAGGGGAGCAAGACTGTGCCCTGGAGGAGCTATGTAAGCCCCTGTACTGCAAACTCTGCAATGTCACCTTGAAC
TCTGCACAGCAAGCCCAGGCTCATTATCAGGGTAAAAATCATGGTAAGAAACTCCGAAATTACTATGCAGCAAATAGCTG
TCCTCCTCCTGCTAGAATGAGCAATATGGTCGAGCCTGCAGCTACTCCAGTTGTTCCAGTCCCTCCGCAGATGGGCTCCT
TTAAGCCAGGAGGCCGAGTGATCCTGGCCACAGAGAATGATTACTGTAAGCTCTGTGACGCCTCCTTCAGTTCCCCGGCT
GTGGCTCAGGCTCACTATCAAGGGAAGAATCATGCCAAGAGGCTGCGGCTGGCGGAAGCTCAGAGTAACTCATTCTCGGA
ATCCTCAGAGCTGGGTCAACGGCGGGCCAGGAAAGAAGGGAATGAGTTTAAGATGATGCCTAACAGGAGAAATATGTATA
CAGTACAGAATAATTCAGCAGGTCCTTACTTCAATCCCCGCTCTCGGCAGAGAATTCCACGTGATCTGGCCATGTGTGTT
ACTCCAAGTGGCCAGTTTTACTGTTCAATGTGTAATGTTGGGGCTGGCGAAGAGATGGAATTCCGGCAGCATTTAGAGAG
CAAGCAACATAAGAGCAAGGTGTCGGAACAGCGGTACAGGAATGAGATGGAAAATCTGGGATATGTATAG

>ENSMICT00000041905.1|m.51062 ENSMICT00000041905.1|g.51062  ORF ENSMICT00000041905.1|g.51062 ENSMICT00000041905.1|m.51062 type:complete len:290 (+) ENSMICT00000041905.1:1-870(+) [Microcebus_murinus]
ATGATCCTCCTGCAACACACAGGGCTTCCTCCGCCTAAGCATCCCTTAACTTCTCCTCCTATGTCAGTGGCCACCAGGTC
TACAGGATCCTTGCAGCTTCCACCACAGAAGCCTTTTGGGCAGGACACTTCCTTGCCTCTGGCAGGGGAAGAAGAGTTAC
CTAAGGGAGGGGAACAAGACTCTGCCCTGGAGGAGCTATGTAAGCCCCTGTACTGCAAACTCTGCAATGTCACTTTGAAC
TCAGCGCAGCAAGCCCAGGCTCATTATCAGGGTAAAAATCATGGTAAGAAACTCCGAAATTACTATGCAGCAAATAGCTG
TCCTCCTCCTGCCAGAATGAGCCATGCAGTGGAACCCGCAGCTACTCCAGTTGTTCCAGTCCCTTCACAGGTGGGCTCCT
TTAAGCCAGGAGGCAGAGTGATCCTGGCCACAGAGAATGATTACTGTAAGCTCTGTGATGCCTCCTTCAGTTCTCCGGCT
GTGGCTCAGGCTCACTATCAAGGGAAGAATCATGCCAAGAGGCTGCGGCTGGCGGAAGCTCAGAGTAACTCATTCTCGGA
TTCCTCAGAGATGGGCCACCGGCGGGCCCGGAAAGAAGGGAATGAATTTAAGATGATGCCTACTAGGAGAAATATGTATA
CAGTACAGAATAATTCAGCAGGTCCTTACTTCAATCCCCGCTCTCGGCAGAGAATTCCACGTGATCTAGCCATGTGCGTT
ACTCCAAGTGGCCAGTTTTACTGCTCAATGTGTAATGTTGGGGCTGGTGAAGAGATGGAATTCCGGCAGCATTTAGAGAG
CAAGCAACATAAAAGCAAGGTGTCTGAACAGCGGTACAGGAATGAGATGGAGAACCTGGGATATGTATAG

>ENSMODT00000027112.3|m.4466 ENSMODT00000027112.3|g.4466  ORF ENSMODT00000027112.3|g.4466 ENSMODT00000027112.3|m.4466 type:complete len:299 (+) ENSMODT00000027112.3:1-897(+) [Monodelphis_domestica]
ATGATCCTCTTGCAGCACACCGGACTTCCTTCCCCTGAGCAGCTTTCACCCCCTCCTCCTATGTCAGTGGCCACCAGGTC
AAGAACCACCTTTTTGCTGTCCTCGCAGAGACCTCTGGGGCTGGAGGCCACTTTGCCCCTGACCAGGGCGCAGGAGCTCA
CTCGAGCTGGGGCCGTGGAGCCAGATTTTACCCTGGAGGAGCTATGTAGGCCCCTGTACTGTAAACTCTGTAATGTCACC
TTGAACTCGGCCCAGCAAGCTCAAGCTCATTATCAGGGTAAAAATCATAGTAAGAAACTCCGGAATTACTATGCGGCGAG
TACCTGTCCAGCCTCTACCAGAATGAGCAATATAGTGGAGCCTGTACCCCCTCCTGTTGTGCCAGCTCCCCCCCAGGTGG
ATGTCTCTAAGCCGGGAAGCAGAGTGATCAGGGCCACAGAGAATGATTACTGTAAGCTCTGTGATGCTTCATTTAGTTCT
CTAGCTGTGGCCCAGGCTCACTATAAAGGGAAGAATCATGCCAAGAGGACACGACTTGTGGAGGCCCAAAACAACCTGTC
CTTGGATTCATCAGAGGTGAGTCAACGGAGGACCCGGAAAGAAGGGAATGAATATAAAATGATGCAGAATAGGAGGAATG
CATATGCTCTTCAGAATAACACAGGGCCTTACTTCAATCCCCGATCTCGACAGTGGATTCCCCGTGACCTTGCCATGTGT
GTCACCCCCAGTGGCCAGTTTTACTGCTCCATGTGTAATGCTGGGGCTGGTGAAGAGATGGAATTTCGGCAGCATTTAGA
AAGTAAACAACACAAGAGCAAGGTGTCCGAGCAGCGGGTGCCATTTTGCAAGAATGAAACGATGATTCTGCGTTTGCTGA
TGTTTACCTTTGTGTAA

>ENSMUST00000029199.10|m.40998 ENSMUST00000029199.10|g.40998  ORF ENSMUST00000029199.10|g.40998 ENSMUST00000029199.10|m.40998 type:complete len:291 (+) ENSMUST00000029199.10:1-873(+) [Mus_musculus]
ATGATTCTTTTGCAGCAGGTCTGGCTTCCTTTACCTAATCGGCCTTCAACCTCTCCTCCTATGTCAGTGGCTGCCAGGTC
CACAAGGACCTTGCAGCTCCCGCCACAGAAGGCTTTTGGGCAGGAAGCATCCTTGCCTCTGGCAGGGGAAGAGGATTTAG
CTAAGAGAGGGGAGCCAGACTCTGCCCTGGAGGAGCTGTGTAAGCCCCTCTTCTGCAAACTCTGCAATGTCACCTTGAAC
TCCGCTCAGCAAGCCCAGGCACACTATCAGGGTAAAAACCATGGCAAGAAACTACGAAATTATTACGCAGCTAACAGCTG
TCCTCCTCCAGCCAGGGTGAGCAGCGTGGTGGCAGAGCCTGTAGCCACACCCCTCGTTCCTGTCCCTCCGCAGGTGGGCT
CCTGCAAGCCAGGGGGCAGGGTGATCCTGGCTACAGAGAATGACTACTGTAAGCTGTGCGATGCCTCCTTCAGCTCCCCT
GCCGTGGCACAGGCGCACTACCAGGGGAAGAACCATGCCAAGAGACTCCGTCTGGCCGAAGCTCAGAGTCACTCATTCTC
GGACTCCGCAGAGGCAGGGCAACGGCGGACTCGGAAAGAAGGGAGTGAATTTAAGATGGTGGCCACCAGGAGGAATATGT
ATCCAGTCCAGAGCAATTCAGGCCCTTACTTCAATGCCCGCTCCCGGCAGAGGATCCCGCGAGATCTCGCCATGTGCGTG
ACTCCAAGTGGCCAGTTTTACTGCTCCATGTGTAACGTTGGGGCTGGCGAAGAGGTGGAGTTCCGGCAGCATCTAGAGAG
CAAGCAGCACAAAAGCAAGGTGTCCGAGCAGCGGTACAGGAGCGAGATGGAGAACCTGGGCTACGTTCAGTGA

>ENSMLUT00000013072.2|m.23016 ENSMLUT00000013072.2|g.23016  ORF ENSMLUT00000013072.2|g.23016 ENSMLUT00000013072.2|m.23016 type:complete len:292 (+) ENSMLUT00000013072.2:1-876(+) [Myotis_lucifugus]
ATGATCCTCCTGCAACACGCCGGGCTGCCTCTGCCTAAGCGGCCCGCATCCTCTCCTCCTATGTCAGTGGCCGCCAGGTC
TACAGGGACCTTGCAGCATCCACCACAGAGGCCTTTTGTGCAGGAGGCTTCCCTACCGCTGGCAGGGGAAGAAGAGTTAC
CAAAGGCAGGGGAGCAAGACCCTACCCTGGAGGATCTGTGTAAGCCCCTTTACTGCAAACTCTGCAATGTCACCTTGAAC
TCAGCGCAGCAAGCCCAGGCTCATTATCAGGGTAAAAATCATGGTAAGAAACTCAGAAATTACTATGCAGCAAACAGCTG
TCCTCCTCCTGCCAGAATGAGCAATGTGGTAGAACCTGTGGCCACTCCAGCTGTTCCAGTCCCTCCACAGATGGGCTCCT
TTAAGCCGGGAGGCCGAGTGATCCTGGCCACAGAGAATGATTACTGTAAGCTCTGTGATGCCTCCTTTAGTTCTCCAGCT
GTGGCTCAGGCTCACTATCAAGGGAAGAATCATGCCAAGAGACTGCGGCTGGCGGAAGCTCAGAGTAACTCGTTCTCGGA
ATCCTCAGAGGCCGGTCAACGGCGGGCCCGGAAAGAAGGGAATGAATATAAAATGATGCCTAATAGGAGAAATATGTATA
CAGTACAGAATAATACAGCTTTGGCAGGTCCGTACTTCAATCGCCGCTCTCGGCAGAGAATTCCACGTGATCTGGCCATG
TGCGTTACTCCAAGTGGCCAGTTTTACTGCTCGATGTGCAATGTTGGGGCTGGCGAAGAGGTGGAATTCCGGCATCATTT
AGAGAGCAAGCAGCATAAAAGCAAGGTGTCTGAACAGCGGTACAGGAATGAGATGGAGAATCTGGGCTATGTATAG

>lcl|NW_004438451.1_cds_XP_004270570.1_9498|m.16414 lcl|NW_004438451.1_cds_XP_004270570.1_9498|g.16414  ORF lcl|NW_004438451.1_cds_XP_004270570.1_9498|g.16414 lcl|NW_004438451.1_cds_XP_004270570.1_9498|m.16414 type:complete len:290 (+) lcl|NW_004438451.1_cds_XP_004270570.1_9498:1-870(+) [Orcinus_orca]
ATGATCCTCTTGCAACACGCTGGGCTTCCTCCGCCTAAGCGGCCCTCATCCTCTCCTCCTATGTCAGTGGCCGCCAGGTC
TACAGGAACCTTGCCGCTTCCGCCGCAGAAGCCTTTTGGGCAGGAGGCTTCCTTGCCTCTGGCCGGGGAAGAAGAGTTAC
CTAAGGGAGGGGAGCAAGACACTGCCCTGGAGGAGCTATGTAAGCCCCTGTACTGCAAACTCTGCAATGTCACCTTGAAC
TCAGCACAGCAAGCCCAGGCTCATTATCAGGGTAAAAATCATGGTAAGAAACTCCGAAATTACTATGCAGCAAACAGCTG
TCCTCCTCCTGCCAGAATGAGCAATGCAGTGGAACCTGTGGCTACTCCAGCTGTTCCAGTCCCTCCACAGATGAGCTCCT
TTAAGCCAGGAGGCAGAGTGATTCTGGCCACAGAGAATGATTACTGTAAGCTCTGTGATGCCTCCTTCAGTTCTCCGGCT
GTGGCCCAGGCTCACTATCAAGGGAAGAATCATGCCAAGAGGCTGCGGCTGGCGGAAGCTCAGAGTAACTCATTCTCAGA
ATCCTCAGAGGTTGGTCAACGGCGGACCCGGAAAGAAGGGAATGAATATAAGATGATGCCTAATAGGAGAAATATGTATG
CAGTACAGAATAATTCAGCAGGTCCTTACTTCAATCCCCGCTCTCGGCAGAGAATTCCACGTGATCTGGCCATGTGCGTT
ACTCCAAGTGGCCAGTTTTACTGCTCCATGTGTAATGTTGGGGCCGGCGAAGAAATGGAATTCCGGCAGCATTTAGAGAG
CAAGCAACATAAAAGCAAGGTGTCTGAACAGCGGTACAGGAATGAGATGGAGAATCTGGGATATGTATAG

>ENSOANT00000015697.2|m.16304 ENSOANT00000015697.2|g.16304  ORF ENSOANT00000015697.2|g.16304 ENSOANT00000015697.2|m.16304 type:3prime_partial len:263 (+) ENSOANT00000015697.2:1-786(+) [Ornithorhynchus_anatinus]
ATGAATGCCTGTCTTTCTGATTTAGATCTGAAGACGAGGTTTCCTTCTGCCACCCTGATATGCCCGCGGCCCTCCTGCCC
AATGATACTGTTGCAGCCCGCCGGACTTCCTGCCCCTAAGCAGCTCTCACCGCCTCCTTCTATGTCAGTGGCTCCTGGCT
CAGCGGCCTCCTTGCCGTTCTCCCTGCCGAGACCTCTGGGACTGGGGGCCGCTCTGCCTCTCCCCGGGGAAGAAGAACTC
TCAAAGGCTGTGGAACAAGATTCGGCACTGGAGGGGTTATGCAAACCCTTGTTCTGTAAACTCTGTAATGTCACCTTGAA
CTCGGCCCAGCAGGCCCAGGCTCATTATCAGGGTAAAAATCACAGTAAGAAACTTCGAAACTACTATGCAGCGAATAGTT
GTCCAGCTCCTGCCAGAATGAATAATTCAGTAGAGCCTGCAGTTACTTCGATTGTACCAGTTTCTCCTCAGATGGGCTCT
TCCAAGCCGGGAGGCCGAATAATAATGGCCACAGAGAACGATTACTGTAAACTCTGTGACGCCTCGTTCAGTTCCCCAGC
TGTGGCCCAGGCTCACTATCAAGGGAAAAATCACGCCAAAAGGCTGCGGCTCGCTGAGGCTCAGAGCAACTCATTCCCAG
ATCCATCGGATGTCGGCAAACGGCGGCCCCGGAAAGAAGGGAATGAATACAAGATGATGCAGAATAGGAGAACTCCGTAT
GCGGTTCAGAATAATGCAGGTAACCTTGGTTTTTTTTTTTTGTTTTATTTTTTTGTCTTATGCTGT

>ENSOCUT00000004655.3|m.22144 ENSOCUT00000004655.3|g.22144  ORF ENSOCUT00000004655.3|g.22144 ENSOCUT00000004655.3|m.22144 type:complete len:289 (+) ENSOCUT00000004655.3:1-867(+) [Oryctolagus_cuniculus]
ATGATCCTCTTGCAACACGCCGGGCTTCCTCCACCTAAGAGGCCCTCATCCTCTCCTCCTATGTCAGTGGCCACCAGGTC
TACAGGAACCTTGCAGCTTCAGCCACAGAAGCCTTTTGGGCAGGAGGCTTCCTTGCCTTTGGCTGGAGAAGAAGAGTTAC
CTAAAGGAGGGGACCAAGACACTGCCCTGGAGGAGCTATGTAAGCCTCTATACTGCAAACTCTGCAATGTCACCTTGAAT
TCAGCGCAACAGGCCCAGGCTCATTATCAGGGTAAAAATCATGGTAAGAAACTCCGAAATTACTATGCTGCTAATAGCTG
CCCTCCTCCTACCAGAATGAGCAATGTGGCAGAGCCTACTGCCACTCCAGTTGTTCCAGTCCCTCCACAGGTGGGCTCCT
TTAAGCCGGGAGGCCGAGTGATCCTGGCCACTGAGAACGACTACTGTAAGCTCTGCGATGCCTCCTTCAGTTCTCCGGCC
GTGGCCCAGGCTCACTATCAAGGGAAGAATCATGCCAAGAGGCTGCGACTGGCAGAAGCCCAGAGTCACTCATTCTCGGA
ATCCTCAGAGGTGGGTCCACGGCGGACCCGGAAAGAAGGGAACGACTTTAAGATGATGCCTAATAGGAGAAATATGTACA
CAGTACAGAACAATTCAGGTCCTTACTTCAATCCTCGTTCTCGGCAGAGAATCCCGCGAGATCTAGCCATGTGTGTTACT
CCAAGTGGCCAGTTTTACTGCTCAATGTGCAACGTTGGGGCTGGCGAGGAGATGGAATTCCGGCAGCATTTGGAGAGCAA
GCAGCATAAAAGCAAGGTGTCTGAACAGCGGTACAGGAACGAGATGGAGAATCTGGGATATGTATAG

>ENSPPYT00000016652.2|m.38525 ENSPPYT00000016652.2|g.38525  ORF ENSPPYT00000016652.2|g.38525 ENSPPYT00000016652.2|m.38525 type:complete len:290 (+) ENSPPYT00000016652.2:1-870(+) [Pongo_abelii]
ATGATCCTCTTGCAACACGCCGTGCTTCCTCCACCTAAGCAGCCCTCACCCTCGCCTCCTATGTCAGTGGCCACTAGGTC
TACAGGAACCTTGCAGCTTCCACCACAGAAGCCTTTTGGGCAGGAGGCTTCCTTGCCTCTTGCAGGGGAAGAAGAGTTAT
CGAAGGGAGGGGAACAAGACTGTGCCCTGGAGGAGCTGTGTAAGCCCCTGTACTGCAAACTCTGCAATGTCACGTTGAAC
TCTGCACAGCAAGCCCAGGCTCATTATCAGGGTAAAAATCATGGTAAGAAACTCCGAAATTACTATGCAGCAAATAGCTG
TCCTCCTCCTGCTAGAATGAGCAATGTGGTTGAGCCTGCAGCTACTCCAGTTGTTCCAGTCCCTCAGCAGATGGGCTCCT
TTAAGCCAGGAGGCCGAGTGATCCTGGCCACGGAGAATGATTACTGTAAGCTCTGTGATGCCTCCTTCAGTTCCCCAGCT
GTGGCTCAGGCTCACTATCAAGGGAAGAATCATGCCAAGAGGCTGCGGCTGGCGGAAGCTCAGAGTAACTCATTCTCGGA
ATCCTCAGAGCTGGGTCAACGGCGGGCCAGGAAAGAAGGGAATGAGTTTAAGATGATGCCTAACAGGAGAAATATGTATA
CAGTACAGAATAATTCAGCAGGTCCATACTTCAATCCCCGCTCTCGGCAGAGAATTCCACGTGATCTGGCCATGTGTGTT
ACTCCAAGTGGCCAGTTTTACTGCTCAATGTGTAATGTTGGAGCTGGCGAAGAGATGGAATTCCGGCAGCATTTAGAGAG
CAAGCAACATAAGAGCAAGGTGTCTGAACAGCGGTACAGGAATGAGATGGAGAATCTGGGATATGTATAG

>ENSSART00000004872.1|m.11530 ENSSART00000004872.1|g.11530  ORF ENSSART00000004872.1|g.11530 ENSSART00000004872.1|m.11530 type:3prime_partial len:219 (+) ENSSART00000004872.1:1-654(+) [Sorex_araneus]
ATGATCCTCTTGCAACACTCAGCACTTCCTCCACCTAAGCAGCCCTCATCCTCTCCTCCTATGTCAGTAGCCACCAGGTC
TACAGGAACTTTGCAGCTTCCACCGCAGAAGCCTTTCGGGCCCGAGGCTTCTCTGCCTCTGGCTGGGGAAGAAGAATTAC
CTAAGGGCGGGGAGCAAGACTCGGCCCTGGAGGAGCTATGTAAGCCCTTGTACTGTAAACTCTGCAATGTCACCAATTCT
GCACAGCAAGCTCAGGCTCATTATCAGGGAAAAAATCATGGTAAGAAACTCCGAAATTACTATGCAGCAAACAGCTGCCC
TCCTCCTGCTAGAGTGAGCAGCGTGGTGGAGCCTGTGGCGACTCCCGGGGTCCCAGGCCCCCCACAGATGGGCTCCTTTA
AGCCTGGAGGCCGAGTGATCCTGGCCACTGAGAACGATTACTGTAAGCTCTGTGATGCCGCCTTTAGTTCCCCGGCCGTG
GCTCAGGCTCACTACCAAGGGAAGAATCACGCCAAGAGGCTGCGGCTGGCAGAAGCGCAGAGTAACTCATTCTCGGAATC
CTCAGAGATTGGGCCACGGAGGAGCCGGAAAGAAGGGAATGACTATAAAATGATGCCAAATCGGAGAAATATGTACACAG
TCCAGAATAATTCA

>ENSSSCT00000038283.1|m.54338 ENSSSCT00000038283.1|g.54338  ORF ENSSSCT00000038283.1|g.54338 ENSSSCT00000038283.1|m.54338 type:complete len:289 (+) ENSSSCT00000038283.1:1-867(+) [Sus_scrofa]
ATGATTCTCTTGCAACACGCCGGGCTTCCTCCACCTAAGCGGCCCTCATCCTCTCTTCCTATGTCAGTGGCTGCTAGGTC
TACAGGAACCTTTCAGCTTCCACCACCGAAGGCTTTTGGGCAGGAAGCTTCCTTGTCTCTGGCAGGGGAAGAGGAGTTAC
CAAAGGGAGGGGAGCAAGACTCTGCCCTGGAGGAGCTATGTAAGCCCTTGTACTGCAAGCTCTGCAATGTCACCTTGAAC
TCAGCACAGCAAGCCCAAGCTCATTATCAGGGTAAAAATCATGGTAAGAAACTCAGAAATTACTATGCAGCAAACAGCTG
TCCTCCTCCTGCCAGAATGAGCAATGCAGTGGAACCCGTGGCTACCACAGCTGTTCCTGTCCCTCCACAGATGGGCTCCT
TTAAGCCAGGAGGCAGAGTGATTCTGGCCACAGAGAATGATTACTGTAAGCTCTGTGATGCCTCCTTTAGTTCTCCGGCT
GTGGCTCAGGCTCACTATCAAGGGAAGAATCATGCCAAGAGGCTGCGGCTGGCAGAAGCTCAGAGTAACTCATTCTCAGA
GTCCTCAGAGGTTGGTCAGCGGAGGACCCGGAAAGAAGGGAATGAATATAAGATGATGCCTAATAGGAGAAACATGTATG
CAGTACAGAATAATTCAGGTCCTTACTTCAATCCCCGCTCTCGGCAGAGAATTCCACGCGATCTGGCCATGTGTGTTACT
CCAAGTGGCCAGTTTTACTGCTCCATGTGTAATGTTGGGGCCGGTGAAGAAGTGGAATTCCGGCAGCATCTAGAAAGCAA
GCAACATAAAAGCAAGGTGTCTGAACAGCGGTACAGAAATGAGATGGAGAATCTGGGATATGTATAG

>ENSTTRT00000004918.1|m.14149 ENSTTRT00000004918.1|g.14149  ORF ENSTTRT00000004918.1|g.14149 ENSTTRT00000004918.1|m.14149 type:complete len:284 (+) ENSTTRT00000004918.1:1-852(+) [Tursiops_truncatus]
ATGATCCTCTTGCAACACGCTGGGCTTCCTCCGCCTAAGCGGCCCTCATCCTCTCCTCCTATGTCAGTGGCCGCCAGGTC
TACAGGAACCTTGCCGCTTCCGCCGCAGAAGTCTTTTGGGCAGGAGGCTTCCTTGCCTCTGGCCGGGGAAGAAGAGTTAC
CTAAGGGAGGGGAGCAAGACACTGCCCTGGAGGAGCTATGTAAGCCCCTGTACTGCAAGCTCTGCAATGTCACCTTGAAC
TCAGCACAGCAAGCCCAGGCTCATTATCAGGGTAAAAATCATGGTAAGAAACTCCGAAATTACTATGCAGCAAACAGCTG
TCCTCCTCCTGCCAGAATGAGCAATGCAGTGGAACCTGTGGCTACTCCAGCTGTTCCAGTCCCTCCGCAGATGAGCTCCT
TTAAGCCAGGAGGCAGAGTGATTCTGGCCACAGAGAATGATTACTGTAAGCTCTGTGATGCCTCCTTCAGTTCTCCGGCT
GTGGCCCAGGCTCACTATCAAGGACATGCCAAGAGGCTGCTGACGGCTCAGAGTTCATCAGAATCCTCAGAGATTGGTCA
ACGGCGGACCCGGAAAGAAGGGAATGAATATAAGATGATGCCTAATAGGAGAAATATGTATGCAGTACAGAATAATTCAG
CAGGTCCTTACTTCAACCCCCGCTCTCGGCAGAGAATTCCACGTGATCTGGCCATGTGCGTTACTCCAAGTGGCCAGTTT
TACTGCTCCATGTGTAATGTTGGGGCCGGCGAAGAAATGGAATTCCGGCAGCATTTAGAGAGCAAGCAACATAAAAGCAA
GGTGTCTGAACAGCGGTACAGGAATGAGATGGAGAATCTGGGATATGTATAG

>ZMAT3|ENSG00000172667 [cellage_279]
ATGATCCTCTTGCAACACGCCGTGCTTCCTCCACCTAAGCAGCCCTCACCCTCGCCTCCTATGTCAGTGGCCACCAGGTC
TACAGGAACCTTGCAGCTTCCACCACAGAAGCCTTTTGGGCAGGAGGCTTCCTTGCCTCTTGCAGGGGAAGAAGAGTTAT
CGAAGGGAGGGGAGCAAGACTGTGCCCTGGAGGAGCTATGTAAGCCCCTGTACTGCAAACTCTGCAATGTCACCTTGAAC
TCTGCACAGCAAGCCCAGGCTCATTATCAGGGTAAAAATCATGGTAAGAAACTCCGAAATTACTATGCAGCAAATAGCTG
TCCTCCTCCTGCTAGAATGAGCAATGTGGTCGAGCCTGCAGCTACTCCAGTTGTTCCAGTCCCTCCGCAGATGGGCTCCT
TTAAGCCAGGAGGCCGAGTGATCCTGGCCACGGAGAATGATTACTGTAAGCTCTGTGATGCCTCCTTCAGTTCCCCAGCT
GTGGCTCAGGCTCACTATCAAGGGAAGAATCATGCCAAGAGGCTGCGGCTGGCGGAAGCTCAGAGTAACTCATTCTCGGA
ATCCTCAGAGCTGGGTCAACGGCGGGCCAGGAAAGAAGGGAATGAGTTTAAGATGATGCCTAACAGGAGAAATATGTATA
CAGTACAGAATAATTCAGCAGGTCCTTACTTCAATCCCCGCTCTCGGCAGAGAATTCCACGTGATCTGGCCATGTGTGTT
ACTCCAAGTGGCCAGTTTTACTGCTCAATGTGTAATGTTGGAGCTGGCGAAGAGATGGAATTCCGGCAGCATTTAGAGAG
CAAGCAACATAAGAGCAAGGTGTCTGAACAGCGGTACAGGAATGAGATGGAGAATCTGGGATATGTATAG
