# Supplementary material for: A multidimensional systems biology analysis of cellular senescence in aging and disease
Source: Genome Biol. 2020 Apr 7;21:91. doi: 10.1186/s13059-020-01990-9 (PMC7333371; doi:10.1186/s13059-020-01990-9)
Supplement: Supplementary file 3 — 271 CellAge orthogroups. Directory containing FASTA files of CellAge orthogroups. [file 13059_2020_1990_MOESM3_ESM.zip › SI Cellage_Orthologous-Groups/ENSG00000106683.fa]

>bmy_00380 [Balaena_mysticetus]
GCAGGAAGCGAGTTGCCCGTGTGTGCAAGCTGCGGCCAGAGGATCTATGATGGCCAGTACCTCCAGGCCCTGAATGCTGA
CTGGCACTCGGACTGCTTCAGTGCCTCCCTTTCACACCAGTACTATGAGAAGGATGGGCAGCTCTACTGCAAGAAGGACT
ACTGGGCCCGCTATGGCGAGTCTTGCCACGGGTGCTCAGAGCACATCACCAAGGGGCTGGTCATGGTGGCCGGGGAGCTG
AAATACCACCCCGAATGCTTCATCTGTCTCACATGTGGGACCTTCATCGGTGACGGAGACACCTACACTCTGGTGGAGCA
CTCCAAGCTCGGACACTGCTACTACCAGACTGTGGTGACCCCCGTCATTGAGCAGATCCTGCCTGATTCCCCCAGCTCCC
ACCTGCCCCACACAGTCACCCTCGTATCCATCCCAGCCTCAGCTCATGGCAAACGTGGCCTCTCGGTCTCCATCGACCCC
CCTCACGGCCCGCCAGGCTGCAGCACAGAGCACTCCCACACCGTCCGCGTCCAGGGAGTGGACCCGGGCTGCATGAGCCC
GGATGTGAAGAATTCTATCCACGTTGGAGACCGGATCCTGGAAATCAATGGCACGCCCATCCGGAATGTGCCCTTGGACG
AGATTGATCTGCTGATCCAGGAAACCAGCCGCCTGCTCCAGCTGACTCTTGAGCATGACCCCCATGACACACTGAGCCAC
GGGCTGGGGCCTGAGTCCAGCCCCCTGGTCTCCCCGGTTCACACTCCCAGCGGGGAGGCGGGCAGCTCCGGCCGGCAGAA
GCCTGTCCTGAGGAGCTGCAGCATCGACAGGTCCCCGGGCGCCGGCTCGCTGGGCTCCCCGGCCTCCCAGCACAAGGACC
TGGGTCGCTCCGAGTCCCTCCGTGTGGTCTGCCGGCCGCACCGCATCTTCCGGCCTTCGGACCTCATCCACGGGGAGGTG
TTGGGCAAGGGCTGCTTCGGCCAGGCCATCAAGGTGACACACCGGGAGACAGGCGAGGTGATGGTGATGAAGGAGCTGAT
CCGCTTCGATGAGGAGACCCAGCGGACGTTCCTCAAGGAGGTGAAGGTCATGCGATGCCTGGAGCACCCCAACGTGCTCA
AGTTCATCGGGGTGCTCTACAAGGACAAGAGGCTCAATTTCATCACCGAGTACATCAAGGGTGGCACGCTCCGGGGCCTC
ATCAAGGGCATGGACAGCCAGTACCCGTGGAGTCAGAGGGTGAGCTTTGCCAAGGACATCGCTTCGGGGATGGCCTACCT
CCACTCCATGAACATCATCCACCGGGACCTGAACTCCCACAACTGCTTGGTTCGTGAGAACAAGAACGTGGTGGTGGCCG
ACTTCGGGCTGGCGCGGCTCATGGTGGACGAGAAGACGCAGCCCGAGGGCCTGCGGAGCCTCAAGAAGCCAGACCGGAAG
AAGCGTTACACGGTGGTGGGCAACCCCTACTGGATGGCGCCCGAGATGATCCACGGCCGCAGCTACGATGAGAAGGTGGA
TGTGTTTTCCTTTGGAATCGTCCTGTGTGAGATCATCGGGCGGGTGAAAGCTGACCCAGACTACCTGCCGCGCACCATGG
ATTTTGGCCTCAATGTGCGAGGCTTCCTGGACCGCTACTGCCCCCCAAACTGCCCCCCAAGCTTCTTCCCCATTACTGTG
CGCTGCTGCGATCTGGACCCCGAGAAGAGGCCCTCTTTCGTGAAGCTGGAGCAGTGGCTGGAGACCCTCCACATGCACTT
GGCCGGCCACCTGCCACTGGGCCCACAGCTGGAGCAGCTAGACAGGGGCTTCTGGGAGACCTACCGGCGCGGCGAGAGTG
GACTGCCTGCCCACCCCGAGGTCCCCGACTGA

>lcl|AC_000182.1_cds_NP_001193833.1_42976|m.51527 lcl|AC_000182.1_cds_NP_001193833.1_42976|g.51527  ORF lcl|AC_000182.1_cds_NP_001193833.1_42976|g.51527 lcl|AC_000182.1_cds_NP_001193833.1_42976|m.51527 type:complete len:648 (+) lcl|AC_000182.1_cds_NP_001193833.1_42976:1-1944(+) [Bos_taurus]
ATGAGGTTGACGCTACTTTGTTGTACCTGGAGGGAAGAACGTATGGGAGAGGAAGGAAGCGAGTTGCCCGTGTGTGCGAG
CTGCGGCCAGAGGATCTACGATGGCCAGTACCTCCAGGCCCTGAATGCTGACTGGCACGCAGACTGCTTCAGGTGTTGCG
AATGCAGTGCCTCCCTTTCGCACCAGTACTACGAGAAGGATGGGCAGCTCTTCTGCAAGAAGGACTATTGGGCCCGCTAT
GGCGAGTCTTGCCACGGATGCTCAGAGCACATCACCAAGGGGCTGGTCATGGTGGCCGGGGAGCTGAAATATCACCCCGA
ATGCTTCATCTGCCTCACATGTGGAACCTTCATCGGTGACGGGGACACCTACACTCTGGTGGAGCACTCCAAGCTGTACT
GCGGACACTGCTACTACCAGACCGTGGTGACCCCCGTCATCGAGCAGATTCTGCCCGACTCCCCTGGCTCCCACCTGCCC
CACACGGTCACCCTAGTCTCCATCCCAGCCTCAGCTCATGGCAAACGTGGCCTCTCGGTCTCCATCGACCCCCCTCACGG
CCTGCCGGGCTGCAGCACGGAGCACTCTCACACCGTCCGCGTCCAGGGAGTGGACCCAGGCTGCATGAGCCCAGATGTGA
AGAATTCCATCCATGTCGGGGACCGGATCCTGGAAATCAATGGCACCCCCATCCGGAACGTGCCCCTGGACGAGATTGAT
CTGCTGATCCAGGAAACCAGCCGCCTGCTCCAGCTGACTCTGGAGCATGACCCCCATGACAGCCTGGGCCATGGGCTGGG
GTCTGAGCCCAGCCCCCTGGGCTCCCCGGCTCACACGCCCAGCGGGGAGGCGGGCAGCTCCGGCCGGCAGAAGCCTGTGC
TGAGGAGCTGCAGCATCGACAGGTCCCCGGGCGCCAGCTCCCTGGGCTCCCCGGCCTCCCAGCGCAAGGACCTGGGTCGC
TCCGAGTCTCTCCGTGTGGTCTGCCGGCCGCACCGCATCTTTCGGCCTTCGGATCTCATCCATGGGGAGGTGTTGGGCAA
AGGCTGCTTCGGCCAGGCCATCAAGGTGACGCACCGAGAGACGGGCGAGGTGATGGTGATGAAGGAGCTGATCCGCTTTG
ACGAGGAGACCCAGCGGACATTCCTCAAGGAGGTGAAGGTCATGCGATGCCTGGAGCACCCGAATGTGCTCAAGTTCATC
GGGGTGCTCTACAAAGACAAGAGGCTCAACTTCATCACCGAGTACATCAAGGGCGGCACGCTCCGGGGCATCATCAAGAG
CATGGATAGTCAGTACCCCTGGAGTCAGAGGGTGAGCTTTGCCAAGGACATCGCTTCTGGGATGGCCTACCTCCACTCCA
TGAACATCATCCACCGGGACCTCAACTCCCACAACTGCCTGGTTCGCGAGAACAAGAATGTGGTGGTGGCCGACTTCGGG
CTGGCGCGGCTCATGGTGGACGAGAAGACGCAGCCCGAGGACCTGCGGAGCCTCAAGAAGCCAGACCGGAAAAAGCGGTA
CACGGTGGTGGGCAACCCCTACTGGATGGCGCCCGAGATGATCAACGGCCGCAGCTACGATGAGAAGGTGGATGTGTTCT
CGTTCGGGATCGTCCTGTGCGAGATCATTGGGCGAGTGAACGCTGACCCGGACTACCTGCCACGCACCATGGATTTCGGC
CTCAATGTGCGAGGCTTCCTGGACCGCTACTGCCCCCCAAACTGCCCCCCGAGCTTCTTCCCCATTACCGTGCGCTGCTG
TGACCTGGACCCCGAGAAGAGGCCCTCCTTCGTGAAGCTGGAGCAGTGGCTGGAGACCCTCCACATGCACTTGGCTGGCC
ACCTGCCGCTGGGCCCACAGCTGGAGCAGCTGGACAGGGGCTTCTGGGAGACCTACCGGCGTGGCGAGAGCGGACTGCCC
GCCCACCCCGAGGTCCCTGACTGA

>ENSCJAT00000082348.1|m.35854 ENSCJAT00000082348.1|g.35854  ORF ENSCJAT00000082348.1|g.35854 ENSCJAT00000082348.1|m.35854 type:complete len:641 (+) ENSCJAT00000082348.1:1-1923(+) [Callithrix_jacchus]
ATGAGGTTGACGCTACTTTGTTGCACCTGGAGGGAAGAACGTATGGGAGAGGAAGGAAGCGAGCTGCCCATGTGTGCAAG
CTGCGGCCAGAGGATCTGTGATGGCCAGTACCTCCAGGCCCTGAATGCGGACTGGCACGCAGACTGCTTCAGGTGTTGTG
ACTGCAGTGCCTCCCTGTCGCACCAGTACTATGAGAAGGATGGACAGCTCTTCTGCAAGAAGGACTACTGGGCCCGCTAT
GGCGAGTCCTGCCATGGGTGCTCGGAACAAATCACCAAGGGACTGGTTATGGTGGCTGGGGAGCTGAAGTACCACCCCGA
GTGTTTCATCTGCCTTACCTGTGGGACCTTTATCGGCGACGGCGACACCTACACGCTGGTGGAGCACTCCAAGCTGTACT
GCGGGCACTGCTACTACCAGACTGTGCTGACCCCCGACTCCCCTGGCTCCCACCTGCCCCACACTGTCACCCTCGTGTCC
ATCCCAGCCTCATCTCATGGCAAGCGTGGACTTTCAGTCTCCATCGACCCCCCACACAGCCCGCCGGGCTGCAGCACTGA
GCACGCACACACCGTCCGCGTCCAGGGAGTGGATCCCGGCTACATGAGCCCAGATGTGAAAAATTCCATCCACGTCGGAG
ACCGGATCTTGGAAATCAATGGCACGCCCATCCGAAATGTGCCCCTGGATGAGATTGACCTGCTGATTCAGGAAACCAGC
CGCCTGCTCCAGCTGACCCTCGAGCACGACCCTCACGATACACTGGGCCATGGGACGGGGCCTGAGACCAGCCCCCTGAG
CTCTCCGATTCACACTCCTGGCGGGGAGGTGGGCAGCTCCGCTCGGCAGAAACCTGTCTTGAGGAGCTGCAGCATCGACA
GGTCTCCGGGTGCCAGCTCACTGGGATCCCCAGCCTCCCAGCGCAAGGACCTGGGTCGCTCTGAGTCCCTCCGAGTGGTC
TGCCGGCCACACCGCATCTTCCGGCCGTCGGACCTTATCCACGGGGAGGTGCTTGGCAAGGGCTGCTTCGGCCAGGCTAT
CAAGGTGACACACCGTGAGACAGGTGAGGTGATGGTGATGAAGGAGCTAATCCGGTTTGACGAGGAGACGCAGAGGACAT
TTCTCAAGGAGGTGAAGGTCATGAGATGCCTGGAGCACCCCAATGTGCTCAAGTTCATCGGGGTGCTCTACAAGGACAAG
CGGCTCAACTTCATCACTGAGTACATCAAGGGGGGCACGCTCCGGGACATCATCAAGAGCATGGACAGCCAATACCCCTG
GAGCCAGAGAGTGAGCTTTGCCAAGGACATCGCATCGGGAATGGCCTACCTCCACTCCATGAGCATTATCCACCGAGATC
TCAACTCCCACAACTGCCTGGTCCGAGAGAATAAGAACGTGGTGGTGGCTGACTTCGGGCTGGCGCGGCGCATGGTGGAC
GAGAAGACTCAGCCCGAGGACCTGCGGAGCCTCAAGAAGCCGGACCGTAAGAAGCGCTACACCGTCGTGGGCAACCCCTA
CTGGATGGCACCTGAGATGATCAACGGCCGCAGCTATGACGAGAAGGTGGATGTGTTCTCCTTCGGAATAGTCCTGTGCG
AGATCATCGGGCGGGTGAATGCGGACCCTGACTATCTGCCCCGTACCATGGACTTTGGCCTCAACGTGCGAGGCTTCCTG
GACCGCTACTGCCCCTCAAACTGCCCCCCGAGTTTCTTCCCCATCACCGTGCACTGTTGCGATCTGGACCCTGAGAAGAG
GCCATCCTTCCTGAAGCTGGAGCACTGGCTGGAGATGCTCCACATGCACCTGGCCGGCCGCCTGCCACTGGGCCCTCAGC
TGGAGCAACTGGACAGGGGTTTCTGGGAGACCTACCGGCGCAGCGAGAGCGGACTGCCTGCCCACCCCGAGGTCCCCGAT
TGA

>ENSCAFT00000019799.3|m.16396 ENSCAFT00000019799.3|g.16396  ORF ENSCAFT00000019799.3|g.16396 ENSCAFT00000019799.3|m.16396 type:complete len:648 (+) ENSCAFT00000019799.3:1-1944(+) [Canis_familiaris]
ATGAGGTTGACGCTACTTTGTTGCACCTGGAGGGAAGAACGTATGGGAGAAGAAGGAAGTGAGTTGCCCATGTGTGCGAG
CTGCGGCCAGAGGATCTATGATGGCCAGTACCTCCAGGCCCTGAATGCTGACTGGCACGCAGACTGCTTCAGGGGTTGTG
AATGCAATGCCTCCCTCTCACACCCATACTACCAGAAGGATGGACAGCTCTTCTGCAAGAGGGACTACTGGGCCCGCTAT
GGAGAGGCCTGCCACGGGTGCTCGGAGCACATCACCAAGGGGCTGGTCATGGTGGCTGGGGAGCTGAAATACCACCCCGA
GTGCTTCATCTGCCTCACGTGCGGAACCTTCATCGGTGACGGAGACACCTACACGCTGGTGGAGCACTCCAAGCTGTACT
GCGGGCACTGCTACTACCAGACTGTGGTGACCCCCGCCATCGAGCAGGTCCTGCCCGACTCCCCCGGCTCCCGCCTGCCC
CACACAGTTACCCTAGTATCCATCCCCGCCTCACCTCATGGCAAACGTGGCCTGTCGGTCTCCATTGACCCCGCCCACGG
CCCGCCAGGCTGCAGCACAGAGCACTCCCACACCGTCCGCGTCCAGGGAGTGGACCCAGGCTGCATGAGCCCAGATGTGA
AGAATTCCATCCACGTGGGAGACCGGATCCTCGAAATCAATGGCACACCCATCCGGAACGTGCCCCTGGATGAGATTGAT
CTGCTGATCCAGGAAACCAGCCGCCTGCTCCAGCTAACTCTTGAGCATGACCCCCATGACACCCCGGGTCATGGGCCAGG
GCCTGAGCTCAGCCCCCTGGGCTCCCCAACCCCCACTCCCAGTGGGGAGGTGGGCACCTCTTCCCGGCAGAAGCCTGTCC
TGAGGAGCTACAGCATTGACAGGTCTCCGGGTGCTGGCTCACTAAGCTCCCCAGCCTCCCAGCGCAAGGACCTGGGTCGC
TCTGAATCCCTCCGTGTGGTCTGCCGGCCGCACCGCATCTTCCGGCCATCGGATCTCATCCATGGGGAGGTGTTGGGCAA
AGGCTGCTTCGGCCAGGCCATCAAGGTGACACACCGGGAGACAGGCGAAGTGATGGTGATGAAGGAACTGATCCGGTTTG
ATGAAGAGACCCAGAGGACGTTCCTCAAGGAGGTAAAGGTCATGAGATGCCTGGAGCACCCTAACGTGCTCAAGTTCATC
GGAGTGCTCTACAAGGACAAGAGGCTCAACTTCATCACAGAGTACATCAAGGGGGGTACCCTCCGGGACATCATCAAGAG
TATGGACAGCCAGTACCCGTGGACTCAGAGGGTGAGCTTTGCCAAGGATATCGCTTCAGGGATGGCTTACCTCCACTCCA
TGAACATTATCCACCGGGACCTGAACTCACACAACTGCCTGGTCCGAGAGAACAAGAACGTGGTGGTGGCTGACTTTGGG
CTGGCACGGCTCATGGTGGAAGAGAAGACACAGCCCGGAGGCCTTCGAAGCATCAAGAAGTCAGATCGCAAGAAGCGATA
CACGGTAGTGGGCAACCCATACTGGATGGCGCCTGAGATGATCAATGGCCGCAGCTACGATGAGAAGGTGGATGTGTTTT
CCTTTGGAATCGTCCTGTGCGAGATCATTGGGCGGGTGAATGCGGACCCCGACTACCTGCCCCGCACCATGGACTTTGGC
CTCAATGTGCGGGGCTTCCTGGACCGTTACTGCCCTCCAAACTGCCCTCCGAGCTTTTTCCCCATAACTGTGCGCTGCTG
TGATCTGGACCCCGAGAAGAGGCCCTCCTTTATGAAGCTGGAGCAGTGGCTGGAGACCCTCCGCATGCACTTGGCCAGCC
ACCTGCCACTGGGCCTGCAGCTGGAAGAACTGGACAGGAGCTTCTGGGAGACCTACCGGCGAGGCGAGAGCGGACTGCCC
GCTCACCCCGAGGTCCCCGACTGA

>ENSCCAT00000017409.1|m.3661 ENSCCAT00000017409.1|g.3661  ORF ENSCCAT00000017409.1|g.3661 ENSCCAT00000017409.1|m.3661 type:complete len:626 (+) ENSCCAT00000017409.1:1-1878(+) [Cebus_capuchinus]
ATGAGGTTGACGCTACTTTGTTGCACCTGGAGGGAAGAACGTATGGGAGAGGAAGGAAGCGAGCTGCCCATGTGTGCAAG
CTGCGGCCAGAGGATCTGTGACGGCCAGTACCTCCAGGCCCTGAATGCGGACTGGCACGCAGACTGCTTCAGGTGTTGTG
ACTGCAGTGCCTCCCTGTCGCACCAGTACTATGAGAAGGATGGACAGCTCTTCTGCAAGAAGGACTACTGGGCCCGCTAT
GGCGAGTCCTGCCACGGGTGCTCGGAGCAGATCACCAAGGGACTGGTTATGGTGGCTGGGGAGCTGAAGTACCACCCTGA
GTGTTTCATCTGCCTTACATGTGGGACCTTTATCGGCGATGGCGACACCTACACGCTGGTGGAGCACTCCAAGCTGTACT
GCGGGCACTGCTACTACCAGACTGTGCTGACCCCCGACTCCCCTGGCTCCCACCTGCCCCACACTGTCACCCTCGTGTCC
ATCCCAGCCTCATCTCATGGCAAGCGTGGACTTTCAGTCTCCATCGACCCCCCACACAGCCCACCAGGCTGCAGCACGGA
GCACTCACACACCGTCCGTGTGCAGGGAGTGGATCCCGGCTACATGAGCCCAGATGTGAAAAATTCCATCCATGTCGGAG
ACCGGATCTTAGAAATCAATGGCACACCCATCCGAAATGTGCCCCTGGACGAGATTGACCTGCTGATTCAGGAAACCAGC
CGCCTGCTCCAGCTGACCCTCGAGCACGACCCTCACGATACACTGGGCCATGGGACGGGGTCTGAGACCAGCCCCCTGAG
CTCTCCGATTCACACACCTGGCGGGGAGGCGGGCAGCTCCGCTCGGCAGAAGCCTGTCTTGAGGAGCTGCAGCATCGACA
GGTCTCCGGGTGCCAGCTCACTGGGATCCCCGGCCTCCCAGCGCAAGGACCTGGGTCGCTCTGAGTCCCTCCGCGTGGTC
TGCCGGCCACACCGCATCTTCCGGCCGTCGGACCTCATCCACGGGGAGGTGCTCGGCAAGGGCTGCTTCGGCCAAGCCAT
CAAGGTGACACACCGTGAGACAGGTGAGGTGATGGTGATGAAGGAGCTGATCCGGTTCGATGAGGAGACGCAGAGGACAT
TCCTCAAGGAGGTGAAGGTCATGCGATGCCTGGAGCACCCCAATGTGCTCAAGTTCATCGGGGTGCTCTACAAGGACAAG
CGGCTCAACTTCATCACTGAGTACATCAAGGGGGGCACGCTCCGGGACATCATCAAGAGCATGGACAGCCAATACCCTTG
GAGCCAGAGAGTGAGCTTTGCCAAGGACATCGCGTCGGGAATGGCCTACCTCCACTCCATGAGCATTATCCACCGAGACC
TCAACTCCCACAACTGCCTGGTCCGAGAGGTGAGCAGCAGGGCCCCACGCGACAGAGACAGAGCCTGTCTGAAAAACACA
AAACCAGGCCGGTCGCAGGGGCTCACGCCTGTAATCTCAGCACTTTGGGAGGCCGAGGCAGGCCGCAGCTATGACGAGAA
GGTGGATGTGTTCTCCTTCGGAATCGTCCTGTGCGAGATTATCGGGCGGGTGAACGCGGACCCTGACTACCTGCCCCGTA
CCATGGACTTTGGCCTCAACGTGCGAGGCTTCCTGGACCGCTACTGCCCCCCAAACTGCCCCCCGAGCTTCTTCCCCATC
ACTGTGCACTGTTGCGATCTGGACCCTGAGAAGAGGCCGTCCTTCGTGAAGCTGGAGCACTGGCTGGAGATGCTCCACAT
GCACCTGGCTGGCCGCCTGCCACTGGGCCCTCAGCTGGAGCAGCTGGACAGGGGTTTCTGGGAGACCTACCGGCGCGGCG
AGAGCGGACTGCCTGCCCACCCCGAGGTCCCCGATTGA

>ENSECAT00000013729.1|m.17303 ENSECAT00000013729.1|g.17303  ORF ENSECAT00000013729.1|g.17303 ENSECAT00000013729.1|m.17303 type:5prime_partial len:630 (+) ENSECAT00000013729.1:1-1890(+) [Equus_caballus]
GGAAGCGAGTTGCCCATGTGTGCGAGCTGCGGCCAGAGGATCTATGACGGCCAGTACCTCCAGGCCCTGAACGCGGACTG
GCATGCAGACTGCTTCAGGTGCTGTGACTGCAGTGCCTCCCTTTCGCACCAGTACTATGAGAAGGACGGGCAGCTCTTCT
GCAAGAAGGACTACTGGGCCCGCTATGGCGAGTCCTGCCATGGGTGCTCGGAGCACATCACTAAGGGGCTGGTCATGGTG
GCCGGGGAGCTGAAGTACCACCCCGAGTGCTTCATCTGCCTCGCGTGCGGGACCTTCATCGGGGACGGGGACACCTACAC
ACTGGTGGAACACTCCAAGCTGTACTGCGGGCACTGCTACTACCAGACCGTGGTGACCCCCGTCATCGAGCAGATCCTGC
CTGACTCCCCCAGCTCCCACCTGCCCCACACAGTTACCCTCGTCTCCATCCCAGCCTCATCTCATGGCAAACGTGGCCTC
TCAGTCTCCATCGACCCCGCTCACGGCCCACCGGGCTGCGGCACAGAGCACTCCCACACCGTCCGCGTCCAGGGTGTGGA
CCCAGGCTGCATGAGCCCAGATGTGAAGAATTCCATCCACGTTGGAGACCGGATCCTGGAAATCAATGGCACGCCCATCC
GGAACGTGCCGCTGGATGAGATTGACCTGCTGATCCAGGAAACCAGCCGCCTACTCCAGCTGACTCTTGAGCACGACCCC
CATGACACACTGGGCCATGGGCTGGGGCCTGAGCCCAGCCCTTTGAGCTCCCCAGCTCACACTCCCAGTGGGGAGGCGGG
CAGCGCCACCCGGCAGAAGCCTGTCCTGAGGAGCTACAGCATCGACAGGTCTCCAGGTGCTGGCTCACTGGGCTCCCCGG
CCTCGCAGCGCAAGGACCTGGGTCGCTCCGAGTCCCTCCGCGTGGTCTGCCGGCCACACCGCATCTTCCGGCCGTCAGAC
CTCATCCATGGAGAGGTGTTGGGCAAGGGCTGCTTTGGCCAGGCCATCAAGGTGACGCACCGGGAGACAGGCGAGGTGAT
GGTGATGAAGGAGCTGATCCGGTTCGATGAGGACACCCAGCGGACATTCCTCAAGGAGGTGAAGGTCATGCGATGCCTAG
AGCACCCCAATGTGCTCAAGTTCATCGGGGTGCTCTACAAGGACAAGAGGCTCAACTTCATCACCGAGTACATCAAGGGG
GGCACCCTCCGGGGCATCATCAAGAGCATGGACAGCCAGTACCCGTGGAGTCAGAGGGTGAGCTTTGCCAAGGACATCGC
CTCGGGGATGGCTTACCTCCACTCCATGAACATCATCCACCGGGACCTCAACTCCCACAACTGCCTGGTCCGTGAGAACA
AGAATGTCGTGGTGGCCGACTTCGGTCTGGCGCGGCTCATGGTGGACGACAAGACACAGCCCGAGGACCTGCGAAGCCTC
AAGAAGCCGGACCGCAAAAAGCGCTACACGGTGGTGGGCAACCCGTACTGGATGGCGCCTGAGATGATCCACGGTCGCAG
TTATGACGAGAAGGTGGACGTGTTTTCCTTTGGAATTGTCCTGTGCGAGATCATTGGGCGGGTGAATGCTGACCCCGACT
ACCTGCCCCGCACCATGGACTTTGGCCTCAACGTTCGAGGCTTCCTGGACCGCTACTGCCCCCCAAACTGCCCCCCAAGC
TTCTTCCCCATTACTGTGCGCTGCTGTGATCTGGACCCTGAGAAGAGGCCCTCCTTCATGAAGCTGGAGCAGTGGCTGGA
GACCCTCCGCATGCATGTGGCCGGCCACCTGCCACTGGGCCCACAGCTGGAGCAGCTGGACAGGGGCTTCTGGGAGACCT
ACCGGCGTGGCGAGAGTGGACTACCTGCCCACCGCGAGGTCCCCGACTGA

>ENSHGLT00000026293.1|m.46348 ENSHGLT00000026293.1|g.46348  ORF ENSHGLT00000026293.1|g.46348 ENSHGLT00000026293.1|m.46348 type:complete len:642 (+) ENSHGLT00000026293.1:1-1926(+) [Heterocephalus_glaber]
ATGAGGTTGACGCTACTTTGTTGCACCTGGAGGGAAGAACGCATGGGAGAGGAAGGAAGTGAGTTGCCCATATGTGCGCG
ATGCGGCCAGAGGATCTATGACGGCCAGTACCTCCAGGCCCAGAACGCTGATTGGCACGCAGACTGCTTCAGGTGCTGTG
AGTGTGGTGCTTCCCTGTCACATCAGTACTACGAGAAAGATGGGCAGCTCTTCTGCAAGAAGGACTACTGGGCCCACTGC
GGCGAGTCCTGCCACGGCTGCATGGAGCACATCACCAAGGGCCTGGTCATGGTGGCCGGGGAGCTGAAGTACCACCCCGA
GTGCTTCATCTGCCTCATGTGTGGGACCTTCATTGGGGACGGGGACACCTATACCCTGGTGGAGCACTCCAAGCTGTACT
GCGGCCATTGCTACTACCAGACCGTGGTGACCCCCGTCATCGAGCAGATCCTGCCCGACTCTCCTGGCTCCCACCTGCCC
CACACGGTCACCCTAGTGTCCATCCCGGCCTCTGCTCATGGCAAACGCGGCCTCTCAGTCTCCATCGACCCCCCGCACGG
CCCACCGGGCTGCGGCACGGAGCACTCGCACACTGTCCGTGTCCAGGGAGTGGACCCGGGCTGCATGAGCCCCGATGTGA
AGAATTCCATCCATGTGGGAGACCGGATCCTGGAAATCAATGGCACCCCTATCCGGAATGTGCCGCTGGATGAGATCGAC
CTGCTGATCCAGGAAACCAGCCGCCTGCTGCAGCTGACAATCGAGCACAACCCCCACGACTCGCTGGGCCAGGGGCCTCT
ACCTACACACAGTCCCCTGGGCTCTCCAGCCTGCACGCCCACCGGAGAGGCCAGCAGCTCGCGGCAGAGGCCTGTCTTGA
GGAGCTGCAGCATCGACACGTCCCCAGGGGCCAGTTCACTGGCTTCACCGGCCTCCCAGCACAAGGACCTGGGCCGCTCT
GAGTCCCTACGTGTGGTCTGCCGGCCGCACCGCATCTTCAGACCCTCAGACCTCATCCATGGCGAGGTGCTGGGCAAGGG
CTGCTTTGGCCAGGCCATCAAGGTGACACACCGGGAGACAGGTGAGGTGATGGTGATGAAGGAGCTGATCCGGTTCGACG
AGGAGACACAGAGGACATTCCTCAAGGAGGTAAAGGTCATGCGGTGCCTGGAGCACCCCAACGTGCTCAAGTTCATCGGC
GTGCTCTACAAGGACAAGCGGCTCAACTTCATCACGGAGTACATCAAGGGCGGCACACTGCGTAGCATCATCAAGGCCAT
GGACAGCCAGTACCCGTGGAGCCAGAGGGTGAGCTTTGCCAAGGACATCGCATCGGGGATGGCCTACCTCCACTCCATGA
ACATCATCCACCGAGACCTCAACTCCCACAACTGCCTGGTCCGCGAGAACAAGAACGTGGTGGTGGCCGACTTCGGGCTG
GCCCGACTCATGGTGGATGAAAAGACGAAGCCCGAGGACCTGCGGAGCCGCAAGAAGCGGTACACAGTGGTGGGGAATCC
CTACTGGATGGCACCTGAGATGATCAACGGCCACAGCTATGACGAGAAGGTGGATGTGTTTTCCTTTGGCATCGTCCTGT
GCGAGATCATTGGGCGGGTGAATGCGGACCCTGACTACCTGCCCCGCACCATGGACTTTGGCCTTAACGTGCGTGGCTTC
CTGGACCGCTACTGTCCCCCCAACTGCCCCCCGAGCTTCTTTCCCATCACTGTGGACTGCTGTGACCTGGACCCCGAGAA
GAGGCCGTCCTTCGTGAAGCTGGAGCAGTGGCTGGAGACCCTGCGCATGCACCTGGCCGGCCACATGCCTCTAGGCCCAC
AGCTGGAACAGCTGGACAGGGTCTTCTGGGAGACCTACCGGCGGGGTGAGAGTGGACTCCCGGCCCACCCCGAGGTCCCT
GACTGA

>ENST00000418310.5|m.16052 ENST00000418310.5|g.16052  ORF ENST00000418310.5|g.16052 ENST00000418310.5|m.16052 type:complete len:678 (+) ENST00000418310.5:1-2034(+) [Homo_sapiens]
ATGTCCAGCATTCTAGAATTGTCCACATCTAGGCAGGGCGTTCCACCATCAGTGCTGGACTGGACCACCCAATTCCTTTG
GACGCTTGACTCAGCCCAAACCCGTGCTCCCTCCAGGACCCTGGGCAGGGCAGCCCCAGCTCCAGGAAGCGAGTTGCCCG
TGTGTGCAAGCTGCGGCCAGAGGATCTATGATGGCCAGTACCTCCAGGCCCTGAACGCGGACTGGCACGCAGACTGCTTC
AGGTGTTGTGACTGCAGTGCCTCCCTGTCGCACCAGTACTATGAGAAGGATGGGCAGCTCTTCTGCAAGAAGGACTACTG
GGCCCGCTATGGCGAGTCCTGCCATGGGTGCTCTGAGCAAATCACCAAGGGACTGGTTATGGTGGCTGGGGAGCTGAAGT
ACCACCCCGAGTGTTTCATCTGCCTCACGTGTGGGACCTTTATCGGTGACGGGGACACCTACACGCTGGTGGAGCACTCC
AAGCTGTACTGCGGGCACTGCTACTACCAGACTGTGGTGACCCCCGTCATCGAGCAGATCCTGCCTGACTCCCCTGGCTC
CCACCTGCCCCACACCGTCACCCTGGTGTCCATCCCAGCCTCATCTCATGGCAAGCGTGGACTTTCAGTCTCCATTGACC
CCCCGCACGGCCCACCGGGCTGTGGCACCGAGCACTCACACACCGTCCGCGTCCAGGGAGTGGATCCGGGCTGCATGAGC
CCAGATGTGAAGAATTCCATCCACGTCGGAGACCGGATCTTGGAAATCAATGGCACGCCCATCCGAAATGTGCCCCTGGA
CGAGATTGACCTGCTGATTCAGGAAACCAGCCGCCTGCTCCAGCTGACCCTCGAGCATGACCCTCACGATACACTGGGCC
ACGGGCTGGGGCCTGAGACCAGCCCCCTGAGCTCTCCGGCTTATACTCCCAGCGGGGAGGCGGGCAGCTCTGCCCGGCAG
AAACCTGTCTTGAGGAGCTGCAGCATCGACAGGTCTCCGGGCGCTGGCTCACTGGGCTCCCCGGCCTCCCAGCGCAAGGA
CCTGGGTCGCTCTGAGTCCCTCCGCGTAGTCTGCCGGCCACACCGCATCTTCCGGCCGTCGGACCTCATCCACGGGGAGG
TGCTGGGCAAGGGCTGCTTCGGCCAGGCTATCAAGGTGACACACCGTGAGACAGGTGAGGTGATGGTGATGAAGGAGCTG
ATCCGGTTCGACGAGGAGACCCAGAGGACGTTCCTCAAGGAGGTGAAGGTCATGCGATGCCTGGAACACCCCAACGTGCT
CAAGTTCATCGGGGTGCTCTACAAGGACAAGAGGCTCAACTTCATCACTGAGTACATCAAGGGCGGCACGCTCCGGGGCA
TCATCAAGAGCATGGACAGCCAGTACCCATGGAGCCAGAGAGTGAGCTTTGCCAAGGACATCGCATCAGGGATGGCCTAC
CTCCACTCCATGAACATCATCCACCGAGACCTCAACTCCCACAACTGCCTGGTCCGCGAGAACAAGAATGTGGTGGTGGC
TGACTTCGGGCTGGCGCGTCTCATGGTGGACGAGAAGACTCAGCCTGAGGGCCTGCGGAGCCTCAAGAAGCCAGACCGCA
AGAAGCGCTACACCGTGGTGGGCAACCCCTACTGGATGGCACCTGAGATGATCAACGGCCGCAGCTATGATGAGAAGGTG
GATGTGTTCTCCTTTGGGATCGTCCTGTGCGAGATCATCGGGCGGGTGAACGCAGACCCTGACTACCTGCCCCGCACCAT
GGACTTTGGCCTCAACGTGCGAGGATTCCTGGACCGCTACTGCCCCCCAAACTGCCCCCCGAGCTTCTTCCCCATCACCG
TGCGCTGTTGCGATCTGGACCCCGAGAAGAGGCCATCCTTTGTGAAGCTGGAACACTGGCTGGAGACCCTCCGCATGCAC
CTGGCCGGCCACCTGCCACTGGGCCCACAGCTGGAGCAGCTGGACAGAGGTTTCTGGGAGACCTACCGGCGCGGCGAGAG
CGGACTGCCTGCCCACCCTGAGGTCCCCGACTGA

>ENSLAFT00000036694.1|m.26455 ENSLAFT00000036694.1|g.26455  ORF ENSLAFT00000036694.1|g.26455 ENSLAFT00000036694.1|m.26455 type:5prime_partial len:628 (+) ENSLAFT00000036694.1:1-1884(+) [Loxodonta_africana]
AGCGAGTTGCCCGTGTGTGCGAAGCTGCAGCCAGAGATCTATGACCAGTACCTCCAGGCCCTGAATGCTGACTGGCATGC
AGACTGCTTCAGGTGTTGTGAGTGCGGTGCCTCCCTTTCACACCAGTACTACGAGAAGGATGGACAGCTCTTCTGCAAGA
AGGACTACTGGACCCGCTACGGCGAGTCGTGCCACGGGTGCTCCGAGCACCTCACCAAGGGGCTGGTCATGGTGGCCGGG
GAGCTGAAGTACCACCCCGAGTGCTTCATCTGCCTTACGTGTGGGACCTTCATCGGTGACGGGGACACCTACACACTGGT
GGAGCACTCCAAGCTGTACTGCGGGCACTGCTACTACCAGACCGTGGTGACCCCCGTCATCGAGCAGATCCTGCCCGACT
CCCCTGGCTCCCACCTGCCCCACACAGTCACCCTAGTCTCCATCCCAGCCTCAGCCCATGGCAAACGTGGCCTCTCTGTC
TCCATTGACCCACCTCACGGCCCGCCGGGCTGCGGCACAGAGCATTCCCACACCGTCCGCGTCCAGGGAGTGGACCCAGG
CTGCATGAGCCCAGATGTGAAGAATTCCATCCACGTTGGAGACCGGATCCTGGAAATCAATGGCACACCCATCCGGAACG
TTCCCTTGGACGAGATTGACCTGCTGATACAGGAAACCAGCCGCTTGCTGCAGCTGACTCTTGAGCACGACCCTCATGAC
ACGCCAGGCCACGGGCCAGGACCAGAGCCCAGCCCCCTGGACTCCCCAACTCACACTCCCAGCGGGGAGGCAGGCAGCGT
GGCCCGGCAGAAGCCTATCCTCAGGCAAGTAGTCAGGAAGACAGGAACATCAGACGTGGTGGGGGCGGGCTCTGAGGCTG
GAGCTAATGGCAGGGCATTGCAGGACAGAGATGTGGTTTGCAAAGATCACCTGGGCAGGAGGGAAGGCCAGAGGCAGCCT
GGCCCCACCCCACTCTCCCGTGGCTGCTTTGGCCAGGCCATCAAGGTGACGCACCGGGAGACCGGCGAGGTGATGGTGAT
GAAGGAGCTGATCCGGTTCGACGAGGAGACCCAGAGGACCTTCCTCAAAGAGGTGAAGGTCATGCGCTGCCTGGAGCACC
CCAACGTGCTCAAGTTCATCGGGGTGCTCTACAAGGACAAGAGGCTCAACTTCATCACCGAGTACATCAAGGGGGGCACC
CTGCGAGGCATCATCAAGAGCATGGACAGCCAGTACCCTTGGAGCCAGAGGGTGAGCTTTGCCAAGGACATTGCTTCTGG
GATGGCCTATCTCCACTCCATGAACATTATCCACCGGGATCTCAACTCCCACAACTGCCTGGTCCGTGAGAACAAGAACG
TGGTGGTGGCGGACTTTGGCCTGGCACGGCTCATGGTGGACGAGAAGACGCAGCCTGAGGACCTGCGGAGCCTCAAGAAG
CCGGACCGCAAAAAGCGTTACACGGTGGTGGGCAACCCCTACTGGATGGCGCCTGAGATGATCAACGGCCGCAGCTATGA
TGAGAAGGTGGATGTGTTTTCCTTCGGAATCGTCTTGTGTGAGATCATCGGGCGGGTGAACGCAGACCCCGACTACCTGC
CCCGCACCATGGACTTTGGCCTCAACGTGCGAGGCTTCCTGGACCGCTACTGCCCCCCGAGCTGCCCCCCAAGCTTCTTC
CCCATCACCGTGTGCTGCTGTGACCTGGACCCTGAGAAGAGGCCCTCCTTCCTGAAGCTGGAGCAGTGGCTGGAGACCCT
GCGCATGCACTTGGCCGGCCACTTGCCACTGGGCCCACAGCTGGAGCAGCTGGACAGGGGCTTCTGGGAGACCTACCGGC
GTGGTGAGAGTGGACTATCTGCCCACCCAGAGGTCCCCGACTGA

>ENSMMUT00000039048.2|m.51693 ENSMMUT00000039048.2|g.51693  ORF ENSMMUT00000039048.2|g.51693 ENSMMUT00000039048.2|m.51693 type:complete len:678 (+) ENSMMUT00000039048.2:1-2034(+) [Macaca_mulatta]
ATGTCCAGCATTCTAGAATTGTCCACTTCTAGGCAGGGTGTTCCACCATCAGTGCTGGACTGGACCACCCAATTCCTTTG
GTCGCTTGATTCAGCCCAAACCCGTGCCCCCTCCAGGACCCTGGGCAGTGCAGCCCCAGCTCCAAGAAGCGAGTTGCCCG
TGTGTGCAAGCTGCGGCCAGAGGATCTATGATGGCCAGTACCTCCAGGCCCTGAACGCGGACTGGCACGCAGACTGCTTC
AGGTGTTGTGACTGCAGTGCCTCCCTGTCGCACCAGTACTATGAGAAGGATGGGCAGCTCTTCTGCAAGAAGGACTACTG
GGCCCGCTATGGCGAGTCCTGCCATGGGTGCTCGGAGCAAATCACCAAGGGACTGGTTATGGTGGCTGGGGAGCTGAAGT
ACCACCCCGAGTGTTTCATCTGCCTCACGTGTGGGACCTTTATCGGCGACGGGGACACGTACACACTGGTGGAGCACTCC
AAGCTATACTGCGGGCACTGCTACTACCAGACTGTGGTGACCCCCGTCATCGAGCAAATCCTGCCCGACTCCCCTGGCTC
CCACCTGCCCCACACCGTCACCCTAGTGTCCATCCCAGCCTCATCTCATGGCAAGCGTGGACTTTCAGTCTCCATCGACC
CCCCGCACGGCCCGCCGGGCTGCGGCACCGAGCATGCACACACCGTCCGCGTCCAGGGAGTGGATCCAGGCTGCATGAGC
CCAGATGTGAAGAATTCCATCCACGTCGGAGACCGGATCTTGGAAATCAATGGCACGCCCATCCGAAATGTGCCCCTGGA
TGAGATTGACCTGCTGATTCAGGAAACCAGCCGCCTGCTCCAGCTCACCCTCGAGCACGACCCTCACGATACACTGGGCC
ATGGGCTGGGGCCTGAGACCAGCCCCCTGAGTTCTCCGGTTCACACTCCCAGCGGGGAGGCGGGCGGCTCTGCCCGGCAG
AAGCCTGTCTTGAGGAGCTGCAGCATCGACAGGTCTCCAGGTGCCAGCTCACTGGGCTCCCCGGCCTCCCAGCGCAAGGA
CCTGGGTCGCTCTGAGTCCCTCCGCGTAGTCTGCCGGCCACACCGCATCTTCCGGCCATCGGACCTCATCCACGGGGAGG
TGCTGGGCAAGGGCTGCTTTGGCCAGGCCATCAAGGTGACACACCGTGAGACGGGTGAGGTGATGGTGATGAAGGAGCTG
ATCCGGTTCGACGAGGAGACCCAGAGGACGTTCCTCAAGGAGGTGAAGGTCATGCGATGCCTGGAACACCCCAACGTGCT
CAAGTTCATCGGGGTGCTCTACAAGGACAAGAGGCTCAACTTCATCACTGAGTACATCAAGGGCGGCACCCTCCGGGGCA
TCATCAAGAGCATGGACAGCCAGTACCCATGGAGCCAGAGAGTGAGCTTTGCCAAGGACATCGCGTCGGGGATGGCCTAC
CTCCACTCCATGAACATTATCCACCGAGACCTCAACTCCCACAACTGCCTGGTCCGTGAGAACAAGAACGTGGTGGTGGC
TGACTTTGGGCTGGCACGGCTCATGGTAGATGAAAAGACTCAGCCCGAGGACCTGCGGAGCCTCAAGAAGCCAGACCGCA
AGAAGCGCTACACCGTGGTGGGTAACCCCTACTGGATGGCGCCCGAGATGATCAATGGCCGCAGCTATGATGAGAAGGTG
GATGTGTTCTCCTTTGGGATCGTCCTGTGCGAGATCATCGGGCGGGTGAACGCAGACCCCGACTACCTGCCCCGCACCAT
GGACTTTGGCCTCAACGTACGAGGCTTCCTGGACCGCTACTGCCCTGCAAACTGCCCCCCGAGCTTCTTCCCCATCACCG
TGCGCTGTTGCGATCTGGACCCCGAGAAGAGGCCGTCCTTCGTGAAGCTGGAACACTGGCTGGAGACCCTCCGCATGCAC
CTGGCCGGCCACCTGCCACTGGGCCCGCAGCTGGAGCAGCTGGACAGGGGTTTCTGGGAGACCTACCGGCGCGGCGAGAG
CGGACTGCCTGCCCACCCTGAGGTCCCCGACTGA

>ENSMICT00000031239.1|m.17311 ENSMICT00000031239.1|g.17311  ORF ENSMICT00000031239.1|g.17311 ENSMICT00000031239.1|m.17311 type:complete len:671 (+) ENSMICT00000031239.1:1-2013(+) [Microcebus_murinus]
ATGTGGTCCAGCATTCTAGAATTGCCCACTTCTAGGCAGCAGTTGTCCCTTCCAGTGCTGGAGCAGACGGCCCCATTTCC
TTTGGTCTCTTTGGACCCCGGCCCATCGTCGCCACTTGGCAGAGGAAGCGAGTTGCCCGTGTGTGCGAGCTGCGGCCAGA
GGATCTATGACGGCCAGTACCTCCAGGCCTTGAGTGCCGACTGGCATGCAGACTGCTTCAGGTGTTGTGAATGCAGCGCC
TCCCTGTCGCACCAGTACTACGAGAAGGATGGGCAGCTCTTCTGCAAGAAGGACTACTGGGCCCGCTACGGCGAGTCCTG
CCACGGGTGCTCGGAGCACATCACCAAGGGGCTGGTCATGGTGGCTGGGGAGCTGAAGTACCACCCCGAGTGCTTCATCT
GCCTCACGTGTGGGACCTTCATCGGCGACGGCGACACCTACACGTTGGTGGAGCACTCCAAGCTGTACTGCGGGCACTGC
TACTACCAGACCGTGGTGACCCCTGTCATCGAGCAGATCCTGCCCGACTCCCCTGGCTCCCACCTGCCGCACACGGTCAC
CCTAGTGTCCATCCCAGCCTCATCGCATGGCAAGCGCGGCCTCTCCGTCTCCATCGACCCCCCTCACGGCCTGCCAGGCT
GCGGCACCGAGCACTCCCACACCGTCCGCGTCCAGGGAGTGGACCCGGGATGCATGAGCCCCGATGTGAAGAATTCCATC
CACGTGGGAGACCGGATCCTGGAGATCAATGGCACACCCATCCGGAATGTGCCCCTGGACGAGATCGACCTGCTGATCCA
GGAAACCAGCCGCCTGCTCCAGCTGACCCTTGAGCACGATCCCCACGACACACTAGGCCATGGGCCGGGACCTGAGACCA
GCCCCCTGTGCTCCCCGGCTCACACCCCCAGCGGGGAGGCGGGCAGCTCTGCCCGGCAGAAACCCATCCTGAGGAGCCGC
AGCATCGACAGGTCCCCGGGTGCCGGCTCCCTGGGCTCCCCCGCTGCCCAGCGCAAGGACCAGGGCCGCTCTGAGTCCCT
CCGCGTGGTCTGCCGGCCACACCGCATCTTCCGGCCGTCGGACCTCATCCATGGGGAGGTGCTGGGCAAGGGCTGCTTCG
GCCAGGCCATCAAGGTGACTCATCGAGAGACTGGCGAGGTGATGGTGATGAAGGAGTTGATCCGGTTCGATGAGGAGACG
CAGAGGACGTTCCTCAAGGAGGTGAAGGTCATGCGGTGCCTGGAGCACCCCAACGTGCTCAAGTTCATCGGGGTGCTCTA
CAAGGACAAGAGGCTCAACTTCATCACCGAGTACATCAAGGGGGGCACCCTGCAGGGCATCATCAAGAGTATGGACAGCC
AGTACCCGTGGAGTCAGAGGGTGAGCTTCGCCAAGGACATCGCGTCAGGGATGGCCTACCTCCACTCCATGAACATCATC
CACCGGGACCTCAACTCGCACAACTGCCTGGTCCGAGAGAACAAGAATGTGGTGGTGGCCGACTTCGGACTGGCAAGGCT
CATGGTGGACGAGAAGACTCAGCCCGAGGACCTGCGGAGCCTCAAGAAGCCAGACCGCAGAAAGCGCTACACCGTGGTGG
GCAACCCCTACTGGATGGCGCCCGAGATGATCAACGGCCGCAGCTATGATGAGAAGGTGGATGTCTTTTCCTTTGGAATC
GTCCTGTGTGAGATCATCGGGCGGGTGAACGCAGACCCTGACTACCTGCCCCGCACCATGGACTTTGGCCTCAATGTGCG
AGGCTTCCTGGACCGCTACTGCCCCCCAAACTGCCCCCCGAGCTTCTTCCCTATTACCGTGCGCTGCTGTGATCTGGACC
CTGAGAAGAGGCCCTCCTTCGTGAAGCTGGAACACTGGCTGGAGACCCTCCGCATGCACTTGGCTGGCCACCTGCCACTG
GGCCCACAGCTGGAGCAGCTGGACAGGGGCTTCTGGGAGACCTACCGGCGTGGCGAGAGCGGACTACCTGCCCACCCCGA
GGTCCCCGACTGA

>ENSMODT00000017632.2|m.36822 ENSMODT00000017632.2|g.36822  ORF ENSMODT00000017632.2|g.36822 ENSMODT00000017632.2|m.36822 type:complete len:603 (+) ENSMODT00000017632.2:1-1809(+) [Monodelphis_domestica]
ATGAGGTTGATGCTCCTCTGCTGCACCTGGAGGGAAGAACGTATGGGAGAGGAGGAAGGAAGTGACCTGCCCGTGTGTTC
AAGCTGTGGCCAGAGCATCTATGATGGGCAGTACCTCCAGGCCCTGAATGCTGACTGGCATTCCGACTGCTTCAGGTGCT
GCGAATGTGGTGCCTCCCTCTCCCACCAGTACTATGAAAAGGATGGGCAGCTGTACTGTAAGAAGGATTATTGGGCCCGC
TATGGCGAGTCGTGCCATGGCTGCTCTGAGCAGATCACCAAAGGGCTGGTCATGGTTGCAGGGGACCAGAAGTACCATCC
AGAATGCTTCATTTGCCTCACATGTGGGGCCTTCATTGGGGATGGGGATACCTATGCCCTGGTGGAACGATCCAAACTCT
ACTGTGGACATTGCTATTACCAAATGGTGGTGACTCCAGTCATTGAGCAAATCCTGCCTGACTCGCCAGGATCTCGCCTC
CCACATACTGTCACCTTGGTGTCCATCCCAGCCTCTGCTGATGGCAAGCGAGGGCTCTCTGTCTCCATCGACCCGCCCTA
TGGCCAGCAGGGGTGTGGCTCTGAGCACTCCCACACTGTTCGAGTTCGTGGAGTGGACCCAGATTGCATCAGTCCAGATG
TGAAGAACTCCATCCACATTGGAGACAGGATCCTAGAGATAAATGGTACTCCCATCCGGAACGTCCCCTTAGATGAGATT
GACCTGCTAATCCAGGAGACCAGCCGCCTGCTCCAGCTGACCATTGAACACGACCCCCATGATGTTCTGGCCCATGGCAC
AGCTCCGGAGGCCAGCCCTCTGGCAGATCTGCGAAGCCCACTGTGCTCCCCAGCCCGTACCCCCAACACAGAAGCAGGAG
CCCCTGTCCGGCAGAGGCCTGTCCTGAGGAGCTGCAGCATTGACAAATCACCCTGTGGCAGCTCGCTGGGCTCCCCAGCC
TCCCAGCGGAAGGATCTGGGCCGTTCTGAGTCCCTTCGAATTGTGTCTCGGACCCACCGCATCTTCCGGCCTTCTGACCT
CATTCATGGTGAAGTCTTGGGGAAGGGCTGTTTTGGACAGGCCATCAAGGTAACTCACCGAGAGACCGGCGAGGTGATGG
TGATGAAGGAACTCATCCGATTCGATGAGGAGACACAGAGGACATTTCTCAAAGAGGTGAAGGTAATGCGGTGCCTGGAG
CATCCCAATGTGCTCAAGTTCATCGGGGTGCTCTACAAGGACAAGAGGTTGAACTTCATCACCGAGTACATCAAGGGTGG
TACCCTCCGGGGAATCATCAAGAGCATGGACAGCCAGTACCCCTGGAGCCAGCGGGTTAGCTTTGCCAAGGACATCGCCT
CTGGAATGGCCTATCTACATTCCATGAACATCATCCACCGAGATCTAAACTCCCACAACTGCTTGGTGAGAGAGAACAAG
AACGTCGTCGTGGCCGACTTCGGGCTGGCCCGGCTCATGGTGGATGAGAAGAACCAGCCTGACCAGCTCCAGAGCCTCAA
GAAGCCAGACAGAAAGAAGCGGTACACTGTGGTGGGAAACCCCTATTGGATGGCCCCCGAGATGATCAATGGGCACAGCT
ATGATGAGAAGGTGGATGTCTTTTCCTTTGGCATTGTTCTCTGTGAGATCATTGGCCGCGTGAACGCCGACCCCGACTAC
CTTCCCCGCACCATGGACTTCGGCCTCAATGTCCGAGGCTTCCTGGACCGATACTGTCCCCCCAACTGCCCCCCGAGCTT
CTTCCCCATCACCGTGCGCTGCTGTGACCTCGACCCCGAGAAGAGGTGA

>ENSMUST00000015137.9|m.10936 ENSMUST00000015137.9|g.10936  ORF ENSMUST00000015137.9|g.10936 ENSMUST00000015137.9|m.10936 type:complete len:648 (+) ENSMUST00000015137.9:1-1944(+) [Mus_musculus]
ATGAGGTTGACGCTACTTTGTTGCACCTGGAGGGAAGAACGTATGGGAGAGGAAGGAAGCGAGTTGCCTGTGTGTGCGAG
CTGTGGCCAGAGGATCTATGACGGCCAGTACCTCCAGGCCCTGAATGCTGACTGGCATGCAGACTGCTTCAGGTGCTGCG
AGTGTAGCGTCTCCCTTTCACACCAGTACTACGAGAAGGATGGACAGCTCTTCTGCAAGAAGGACTACTGGGCCCGCTAT
GGCGAGTCTTGCCACGGGTGCTCCGAGCACATCACCAAAGGGCTGGTCATGGTGGCTGGGGAGCTGAAGTACCACCCTGA
GTGTTTCATCTGCCTCGCCTGTGGAAACTTCATTGGCGATGGGGACACCTACACACTGGTGGAGCACTCCAAGCTGTACT
GTGGCCAGTGCTACTACCAGACCGTGGTAACTCCAGTCATCGAACAGATCCTACCTGACTCACCCGGCTCCCACCTGCCC
CACACAGTCACCCTCGTGTCTATCCCAGCCTCTGCCCATGGCAAACGAGGCCTGTCTGTCTCCATCGACCCCCCTCACGG
CCCACCAGGATGTGGCACGGAGCATTCGCACACTGTCCGAGTCCAAGGAGTGGACCCAGGCTGCATGAGCCCAGATGTGA
AGAATTCCATCCACGTTGGAGACCGGATCTTGGAAATCAATGGCACGCCCATCCGGAATGTGCCGCTGGACGAGATCGAC
TTGCTGATCCAGGAGACCAGCCGCCTGCTCCAGCTGACCCTCGAGCACGACCCCCATGACTCACTGGGCCATGGGCCCGT
GTCGGATCCCAGCCCCCTGAGCTCCCCGGTGCACACTCCCAGCGGACAGGCAGCCAGCTCTGCCCGGCAGAAACCTGTCT
TGAGGAGCTGCAGTATTGACACGTCCCCGGGTACCAGCTCACTAGCCTCTCCAGCCTCCCAGCGCAAGGACCTGGGTCGC
TCCGAATCCCTCCGAGTGGTCTGCCGACCACACCGAATCTTCCGGCCATCTGATCTCATCCATGGGGAAGTGCTGGGCAA
GGGCTGTTTTGGCCAGGCCATCAAGGTGACACACCGAGAAACAGGCGAGGTGATGGTGATGAAGGAACTTATCCGGTTTG
ATGAGGAGACCCAGAGGACATTCCTCAAGGAGGTAAAGGTCATGCGCTGCCTGGAGCACCCTAACGTGCTCAAGTTCATC
GGAGTGCTCTACAAGGACAAGCGGCTAAACTTCATCACAGAGTACATCAAGGGCGGCACCCTGCGGGGCATCATCAAGAA
CATGGACAGCCAGTACCCGTGGAGTCAGAGGGTCAGCTTTGCCAAGGACATTGCATCAGGGATGGCCTACCTCCATTCGA
TGAACATCATCCACCGAGACCTCAACTCCCACAACTGTCTGGTCCGTGAGAATAGGAACGTGGTGGTGGCCGACTTTGGG
CTGGCTCGACTCATGATCGATGAAAAGAATCAGTCTGAAGACTTACGCAGCCTTAAGAAGCCGGACCGCAAGAAGCGGTA
CACAGTGGTGGGCAACCCCTACTGGATGGCGCCAGAGATGATCAATGGTCGTAGTTATGATGAAAAGGTGGACGTGTTTT
CCTTTGGAATTGTCCTCTGTGAGATTATCGGGCGTGTGAATGCAGACCCTGACTATCTGCCCCGCACTATGGACTTTGGC
CTCAATGTAAGGGGTTTCCTGGACCGCTACTGTCCACCAAACTGTCCCCCAAGTTTCTTCCCCATCACTGTGCGCTGCTG
TGACCTGGATCCTGAAAAGAGACCCTCTTTTGTAAAGCTGGAACAATGGCTAGAAACACTTCGCATGCACTTGTCTGGTC
ACCTGCCACTGGGCCCACAACTGGAACAACTGGAGCGGGGCTTCTGGGAGACCTACCGGCGGGGCGAGAGCTCACTGCCT
GCCCACCCCGAGGTCCCTGACTGA

>ENSMLUT00000000410.2|m.22066 ENSMLUT00000000410.2|g.22066  ORF ENSMLUT00000000410.2|g.22066 ENSMLUT00000000410.2|m.22066 type:5prime_partial len:634 (+) ENSMLUT00000000410.2:1-1902(+) [Myotis_lucifugus]
GGAAGCGAGTTGCCCGTGTGTGCAAGCTGCGGCCAGAGGATCTATGATGGCCAGTACCTCCAGGCCCTGAACACTGACTG
GCACGCAGATTGCTTCAGGTGTTGTGAATGCAGCGCGCCCCTCTCACACCAGTACTATGAGAAGGATGGGCAGCTCTTCT
GCAAGAAAGACTATTGGGCCCGCTATGGCGAATCTTGCCACGGATGCTCGGAACACATCACCAAGGGGCTGGTCATGGTG
GCGGGGGAGCTGAAGTACCACCCCGAGTGCTTCATCTGCCTCACGTGTGGGACCTTCATTGGTGACGGGGACACCTACAC
GCTGGTGGAACACTCCAAGCTGTACTGCGGGCACTGCTACTACCAGACTGTGGTGACCCCCGTCATCGAGCAGATCCTGC
CCGACTCCCCCGGCTCTCACCTGCCCCACACCGTCACCCTCGTCTCCATCCCAGCCACAGCTCATGGCAAACGTGGCCTT
TCAGTCTCCATCGACCCACCTCATGGCCCGCCAGGTTGTGGCACGGAGCACTCCCACACCGTCCGTGTCCAAGGCGTGGA
CCCAGGCTGCATGAGCCCAGATGTGAAGAACTCCATCCATGTTGGAGACCGGATCCTGGAGATCAATGGCACACCCATTC
GGAACGTGCCCCTGGATGAGATTGATCTGCTGATCCAGGAAACCAGCCGCCTGCTCCAGCTGACTCTTGAGCACGACCCC
CACGACACGCTGGGCCATGTGGCAGGCCCTGAGCCCAGCCCCCTGGGCTCCCCAGCTCACACTCCCAGTGGAGAGGCCGG
CAGCTCTGCCCGGCAGAAACCTGTCCTGAGGAGCTACAGCATCGACAGATCTCCGGGTGCCGGCTCACTGGGCTCCCCTG
CCTCCCAGTGCAGGGACCTGGGACGCTCCGAGTCCCTTCGCGTGGTTTGCCGGCCACACCGCATCTTCCGGCCGTCGGAC
CTCATCCACGGGGAGGTGTTGGGCAAGGGCTGCTTCGGCCAGGCCATCAAGGTGACACACCGGGAGACGGGTGAGGTGAT
GGTGATGAAGGAGCTGATCCGGTTCGACGAGGAGACGCAGAGGACATTTCTCAAGGAGGTGAAGGTCATGCGATGCCTGG
AGCATCCCAATGTGCTCAAGTTCATCGGGGTGCTCTACAAGGACAAGAGGCTCAACTTCATCACCGAGTACATCAAGGGG
GGCACACTGCGGGGCATCATCAAGAGCATGGACAGCCAGTACCCGTGGAGTCAGAGGGTGAGCTTTGCCAAGGACATTGC
TTCGGGGATGGCCTACCTCCACTCCATGAACATCATCCACCGGGACCTCAACTCCCACAACTGCCTGGTCCGTGAGAACA
AGAACGTGGTGGTGGCTGACTTTGGGTTGGCGCGGCTCATGGTGGATGAGAAGACTCAGCCTGAAGACCAGCCTGAAGAC
CTGCGGAGCCTCAAGAAGCCAGACCGGAAAAAGCGCTACACAGTGGTAGGCAACCCCTACTGGATGGCGCCCGAGATGAT
CAATGGCCGAAGCTATGATGAGAAGGTGGATGTATTTTCCTTTGGAATCGTCCTGTGCGAGATCATCGGGCGGGTGAACG
CTGACCCCGACTACCTGCCTCGCACCATGGACTTTGGCCTCAATGTGCGAGGCTTCCTGGACCGCTATTGCCCCCCAAAC
TGCCCCCCGAGCTTCTTCCCCATTACCGTGCGCTGCTGTGATCTGGACCCTGAGAAGAGGCCCTCTTTCGTGAAGCTGGA
GCAATGGTTGGAGACCCTCCGCATGCACTTGGCCGGCCACCTGCCACTAGGCTCACAGCTGGAGCAGCTGGACAGGGGCT
TCTGGGAGACCTACAGGCGTGGCGAAAGTGGACTGCCTGCCCACCCCGAGGTCCCTGACTGA

>lcl|NW_004438442.1_cds_XP_004268831.1_7586|m.12975 lcl|NW_004438442.1_cds_XP_004268831.1_7586|g.12975  ORF lcl|NW_004438442.1_cds_XP_004268831.1_7586|g.12975 lcl|NW_004438442.1_cds_XP_004268831.1_7586|m.12975 type:complete len:648 (+) lcl|NW_004438442.1_cds_XP_004268831.1_7586:1-1944(+) [Orcinus_orca]
ATGAGGTTGACGCTACTTTGTTGCACCTGGAGGGAAGAACGTATGGGAGAGGAAGGAAGCGAGTTGCCCGTGTGTGCAAG
CTGCGGCCAGAGGATCTACGATGGCCAGTACCTCCAGGCCCTGAATGCTGACTGGCACGCAGACTGCTTCAGGTGTTGCG
AATGCAGTGCCTCCCTTTCACACCAGTACTATGAGAAGGATGGGCAGCTCTTCTGCAAGAAGGACTACTGGGCCCGCTAT
GGCGAGTCTTGCCACGGGTGCTCAGAGCACATCACCAAGGGGCTGGTCATGGTGGCCGGGGAGCTGAAGTACCACCCCGA
ATGCTTCATCTGCCTCACATGTGGGACCTTCATTGGTGATGGAGACACCTACACTCTGGTGGAGCACTCCAAGCTCTACT
GCGGACACTGCTACTACCAGACTGTGGTGACCCCCGTCATTGAGCAGATCCTGCCTGATTCCCCCAGCTCCCACCTGCCC
CACACAGTCACCCTCGTATCCATCCCAGCCTCGGCTCATGGCAAACGTGGTCTCTCGGTCTCCATCGACCCCCCTCACGG
CCCGCCAGGCTGCAGCACAGAGCACTCCCACACCGTCCGCGTCCAGGGAGTGGACCCAGGCTGCATGAGCCCGGATGTGA
AGAATTCCATCCACGTTGGAGACCGGATCCTGGAAATCAATGGCACACCCATCCGGAATGTGCCCTTGGACGAGATTGAT
CTGCTGATCCAGGAAACCAGCCGCCTGCTCCAGCTGACTCTTGAGCATGACCCCCATGACGCACTGGGCCACGGGCTTGG
GCCTGAGTCCAGCCCCCTGGTCTCCCCGGTTCACACTCCCAGCGGGGAGGCGGGCAGCTCCGGCCGGCAGAAGCCTGTCC
TGAGGAGCTGCAGCATCGACAGGTCCCCGGGTGCCGGCTCGCTGGGCTCCCCGGCCTCCCAGCGCAAGGACCTGGGTCGC
TCCGAGTCCCTCCGTGTGGTCTGCCGGCCACACCGCATCTTCCGGCCTTCGGACCTCATCCACGGGGAGGTGTTGGGCAA
GGGCTGCTTCGGCCAGGCCATCAAGGTGACACACCGGGAGACAGGCGAGGTGATGGTGATGAAGGAGCTGATCCGCTTCG
ATGAGGAGACCCAGCGGACGTTCCTCAAGGAGGTGAAGGTCATGCGATGCCTGGAGCACCCCAACGTGCTCAAGTTCATT
GGGGTGCTCTACAAGGACAAGAGGCTCAACTTCATCACCGAGTACATCAAGGGTGGCACGCTCCGGGCCCTCATCAAGGG
CATGGACAGCCAGTACCCGTGGAGTCAGAGGGTGAGCTTTGCCAAGGACATCGCTTCGGGGATGGCCTACCTCCACTCCA
TGAACATCATCCACCGGGACCTGAACTCCCACAACTGCCTGGTTCGTGAGAACAAGAACGTGGTGGTGGCCGACTTCGGG
CTGGCGCGGCTTATGGTGGACGAGAAGACGCAGCCCGAGGACCTGCGGAGCCTCAAGAAGCCAGACCGGAAAAAGCGTTA
CACGGTGGTGGGCAACCCCTACTGGATGGCGCCCGAGATGATCCACGGCCTCAGCTACGATGAGAAGGTGGATGTGTTTT
CCTTTGGAATCGTCCTGTGCGAGATCATCGGGCGGGTGAACGCTGACCCAGACTACCTGCCGCGCACCATGGATTTTGGC
CTCAATGTGCGAGGCTTCCTGGACCGCTACTGCCCCCCAAACTGCCCCCCAAGCTTCTTCCCCATTACTGTGTGCTGCTG
TGATCTGGACCCTGAGAAGAGGCCCTCTTTCGTGAAGCTGGAGCAGTGGCTGGAGACGCTCCGCATGCACTTGGCTGGCC
ACCTGCCACTGGGCCCACAGCTGGAGCAGCTAGACAGGGGCTTCTGGGAGACCTACCGGCGCGGCGAGAGTGGACTGCCC
GCCCACCCCGAGGTCCCCGACTGA

>ENSOANT00000004643.3|m.7211 ENSOANT00000004643.3|g.7211  ORF ENSOANT00000004643.3|g.7211 ENSOANT00000004643.3|m.7211 type:internal len:631 (+) ENSOANT00000004643.3:1-1890(+) [Ornithorhynchus_anatinus]
AATGACTTGCCTCTCTGCGCCGACTGTGGCCAGAGCATCTTCGATGGGCAGTACCTCCAAGCCCTGAACGCCGATTGGCA
CTCCGACTGCTTCAGGTGCTGTGAATGCGGGGCCTCCTTGTCCCATCAGTACTACGAAAAAGATGGCCGTCTCTACTGCA
AGAAGGATTACTGGATGCGCTTCGGGGAGCTCTGTCACGGCTGCTCTGAGCAGATCAACAAGGGGCTCATCATGGTGGCC
GGGGAGCAGAAGTACCACCCGGAATGTTTCATCTGCCTCACCTGCGCCTTCATCGGCGACGGAGACACCTACGCGCTGGT
GGAGCGCTCCAAACTCTACTGCGGGCGCTGCTATTACCAGATGGTGGTGACGCCGGTGATGGAGCAGAGCCTGCCCGACT
CTCCGAGCTTCCACATCCCGCACACCGTCACCCTGGTGTCCATCCCCGCCTCGGCCGACGGCAAGAGAGGCCTCTCGGTG
TCCATCGACCAGCACTACGGCGCCCCGGGCTGCGGCTCCGACTTCCCCCATACCGTCCGGGTGCGAGGGTGCGTGCCGGG
GGCTTTGGGAGGCCAGACTGGGAATAGTTTGGGGGGACGGGCAGGTATCAACGGCACCCCCATCCGCCACGTCCCCCTGG
ACGAGATCGACCTGCTCATCCAGGAGACCAGCCGGCTGCTGCAGCTCACCATCGAGCACGACCCCCACGACGCCCTGGCC
CGCGGGCCCGGACCCCCGGCCAGCCCCCCGGCGGACCTGCACAGCCCCCCGGCCCTCACCCCGGCCCGCACCCCCGGCCC
CACCGACCTCGGGCCTCCCTGTCAGAGGCCCGTCCTGCGCAGATACAGCATCGACAAGTCCCCCGGCTCGGGCTCTCCGG
GCTCGTCGGGCTCCCGGGGCTCCCAGCCTAACAACGGCCGCTCCGGCTCTCTCCGGGCCGTGTCCCGCACACACCGCGTC
TTCCGGCCGTCGGACCTGATCCACGGCGAGGTGCTGGGCAAGGGCTGCTTCGGGCAGGCCATCAAGGTGACGCATCGGGA
GACGGGAGAGGTCATGGTGATGAAGGAGCTTATCCGGTTTGATGAGGAGACGCAGAGAACCTTCCTGAAAGAGGTGAAGG
TGATGAGGGGCCTCGAACACCCTAACGTCCTCCGGTTCATCGGCGTGCTCTACAAGGACAAGCGGCTCAACTTCATCACC
GAGTACATCAAGGGCGGGACTCTCCGGGGTCTCATCAAGAGCATGGACAGCCAGTACCCGTGGAGTCAGCGTGTGAGCTT
TGCCAAAGACATCGCATCTGGCATGGCCTACCTGCACTCCATGAGCGTCATTCACCGGGACCTCAACTCCCACAACTGCC
TGGTGCGAGAGAACAAGAGCGTGGTGGTGGCGGACTTCGGCCTGGCCCGGCTCATGGTGGAGGACAAGGGTCAGCCCGAC
CAGCTCAAGACGCTGAAGAAACCGGATCGGAAAAAACGCTACACCGTGGTGGGGAACCCATACTGGATGGCTCCGGAGAT
GATCAACGGTAGGAGCTACTATGAGAAAGGGGACGTGTTCTCCTTCTGGATCATCATCGGCCGCGTGAACGCCGACCCCG
ACTACCTTCCCCGCACGATGGACTTTGGCCTCAACATCCGGGGCTTCCTGGACCGCTACTGCCCCCCCAGCTGCCCCCCG
AGCTTCTTCCCCATCGCCGTCCAGTGCTGCGACCTGGATCCCGAGAAGAGGCCGTCCTTCCTCAGTCTGGAGCAGTGGCT
GGAAACCCTTCACCGGCACCTGGAGCTCCGCCTGCCCCTGGGGTCGCAGCTGGAGCAGCTGGAGCAAGGCTTCTGGGCCG
GCCACCGGCGGGGGGACGGCGGGCTGCCCGCCCACCCCGAAGTGCCGGAC

>ENSOCUT00000030984.2|m.7502 ENSOCUT00000030984.2|g.7502  ORF ENSOCUT00000030984.2|g.7502 ENSOCUT00000030984.2|m.7502 type:complete len:646 (+) ENSOCUT00000030984.2:1-1938(+) [Oryctolagus_cuniculus]
ATGACTAAGCATGCCTGGTGGCCAGCCAGGCAGAGCCGAGATCTGGGAAGCGAGCTGCCCGTGTGTGCGAGCTGCGGCCA
GAGCATCTGTGACGACCAGTACCTCCAGGCCCTGAGCGCGGACTGGCATTCGGACTGCTTCAGGTGCTGTGAATGCAGTG
CCTCCCTTTCGCACCAGTACTACGAGAAGGATGGGCAGCTGTTCTGCAAGAAAGACTACTGGGCCCGCTACGGCGAATCC
TGCCACGGGTGCTCCGAGCACATCACCAAGGGGCTGGTCATGGTGGCCGGGGAGCTGAAGTATCACCCCGAGTGCTTCAT
CTGTCGGACGTGTGGGACCTTCATCGGCGACGGGGACACCTACACGCTGGTGGAGCACTCCAAGCTGTACTGCGGGCACT
GCTACTACCAGAACGTGGTGACCCCCGTCATTGAACACATCCTGCCCGACTCCCCCGGCTCCCACCTGCCCCATACGGTC
ACGCTTGTGTCCATCCCGGCCTCGGCGCATGGCAAACGTGGCCTCTCGGTGTCCATCGACCCCCCTCTCGGCCCACCGGG
CTGCGGCACGGAGCACTCCCACACCGTGCGCGTCCAGGGACTGGACCCAGGCTGCATGAGCCCAGATGTGAAGAACTCCA
TCCACGTGGGAGACCGGATCCTGGAGATCAATGGCACTCCCATCCGGAATGTGCCCCTGGATGAGATTGACCTGTTGATC
CAGGAAACCAGCCGCCTGCTTCAGCTGACGCTCGAACATGACCCCCACGACTCGCTGGGCCATGGGCTGGGGCCTGAGCC
CAGCCCCTTGGGCTCCCCAGCTGCACACACTCCCAGCGGGGAGGCGGGCAGCTCCCCCCGGCAGAAACCCGTGCTGAGGA
GCTGCAGCATCGACAGGTCCCCGGGGGCCGGCTCACTGGGCTCGCCTGCCTCCCAGCACAGGGACCTGGGCCGCTCGGAG
TCCCTGCGTGCGGTCTGCCGGCCGCACCGCATCTTCCGGCCGTCCGACCTCATCCACGGCGAGGTGCTGGGTAAAGGCTG
CTTCGGCCAGGCCATCAAGGTGACACACCGGGAGACGGGCGAGGTGATGGTGATGAAGGAGTTGATCCGCTTCGATGAGG
ACACCCAGAGGACGTTCCTCAAGGAGGTCAAGGTTATGCGCTGCCTGGAGCACCCCAACGTGCTCAAGTTCATCGGGGTG
CTGTACAAGGACAAGAGGCTCAACTTCATCACGGAGTACATCAAGGGCGGCACCCTGCGGGCCCTCATCAAGAGCATGGA
CAGCCAGTACCCGTGGAGTCAGAGGGTCAGCTTCGCCAAGGACATCGCATCAGGGATGGCCTACCTGCACTCCATGAATA
TCATCCACCGGGACCTCAACTCGCACAACTGCCTGGTCCGAGAGAACAAGAACGTGGTGGTGGCCGACTTCGGGCTGGCA
CGGCTCATGGTGGATGAGAAGAATCAGGCCGAGGACCTGCGCAGCCTCAAGAAGCCGGACCGCAAGAAGCGCTACACCGT
GGTGGGCAACCCGTACTGGATGGCGCCCGAGATGATCAATGGCCGCAGCTACGACGAGAAAGTAGACGTGTTTTCCTTTG
GGATCGTCCTGTGTGAGATCATCGGGCGTGTGAACGCGGACCCCGACTACCTGCCCCGCACCATGGACTTCGGCCTCAAC
GTGCGAGGCTTCCTAGACCGCTACTGCCCCCCGAACTGCCCCCCGAGCTTCTTCCCCATCACTGTGCGCTGCTGCGACCT
GGACCCCGAGAAGAGGCCCTCCTTCACAAAGCTGGAACAGTGGCTGGAGACCCTGCACATGCACTTGGCGGGCCACCTGC
CCCTGGGCGCGCAGCTGGAGCAGCTGGACAGGGGATTCTGGGAAACGTACCGGCGCGGCGAGAGCGGACTGCCTGCCCAC
CCTGAGGTCCCTGACTGA

>ENSPPYT00000020378.2|m.21319 ENSPPYT00000020378.2|g.21319  ORF ENSPPYT00000020378.2|g.21319 ENSPPYT00000020378.2|m.21319 type:3prime_partial len:469 (+) ENSPPYT00000020378.2:1-1404(+) [Pongo_abelii]
ATGAGGTTGACGCTACTTTGTTGCACCTGGAGGGAAGAACGTATGGGAGAGGAAGGAAGCGAGTTGCCCATGTGTGCAAG
CTGCGGCCAGAGGATCTATGATGGCCAGTACCTCCAGGCCCTGAACGCGGACTGGCACGCAGACTGCTTCAGGTGTTGTG
ACTGCAGTGCCTCCCTGTCGCACCAGTACTATGAGAAGGATGGGCAGCTCTTCTGCAAGAAGGACTACTGGGCCCGCTAT
GGCGAGTCCTGCCATGGGTGCTCGGAGCAAATCACCAAGGGACTGGTTATGGTGGCTGGGGAGCTGAAGTACCACCCCGA
GTGTTTCATCTGCCTCACATGTGGGACCTTTATCGGTGACGGGGACACCTACACGCTGGTGGAGCACTCCAAGCTGTACT
GCGGGCACTGCTACTACCAGACTGTGGTGACCCCCGTCATCGAGCAGATCCTGCCTGACTCCCCCGGCTCCCACCTGCCC
CACACCGTCACCCTAGTGTCCATCCCAGCCTCATCTCATGGCAAGCGTGGACTTTCAGTCTCCATCGACCCCCCGCATGG
CCCACCAGGCTGTGGCACTGAGCACTCACACACCGTCCGCGTCCAGGGAGTGGATCCGGGCTGCATGAGCCCAGATGTGA
AGAATTCCATCCACGTCGGAGACCGGATCTTGGAAATCAATGGCACGCCCATCCGAAATGTGCCCCTGGACGAGATTGAC
CTGCTGATTCAGGAAACCAGCCGCCTGCTCCAGCTGACCCTCGAGCATGACCCTCACGATACACTGGGCCACGGGCTGGG
GCCTGAGACCAGCCCCCTGAGCTCTCCGGCTTATACTCCCAGCGGGGAGGCGGGCAGCTCTGCCCGGCAGAAACCTGTCT
TGAGGAGCTGCAGCATCGACAGGTCTCCGGGTGCCGGCTCACTGGGCTCCCCAGCCTCCCAGCGCAAGGACCTGGGTCGC
TCTGAGTCCCTCCGCGTAGTCTGCCGGTCACACCGCATCTTCCGGCCGTCGGACCTCATCCACGGGGAGGTGCTGGGCAA
GGGCTGCTTCGGCCAGGCTATCAAGGTGACACACCGTGAGACAGGTGAGGTGATGGTGATGAAGGAGCTGATCCGGTTTG
ACGAGGAGACCCAGAGGACATTCCTCAAGGAGGTGAAAGTCATGCGATGCCTGGAACACCCCAACGTGCTCAAGTTCATC
GGGGTGCTCTACAAGGACAAGAGGCTCAACTTCATCACTGAGTACATCAAGGGCGGCACGCTCCGGGGCATCATCAAGAG
CATGGTGAGTCCTGGGCAGAGCCAGCTGCCCCCTGACTCCCGTGTCCGCGCCCCCCAGGCCTACCTCCACTCCATGAACA
TTATCCACCGAGACCTCAACTCCCACAACTGCCTGGTCCGAGAG

>ENSSSCT00000025955.2|m.686 ENSSSCT00000025955.2|g.686  ORF ENSSSCT00000025955.2|g.686 ENSSSCT00000025955.2|m.686 type:complete len:648 (+) ENSSSCT00000025955.2:1-1944(+) [Sus_scrofa]
ATGAGGTTGACGCTACTTTGTTGCACCTGGAGGGAAGAACGTATGGGAGAGGAAGGAAGCGAGTTGCCCGTGTGTGCGAG
CTGCGGCCAGAGGATCTATGATGGCCAGTACCTCCAGGCCCTGAATGCTGACTGGCACGCAGACTGCTTCAGGTGTTGCG
AATGCAGCGCCTCCCTGTCGCACCAGTACTACGAGAAGGATGGGCAGCTCTTCTGCAAGAAGGACTACTGGGCCCGATAT
GGCGAGTCTTGCCACGGGTGCTCGGAGCACATCACCAAGGGGCTGGTCATGGTGGCTGGGGAGCTGAAATACCACCCCGA
ATGCTTCATCTGCCTCACGTGTGGGACCTTCATTGGGGACGGGGACACCTACACTCTGGTGGAGCACTCCAAGCTCTACT
GTGGGCACTGCTACTACCAGACCGTGGTGACCCCCGTCATCGAGCAGATCCTGCCCGACTCCCCCGGCTCCCACCTGCCC
CACACAGTCACCCTAGTATCCATCCCAGCCTCAGCTCATGGCAAACGCGGCCTCTCGGTCTCCATCGACCCCCCTCACGG
CCCGCCGGGCTGCAGCACAGAGCACTCCCACACTGTCCGCGTCCAAGGAGTGGACCCCGGCTGCATGAGCCCGGATGTGA
AGAATTCCATCCACGTCGGGGACCGGATCCTGGAAATCAATGGCACGCCCATCCGGAATGTACCCTTGGACGAGATTGAT
CTGCTGATCCAGGAAACCAGCCGCCTGCTCCAGCTGACTCTTGAGCACGACCCCCATGACACACTGGGCCACGGGCTGGG
GCCTGAGCCCAGCCCCCTGGCCTCCCCGGCTCTCACTCCCAGTGGGGAGGCAGGCACCTCCAGCCGGCAGAAGCCTGTCC
TGAGGAGCTGCAGCATCGACAGGTCTCCGGGCGCCGGCTCGCTGGGCTCCCCAGCCTCCCAGCGCAAGGACCTGGGCCGC
TCCGAGTCCCTCCGTGTGGTCTGCCGGCCGCACCGCATCTTCCGGCCTTCGGACCTCATCCACGGCGAGGTGTTAGGCAA
GGGCTGCTTCGGCCAGGCCATCAAGGTGACGCACCGGGAGACGGGCGAGGTGATGGTGATGAAGGAGCTGATCCGCTTCG
ACGAGGAGACCCAGCGGACCTTCCTGAAGGAGGTGAAGGTCATGCGATGCCTGGAGCACCCCAATGTGCTCAAGTTCATC
GGGGTGCTCTACAAGGACAAGAGGCTCAACTTCATCACCGAGTACATCAAGGGCGGCACCCTCCGCGGCATCATCAAGAG
CATGGACAGCCAGTACCCGTGGAGTCAGAGGGTCAGCTTTGCCAAGGACATCGCTTCGGGAATGGCCTACCTCCACTCCA
TGAACATCATCCACCGGGACCTCAACTCCCACAACTGCCTGGTTCGAGAGAACAAGAACGTGGTGGTGGCCGACTTCGGG
CTGGCCCGGCTCATGGTGGACGAGAAGACACAGCCCGAGGACCTGCGGAGCCTCAAGAAGCCAGACCGGAAGAAGCGGTA
CACGGTGGTGGGCAACCCCTACTGGATGGCGCCCGAGATGATCAACGGCCGCAGCTACGATGAGAAGGTGGATGTGTTTT
CCTTTGGCATCGTCCTGTGCGAGATCATCGGGCGGGTGAACGCCGACCCAGACTACCTGCCGCGCACCATGGATTTTGGC
CTCAACGTACGAGGTTTCCTGGACCGCTACTGCCCCCCAAACTGCCCCCCGAGCTTCTTCCCCATCACTGTGCGCTGCTG
CGACCTGGACCCCGAGAAGAGGCCCTCCTTTGTGAAGCTGGAGCAGTGGCTGGAGACTCTCCGCATGCACTTGGCCGGCC
ACCTGCCACTGGGCCCACAACTGGAGCAGCTGGACAGGGGCTTCTGGGAGACTTACCGGCGAGGCGAAAGCGGACTGCCT
GCCCACCCCGAGGTCCCCGACTGA

>ENSTTRT00000008677.1|m.24616 ENSTTRT00000008677.1|g.24616  ORF ENSTTRT00000008677.1|g.24616 ENSTTRT00000008677.1|m.24616 type:internal len:562 (+) ENSTTRT00000008677.1:1-1683(+) [Tursiops_truncatus]
AGCGAGTTGCCCGTGTGTGCAAGCTGCGGCCAGAGGATCTACGATGGCCAGTACCTCCAGGCCCTGAATGCTGACTGGCA
CGCAGACTGCTTCAGGTGTTGCGAATGCAGTGCCTCCCTTTCACACCAGTACTATGAGAAGGATGGGCAGCTCTTCTGCA
AGAAGGACTACTGGGCCCGCTATGGCGAGTCTTGCCACGGGTGCTCAGAGCACATCACCAAGGGGCTGGTCATGGTGGCC
GGGGAGCTGAAGTACCACCCCGAATGCTTCATCTGCCTCACATGTGGGACCTTCATCGGTGATGGAGACACCTACACTCT
GGTGGAGCACTCCAAGCTCTACTGCGGACACTGCTACTACCAGACTGTGGTGACCCCCGTCATTGAGCAGATCCTGCCTG
ATTCCCCCAGCTCCCACCTGCCCCACACAGTCACCCTCGTATCCATCCCAGCCTCGGCTCATGGCAAACGTGGTCTCTCG
GTCTCCATCGACCCCCCTCACGGCCCGCCAGGCTGCAGCACAGAGCACTCCCACACCGTCCGCGTCCAGGGAGTGGACCC
AGGCTGCATGAGCCCGGATGTGAAGAATTCCATCCACGTTGGAGACCGGATCCTGGAAATCAATGGCACACCCATCCGGA
ATGTGCCCTTGGACGAGATTGATCTGCTGATCCAGGAAACCAGCCGCCTGCTCCAGCTGACTCTTGAGCATGACCCCCAT
GACGCACTGGGCCACGGGCTCGGGCCTGAGTCCAGCCCCCTGGTCTCCCCGGTTCACACTCCCAGCGGGGAAGCGGGCAG
CTCCGGCCGGCAGAAGCCTGTCCTGAGGAGCTGCAGCATCGACAGGTCCCCGGGCGCCGGCTCGCTGGGCTCCCCGGCCT
CCCAGCGCAAGGACCTGGGTCGCTCCGAGTCCCTCCGTGTGGTCTGCCGGCCACACCGCATCTTCCGGCCTTCGGACCTC
ATCCACGGGGAGGTGTTGGGCAAGGGCTGCTTCGGCCAGGCCATCAAGGTGACACACCGGGAGACAGGCGAGGTGATGGT
GATGAAGGAGCTGATCCGCTTCGATGAGGAGACCCAGCGGACGTTCCTCAAGGAGGTGAAGGTCATGCGATGCCTGGAGC
ACCCCAACGTGCTCAAGTTCATTGGGGTGCTCTACAAGGACAAGAGGCTCAACTTCATCACCGAGTACATCAAGGGTGGC
ACGCTCCGGGCCCTCATCAAGGGCATGGACAGCCAGTACCCGTGGAGTCAGAGGGTGAGCTTTGCCAAGGACATCGCTTC
GGGGATGGCCTACCTCCACTCCATGAACATCATCCACCGGGACCTGAACTCCCACAACTGCCTGGTTCGTGAGAACAAGA
ACGTGGTGGTGGCCGACTTCGGGCTGGCGCGGCTTATGGTGGACGAGAAGACGCAGCCCGAGGACCTGCGGAGCCTCAAG
AAGCCAGACCGGAAAAAGCGTTACACGGTGGTGGGCAACCCCTACTGGATGGCGCCCGAGATGATCCACGGCCGCAGCTA
CGACGAGAAGGTGGATGTGTTTTCCTTTGGAATCGTCCTGTGCGAGATCATCGGGCGGGTGAACGCTGACCCAGACTACC
TGCCGCGCACCATGGATTTTGGCCTCAATGTGCGAGGCTTCCTGGACCGCTACCCCCCAAACTGCCCCCCAAGCTTCTTC
CCC

>LIMK1|ENSG00000106683 [cellage_279]
ATGAGGTTGACGCTACTTTGTTGCACCTGGAGGGAAGAACGTATGGGAGAGGAAGGAAGCGAGTTGCCCGTGTGTGCAAG
CTGCGGCCAGAGGATCTATGATGGCCAGTACCTCCAGGCCCTGAACGCGGACTGGCACGCAGACTGCTTCAGGTGTTGTG
ACTGCAGTGCCTCCCTGTCGCACCAGTACTATGAGAAGGATGGGCAGCTCTTCTGCAAGAAGGACTACTGGGCCCGCTAT
GGCGAGTCCTGCCATGGGTGCTCTGAGCAAATCACCAAGGGACTGGTTATGGTGGCTGGGGAGCTGAAGTACCACCCCGA
GTGTTTCATCTGCCTCACGTGTGGGACCTTTATCGGTGACGGGGACACCTACACGCTGGTGGAGCACTCCAAGCTGTACT
GCGGGCACTGCTACTACCAGACTGTGGTGACCCCCGTCATCGAGCAGATCCTGCCTGACTCCCCTGGCTCCCACCTGCCC
CACACCGTCACCCTGGTGTCCATCCCAGCCTCATCTCATGGCAAGCGTGGACTTTCAGTCTCCATTGACCCCCCGCACGG
CCCACCGGGCTGTGGCACCGAGCACTCACACACCGTCCGCGTCCAGGGAGTGGATCCGGGCTGCATGAGCCCAGATGTGA
AGAATTCCATCCACGTCGGAGACCGGATCTTGGAAATCAATGGCACGCCCATCCGAAATGTGCCCCTGGACGAGATTGAC
CTGCTGATTCAGGAAACCAGCCGCCTGCTCCAGCTGACCCTCGAGCATGACCCTCACGATACACTGGGCCACGGGCTGGG
GCCTGAGACCAGCCCCCTGAGCTCTCCGGCTTATACTCCCAGCGGGGAGGCGGGCAGCTCTGCCCGGCAGAAACCTGTCT
TGAGGAGCTGCAGCATCGACAGGTCTCCGGGCGCTGGCTCACTGGGCTCCCCGGCCTCCCAGCGCAAGGACCTGGGTCGC
TCTGAGTCCCTCCGCGTAGTCTGCCGGCCACACCGCATCTTCCGGCCGTCGGACCTCATCCACGGGGAGGTGCTGGGCAA
GGGCTGCTTCGGCCAGGCTATCAAGGTGACACACCGTGAGACAGGTGAGGTGATGGTGATGAAGGAGCTGATCCGGTTCG
ACGAGGAGACCCAGAGGACGTTCCTCAAGGAGGTGAAGGTCATGCGATGCCTGGAACACCCCAACGTGCTCAAGTTCATC
GGGGTGCTCTACAAGGACAAGAGGCTCAACTTCATCACTGAGTACATCAAGGGCGGCACGCTCCGGGGCATCATCAAGAG
CATGGACAGCCAGTACCCATGGAGCCAGAGAGTGAGCTTTGCCAAGGACATCGCATCAGGGATGGCCTACCTCCACTCCA
TGAACATCATCCACCGAGACCTCAACTCCCACAACTGCCTGGTCCGCGAGAACAAGAATGTGGTGGTGGCTGACTTCGGG
CTGGCGCGTCTCATGGTGGACGAGAAGACTCAGCCTGAGGGCCTGCGGAGCCTCAAGAAGCCAGACCGCAAGAAGCGCTA
CACCGTGGTGGGCAACCCCTACTGGATGGCACCTGAGATGATCAACGGCCGCAGCTATGATGAGAAGGTGGATGTGTTCT
CCTTTGGGATCGTCCTGTGCGAGATCATCGGGCGGGTGAACGCAGACCCTGACTACCTGCCCCGCACCATGGACTTTGGC
CTCAACGTGCGAGGATTCCTGGACCGCTACTGCCCCCCAAACTGCCCCCCGAGCTTCTTCCCCATCACCGTGCGCTGTTG
CGATCTGGACCCCGAGAAGAGGCCATCCTTTGTGAAGCTGGAACACTGGCTGGAGACCCTCCGCATGCACCTGGCCGGCC
ACCTGCCACTGGGCCCACAGCTGGAGCAGCTGGACAGAGGTTTCTGGGAGACCTACCGGCGCGGCGAGAGCGGACTGCCT
GCCCACCCTGAGGTCCCCGACTGA
