# Supplementary material for: A multidimensional systems biology analysis of cellular senescence in aging and disease
Source: Genome Biol. 2020 Apr 7;21:91. doi: 10.1186/s13059-020-01990-9 (PMC7333371; doi:10.1186/s13059-020-01990-9)
Supplement: Supplementary file 3 — 271 CellAge orthogroups. Directory containing FASTA files of CellAge orthogroups. [file 13059_2020_1990_MOESM3_ESM.zip › SI Cellage_Orthologous-Groups/ENSG00000268606.fa]

>ENSMMUT00000033351.3|m.48776 ENSMMUT00000033351.3|g.48776  ORF ENSMMUT00000033351.3|g.48776 ENSMMUT00000033351.3|m.48776 type:complete len:302 (+) ENSMMUT00000033351.3:1-906(+) [Macaca_mulatta]
ATGCCTCTGGAGCAGAGGAGTCAGCACTGCAAGCCTGAGGAAGGCCTTGAGGCCCGAGGAGAGGCCCTCGGCTTGGTGGG
TGCCCAGGTTCCTGTTACTGAGAAGCAGGAGACTGCCTCCTCCTCCTCTACTCTAGTGGAAGTCACCCTGGGGGAAGTGT
CTGCTGCCGATCCTCAGGGAGCCTCCACCCTCCCCACTATCATCAACTGTACTCTCTGGAGCCAATCTGATGAGGGCTCC
AGCAACCAAGAAGAGGAGGGGCCAAGCACCTTTCCTGACCTGGAGACTGGCTTCCAAGCAGCACTCAGTAGGAAGGTGGC
TGAGTTGGTACATTTTCTGCTCCTAAAGTATCGAGCCAGAGAGCAGTTCACAATGGCAGAAATACTGGAGAGTTACTTCT
TTCCTGTGATCTTCAGCAAAGCCTCCGAGTACTTGCAGCTGGTCTTTGGCATCGAGGTGATGGAAGTGGTCCCCATCAGC
CACTTGTACATCCTTGTCACCTGCCTGGGCCTCTCCTACAATGGCCTGCTGGGCGAAAATCAAATCATGCCCACAACAGA
CCTCCTGATAATCATCCTGGCCACAGTAGCAATAGAGGGAGACGGTGCCCCTGAGGAGAAAGTCTGGGAGGAGCTGAGTG
TGTTGGAGCTGTCTGGCAGGAGGGAGGACAGTGTCTTAGCAAATCCCAGTAAGCTGCTCACCCAAGTATTGGTGCAGGAA
AATTACCTAGAGTACCGGCGGGTGCCCTTCAGTGATCATGCATGCTACGAGTTCCTGTGGGGTCCAAGGGCCCTCGTTGA
AACCAACTATGTGAAAGTCCTGTACCATATGCTAAAGATCACTGGAGAGCCTCGAATTTCCTACCCACCCCTGCATGAAT
GGGCTTGGAGAGAGGGGGAAGAGTGA

>ENSMLUT00000001307.2|m.39144 ENSMLUT00000001307.2|g.39144  ORF ENSMLUT00000001307.2|g.39144 ENSMLUT00000001307.2|m.39144 type:internal len:335 (+) ENSMLUT00000001307.2:1-1002(+) [Myotis_lucifugus]
ACTCTTCCCCAGGCCCGTGGTTCCTCATCGCCCATCTTCTGCCCACACTCGGTCACTGTTCGAGCACGAGTCATCATGCC
TGGTCATCATATGAATGAGCCGTTGAAGCCTGAGGAAGACTTTCCGTACCCAATTGAGATCCCCCACTTGATGGCGGAGC
AGCTGTTCTGGGCTATGCAGGAGGAGGAGGAAGAGGAGGAGGAAGATGTCCTTTCTCTCTCCTCCTCCCCCTCAGTCCTG
TTTATAGACAACCTAGAGGAGGTGTCTGCTGCTGAGACACCAAGTCCTCCCCAGAGTCCTGAGCGTGCCTGCCCCTCCCC
CCATGCCATGGAAGCCTTTCCATGTAGCCAACCTGAAGATGGGAGCTCCAGCATCCAAGATGAAGAGGGTCCAAACACTG
AGGGAGGCCCTGAAGATGATGCTGATTCCTTGCTCCACAAAGCACTGCGTTCGAAGATGATGGAAATGCTGAAGTTCCTG
CTCCTGAAGTATCGTGCAAAGGAGCCAACCACAAAGGCAGAAATACTGAGTAGTGTCATCAAAGAGCACCAGGACCACTT
TCCTGAGCTCTTCAGTGCGGCCGTTGAGAGCATTGAGTTGGTTTTTGGTATTGTTGTGACGGAAGTAGACCCCAGTACCC
ATACCTATGTCCTGGCCACTGCCTTGGGGCTAACCTATGATGGGATGGTGAGCGATGAGCAGAAATTTCCCAACACAAGC
CTCCTGGTCACACTTCTGTGTGTGATCGCCTCACAGGGTGATTGTGCCCCTGAGGAGAAAATCTGGGCTGTACTGAATGA
TTTAGGGGTGCATGATGGGAAGGTTCATTGGCTCTATGGGGAGCCCAGGGAGCTCATCACCAAAGTTTGGGTGCAGGAAC
AGTACCTGGTGTACCGCCAGGTGCCCAATAGCAATCCTGCACGCTATGAGTTCCTGTGGGGCCCCAGGGCCCACGCTGAG
ACCACCAGGGCAAAAGCCCTCCAGTTTGTGGCCATGGCTAAT

>ENSSART00000003955.1|m.9341 ENSSART00000003955.1|g.9341  ORF ENSSART00000003955.1|g.9341 ENSSART00000003955.1|m.9341 type:3prime_partial len:302 (+) ENSSART00000003955.1:1-903(+) [Sorex_araneus]
ATGTCTTTCCATAAGAAGTACTTGGACTGCAAGCTGGAGAAAAAAATTCAGAACCTAAGTGAGGCCCATGGCCTAGAGGA
TGTGCAGCTTTACCGGAATGACCAGGAGATGCCCACATCTTCCCCCTCTGTCCTGTTCCCAGGCACTCTGGAAGAGGAGG
TTGATGGTGGGTTACCTTATAATCCCCAGAAACCTTTGAGGGCTTTACTCTCCCCCAGAGCCATGGCTGACAGTCCACAG
AGCCAACTGGAGGGGAATGATAGAAGCAAAGAAGAGGGCCCAAGAAGTCACCAGGAGTTAGGGGAAATGAAGTATTCCCT
CCCAGAAAAAGCATTGTTTGGGAAAATGGTGGACCTGGTCATCAAGTACCGTAGTAAGAAACCAACCAGTGAGGCAGAAA
TTCAGTGTAGAGTGCTTGCAAGTTACAAGGACTACTTTCCTATCATCTTCAACCAGGCCTCTGAGTGCCTGCAGCTGATC
TTTGGCATTAAGGTGCAGGAGGCTGACCCCCAAGATCACTCCTATGTTGCGGTCACCAACTTGGACTTCATCTCTGATGG
CATGGGGGATCCTGAGCAGGACATGCCTAAGACTGGCCTGCTGGTGATGGTTCTGGCTGTCATCTTCCTGGAGGGTGATT
GTTCCTCTGAGGAAAATGTCTGGGAATCCCTTACCTTGTTGGGGGTGAAACCTGGGAAGAAGCATTCCATCTATGGTGAG
CCCAGGGAGCTCCTCACCAAGGTGTGGGTTCTGGAGCAGTACCTAGAATACCGCCAGGTGCCTGGCAGCCACCCTGTCCA
TTATATGTTCCTGTGGGGCCCCAGGGCCCATGCTGAAACCAGCAAGAGAAAAGTCTTGGAGCTTTGGGTCAAGCTCACTG
CATGGATCCCCGATGCTTCCTTG

>MAGEA2|ENSG00000268606 [cellage_279]
ATGCCTCTTGAGCAGAGGAGTCAGCACTGCAAGCCTGAAGAAGGCCTTGAGGCCCGAGGAGAGGCCCTGGGCCTGGTGGG
TGCGCAGGCTCCTGCTACTGAGGAGCAGCAGACCGCTTCTTCCTCTTCTACTCTAGTGGAAGTTACCCTGGGGGAGGTGC
CTGCTGCCGACTCACCGAGTCCTCCCCACAGTCCTCAGGGAGCCTCCAGCTTCTCGACTACCATCAACTACACTCTTTGG
AGACAATCCGATGAGGGCTCCAGCAACCAAGAAGAGGAGGGGCCAAGAATGTTTCCCGACCTGGAGTCCGAGTTCCAAGC
AGCAATCAGTAGGAAGATGGTTGAGTTGGTTCATTTTCTGCTCCTCAAGTATCGAGCCAGGGAGCCGGTCACAAAGGCAG
AAATGCTGGAGAGTGTCCTCAGAAATTGCCAGGACTTCTTTCCCGTGATCTTCAGCAAAGCCTCCGAGTACTTGCAGCTG
GTCTTTGGCATCGAGGTGGTGGAAGTGGTCCCCATCAGCCACTTGTACATCCTTGTCACCTGCCTGGGCCTCTCCTACGA
TGGCCTGCTGGGCGACAATCAGGTCATGCCCAAGACAGGCCTCCTGATAATCGTCCTGGCCATAATCGCAATAGAGGGCG
ACTGTGCCCCTGAGGAGAAAATCTGGGAGGAGCTGAGTATGTTGGAGGTGTTTGAGGGGAGGGAGGACAGTGTCTTCGCA
CATCCCAGGAAGCTGCTCATGCAAGATCTGGTGCAGGAAAACTACCTGGAGTACCGGCAGGTGCCCGGCAGTGATCCTGC
ATGCTACGAGTTCCTGTGGGGTCCAAGGGCCCTCATTGAAACCAGCTATGTGAAAGTCCTGCACCATACACTAAAGATCG
GTGGAGAACCTCACATTTCCTACCCACCCCTGCATGAACGGGCTTTGAGAGAGGGAGAAGAGTGA
