# Supplementary material for: A multidimensional systems biology analysis of cellular senescence in aging and disease
Source: Genome Biol. 2020 Apr 7;21:91. doi: 10.1186/s13059-020-01990-9 (PMC7333371; doi:10.1186/s13059-020-01990-9)
Supplement: Supplementary file 3 — 271 CellAge orthogroups. Directory containing FASTA files of CellAge orthogroups. [file 13059_2020_1990_MOESM3_ESM.zip › SI Cellage_Orthologous-Groups/ENSG00000141506.fa]

>ENSOANT00000038616.1|m.12947 ENSOANT00000038616.1|g.12947  ORF ENSOANT00000038616.1|g.12947 ENSOANT00000038616.1|m.12947 type:3prime_partial len:287 (+) ENSOANT00000038616.1:1-858(+) [Ornithorhynchus_anatinus]
ATGCAGCCGCAGCCCCAGCCACCACCAACTACCTGCACCGAGGACAGGATCCAACACGCCCTGGAGCGGTGTCTGCATGG
GCTGAGTGTTGAGCCACTCTCTTCTTCCTGGTCAGCCGGGCTCTGCCTGAACCGCTGGAGCCTGCAGGAGCTGGTGGGAA
GGGATCCAGACCACTTCCTCATCCTTCTCGAGCAAATCTTGCAGAAAACACGAGAGGTGCAGGAGAAATGCTCTCTCACA
CACTTCATTCCCCTGGCCTTGCTCTTCTACTCCACGGTGCTGAGTACCCCACACTTCCCCGAGGACTCAGACCTCCTCCT
GCAGGCAGCCAGCATCTACCATGGTTTCCTCACCTGGCCCATGCCCTACTCAAGCGTCTGCCGGGAGCTGCTGACTGTCA
TCGAGGCTGAGCGCCGGGCACCAGGAGTCTCCTTCCAGCGGCTGGTGCGTTCCGAGCAGGGCCTGGTCGTCAACAAGCAC
CGGAGTTCCACCCTCACGGTCTTGCTGCTGAACCCCGTGGAGGTGCAGGAGGAGTTCCTGTGTGTGGCTCGGCAACTGAG
CGCCCCTGCCTGCTCGCCCCACGGCGCCCACGTCACGCTGCTCCAGCACGTCTACCAGGCTGCGTTCGGCGCCGGCTGCG
ACCTGGCCGCGCTGGGGGCCGCGCTGCAGGCCAAGACTGAGACCGAGCTGGCCGATATCTTCGCCGACACCACCGAGGCT
CAGGAGGCGGCGTCCGGCTCCGGGGACCCCGCCGAAGCCAGGCAGTGGCTGAGCCGGAGGCTGCAGGCCATAGGGGAGAG
AGCCGGCTTCCCACGGATTGCAGGTAGGGGCGAGGGAGCGGGGGCTGGAGGGAGGCTT

>PIK3R5|ENSG00000141506 [cellage_279]
ATGCAGCCAGGGGCCACGACATGCACGGAGGACCGCATCCAGCATGCCCTGGAACGCTGCCTGCATGGACTCAGCCTCAG
CCGCCGCTCCACCTCCTGGTCAGCTGGGCTGTGTCTGAACTGCTGGAGCCTGCAGGAGCTGGTCAGCAGGGACCCGGGCC
ACTTCCTTATCCTCCTTGAGCAGATCCTGCAGAAGACCCGAGAGGTCCAGGAGAAGGGCACCTACGACCTGCTCACCCCG
CTGGCCCTGCTCTTCTATTCCACTGTTCTTTGTACACCACACTTCCCACCAGACTCGGATCTCCTTCTGAAGGCAGCCAG
CACCTACCACCGGTTCCTGACCTGGCCTGTTCCTTACTGCAGCATCTGCCAGGAGCTGCTCACCTTCATTGATGCTGAAC
TCAAGGCCCCAGGGATCTCCTACCAGAGACTGGTGAGGGCTGAGCAGGGCCTGCCCATCAGGAGTCACCGCAGCTCCACC
GTGCCAAGACCCTGGCAGAGCTTGAGGACATCTTCACGGAGACCGCAGAGGCACAGGAGCTGGCATCTGGCATCGGGGAT
GCTGCAGAGGCCCGGCGGTGGCTCAGGACCAAGCTGCAGGCGGTGGGAGAAAAAGCTGGCTTCCCTGGGGTGTTAG
