# Supplementary material for: A multidimensional systems biology analysis of cellular senescence in aging and disease
Source: Genome Biol. 2020 Apr 7;21:91. doi: 10.1186/s13059-020-01990-9 (PMC7333371; doi:10.1186/s13059-020-01990-9)
Supplement: Supplementary file 3 — 271 CellAge orthogroups. Directory containing FASTA files of CellAge orthogroups. [file 13059_2020_1990_MOESM3_ESM.zip › SI Cellage_Orthologous-Groups/ENSG00000108861.fa]

>bmy_15241 [Balaena_mysticetus]
ATGTCGGGCCCGTTCGAGCTCTCGGTGCAGGATCTCAACGACCTGCTGTCGGACGGCAGCGGCTGCTACAGCCTCCCGAG
CCAGCCCTGCAACGAGGTCACCCCCAGGATCTACGTGGGCAACGCGTCTGTGGCTCAAGACATCCCCAAGCTGCAGAAAC
TGGGCATCACCCATGTCCTGAATGCGGCTGAGGGCAAGTCCTTCATGCACGTCAATACCAGTGCCAACTTCTACAAGGAC
TCTGGCATCACCTACCTGGGCATCAAGGCCAACGACACACAGGAGTTCAACCTCAGCGCCTACTTTGAAAAGGCGGCGGA
CTTCATCGACCAGGCCCTGGCTCAGAAGAACGGCCGAGTGCTCGTCCACTGCCGTGAGGGTTACAGCCGCTCCCCGACTC
TCGTCATCGCGTATCTCATGATGCGTCAGAAGATGGATGTCAAGTCTGCCCTGAGCATCGTCAGGCAGAACCGTGAGATC
GGCCCCAACGATGGTTTCCTGGCCCAGCTCTGCCAGCTCAATGATAGACTCGTCAAGGAGGGGAAATTGAAACTCTAG

>lcl|AC_000176.1_cds_XP_005220998.1_35661|m.41999 lcl|AC_000176.1_cds_XP_005220998.1_35661|g.41999  ORF lcl|AC_000176.1_cds_XP_005220998.1_35661|g.41999 lcl|AC_000176.1_cds_XP_005220998.1_35661|m.41999 type:complete len:206 (+) lcl|AC_000176.1_cds_XP_005220998.1_35661:1-618(+) [Bos_taurus]
ATGAGGACTGAGGCTCAGAAGATTTCCCACCTATCTGGAATGCAGGGCCCTGCCGCCGCCATGTCGGGCCCGTTCGAGCT
CTCCGTGCAGGATCTCAACGACCTGCTCTCGGATGGCAGCGGCTGCTACAGCCTCCCGAGCCAGCCCTGCAACGAGGTCA
CCCCCAGGATCTACGTGGGCAACGCGTCTGTGGCTCAAGACATCCCCAAGCTGCAGAAGCTGGGCATCACCCATGTCCTG
AATGCAGCTGAGGGCAGGTCCTTCATGCACGTCAACACCAATGCCAACTTCTACAAGGACTCCGGGATCACCTACCTGGG
CATCAAGGCCAATGACACACAGGAGTTCAACCTCAGCGCCTACTTTGAAAAGGCGGCAGACTTCATCGACCAGGCTCTGG
CTCAGAAGAACGGCCGAGTGCTGGTCCACTGCCGTGAGGGTTACAGCCGCTCCCCGACCCTCGTCATCGCGTACCTCATG
ATGCGTCAGAAAATGGATGTCAAGTCCGCCCTGAGCATCGTCAGGCAGAACCGTGAGATCGGCCCCAACGACGGTTTCCT
GGCCCAGCTCTGCCAGCTCAATGACAGACTCGTCAAGGAGGGAAAATTGAAACTCTAG

>ENSCAFT00000047742.1|m.34803 ENSCAFT00000047742.1|g.34803  ORF ENSCAFT00000047742.1|g.34803 ENSCAFT00000047742.1|m.34803 type:internal len:188 (+) ENSCAFT00000047742.1:1-561(+) [Canis_familiaris]
CCGCCGCCATGTCAGGGCCCGTTCGAGCTCTCGGTGCAGGACCTCAACGACCTGCTGTCGGACGGCAGCGGCTGTTACAG
CCTGCCGAGCCAGCCTTGCAAGGAGGTCACCCCCAGGATCTACGTGGGCAACGCGTCTGTGGCTCAAGACATCCCCAAGC
TGCAGAAACTAGGCATCACCCATGTTCTGAATGCTGCTGAGGGCAGGTCCTTCATGCACGTCAACACCAATGCCAACTTC
TACAAGGACTCCGGCATTACCTACCTGGGCATCAAGGCCAATGACACGCAGGAGTTCAACCTCAGCGCCTACTTTGAAAG
GGCTGCAGACTTCATCGACCAGGCCCTGGCTCAAAAGAATGGCCGGGTCCTTGTCCACTGCCGGGAAGGTTACAGCCGCT
CCCCAACCCTAGTTATCGCGTACCTCATGATGCGGCAGAAGATGGATGTCAAGTCTGCCCTGAGCATCGTGAGGCAGAAC
CGTGAGATCGGCCCCAACGATGGTTTCCTGGCCCAGCTATGCCAGCTCAATGACAAACTAGTCAAGGAGGGGAAATTGAA
A

>ENSCCAT00000049699.1|m.44770 ENSCCAT00000049699.1|g.44770  ORF ENSCCAT00000049699.1|g.44770 ENSCCAT00000049699.1|m.44770 type:complete len:186 (+) ENSCCAT00000049699.1:1-558(+) [Cebus_capuchinus]
ATGTCGGGCTCGTTCGAGCTCTCGGTGCAGGATCTCAACGACCTGCTCTCAGATGGCAGCGGCTGCTACAGCCTCCCGAG
CCAGCCCTGCAACGAGGTCACCCCGCGGGTCTACGTGGGCAACGCGTCTGTGGCTCAGGATATCCCAAAGCTGCAGAAAC
TGGGCATCACCCACGTCCTGAACGCGGCTGAGGGCAGGTCCTTCATGCACGTCAACACCAATGCCAACTTCTATAAGGAC
TCCGGCATCACCTACCTGGGTATTAAGGCCAACGACACACAGGAGTTCAACCTCAGCGCTTACTTTGAAAGGGCTGCTGA
CTTCATTGACCAGGCTTTGGCGCAAAAGAACGGCCGGGTGCTGGTCCACTGCCGGGAAGGTTACAGCCGCTCCCCAACGC
TAGTTATCGCCTACCTCATGATGCGGCAGAAGATGGACGTCAAGTCTGCCCTGAGCATCGTGAGGCAGAACCGTGAGATT
GGCCCCAACGACGGTTTCCTGGCCCAGCTCTGCCAGCTCAATGACAGACTCGCCAAGGAGGGAAAGTTGAAACCCTAG

>ENSDNOT00000011509.3|m.24535 ENSDNOT00000011509.3|g.24535  ORF ENSDNOT00000011509.3|g.24535 ENSDNOT00000011509.3|m.24535 type:complete len:184 (+) ENSDNOT00000011509.3:1-552(+) [Dasypus_novemcinctus]
ATGGCGGGCCCGCTGGAGCTCTCGGTGCAGGATCTCAACGACCTGCTCTCGGACGGCAGCGGCTGCTACAGCCTCCCGAG
CCAGCCCTGCAACGAGGTCGCCCCGAGGATCTACGTGGGCAACGCGTCTGTGGCACAAGACATCCCCAAGCTGCAGAAAC
TGGGCATCACCCACGTCCTGAATGCTGCGGAGGGCAGGTCTTTCATGCACGTCAACACCAACGCCAACTTCTACAAGGAC
TCCAGCATCACCTATCTGGGCATCAAGGCCAACGACACTCAGGAGTTCAACCTCAGCGCCTACTTTGAAAAGGCTGCAGA
CTTCATTGACCAGGCGCTGGCTCAGAAGAACGGCCGGGTGCTTGTCCACTGCCGTGAAGGTTACAGCCGCTCCCCTACCC
TGGTCATCGCATACCTCATGATGCGCCAGAAGATGGACGTCAGGTCTGCCCTGAGCATTGTGAGGCAGAACCGTGAGATC
GGCCCTAATGACGGTTTCCTGGCCCAACTCTGCCAGCTCAATGACAGACTGGTCAAGGAGGGGAAATTGTAA

>ENSECAT00000012336.1|m.16168 ENSECAT00000012336.1|g.16168  ORF ENSECAT00000012336.1|g.16168 ENSECAT00000012336.1|m.16168 type:5prime_partial len:145 (+) ENSECAT00000012336.1:1-435(+) [Equus_caballus]
AGGTCTGTGGCTCAGGATATCCCCAAGCTGCAGAAACTGGGCATCACCCATGTCCTGAACGCTGCCGAGGGCAGGTCCTT
CATGCACGTCAACACCAACGCCAACTTCTACAAGGACTCCGGCATCACCTACCTGGGCATCAAGGCCAACGACACGCAGG
AGTTCAACCTCAGCGCCTACTTTGAAAGGGCTGCAGACTTCATTGACCAGGCCCTGGCTCAAAAGAACGGCCGAGTGCTT
GTCCACTGCCGTGAAGGTTACAGCCGCTCCCCAACTCTAGTTATCGCGTACCTCATGCTGCGTCAGAAGATGGATGTCAA
GTCTGCCCTGAGCATCGTGAGGCAGAACCGTGAGATTGGCCCCAACGATGGTTTCCTGGCCCAGCTCTGCCAGCTCAATG
ACAGACTAGTCAAGGAGGGGAAATTGAAACTCTAG

>ENST00000226004.7|m.4115 ENST00000226004.7|g.4115  ORF ENST00000226004.7|g.4115 ENST00000226004.7|m.4115 type:complete len:186 (+) ENST00000226004.7:1-558(+) [Homo_sapiens]
ATGTCGGGCTCGTTCGAGCTCTCGGTGCAGGATCTCAACGACCTGCTCTCGGACGGCAGCGGCTGCTACAGCCTCCCGAG
CCAGCCCTGCAACGAGGTCACCCCGCGGATCTACGTGGGCAACGCGTCTGTGGCTCAGGACATCCCCAAGCTGCAGAAAC
TAGGCATCACCCATGTGCTGAACGCGGCTGAGGGCAGGTCCTTCATGCACGTCAACACCAATGCCAACTTCTACAAGGAC
TCCGGCATCACATACCTGGGCATCAAGGCCAACGACACACAGGAGTTCAACCTCAGCGCTTACTTTGAAAGGGCTGCCGA
CTTCATTGACCAGGCTTTGGCTCAAAAGAATGGCCGGGTGCTCGTCCACTGCCGGGAAGGTTATAGCCGCTCCCCAACGC
TAGTTATCGCCTACCTCATGATGCGGCAGAAGATGGACGTCAAGTCTGCCCTGAGCATCGTGAGGCAGAACCGTGAGATC
GGCCCCAACGATGGCTTCCTGGCCCAGCTCTGCCAGCTCAATGACAGACTAGCCAAGGAGGGGAAGTTGAAACCCTAG

>ENSMMUT00000003334.3|m.48078 ENSMMUT00000003334.3|g.48078  ORF ENSMMUT00000003334.3|g.48078 ENSMMUT00000003334.3|m.48078 type:complete len:186 (+) ENSMMUT00000003334.3:1-558(+) [Macaca_mulatta]
ATGTCCGGCTCGTTCGAGCTCTCGGTGCAGGATCTCAACGACCTGCTCTCGGACGGCAGCGGCTGCTACAGCCTCCCGAG
CCAACCCTGCAACGAGGTCACCCCGCGGATCTACGTGGGCAACGCGTCTGTGGCTCAGGATATCCCCAAGCTGCAGAAAC
TAGGCATCACCCATGTTCTGAACGCGGCTGAGGGCAGGTCCTTCATGCACGTCAACACCAATGCCAACTTCTACAAGGAC
TCCGGCATCACATACCTGGGCATCAAGGCCAACGACACACAGGAGTTCAACCTCAGCGCTTACTTTGAAAGGGCTGCTGA
CTTCATCGACCAGGCTTTGGCTCAAAAGAATGGCCGGGTGCTCGTCCACTGCCGGGAAGGTTACAGCCGCTCTCCAACGC
TAGTTATTGCCTACCTCATGATGCGGCAGAAGATGGATGTCAAGTCTGCCCTGAGCATCGTGAGGCAGAACCGTGAGATT
GGCCCCAACGATGGCTTCCTGGCCCAGCTGTGCCAGCTCAATGACAGACTAGCCAAGGAGGGGAAGTTGAAACCCTAG

>ENSMICT00000049162.1|m.17239 ENSMICT00000049162.1|g.17239  ORF ENSMICT00000049162.1|g.17239 ENSMICT00000049162.1|m.17239 type:5prime_partial len:179 (+) ENSMICT00000049162.1:1-537(+) [Microcebus_murinus]
GTTGTGCAAGATCTCAATGACCTGCTCTCGGATGGCAGAGGCTGCTACAGCCTCCTGAGCCAGCCCTGCAACGAGGTCAC
CCCGAGGATCTACGTGGGCAACGCGTCTGTCGCTCAGGATATCCCCAAGCTGCAGAAACTGGGTATCACCCATGTCTTGA
ACGCTGCTGAGGGCAGGTCCTTCATGCACGTCAACACCAATGCCAGCTTCTACAAGGACTCTGGCATCACCTACTTGGGC
ATCAAGGCCAACGACACGCAGGAGTTCAACCTCAGCGCCTACTTCGAAAGGGCTGCAGACTTCATTGAGCAGGCCTTGGC
TCAAAAGAACGGCCAGGTGCTCGTCCACTGCCGCGAGGGTTACAGCCGCTCCCCGACTCTCGTCATCGCGTACCTTATGC
TGCAGCAGAAGATGGACGTCAAGTCTGCCGTGAGCATCATGAGGCAGAACGGTGAGATCGGCCCCAACGATGGTTTCCTG
GCCCAACTCTGCCAGCTCAATGACAGACTAGTCAAGGAGGGGAAATTGAAACTCTAG

>ENSMLUT00000005964.2|m.38792 ENSMLUT00000005964.2|g.38792  ORF ENSMLUT00000005964.2|g.38792 ENSMLUT00000005964.2|m.38792 type:complete len:186 (+) ENSMLUT00000005964.2:1-558(+) [Myotis_lucifugus]
ATGTCGGGCCCGTTCGAGCTCTCGGTGCAAGATCTCAACGACCTGCTCTCGGACGGCAGCGGCTGCTACAGCCTCCCGAG
CCAGCCCTGCAACGAGGTCACTCCCAGGGTCTACGTGGGCAACGCGTCTGTGGCTCAAGACATCCCAAAGCTGCAGAAAC
TGGGCATCACCCACGTCCTGAATGCTGCTGAGGGCAGGTCCTTCATGCACGTCAACACCAATGCCAACTTCTACAAGGAC
TCTGGCATCACCTACCTGGGCATCAAGGCCAATGACACACAAGAGTTCAACCTTAGCGTCTACTTTGAAAGGGCTGCAGA
CTTCATTGACCAGGCCTTGGCTCAAAACAATGGCCGTGTGCTGGTCCACTGCCGTGAAGGTTATAGCCGCTCCCCAACTC
TAGTGATCGCATACCTCATGATGCGTCAGAAGATGGATGTCAAGTCTGCCCTGAGCATCGTGAGACAGAACCGTGAGATC
GGCCCCAATGACGGTTTCCTGGCCCAGCTCTGCCAGCTCAATGACAGACTAGTCAGGGAGGGGAAGTTGAAACTCTAG

>lcl|NW_004438694.1_cds_XP_004286064.1_27102|m.48185 lcl|NW_004438694.1_cds_XP_004286064.1_27102|g.48185  ORF lcl|NW_004438694.1_cds_XP_004286064.1_27102|g.48185 lcl|NW_004438694.1_cds_XP_004286064.1_27102|m.48185 type:complete len:186 (+) lcl|NW_004438694.1_cds_XP_004286064.1_27102:1-558(+) [Orcinus_orca]
ATGTCGGGCCCGTTTGAGCTCTCGGTGCAGGATCTCAACGACCTGCTGTCGGACGGCAGCGGCTGCTACAGCCTCCCGAG
CCAGCCCTGCAACGAGGTCACCCCCAGGATCTACGTGGGCAACGCGTCTGTGGCTCAAGACATCCCCAAGCTGCAGAAAC
TGGGCATCACCCATGTCCTGAATGCGGCCGAGGGCAGGTCCTTCATGCACGTCAATACCAGTGCCAACTTCTACAAGGAC
TCTGGCATCACCTACCTGGGCATCAAGGCCAACGACACACAGGAGTTCAACCTCAGCGCCTACTTTGAAAGGGCGGCAGA
CTTCATCGACCAGGCCCTGGCTCAGAAGAACGGCCGAGTGCTCGTCCACTGCCGTGAGGGTTACAGCCGCTCCCCGACTC
TCGTCATCGCGTATCTCATGATGCGTCAGAAGATGGATGTCAAGTCTGCCCTGAGCATCGTCAGGCAGAACCGTGAGATC
GGCCCCAATGATGGTTTCCTGGCCCAGCTCTGCCAGCTCAATGATAGACTAGTCAAGGAGGGGAAATTGAAACTCTAG

>ENSPPYT00000009767.1|m.20580 ENSPPYT00000009767.1|g.20580  ORF ENSPPYT00000009767.1|g.20580 ENSPPYT00000009767.1|m.20580 type:complete len:186 (+) ENSPPYT00000009767.1:1-558(+) [Pongo_abelii]
ATGTCGGGCTCGTTCGAGCTCTCGGTGCAGGATCTCAACGACCTGCTCTCGGACGGCAGCGGCTGCTACAGCCTCCCGAG
CCAGCCCTGCAACGAGGTCACCCCGCGGATCTACGTGGGCAACGCGTCTGTGGCTCAGGATATCCCCAAGCTGCAGAAAC
TAGGCATCACCCATGTGCTGAACGCGGCTGAGGGCAGGTCCTTCATGCACGTCAACACCAATGCCAACTTCTACAAGGAC
TCCGGCATCACATACCTGGGCATCAAGGCCAACGACACACAGGAGTTCAACCTCAGCGCTTACTTTGAAAGGGCTGCCGA
CTTCATTGACCAGGCTTTGGCTCAAAAGAATGGCCGGGTGCTCGTCCACTGCCGGGAAGGTTACAGCCGCTCCCCAACGC
TAGTTATCGCCTACCTCATGATGCGGCAGAAGATGGACGTCAAGTCTGCCCTGAGCATCGTGAGGCAGAACCGTGAGATC
GGCCCCAACGATGGCTTCCTGGCCCAGCTCTGCCAACTCAATGACAGACTAGCCAAGGAGGGGAAGTTGAAACCCTAG

>ENSSART00000001182.1|m.2918 ENSSART00000001182.1|g.2918  ORF ENSSART00000001182.1|g.2918 ENSSART00000001182.1|m.2918 type:complete len:186 (+) ENSSART00000001182.1:1-558(+) [Sorex_araneus]
ATGTCGGGCCCGTTCGAGCTCTCGGTGCAGGACCTCAACGACCTGCTGTCGGACGGCAGCGGCTGCTACAGCCTGCCGAG
CCAGCCCTGCAACGAGGTCAGCCCCCGGATCTACGTGGGCAACGCGTCTGTGGCTCAAGACATCCCCAGGCTGCAAAAGC
TGGGCATCACTCACGTCCTGAACGCCGCCGAAGGCAGGTCCTTCATGCATGTCAACACCAGTGCCAGCTTCTACAAGGAC
TCGGGCATCACCTACCTGGGCATCAAGGCCAACGACACGCAGGACTTCAACCTCAGCGCCTTCTTCGAAAAGGCCGCAGA
CTTCATCGACCAGGCCCTGGCTCAGAAGAACGGCCGAGTGCTTGTCCACTGCCGTGAAGGGTACAGCCGCTCCCCCACGC
TGGTCATCGCGTACCTCATGATGCGCCAGAAGATGGACGTCAAGTCCGCCCTGAGCGTCGTCCGGCAGAACCGGGAGATC
GGCCCCAATGATGGTTTCCTGGCCCAGCTCTGCCAGCTCAACGACAGACTCGCCAAGGAGGGGAAGGTCAAACTCTAG

>ENSSSCT00000024088.2|m.16817 ENSSSCT00000024088.2|g.16817  ORF ENSSSCT00000024088.2|g.16817 ENSSSCT00000024088.2|m.16817 type:complete len:186 (+) ENSSSCT00000024088.2:1-558(+) [Sus_scrofa]
ATGTCGGGCCCGGTGGAGCTCTCGGTGCAGGATCTCAACGACCTGCTCTCGGACGGCAGCGGCTGTTACAGCCTCCCAAG
CCAGCCCTGCAACGAGGTCACCCCCAGGATCTACGTGGGCAACGCGTCTGTGGCTCAGGACATCCCCAAGCTGCAGAAAC
TGGGCATCACTCATGTCCTGAATGCGGCTGAGGGCAGGTCTTTCATGCACGTCAACACCAATGCCAACTTCTACAAGGAC
TCAGGCATCACCTACCTGGGCATCAAGGCCAACGACACGCAGGAGTTCAACCTCAGCGCCTACTTTGAAAAGGCGGCGGA
CTTCATCGACCAGGCCCTGGCTCAGAAGAATGGCCGAGTGCTCGTCCACTGCCGAGAAGGGTACAGCCGCTCCCCAACCC
TTGTCATCGCGTACCTCATGCTGCGTCAGAGGATGGACGTCAGGTCTGCCCTGAGCATCGTGAGGCAGAACCGTGAGATC
GGCCCCAACGATGGCTTCCTGGCCCAGCTCTGCCAGCTCAATGACAGACTCATCAAGGAGGGGAAACTGAAACGCTAG

>ENSTTRT00000005134.1|m.31051 ENSTTRT00000005134.1|g.31051  ORF ENSTTRT00000005134.1|g.31051 ENSTTRT00000005134.1|m.31051 type:complete len:186 (+) ENSTTRT00000005134.1:1-558(+) [Tursiops_truncatus]
ATGTCGGGCCCGTTTGAGCTCTCGGTGCAGGATCTCAACGACCTGCTGTCGGACGGCAGCGGCTGCTACAGCCTCCCGAG
CCAGCCCTGCAACGAGGTCACCCCCAGGATCTACGTGGGCAACGCGTCTGTGGCTCAAGACATCCCCAAGCTGCAGAAAC
TGGGCATCACCCATGTCCTGAATGCGGCCGAGGGCAGGTCCTTCATGCACGTCAATACCAGTGCCAACTTCTACAAGGAC
TCTGGCATCACCTACCTGGGCATCAAGGCCAACGACACACAGGAGTTCAACCTCAGCGCCTACTTTGAAAAGGCGGCAGA
CTTCATCGACCAGGCCCTGGCTCAGAAGAACGGCCGAGTGCTCGTCCACTGCCGTGAGGGTTACAGCCGCTCCCCGACTC
TCGTCATCGCGTATCTCATGATGCGTCAGAAGATGGATGTCAAGTCTGCCCTGAGCATCGTCAGGCAGAACCGTGAGATC
GGCCCCAACGATGGTTTCCTGGCCCAGCTCTGCCAGCTCAATGATAGACTAGTCAAGGAGGGGAAATTGAAACTCTAG

>DUSP3|ENSG00000108861 [cellage_279]
ATGTCGGGCTCGTTCGAGCTCTCGGTGCAGGATCTCAACGACCTGCTCTCGGACGGCAGCGGCTGCTACAGCCTCCCGAG
CCAGCCCTGCAACGAGGTCACCCCGCGGATCTACGTGGGCAACGCGTCTGTGGCTCAGGACATCCCCAAGCTGCAGAAAC
TAGGCATCACCCATGTGCTGAACGCGGCTGAGGGCAGGTCCTTCATGCACGTCAACACCAATGCCAACTTCTACAAGGAC
TCCGGCATCACATACCTGGGCATCAAGGCCAACGACACACAGGAGTTCAACCTCAGCGCTTACTTTGAAAGGGCTGCCGA
CTTCATTGACCAGGCTTTGGCTCAAAAGAATGGCCGGGTGCTCGTCCACTGCCGGGAAGGTTATAGCCGCTCCCCAACGC
TAGTTATCGCCTACCTCATGATGCGGCAGAAGATGGACGTCAAGTCTGCCCTGAGCATCGTGAGGCAGAACCGTGAGATC
GGCCCCAACGATGGCTTCCTGGCCCAGCTCTGCCAGCTCAATGACAGACTAGCCAAGGAGGGGAAGTTGAAACCCTAG
