# Supplementary material for: A multidimensional systems biology analysis of cellular senescence in aging and disease
Source: Genome Biol. 2020 Apr 7;21:91. doi: 10.1186/s13059-020-01990-9 (PMC7333371; doi:10.1186/s13059-020-01990-9)
Supplement: Supplementary file 3 — 271 CellAge orthogroups. Directory containing FASTA files of CellAge orthogroups. [file 13059_2020_1990_MOESM3_ESM.zip › SI Cellage_Orthologous-Groups/ENSG00000162385.fa]

>lcl|AC_000160.1_cds_NP_001029417.1_6080|m.6444 lcl|AC_000160.1_cds_NP_001029417.1_6080|g.6444  ORF lcl|AC_000160.1_cds_NP_001029417.1_6080|g.6444 lcl|AC_000160.1_cds_NP_001029417.1_6080|m.6444 type:complete len:147 (+) lcl|AC_000160.1_cds_NP_001029417.1_6080:1-441(+) [Bos_taurus]
ATGGAGAGTGACTTTTACCTGCGTTACTACGTGGGGCACAAAGGCAAATTCGGCCACGAATTCCTGGAATTTGAGTTCCG
GCCCGACGGGAAATTGAGATATGCCAACAACAGCAATTACAAAAATGATGTCATGATCAGAAAAGAGGCTTATGTACATA
AAAGTGTGATGGAGGAACTGAAGAGAATAATTGATGACAGTGAAATTACCAAAGAGGATGATGCCTTGTGGCCTCCTCCT
GACCGAGTGGGCCGGCAGGAGCTTGAAATTGTCATTGGTGACGAACACATTTCTTTCACAACATCAAAAATTGGTTCCCT
TATTGATGTCAATCAATCCAAGGATCCAGAAGGCTTACGAGTATTTTATTATCTTGTCCAGGACCTGAAGTGTTTGGTCT
TCAGTCTTATTGGATTACACTTCAAGATTAAGCCAATCTAG

>ENSCJAT00000075204.1|m.42770 ENSCJAT00000075204.1|g.42770  ORF ENSCJAT00000075204.1|g.42770 ENSCJAT00000075204.1|m.42770 type:complete len:147 (+) ENSCJAT00000075204.1:1-441(+) [Callithrix_jacchus]
ATGGAGAGTGACTTTTATCTACGTTACTACGTGGGGCACAAGGGCAAGTTCGGCCACGAGTTCCTGGAGTTTGAGTTCCG
ACCAGACGGGAAATTAAGATACGCCAACAACAGCAATTACAAGAATGATGTCATGATCAGAAAAGAGGCTTATGTACATA
AAAGTGTGATGGAGGAACTGAAGAGAATAATTGATGACAGTGAAATTACCAAAGAGGATGATGCGTTGTGGCCTCCTCCT
GACCGAGTGGGCCGGCAGGAGCTTGAAATCGTTATTGGAGATGAACACATTTCTTTTACAACATCAAAAATTGGTTCCCT
TATTGATGTCAATCAATCCAAGGATCCAGAAGGCTTACGAGTATTTTATTATCTTGTCCAGGACCTGAAGTGTTTGGTCT
TCAGTCTTATTGGATTACACTTCAAGATCAAACCAATCTAG

>ENSCCAT00000049124.1|m.43980 ENSCCAT00000049124.1|g.43980  ORF ENSCCAT00000049124.1|g.43980 ENSCCAT00000049124.1|m.43980 type:complete len:150 (+) ENSCCAT00000049124.1:1-450(+) [Cebus_capuchinus]
ATGAGGTTGAGCCTGAGTGACTTTTATCTACGTTACTACGTGGGGCACAAGGGCAAGTTCGGCCACGAGTTCCTGGAGTT
CGAGTTCCGACCGGACGGGAAATTAAGATATGCCAACAACAGCAATTACAAGAATGATGTCATGATCAGAAAAGAGGCTT
ATGTACATAAAAGCGTGATGGAGGAACTGAAGAGAATAATTGATGACAGTGAAATTACCAAAGAGGATGATGCGCTGTGG
CCTCCTCCTGACCGAGTGGGCCGGCAGGAGCTTGAAATCGTTATTGGAGATGAACACATTTCTTTTACAACATCAAAAAT
TGGTTCCCTTATTGATGTCAATCAATCCAAGGATCCAGAAGGCTTACGAGTATTTTATTATCTTGTCCAGGACCTGAAGT
GTTTGGTCTTCAGTCTTATTGGATTACACTTCAAGATTAAACCAATCTAG

>lcl|NW_004558706.1_cds_XP_004699468.1_3681|m.7421 lcl|NW_004558706.1_cds_XP_004699468.1_3681|g.7421  ORF lcl|NW_004558706.1_cds_XP_004699468.1_3681|g.7421 lcl|NW_004558706.1_cds_XP_004699468.1_3681|m.7421 type:complete len:103 (+) lcl|NW_004558706.1_cds_XP_004699468.1_3681:1-309(+) [Echinops_telfairi]
ATGATCAGAAAAGAGGCTTATGTACATAAAAGTGTGATGGAAGAACTAAAGAGAATAATTGACGACAGTGAAATTACCAA
GGAGGATGATGCTTTGTGGCCTCCTCCTGACCGAGTTGGCCGGCAGGAGCTTGAAATCGTCATTGGAGATGAACACATTT
CATTCACCACCTCAAAAATTGGTTCCCTTATTGATGTTAATCAGTCAAAGGATCCAGAAGGCTTACGAGTATTTTATTAT
CTTGTCCAGGACCTGAAGTGTTTGGTCTTCAGTCTTATTGGATTACACTTCAAAATTAAGCCAATCTAG

>ENSECAT00000022102.1|m.33933 ENSECAT00000022102.1|g.33933  ORF ENSECAT00000022102.1|g.33933 ENSECAT00000022102.1|m.33933 type:complete len:147 (+) ENSECAT00000022102.1:1-441(+) [Equus_caballus]
ATGGAGAGTGACTTTTATCTGCGTTACTACGTAGGTCACAAGGGCAAGTTCGGCCACGAGTTTCTGGAGTTTGAATTCCG
ACCCGACGGGAAATTGAGATATGCCAACAACAGCAATTACAAAAATGATGTCATGATCAGAAAAGAGGCTTACGTACATA
AAAGTGTGATGGAGGAACTGAAGAGAATCATTGATGACAGTGAAATTACCAAAGAGGATGATGCTTTGTGGCCTCCTCCT
GACAGAGTGGGCCGGCAGGAGCTTGAAATTGTCATTGGAGATGAACACATTTCTTTCACAACATCAAAAATCGGTTCCCT
TATTGATGTCAATCAATCCAAGGATCCAGAAGGCTTACGAGTATTTTATTATCTTGTCCAGGACCTGAAGTGTTTGGTCT
TCAGTCTTATTGGATTACACTTCAAGATTAAGCCAATCTAG

>ENSHGLT00000002220.1|m.3359 ENSHGLT00000002220.1|g.3359  ORF ENSHGLT00000002220.1|g.3359 ENSHGLT00000002220.1|m.3359 type:complete len:147 (+) ENSHGLT00000002220.1:1-441(+) [Heterocephalus_glaber]
ATGGAGAGTGACTTTTATCTGCGTTACTACGTGGGTCACAAAGGCAAGTTCGGTCACGAGTTCCTGGAGTTCGAGTTCCG
ACCCGATGGGAAATTGAGATATGCCAACAACAGCAATTACAAAAATGATGTTATGATCAGAAAAGAGGCCTATGTACATA
AAAGTGTGATGGAGGAACTGAAGAGAATAATTGATGACAGTGAAATTACCAAAGAGGATGACGCTTTGTGGCCTCCTCCT
GACCGAGTAGGCCGGCAGGAGCTTGAAATCGTCATTGGAGATGAACACATTTCTTTCACAACATCAAAAATTGGTTCTCT
TATTGATGTCAATCAGTCCAAGGACCCAGAAGGCTTAAGAGTATTTTATTATCTTGTCCAGGACCTGAAGTGTTTGGTCT
TCAGTCTTATTGGATTACACTTTAAGATTAAACCAATTTAG

>ENST00000371470.7|m.56732 ENST00000371470.7|g.56732  ORF ENST00000371470.7|g.56732 ENST00000371470.7|m.56732 type:complete len:147 (+) ENST00000371470.7:1-441(+) [Homo_sapiens]
ATGGAGAGTGACTTTTATCTGCGTTACTACGTGGGGCACAAGGGCAAGTTCGGCCACGAGTTCCTGGAGTTTGAGTTTCG
ACCGGACGGGAAGTTAAGATATGCCAACAACAGCAATTACAAGAATGATGTCATGATCAGAAAAGAGGCTTATGTACATA
AAAGCGTGATGGAGGAACTGAAGAGAATAATTGACGACAGTGAAATTACCAAAGAGGATGATGCATTGTGGCCTCCTCCT
GACCGAGTGGGCCGGCAGGAGCTTGAAATCGTCATTGGAGATGAACACATTTCTTTTACAACATCAAAAATTGGTTCCCT
TATTGATGTCAATCAATCCAAGGATCCAGAAGGCTTACGAGTATTTTATTATCTTGTCCAGGACCTGAAGTGTTTGGTCT
TCAGTCTTATTGGATTACACTTCAAGATTAAACCAATCTAG

>ENSMMUT00000058154.1|m.17226 ENSMMUT00000058154.1|g.17226  ORF ENSMMUT00000058154.1|g.17226 ENSMMUT00000058154.1|m.17226 type:complete len:132 (+) ENSMMUT00000058154.1:1-396(+) [Macaca_mulatta]
ATGGAGAGTGACTTTTATCTGCGTTACTACGTGGGGCACAAGGGGAAGTTAAGATATGCCAACAACAGCAATTACAAGAA
TGATGTCATGATCAGAAAAGAGGCTTATGTACATAAAAGCGTGATGGAGGAACTGAAGAGAATAATCGATGACAGTGAAA
TTACCAAAGAGGATGATGCATTGTGGCCTCCTCCTGACCGAGTGGGCCGGCAGGAGCTTGAAATCGTCATTGGAGATGAA
CACATTTCTTTTACAACATCAAAAATTGGTTCCCTTATTGATGTCAATCAATCCAAGGATCCAGAAGGCTTACGAGTATT
TTATTATCTTGTCCAGGACCTGAAGTGTTTGGTCTTCAGTCTTATTGGATTACACTTCAAGATTAAACCAATCTAG

>ENSMUST00000030348.5|m.22316 ENSMUST00000030348.5|g.22316  ORF ENSMUST00000030348.5|g.22316 ENSMUST00000030348.5|m.22316 type:complete len:147 (+) ENSMUST00000030348.5:1-441(+) [Mus_musculus]
ATGGAGAGTGACTTTTACCTGCGTTACTACGTGGGCCACAAAGGCAAGTTCGGTCATGAGTTCCTGGAGTTTGAATTCCG
ACCTGACGGTAAATTGCGATACGCCAACAACAGCAATTACAAAAATGACGTCATGATCAGGAAAGAGGCTTATGTGCATA
AAAGTGTGATGGAAGAGTTAAAGAGAATTATTGATGACAGTGAAATCACCAAAGAAGATGATGCTCTGTGGCCCCCTCCT
GATCGCGTGGGCCGGCAGGAGCTTGAAATTGTCATTGGAGATGAACACATTTCTTTCACAACATCAAAAATTGGTTCCCT
TATTGATGTCAACCAGTCCAAGGATCCGGAAGGCTTGCGAGTATTTTATTATCTTGTCCAGGACCTGAAGTGTTTAGTCT
TCAGTCTGATTGGATTACACTTCAAGATTAAACCAATCTAG

>ENSMLUT00000002442.2|m.19502 ENSMLUT00000002442.2|g.19502  ORF ENSMLUT00000002442.2|g.19502 ENSMLUT00000002442.2|m.19502 type:5prime_partial len:149 (+) ENSMLUT00000002442.2:1-447(+) [Myotis_lucifugus]
CGAGCCATGGAGAGTGACTTTTATCTGCGTTACTACGTGGGTCACAAGGGCAAGTTCGGCCACGAATTCCTGGAATTTGA
GTTCCGACCGGATGGGAAATTGAGATATGCCAACAACAGCAATTACAAGAATGATGTCATGATCAGAAAAGAGGCTTATG
TACATAAGAGTGTGATGGAGGAACTGAAGAGAATAATCGATGACAGTGAAATTACCAAAGAGGATGATGCTTTGTGGCCT
CCCCCGGACCGAGTGGGCCGGCAGGAGCTTGAAATCGTCATTGGAGATGAACACATTTCTTTCACAACATCAAAAATTGG
TTCCCTCATTGATGTCAATCAATCCAAGGACCCAGAAGGCTTACGAGTATTTTATTATCTTGTCCAGGACCTGAAGTGTT
TGGTCTTCAGTCTTATTGGATTACACTTCAAGATTAAACCAATCTAG

>lcl|NW_004438473.1_cds_XP_004273884.1_13202|m.23063 lcl|NW_004438473.1_cds_XP_004273884.1_13202|g.23063  ORF lcl|NW_004438473.1_cds_XP_004273884.1_13202|g.23063 lcl|NW_004438473.1_cds_XP_004273884.1_13202|m.23063 type:complete len:147 (+) lcl|NW_004438473.1_cds_XP_004273884.1_13202:1-441(+) [Orcinus_orca]
ATGGAGAGTGATTTCTATCTGCGTTACTATGTGGGTCACAAGGGCAAATTCGGCCACGAATTCCTGGAGTTTGAGTTCCG
GCCGGACGGGAAATTGAGATACGCCAACAACAGCAATTACAAAAATGATGTCATGATCAGAAAAGAGGCTTATGTACATA
GAAGTGTGATGGAGGAACTGAAGAGAATAATTGATGACAGTGAAATTACCAAAGAGGATGATGCTCTGTGGCCTCCTCCT
GACCGAGTGGGCCGGCAGGAGCTTGAAATTGTCATTGGAGATGAACATATTTCTTTCACAACGTCAAAAATTGGTTCCCT
TATTGATGTCAATCAATCCAAGGATCCAGAAGGCTTACGAGTATTTTATTATCTTGTCCAGGACCTGAAGTGTTTGGTCT
TCAGTCTTATTGGATTACACTTCAAGATCAAGCCAATCTAG

>ENSOANT00000032327.2|m.12569 ENSOANT00000032327.2|g.12569  ORF ENSOANT00000032327.2|g.12569 ENSOANT00000032327.2|m.12569 type:internal len:122 (+) ENSOANT00000032327.2:1-363(+) [Ornithorhynchus_anatinus]
TTTATTTTTCCTCCAACAGGGAAGTTGAGATACGCCAACAACAGTAATTACAAAAACGATGTCATGATCAGAAAAGAGGC
TTATGTACACAAGAGTGTGATGGAGGAACTGAAAAGAATAATTGATGACAGTGAGATCACAAAAGAAGACGATGCCCTGT
GGCCCCCAGACAGAGTCGGCCGGCAGGAACTGGAGATCGTCATTGGCGAACACATTTCCTTCACCACGTCTAAAATCGGC
TCCCTTATTGACGTGAATCAGTCCAAGGATCCCGAAGGCTTACGGGTATTCTACTACCTGGTTCAGGACCTCAAGTGTTT
GGTGTTCAGTCTCATTGGATTACACTTCAAGATCAAGCCCATT

>ENSOCUT00000001878.2|m.43186 ENSOCUT00000001878.2|g.43186  ORF ENSOCUT00000001878.2|g.43186 ENSOCUT00000001878.2|m.43186 type:5prime_partial len:149 (+) ENSOCUT00000001878.2:1-447(+) [Oryctolagus_cuniculus]
CGAGCCATGGAGAGTGACTTTTACCTGCGCTACTACGTGGGTCACAAGGGCAAGTTCGGCCACGAGTTCCTGGAGTTTGA
GTTCCGACCTGACGGGAAATTGAGATACGCCAACAACAGTAATTACAAAAATGATGTCATGATCAGAAAAGAGGCTTATG
TACATAAAAGTGTGATGGAGGAACTGAAGAGAATAATTGATGACAGTGAAATTACCAAAGAAGATGATGCTTTGTGGCCT
CCTCCTGACCGAGTGGGCCGGCAGGAGCTTGAAATCGTTATTGGTGATGAACACATTTCTTTCACAACATCGAAAATTGG
TTCCCTTATTGATGTCAATCAGTCCAAGGACCCAGAAGGCTTACGAGTATTTTATTATCTTGTCCAGGACCTGAAGTGTT
TGGTCTTCAGTCTTATTGGATTACACTTCAAGATTAAACCAATCTAG

>ENSPPYT00000001602.2|m.40473 ENSPPYT00000001602.2|g.40473  ORF ENSPPYT00000001602.2|g.40473 ENSPPYT00000001602.2|m.40473 type:complete len:147 (+) ENSPPYT00000001602.2:1-441(+) [Pongo_abelii]
ATGGAGAGTGACTTTTATCTGCGTTACTACGTGGGGCACAAGGGCAAGTTCGGCCACGAGTTCCTGGAGTTTGAGTTTCG
ACCGGACGGGAAGTTAAGATATGCCAACAACAGCAATTACAAGAATGATGTCATGATCAGAAAAGAGGCTTATGTACATA
AAAGCGTGATGGAGGAACTAAAGAGAATAATTGATGACAGTGAAATTACCAAAGAGGATGATGCACTGTGGCCTCCTCCT
GACCGAGTGGGCCGGCAGGAGCTTGAAATCGTCATTGGAGATGAACACATTTCTTTTACAACATCAAAAATTGGTTCTCT
TATTGATGTCAATCAATCCAAGGATCCAGAAGGCTTACGAGTATTTTATTATCTTGTCCAGGACCTGAAGTGTTTGGTCT
TCAGTCTTATTGGATTACACTTCAAGATTAAACCAATCTAG

>ENSSART00000012081.1|m.27841 ENSSART00000012081.1|g.27841  ORF ENSSART00000012081.1|g.27841 ENSSART00000012081.1|m.27841 type:complete len:147 (+) ENSSART00000012081.1:1-441(+) [Sorex_araneus]
ATGGAGAGTGATTTTTATCTGCGGTACTACGTGGGTCACAAGGGAAAATTCGGTCACGAATTCCTGGAATTTGAGTTCCG
GCCAGACGGGAAATTGAGATATGCCAACAACAGCAATTACAAAAACGATGTCATGATCCGGAAAGAGGCTTACGTACATA
AAAGTGTAATGGAGGAACTGAAGAGAATCATCGATGACAGTGAAATTACCAAGGAGGATGATGCGCTGTGGCCACCTCCT
GACCGCGTGGGCCGACAGGAACTTGAGATTGTCATTGGAGATGAACACATCTCTTTTACAACATCAAAAATTGGTTCTCT
TATTGATGTCAATCAGTCCAAGGATCCGGAAGGCTTACGAGTATTTTATTACCTTGTTCAGGATCTGAAGTGTTTGGTCT
TCAGTCTTATTGGATTGCACTTCAAGATTAAGCCAATCTAA

>ENSSSCT00000004261.3|m.21598 ENSSSCT00000004261.3|g.21598  ORF ENSSSCT00000004261.3|g.21598 ENSSSCT00000004261.3|m.21598 type:complete len:147 (+) ENSSSCT00000004261.3:1-441(+) [Sus_scrofa]
ATGGAAAGTGACTTCTATCTGCGTTACTACGTGGGTCACAAGGGCAAATTCGGCCACGAATTCCTGGAGTTTGAGTTTCG
ACCCGACGGGAAATTGAGATATGCCAACAACAGCAATTACAAAAATGATGTCATGATCAGAAAAGAGGCTTATGTACATA
AAAGTGTGATGGAGGAACTAAAGAGGATAATTGATGACAGTGAAATTACCAAAGAGGATGATGCTTTGTGGCCTCCTCCT
GACCGAGTAGGTCGGCAGGAGCTTGAAATTGTCATTGGGGATGAACACATTTCCTTCACAACATCAAAAATTGGTTCACT
GATTGATGTCAATCAATCTAAGGATCCAGAAGGCTTACGAGTATTTTATTATCTTGTCCAGGACCTGAAATGTTTGGTCT
TCAGTCTTATCGGATTACACTTCAAGATTAAACCAATCTAG

>ENSTTRT00000001035.1|m.12756 ENSTTRT00000001035.1|g.12756  ORF ENSTTRT00000001035.1|g.12756 ENSTTRT00000001035.1|m.12756 type:complete len:148 (+) ENSTTRT00000001035.1:1-444(+) [Tursiops_truncatus]
ATGGAGAGTGATTTCTACCTGCGTTACTATGTGGGTCACGGCAAATTCGGCCACGAATTTCCGAAGTTTGAGTTCCCGGC
CGGGACGGGTGGGAAATTGAGATACGCCAACAACAGCAATTACAAAAATGATGTCATGATCAGAAAAGAGGCTTATGTAC
ATAGAAGTGTGATGGAGGAACTGAAGAGAATAATTGATGACAGTGAAATTACCAAAGAGGATGATGCTCTGTGGCCTCCT
CCTGACCGAGTGGGCCGGCAGGAGCTTGAAATTGTCATTGGAGATGAACATATTTCTTTCACAACGTCAAAAATTGGTTC
CCTTATTGATGTCAATCAATCCAAGGATCCAGAAGGCTTACGAGTATTTTATTATCTTGTCCAGGACCTGAAGTGTTTGG
TCTTCAGTCTTATTGGATTACACTTCAAGATCAAGCCAATCTAG

>MAGOH|ENSG00000162385 [cellage_279]
ATGGAGAGTGACTTTTATCTGCGTTACTACGTGGGGCACAAGGGCAAGTTCGGCCACGAGTTCCTGGAGTTTGAGTTTCG
ACCGGACGGGAAGTTAAGATATGCCAACAACAGCAATTACAAGAATGATGTCATGATCAGAAAAGAGGCTTATGTACATA
AAAGCGTGATGGAGGAACTGAAGAGAATAATTGACGACAGTGAAATTACCAAAGAGGATGATGCATTGTGGCCTCCTCCT
GACCGAGTGGGCCGGCAGGAGCTTGAAATCGTCATTGGAGATGAACACATTTCTTTTACAACATCAAAAATTGGTTCCCT
TATTGATGTCAATCAATCCAAGGATCCAGAAGGCTTACGAGTATTTTATTATCTTGTCCAGGACCTGAAGTGTTTGGTCT
TCAGTCTTATTGGATTACACTTCAAGATTAAACCAATCTAG
