# Supplementary material for: A multidimensional systems biology analysis of cellular senescence in aging and disease
Source: Genome Biol. 2020 Apr 7;21:91. doi: 10.1186/s13059-020-01990-9 (PMC7333371; doi:10.1186/s13059-020-01990-9)
Supplement: Supplementary file 3 — 271 CellAge orthogroups. Directory containing FASTA files of CellAge orthogroups. [file 13059_2020_1990_MOESM3_ESM.zip › SI Cellage_Orthologous-Groups/ENSG00000136450.fa]

>ENSDNOT00000012591.1|m.10613 ENSDNOT00000012591.1|g.10613  ORF ENSDNOT00000012591.1|g.10613 ENSDNOT00000012591.1|m.10613 type:complete len:222 (+) ENSDNOT00000012591.1:1-666(+) [Dasypus_novemcinctus]
ATGTCGGGCTGGGCAGACGAACGCGGCGGTGAGGGCGACGGGCGCATCTACGTGGGAAACCTTCCGACCGACGTGCGCGA
GAAGGACCTGGAGGACTTGTTCTACAAGTACGGCCGCATCCGCGAGATCGAGCTCAAGAACCGGCACGGCCTCGTGCCCT
TCGCCTTCGTGCGCTTCGAGGACCCCCGAGATGCCGAGGATGCAATTTATGGAAGGAATGGTTATGATTATGGCCAGTGT
CGGCTTCGTGTGGAGTTTCCCAGGACTTACGGAGGTCGGGGCGGATGGCCCCGTGGTGGGAGGAATGGGCCTCCCACAAG
AAGATCTGATTTCCGAGTTCTTGTTTCAGGACTTCCTCCATCAGGCAGCTGGCAGGACCTGAAGGATCACATGCGAGAGG
CTGGGGATGTCTGTTATGCAGATGTGCAGAAGGATGGAATGGGGATGGTTGAATATCTCAGAAAAGAAGACATGGAATAT
GCCCTGCGTAAACTGGATGACACCAAATTCCGCTCTCATGAGGGTGAAACTTCCTACATCCGAGTTTATCCAGAGAGAAG
CACCAGCTATGGCTACTCACGGTCTCGATCTGGATCAAGGGGCCGTGACTCTCCATACCAAAGCAGGGGTTCCCCACACT
ACTTCTCCCCTTTCAGGCCCTACTGA

>ENSMMUT00000023167.3|m.12052 ENSMMUT00000023167.3|g.12052  ORF ENSMMUT00000023167.3|g.12052 ENSMMUT00000023167.3|m.12052 type:complete len:286 (+) ENSMMUT00000023167.3:1-858(+) [Macaca_mulatta]
ATGCAATGGTCGCAGCCGCGTCCCTTTAAGAGAACTCCTTTTGCCTCCGCCGACCCCTTCGCTTCCGCTCCGCGTTCCCA
CAATGCAGTGCGGCTGAGCGCCTCGGAACCCGCGGGGACGCTGCGGGGGACCGTGCTGAGGCGGCGGGCGGCGGCGGCGA
CGTGGGCTGCGGCGGGCCCGCGGCGTCTGGCGGTGCGGGTGGGTGTCGGGCTGGAGGGCGACGGGCGCATCTACCGGCGC
ATCTACGTGGGGATCCTTCCGACCGACGTGCGCGAGGACCTGGAGGGCCTGTGCTACAAGTACAGCCGCAACCGCGAGAT
CGAGCTCAAGAACCGGCACGGCCTCGTGCCCTTCGCCTTCGTGCGCTTCGAAGACCCCCGAGATGCAGAGGATGCTATTT
ATGGAAGAAATGGTTATGATTATGGCCAGTGTCGGCTTCGTGTGGAGTTCCCCAGGACTTATGGAGGTCGGGGTGGGTGG
CCCCGTGGTGGGAGGAATGGGCCTCCTACAAGAAGATCTGATTTCCGAGTTCTTGTTTCAGGACTTCCTCCATCAGGCAG
CTGGCAGGACCTGAAGGATCACATGCGAGAAGCTGGGGATGTCTGTTATGCTGATGTGCAGAAGGATGGAGTGGGGATGG
TCGAGTATCTCAGAAAAGAAGATATGGAATATGCCCTGCGTAAACTGGATGACACCAAATTCCGCTCTCATGAGGGTGAA
ACTTCCTACATCCGAGTTTATCCTGAGAGAAGCACCAGCTATGGCTACTCACGGTCTCGGTCTGGGTCAAGGGGCCGTGA
CTCTCCATACCAAAGCAGGGGTTCCCCACACTACTTCTCTCCTTTCAGGCCCTACTGA

>ENSMODT00000003917.2|m.22165 ENSMODT00000003917.2|g.22165  ORF ENSMODT00000003917.2|g.22165 ENSMODT00000003917.2|m.22165 type:5prime_partial len:215 (+) ENSMODT00000003917.2:1-645(+) [Monodelphis_domestica]
GAAGATGACCAGAGCCACGACAACGACGAGAGGATCTACGTAGAGAATCTCCCGGCGGACGTGAGAGAGAAAGATCTGGA
GGACCTGTTCTACAAGTACGGCCGCATCCGGGACATCGAGCTCAAGAACCGCCGGGGCCTGGCGCCCTTCGCCTTCGTAC
GCTTCGAGGACCCCAGGGATGCAGAAGATGCTATTTATGGAAGGAATGGTTATGATTATGGCCAGTGCCGGCTTCGTGTG
GAGTTACCCAGGAATCCTGGGGGTGGAGGGCCCCGTGGGAGGACTGGACCACCATCAAGAAGATCTGAATTTCGAGTTCT
TGTCTCAGGCCTTCCTCCCTCAGGCAGCTGGCAGGATTTGAAGGATCACATGCGAGAAGCTGGGGGTGTGTGTTATGCAG
ATGTGCAGAAAGATGGCATGGGGGTGGTTGAGTTCCTCCGCAAGGAAGACATGGAATACGCCCTGCGGAGACTGGACGAC
TCCAAATTCCGTTCTCATGAGGGTGAAACTTCCTATATCAGAGTTTATCCAGAAAGAAGCACCAGCTATGGCTACTCCCG
GTCCCGGTCAGGGTCAAGGGGCCGTGATTCTCCATACCAAAGCAGGGGCTCCCCATACTACACTTCTCCCTATGCTCCAT
ACTGA

>ENSSSCT00000010856.3|m.7510 ENSSSCT00000010856.3|g.7510  ORF ENSSSCT00000010856.3|g.7510 ENSSSCT00000010856.3|m.7510 type:complete len:222 (+) ENSSSCT00000010856.3:1-666(+) [Sus_scrofa]
ATGTCGGGCTGGGCGGACGAACGCGGCGGCGAGGGCGACGGGCGCATCTACGTGGGGAACCTTCCGACAGACGTGCGCGA
GAAGGACCTGGAGGACCTGTTCTACAAGTACGGCCGTATCCGCGAGATCGAGCTCAAGAATCGGCACGGCCTCGTGCCCT
TCGCCTTCGTGCGCTTTGAGGACCCCCGAGATGCTGAAGATGCCATTTATGGAAGGAACGGTTATGATTATGGCCAGTGT
CGCCTTCGTGTGGAGTTCCCCAGGACTTATGGAGGTCGGGGTGGGTGGCCCCGTGGTGGGAGGAATGGGCCTCCTACAAG
AAGATCTGATTTCCGAGTTCTTGTTTCAGGACTTCCTCCATCAGGCAGCTGGCAGGACCTGAAAGATCACATGCGAGAAG
CTGGGGACGTCTGTTACGCGGATGTACAGAAAGATGGAATGGGGATGGTTGAATATCTCAGAAAAGAAGACATGGAATAT
GCCCTGCGTAAACTGGATGACACCAAATTCCGCTCTCATGAGGGTGAAACTTCCTACATCCGAGTTTATCCAGAGAGAAG
CACCAGCTATGGCTACTCACGGTCTCGGTCTGGGTCAAGGGGCCGTGATTCTCCATACCAAAGCAGGGGTTCCCCACACT
ACTTCTCTCCTTTCAGACCCTACTGA

>ENSTTRT00000000144.1|m.25607 ENSTTRT00000000144.1|g.25607  ORF ENSTTRT00000000144.1|g.25607 ENSTTRT00000000144.1|m.25607 type:5prime_partial len:198 (+) ENSTTRT00000000144.1:1-594(+) [Tursiops_truncatus]
GTGCGCGAGAAAGACTTGGAGGACCTTTTCTACAAGTACGGCCGCATCCGCGACATCGAGCTAAAGAACCGGCACGGCCT
CGTGCCCTTCGCATTCGTGCGCTTCGAGGACCCCCGAGATGCTGAGGATGCAATTTATGGACGGAATGGTTATGATTATG
GCCAGTGCCGGCTTCGTGTGGAGTTCCCCAGGACTTACGGAGGTCGGGGTGGGTGGCCCCGTGGTGGGAGGAATGGGCCT
CCTACAAGAAGATCTGATTTCCGAGTTCTTGTTTCAGGACTTCCTCCATCAGGCAGCTGGCAGGACCTGAAAGATCATAT
GCGAGAAGCTGGGGATGTCTGTTACGCAGATGTGCAGAAAGATGGAATGGGGATGGTTGAATATCTCAGAAAAGAAGACA
TGGAATATGCCCTGCGTAAACTGGATGACACCAAATTCCGCTCTCATGAGGGTGAAACTTCCTACATACGCGTTTATCCA
GAGAGAAGCACCAGCTATGGCTACTCACGGTCTCGGTCTGGGTCAAGGGGCCGTGACTCTCCATACCAAAGCAGGGGTTC
CCCACACTACTTCTCTCCTTTCAGACCCTACTGA

>SRSF1|ENSG00000136450 [cellage_279]
ATGTCGGGAGGTGGTGTGATTCGTGGCCCCGCAGGGAACAACGATTGCCGCATCTACGTGGGTAACTTACCTCCAGACAT
CCGAACCAAGGACATTGAGGACGTGTTCTACAAATACGGCGCTATCCGCGACATCGACCTCAAGAATCGCCGCGGGGGAC
CGCCCTTCGCCTTCGTTGAGTTCGAGGACCCGCGAGACGCGGAAGACGCGGTGTATGGTCGCGACGGCTATGATTACGAT
GGGTACCGTCTGCGGGTGGAGTTTCCTCGAAGCGGCCGTGGAACAGGCCGAGGCGGCGGCGGGGGTGGAGGTGGCGGAGC
TCCCCGAGGTCGCTATGGCCCCCCATCCAGGCGGTCTGAAAACAGAGTGGTTGTCTCTGGACTGCCTCCAAGTGGAAGTT
GGCAGGATTTAAAGGATCACATGCGTGAAGCAGGTGATGTATGTTATGCTGATGTTTACCGAGATGGCACTGGTGTCGTG
GAGTTTGTACGGAAAGAAGATATGACCTATGCAGTTCGAAAACTGGATAACACTAAGTTTAGATCTCATGAGGGAGAAAC
TGCCTACATCCGGGTTAAAGTTGATGGGCCCAGAAGTCCAAGTTATGGAAGATCTCGATCTCGAAGCCGTAGTCGTAGCA
GAAGCCGTAGCAGAAGCAACAGCAGGAGTCGCAGTTACTCCCCAAGGAGAAGCAGAGGATCACCACGCTATTCTCCCCGT
CATAGCAGATCTCGCTCTCGTACATAA
