# Supplementary material for: A multidimensional systems biology analysis of cellular senescence in aging and disease
Source: Genome Biol. 2020 Apr 7;21:91. doi: 10.1186/s13059-020-01990-9 (PMC7333371; doi:10.1186/s13059-020-01990-9)
Supplement: Supplementary file 3 — 271 CellAge orthogroups. Directory containing FASTA files of CellAge orthogroups. [file 13059_2020_1990_MOESM3_ESM.zip › SI Cellage_Orthologous-Groups/ENSG00000198055.fa]

>bmy_08373 [Balaena_mysticetus]
AGTGCTCGGCGGGCGGCGGCGGCCGGTGAGGCCCGGGAGGCCGCGGCGCGGTCACTGCGAGCCGAGCCGAGCCGCGCCGA
TCGCCATCCGGCCCCGGCTCCCTCGAGCAATCCCGGCCGGTGGCGCGGCCCGGCGGGCCCGGCGGCGCCGCAGCCCATGG
AGCTCGAGAACATCGTAGCGAACACGGTGCTACTGAAGGCCCGGGAAGGTGGTGGCGGGAATCGCAAAGGCAAAAGCAAG
AAATGGCGTCAGATGCTGCAGTTCCCTCATATCAGCCAGTGCGAAGAGCTGCGGCTCAGCCTTGAGCGTGACTACCACAG
CCTGTGCGAGCGGCAGCCCATCGGGCGCCTGCTGTTCCGAGAGTTCTGTGCCACGAGGCCCGAGCTGACCCGCTGCATTG
CCTTCCTGGACGGGGTGGCTGAGTATGAAGTGACCCCTGATGAGAAGCGGAAGGAGTGTGGGCGGCGGCTAATGCAGAAT
TTTCTGAGCCACACGGGTCCCGACCTCATCCCTGAGGTCCCCCGGCAACTGGTGACTAACTGTGCCCAGCGGCTGGAGCA
GGGGCCCTGCAAAGACCTCTTCCAGGAGCTCACCCGGCTGACCCACGAGTACCTGAGTGTGGCCCCTTTTGCCGACTACC
TCGACAGCATCTACTTCAACCGTTTCCTGCAGTGGAAGTGGCTGGAAAGGCAGCCAGTGACCAAAAACACCTTCAGGCAG
TACCGAGTCCTGGGCAAAGGTGGCTTTGGGGAGGTGAGTGGCCAGGCCAGAGCCCAGCAGAGTGCAGAGGTGTGTGCCTG
CCAGGTGCGGGCAACAGGCAAGATGTACGCCTGCAAGAAGCTGGAGAAGAAGCGGATCAAGAAGCGGAAAGGGGAGGCCA
TGGCCCTCAATGAGAAGCAGATCCTGGAGAAAGTGAACAGTAGGTTTGTAGTGAGCTTGGCCTACGCCTATGAGACCAAG
GACGCGCTGTGCCTGGTGCTGACGCTGATGAACGGAGGCGACCTCAAGTTCCACATCTACCACATGGGCCAGGCTGGCTT
CCCCGAGGCTCGGGCCGTCTTCTACGCGGCGGAGATCTGCTGTGGCCTGGAGGACCTGCACCGGGAACGCATCGTGTACA
GGGACCTAAAGCCAGAGAACATCCTACTAGATGACCACGGTCACATCCGCATCTCCGACCTGGGGCTGGCTGTGCATGTA
CCTGAGGGCCAGACGATCAAAGGCCGTGTGGGCACTGTGGGCTACATGGCCCCAGAGGTGGTGAAGAACGAACGGTACAC
ATTCAGCCCGGACTGGTGGGCGCTAGGCTGCCTCCTGTACGAGATGATCGCAGGCCAGTCACCCTTCCAGCAGAGAAAAA
AGAAGATCAAGCGGGAGGAGGTGGAGCGGCTGGTAAAGGAGGTGCCCGAGGAGTACTCCGAGCACTTTTCCCCGCAGGCC
CGCTCACTCTGTTCCCAGCTCCTCTGCAAGGACCCTGCCGAGCGCCTGGGGTGTGGGGGGGCCGGTGCCCGCGAGGTGAA
GGAGCACCCCCTCTTCAAGAAGCTGAACTTCAAGCGGTTGGGAGCCGGCATGCTAGAACCACCCTTCAAGCCTGATCCCC
AGGCCATTTACTGCAAGGACGTTCTGGACATCGAACAGTTCTCCACAGTTAAGGGTGTAGAGCTGGAGGCCACTGACCAG
GACTTCTACCAGAAATTTGCCACGGGCAGTGTGTCCATTCCCTGGCAGAACGAGATGGTGGAGACCGAGTGCTTCCAGGA
GCTGAATGTCTTCGGGCTGGATGGCTCGGTTCCCCCAGACCTGGACTGGAAGGGCCAGCCGCCTGCACCCCCAAAGAAGG
GACTGCTGCAGAGGCTCTTCAGTCGCCAGAGGTGA

>lcl|AC_000164.1_cds_XP_015327643.1_14477|m.16327 lcl|AC_000164.1_cds_XP_015327643.1_14477|g.16327  ORF lcl|AC_000164.1_cds_XP_015327643.1_14477|g.16327 lcl|AC_000164.1_cds_XP_015327643.1_14477|m.16327 type:complete len:597 (+) lcl|AC_000164.1_cds_XP_015327643.1_14477:1-1791(+) [Bos_taurus]
ATGGAGCTCGAGAACATCGTAGCGAACACGGTGCTACTCAAGGCCCGGGAAGGTGGTGGCGGGAATCGTAAAGGCAAAAG
CAAGAAATGGCGGCAGATGCTACAGTTCCCCCATATCAGCCAGTGTGAAGAGCTACGGCTCAGCCTCGAGCGTGACTACC
ACAGCCTGTGTGAGCGGCAGCCCATTGGGCGCCTGCTGTTCCGAGAGTTCTGCGCCACGAGGCCTGAGCTGACTCGCTGC
ATTGCCTTCCTGGACGGGGTGGCCGAGTATGAAGTGACCCCTGATGAGAAGCGGAAGGCATGTGGGCTGCGGCTCATGCA
GAATTTTCTGAGCCACACGGGTCCTGACCTCATCCCCGAGGTCCCCCGGCAACTGGTGACGAACTGTGCCCAGCGGCTGG
AGGAAGGACCCTGCAAAGACCTCTTCCAGGAGCTTACTCGGTTGACCCATGAGTACCTGAGCATGGCCCCTTTTGCCGAC
TACCTCGACAGCATCTACTTCAACCGTTTTCTGCAGTGGAAGTGGCTGGAAAGGCAGCCAGTGACCAAAAACACCTTCAG
GCAGTACCGAGTCCTGGGCAAAGGCGGCTTTGGGGAGGTGAGTATGCGCTGCCAGGTGCGGGCCACAGGCAAGATGTACG
CCTGCAAGAAGCTGGAGAAGAAGCGGATCAAGAAGCGGAAAGGGGAAGCCATGGCACTCAACGAGAAGCAGATTCTGGAG
AAAGTGAACAGTAGGTTTGTAGTGAGCTTGGCCTACGCCTATGAGACCAAGGATGCACTGTGCCTGGTGCTGACGCTGAT
GAACGGAGGCGACCTCAAGTTCCACATCTACCACATGGGCCAGGCTGGCTTCCCTGAGGCTCGGGCTGTCTTCTACGCAG
CAGAGATCTGCTGTGGCCTGGAGGACCTGCACCGGGAGCGTATCGTGTACAGGGACCTAAAGCCAGAGAACATCCTACTA
GATGACCATGGTCACATCCGCATCTCTGACCTGGGGCTGGCTGTGCACGTACCCGAAGGCCAGACGATCAAAGGCCGTGT
GGGCACCGTGGGCTACATGGCCCCAGAGGTGGTAAAAAACGAACGGTACACCTTTAGCCCGGACTGGTGGGCACTCGGCT
GCCTCCTGTATGAGATGATCGCAGGCCAGTCACCCTTCCAGCAGAGGAAAAAGAAGATCAAGCGGGAGGAAGTGGAGCGG
CTGGTGAAGGAGGTGCCTGAGGAGTACTCCGAGCACTTCTCCCCACAGGCCCGCTCACTCTGCACCCAGCTCCTCTGCAA
GGACCCCTCCGAACGCCTGGGGTGTGGTGGGGGCGGCGCGCAAGAAGTGAAGGAGCACCCCCTCTTCAAGAAGCTGAACT
TCAAGCGGCTGGGAGCTGGCATGCTGGAACCACCCTTCAAGCCTGATCCCCAGGCCATTTACTGCAAAGATGTTCTGGAC
ATTGAACAGTTCTCAACAGTTAAGGGTGTGGAGCTAGAGCCCACTGACCAGGACTTCTACCAGAAATTTGCCACAGGCAG
TGTGCCCATCCCTTGGCAGAACGAGATGGTGGAGACCGAGTGCTTCCAGGAGCTGAACGTCTTCGGGCTGGATGGCTCAG
TTCCCCCAGACCTAGACTGGAAGGGCCAGCCACCAGCACCCCCCAAAAAGGGACTGCTGCAGAGACTCTTCAGTCGCCAG
CGGACTGCTGTGGAAACTGCAGCGACAGTGAGGAAGAGCTTCCCGCCCGCCTCGAGCTCCCCACCCGCCTCTAGCCCCCA
GCCTGGGGCCCCCCCGGGCGGTTGGCGGTAG

>ENSCJAT00000013324.3|m.49902 ENSCJAT00000013324.3|g.49902  ORF ENSCJAT00000013324.3|g.49902 ENSCJAT00000013324.3|m.49902 type:complete len:590 (+) ENSCJAT00000013324.3:1-1770(+) [Callithrix_jacchus]
ATGGAGCTCGAGAACATCGTAGCGAACACGGTGCTACTCAAGGCCCGGGAAGGTGGCGGTGGGAATCGAAAAGGCAAAAG
CAAGAAATGGCGGCAGATGCTCCAGTTCCCCCACATCAGCCAGTGTGAAGAGCTGCGGCTCAGCCTCGAGCGTGACTACC
ACAGCCTGTGCGAGCGGCAGCCCATTGGGCGCCTGCTGTTTCGAGAGTTCTGTGCCACGAGGCCGGAGCTGAGCCGCTGC
ATCACCTTCCTGGATGGGGTGGCTGAGTATGAAGTGACCCCAGATGAGAAGCGGAAGGCATGTGGGCGGCGGCTAATGCA
GAATTTTCTGAGCCACATGGGTCCTGACCTCATCCCTGAGGTCCCCCAGCAGCTGGTGATGAACTGCGCCCAGCGACTGG
AGCAGGGGCCCTGCAAAGACCTCTTCCAGGAACTCACCCGGCTGACCCATGAGTACCTGAGCGTGGCCCCATTTGCCGAC
TACCTCGACAGCATCTACTTCAACCGTTTCCTGCAGTGGAAGTGGCTGGAAAGGCAGCCAGTGACCAAAAACACCTTCAG
GCAGTACCGAGTCCTGGGCAAAGGTGGCTTTGGGGAGGTGTGTGCCTGCCAGGTGCGGGCCACAGGCAAGATGTACGCCT
GCAAGAAGCTAGAAAAAAAACGGATCAAGAAGCGGAAAGGGGAGGCCATGGCACTGAACGAGAAGCAGATCCTGGAGAAA
GTGAACAGTAGGTTTGTAGTGAGCTTGGCCTATGCCTATGAGACCAAGGACGCACTGTGCCTGGTGCTGACGCTGATGAA
CGGAGGCGACCTCAAGTTCCACATCTACCACATGGGCCATGCTGGCTTCTCCGAAGCACGGGCTGTCTTCTACACTGCCG
AGATCTGCTGTGGCCTGGAGGACCTGCACCGGGAACGCATAGTGTACAGGGACCTAAAGCCAGAGAACATCTTGCTGGAT
GACCACGGCCACATCCGCATCTCCGACCTGGGACTGGCTGTGCATGTACCTGAGGGCCAGACCATCAAAGGCCGTGTGGG
CACGGTGGGCTACATGGCTCCAGAGGTGGTGAAGAACGAACGGTACACATTCAGCCCTGACTGGTGGGCGCTAGGCTGCC
TCCTCTATGAGATGATCGCAGGCCAGTCGCCCTTCCAGCAGAGGAAGAAGAAGATCAAGCGGGAGGAGGTGGAGCGGCTG
GTGAAGGAGGTGCCCGAGGAGTATTCGGAGCGCTTTTCCCCACAGGCCCGCTCACTCTGCTCCCAGCTCCTCTGCAAGGA
CCCCACTGAACGTCTGGGGTGTCGTGGGGGCAATGCCCGTGAGGTGAAAGAGCACCCCCTCTTTAAGAAGCTGAACTTCA
AGCGGCTGGGAGCCGGCATGCTGGAGCCGCCCTTCAAGCCTGATCCCCAGGCCATTTACTGCAAGGATGTTCTGGACATT
GAGCAGTTCTCCACCGTCAAGGGCGTGGAGCTGGAGCCCACTGACCAGGACTTCTACCAGAAGTTTGCCACAGGCAGTGT
GCCCATCCCCTGGCAGAACGAGATGGTGGAGACGGAGTGCTTCCAGGAACTGAATGTCTTTGGGCTGGATGGCTCAGTTC
CCCCAGACCTGGACTGGAAGGGCCAGCCACCTGCACCCCCTAAAAAGGGACTGCTGCAGAGACTCTTCAGTCGCCAAAGG
ATTGCTGTGGAAACTGCAGCGACAGTGAGGAAGAACTCCCCACCCGCCTCTAGCCCCGAGCCTGAGGCCCCCACCGGCAG
TTGGCGGTAG

>ENSCAFT00000025992.3|m.9851 ENSCAFT00000025992.3|g.9851  ORF ENSCAFT00000025992.3|g.9851 ENSCAFT00000025992.3|m.9851 type:3prime_partial len:596 (+) ENSCAFT00000025992.3:1-1785(+) [Canis_familiaris]
ATGGAGCTCGAGAACATCGTAGCGAACACGGTGCTACTCAAGGCCCGGGAAGGTGGTGGTGGGAATCGCAAAGGCAAAAG
CAAGAAATGGCGACAGATGCTGCAGTTCCCCCACATCAGCCAGTGTGAAGAGCTGCGGCTCAGCCTCGAACGTGACTACC
ATAGCCTGTGTGAGCGGCAGCCCATTGGGCGCCTGCTGTTCCGAGAGTTCTGTGCAACAAGGCCTGAGCTGACCCGCTGC
ATTGCCTTCCTGGATGGAGTGGCTGAGTATGAAGTGACCCCTGATGAGAAGCGGAAGGCCTGCGGGCGACAGCTAATGCA
GAATTTTCTGAGCCACACGGGTCCTGACCTCATTCCTGAGGTCCCCCGGCAGCTGGTGACTAATTGCTCCCAGCGGCTGG
AGCAGGGGCCCTGCAAAGACCTCTTCCAGGAGCTCAGCCGGCTGACCCATGAGTACCTGAGCATGGCTCCTTTTGCCGAC
TACCTCGACAGCATCTACTTCAACCGTTTCCTACAGTGGAAGTGGCTGGAAAGGCAGCCAGTGACCAAAAACACCTTCAG
GCAGTACCGAGTCCTGGGCAAAGGTGGCTTTGGTGAGGTGTGTGCCTGCCAGGTGCGGGCAACAGGCAAGATGTACGCTT
GCAAGAAGCTGGAAAAGAAGCGGATCAAGAAGCGGAAAGGGGAGGCCATGGCACTCAATGAAAAACAGATCCTGGAGAAA
GTGAACAGTAGGTTTGTAGTGAGCTTGGCCTATGCCTATGAGACCAAGGATGCGCTGTGCCTGGTGCTGACGCTAATGAA
TGGAGGCGACCTCAAGTTCCACATCTACCACATGGGCCAGGCCGGCTTCCCCGAGCCTCGAGCTGTCTTCTATGCCGCGG
AGATCTGCTGTGGCTTGGAGGACCTACACCGGGAACGCATCGTGTACAGGGACCTGAAGCCAGAGAACATCCTACTGGAT
GACCATGGTCACATCCGAATCTCTGACCTGGGGCTGGCTGTGCATGTGCCAGAGGGCCAGACCATCAAGGGTCGTGTGGG
CACTGTAGGCTACATGGCTCCGGAGGTGGTGAAGAACGAACGGTACACATTTAGCCCAGACTGGTGGGCGCTAGGCTGCC
TCCTGTATGAGATGATCGCAGGGCAGTCACCCTTCCAGCAGAGGAAAAAGAAAATCAAGCGAGAGGAGGTGGAGCGGCTG
GTGAAGGAGGTGCCTGAGGAATACTCGGAACGCTTTTCCCCACAGGCCCGCTCACTCTGCTCCCAGCTCCTGTGCAAGGA
TCCTGCTGAGCGCCTAGGGTGTCGTGGAGGTGGTGCCCGTGAGGTGAAGGAACACCCCCTCTTCAAGAAGCTGAACTTCA
AGCGGCTGGGAGCCGGCATGCTGGAGCCACCATTCAAGCCCGACCCCCAGGCCATTTACTGCAAGGATGTTCTGGACATT
GAACAGTTTTCCACAGTTAAGGGTGTGGAGCTGGAACCCACTGACCAGGACTTCTACCAGAAGTTTGCCACGGGCAGTGT
GCCCATCCCCTGGCAGAATGAGATGGTGGAGACCGAGTGCTTCCAGGAGCTGAATGTCTTTGGGCTAGATGGCTCAGTTC
CCCCAGACCTGGACTGGAAGGGTCAGCCACCTGCACCCCCTAAGAAGGGACTGCTGCAGAGGCTCTTCAGCCGCCAGAGG
ATTGCTGTGGAAACTGCAGCGACAGTGAGGAAGAGCTCCCCACCCGCCTCGAGCTCCCCACCCGCCTCTAGCCCCCAGCC
TGAGGCCCTCACCGGTGGTTGGCGG

>ENSCCAT00000045327.1|m.37959 ENSCCAT00000045327.1|g.37959  ORF ENSCCAT00000045327.1|g.37959 ENSCCAT00000045327.1|m.37959 type:complete len:577 (+) ENSCCAT00000045327.1:1-1731(+) [Cebus_capuchinus]
ATGGAGCTCGAGAACATCGTAGCGAACACGGTGCTACTCAAGGCCCGGGAAGGTGGCGGTGGGAATCGCAAAGGCAAAAG
CAAGAAATGGCGGCAGATGCTCCAGTTCCCCCACATCAGCCAGTGTGAAGAGCTGCGGCTCAGCCTCGAGCGTGACTACC
ACAGCCTGTGCGAGCGGCAGCCCATCGGGCGCCTGCTGTTTCGAGAGTTCTGTGCCACGAGGCCGGAGCTGAGCCGCTGC
ATCGCCTTCCTGGATGGGGTGGCCGAGTATGAAGTGACCCCGGATGAGAAGCGGAAGGCATGTGGGCGGCGGCTAATGCA
GAATTTTCTGAGCCACACGGGTCCTGACCTCATCCCTGAGGTCCCCCAGCAGCTGGTGACGAACTGCACCCAGCGACTGG
AGCAGGGGCCCTGCAAAGACCTCTTCCAGGAACTCACCCGGCTGACCCACGAGTACCTGAGCGTGGCCCCATTTGCTGAC
TACCTCGACAGCATCTACTTCAACCGTTTCCTGCAGTGGAAGTGGCTGGAAAGGCAGCCAGTGACCAAAAACACCTTCAG
GCAGTACCGAGTCCTGGGCAAAGGTGGCTTTGGGGAGGTGTGTGCCTGCCAGGTGAGGGCCACAGGCAAGATGTATGCCT
GCAAGAAGCTAGAGAAAAAGCGGATCAAGAAGCGGAAAGGGGAGGCCATGGCGCTGAATGAGAAGCAGATCCTGGAGAAA
GTGAACAGTAGGTTTGTAGTGAGCTTGGCCTATGCCTATGAGACCAAGGACGCGCTGTGCCTGGTGCTGACGCTGATGAA
CGGGGGCGACCTCAAGTTCCACATCTACCACATGGGCCATGCTGGCTTCTCTGAAGCACGGGCTGTCTTCTACACCGCCG
AGATCTGCTGCGGCCTGGAGGACCTGCACCGGGAGCGCATCGTGTACAGGGACCTGAAGCCAGAGAACATCTTGCTGGAT
GACCACGGCCACATCCGCATCTCCGACCTGGGACTGGCTGTGCATGTACCCGAGGGCCAGACCATCAAAGGCCGTGTGGG
CACCGTGGGCTACATGGCTCCAGAAGTGGTGAAGAATGAACGATACACGTTCAGCCCTGACTGGTGGGCGCTAGGCTGCC
TCCTGTATGAGATGATCGCAGGCCAGTCACCCTTCCAGCAGAGGAAGAAGAAGATCAAGCGGGAGGAGGTGGAGCGGCTG
GTGAAGGAGGTGCCCGAGGAGTATTCGGAGCGCTTTTCCCCACAGGCCCGCTCACTGTGCTCCCAGCTCCTCTGCAAGGA
CCCCGCCGAACGTCTGGGGTGTCGTGGGGGCAGTGCCCGTGAGGTGAAGGAGCACCCCCTCTTTAAGAAGCTGAACTTCA
AGCGGCTGGGAGCCGGCATGCTGGAGCCGCCCTTCAAGCCTGATCCCCAGGCCATTTACTGCAAGGATGTTCTGGACATT
GAGCAGTTCTCCACCGTCAAGGGCGTGGAGCTGGAGCCCACTGACCAGGACTTCTACCAGAAGTTTGCCACAGGCAGCGT
GCCCATCCCTTGGCAGAACGAGATGGTGGAGACGGAGTGCTTCCAGGAACTGAATGTCTTTGGGCTGGATGGCTCAGTTC
CCCCGGACCTGGACTGGAAGGGCCAGCCACCTGCACCCCCTAAAAAGGGACTGCTGCAGAGACTCTTCAGTCGCCAAGAT
TGCTGTGGAAACTGCAGCGACAGTGAGGAAGAGCTCCCCACCCGCCTCTAG

>ENSDNOT00000052305.1|m.41339 ENSDNOT00000052305.1|g.41339  ORF ENSDNOT00000052305.1|g.41339 ENSDNOT00000052305.1|m.41339 type:5prime_partial len:611 (+) ENSDNOT00000052305.1:1-1833(+) [Dasypus_novemcinctus]
ATTTGGGGGGAAGTTCTTTACAGCAACTACAGATGGGGAGGTGGGCTGGGCCCCGAGGCCCCCGGGCCGGCTCGGGGTCA
GGGGCCCGCGGGGCGCCCGCTCCTGGACACAGCTCCTGTTCCCCCCCCAGGCGGCGGCGGTAACCGCAAAGGCAAAAGCA
AGAAATGGCGGCAGATGCTGCAGTTCCCCCACATCAGCCAGTGCGAGGAGCTGCGACTCAGCCTCGAACGTGACTACCAC
AGCCTGTGCGAGCGGCAGCCCATCGGTCGCCTGCTCTTCCGTGAGTTCTGCGAGACGAGGCCGGAGCTGACCCGCTGCAT
CGCCTTCCTGGACGGGGTGGCCGAGTACGAAGTGACCCCCGACGAGAAGCGGAAGGCATGTGGACGGCGGCTGGTACAGA
ATTTTCTGAGCCACGCGGGTCCCGACCTCGTCCCCGAGGTCCCTAAGCAGCTGGTGACGAACTGCACCGAGCAGCTGGAG
CAGGGGCCCTGCAAAGACCTCTTCCAGGAGCTCACCCGGCTGACGCACGAGTACCTAAGTGTGGCGCCTTTCGCCGACTA
CCTCGACAGCATCTACTTCAACCGTTTCCTGCAGTGGAAGTGGCTGGAAAGGCAGCCAGTGACCAAAAACACCTTCAGGC
AGTACCGCGTCCTGGGGAAAGGCGGCTTTGGGGAGGTGTGCGCCTGCCAGGTGCGGGCCACGGGCAAGATGTACGCCTGC
AAGAAGCTGGAGAAGAAGCGCATCAAGAAGCGGAAAGGCGAGGCCATGGCCCTCAACGAGAAGCAGATCCTGGAGAAAGT
GAACAGTAGGTTTGTAGTGAGCCTGGCCTACGCCTACGAGACCAAGGACGCGCTGTGCCTGGTGCTGACGCTGATGAACG
GGGGCGACCTCAAGTTCCACATCTACCACATGGGCCAGGCCGGCTTCCCCGAGGCGCGCGCCGTCTTCTACGCCGCCGAG
ATCTGCTGCGGCCTGGAGGACCTGCATCGGGAGCGCATCGTGTACAGGTGGGGGGGCGTAGGGCXCCCACCCCCAGGCCA
CATCCGCATCTCCGACCTGGGGCTGGCCGTGCACGTGCCCGAGGGCCAGACCATCAAAGGCCGCGTGGGCACCGTGGGCT
ACATGGCTCCGGAGGTGGTGAAGAACGAGCGGTACACCTTCAGCCCCGACTGGTGGGCGCTGGGCTGCCTCCTGTACGAG
ATGATCGCCGGCCAGTCGCCCTTCCAGCAAAGGAAGAAGAAGATCAAGCGGGAGGAGGTGGAGCGCCTGGTGAAGGAGGT
GCTGGAGGAGTACTCGGACCGCTTCTCCGCGCAGGCGCGCTCGCTCTGCTCCCAGCTCCTCTGCAAGGACCCCGCAGAGC
GCCTGGGATGTCGCGGGGGCGGCGCCCGCGAGGTGAAGGAGCACCCCCTCTTCAAGAAGCTGAACTTCAAGCGGCTGGGG
GCCGGCATGCTGGAGCCCCCCTTTAAGCCTGACCCCCAGGCCATTTACTGCAAGGACGTCCTGGACATCGAGCAGTTCTC
CACGGTGAAGGGTGTGGAGCTGGAGCCCACCGACCAGGACTTCTACCAGAAGTTTGCCACGGGCAGCGTGCCCATCCCCT
GGCAGAACGAGATGGTGGAGACCGAGTGCTTCCAGGAGCTGAATGTCTTCGGGCTCGACGGCTCCGTGCCCCCCGACCTG
GACTGGAAGGGCCAGCCACCCGCGCCCAAGAAGGGCCTGCTGCAGAGACTTTTCAGCCGCCAGGATTGCTGTGGGAACTG
CAGCGACAGTGAGGAAGAGCTCCCCGCCCGCCTCGAGCTCCCCACCCACCTCGAGCTCCCCACCCGCCTCTAG

>lcl|NW_004558702.1_cds_XP_004696881.1_1059|m.1949 lcl|NW_004558702.1_cds_XP_004696881.1_1059|g.1949  ORF lcl|NW_004558702.1_cds_XP_004696881.1_1059|g.1949 lcl|NW_004558702.1_cds_XP_004696881.1_1059|m.1949 type:complete len:561 (+) lcl|NW_004558702.1_cds_XP_004696881.1_1059:1-1683(+) [Echinops_telfairi]
ATGGAGCTCGAGAACATCGTGGCGAACACGGTGCTGCTCAAGGCCCGGGAAGGTGGTGGCGGGAATCGCAAAGGCAAGAG
CAAGAAATGGCGGCAGATGCTGCAGTTCCCTCACATCAGCCAGTGTGAGGAGCTGCGGCGCAGCCTCGACCGGGACTACC
ACAGCCTGTGTGAGCGGCAGCCCATCGGGCGCCTGCTGTTCCGAGAGTTCTGTGAGACCCGCCCGGAGCTGACCCGCTGC
ATCGCCTTCCTGGACGGGGTGGCTGAGTATGAAGTGACCCCTGATGAGAAGCGGAAGGCGTGTGGGCTGCGGCTAATGCA
GAATTTCCTGAGCCACACGGGTCCTGACCTTATCCCTGAGGTCTCCCAGCAGCTGGTGACAAACTGCGCCCAGCGGCTGG
AGCAGGGGCCCTGCAAAGACCTCTTCCAGGAGCTCACCCGGCTGACGCACGAGTACTTGAGCGTGGCCCCGTTCGCAGAC
TACCTCGACAGTGTCTACTTCAACCGCTTCCTGCAGTGGAAGTGGCTGGAAAGGCAGCCAGTGACCAAAAACACCTTCAG
GCAGTACCGAGTCCTGGGCAAAGGTGGCTTTGGGGAGGTGTGCGCCTGCCAGGTGCGGGCAACAGGCAAGATGTACGCCT
GCAAGAAGCTGGAGAAGAAGAGGGTGAAGAAGCGGAAAGGCGAGGCCATGGCGCTCAACGAGAAGCAGATCCTGGAGAGA
GTGAACAGTAGGTTTGTAGTGAGCCTGGCCTACGCGTACGAGACCAAGGACGCCCTCTGCCTGGTGCTGACGCTGATGAA
TGGGGGTGACCTCAAGTTCCACATCTACCACATGGGCCAGGCGGGCTTCCCCGAGGCACGGGCCGTCTTCTACACTGCAG
AGATCTGCTGCGGCCTGGAGGACCTGCACCGGGAGCGCATTGTCTACAGGGATCTGAAGCCTGAGAATATTCTGCTGGAT
GATCACGGTCACATCCGCATCTCAGACCTGGGGCTGGCCGTGCACGTGCCCGAGGGCCAGACCATCAAAGGCCGTGTGGG
CACAGTGGGCTACATGGCTCCGGAGGTGGTGAAGAACGAGCGGTACACATTCAGCCCAGACTGGTGGGCCCTCGGCTGCC
TCCTGTACGAGATGATCGCGGGCCAGTCGCCCTTCCAGCAGAGGAAGAAGAAGATCAAGCGGGAGGAGGTGGAGCGGCTG
GTGAAGGAGGTGCCCGAGGAGTACTCGGAGCGCTTCTCCTCGCAGGCCCGGTCGCTCTGCTCCCAGCTTCTCTGCAAGGA
CCCAGCCGAGCGCCTGGGCTGTTGTGGGGGCAGCGCCCGGGAAGTGAAGGAGCACCCCCTCTTCAAGAAGCTGAACTTCA
AGCGCCTGGGAGCTGGCATGCTGGAGCCGCCCTTCAAGCCCGACCCCCAGGCCATTTACTGCAAGGACGTCCTGGACATC
GAGCAGTTCTCCACAGTCAAGGGGGTGGAACTGGAGCCCACAGACCAAGACTTCTACCAGAAGTTTGCCACGGGCAGCGT
TCCCATCCCTTGGCAGAACGAGATGGTGGAGACCGAGTGCTTCCAGGAGTTGAATGTCTTCGGGCTGGATGGCGCAGTGC
CCCCAGACCTGGACTGGAAGGGCCAGCCGCCTGCACCCCCCAAGAAGGGCCTGCTGCAGAGACTCTTCAGCCGCCAGAGG
TGA

>ENSECAT00000021646.1|m.31902 ENSECAT00000021646.1|g.31902  ORF ENSECAT00000021646.1|g.31902 ENSECAT00000021646.1|m.31902 type:5prime_partial len:566 (+) ENSECAT00000021646.1:1-1698(+) [Equus_caballus]
GGTGGCGGTGGGAATCGCAAAGGCAAAAGCAAGAAATGGCGGCAGATGCTGCAGTTCCCCCACATCAGCCAGTGTGAAGA
GCTGCGGCACAGCCTTGAACGTGACTACCACAGCCTGTGCGAGCGGCAGCCCATCGGACGCCTGCTGTTCCGAGAGTTCT
GTGCGACGAGGCCTGAGCTGACCCGCTGCATTGCCTTCTTGGATGGGGTGGCCGAGTATGAAGTGACCCCTGATGAGAAG
CGGAAGGCGTGTGGGCGGCGGCTAATGCAGAATTTTTTGAGCCACACGGGTCCTGACCTCATCCCCGAGGTCCCCCGGCA
GCTAGTGACTAACTGCACCCAGCGGCTCGAGCAGGGGCCCTGCAAAGACCTCTTCCAGGAGCTCACCCGACTGACCCACG
AGTACCTGAGTGTGGCCCCTTTTGCCGACTACCTCGACAGCATCTACTTCAACCGTTTTCTGCAGTGGAAGTGGCTGGAA
AGGCAGCCAGTGACCAAAAACACCTTCAGGCAATACCGAGTCCTGGGCAAAGGCGGCTTTGGGGAGGTGTGCGCCTGCCA
GGTGCGGGCAACTGGCAAGATGTACGCCTGCAAGAAGCTGGAGAAGAAGCGGATCAAGAAGCGGAAAGGGGAGGCCATGG
CGCTCAATGAGAAGCAGATCCTGGAGAAAGTGAACAGTAGGTTTGTAGTGAGCTTGGCCTATGCCTATGAGACCAAGGAT
GCGCTGTGCCTGGTGCTGACGCTGATGAACGGCGGCGACCTCAAGTTCCACATCTACCACATGGGTCAGGCTGGCTTCCC
GGAGGCGCGGGCTGTCTTCTATGCCGCGGAGATCTGCTGTGGCCTGGAGGACCTGCACAGAGAGCGCATCGTCTACAGGG
ACCTGAAGCCAGAGAACATCCTACTGGATGACCACGGTCACATCCGCATCTCTGACCTGGGGCTGGCTGTGCACGTGCCC
GAGGGCCAGACCATCAAAGGCCGTGTGGGAACCGTGGGCTACATGGCTCCGGAGGTGGTGAAGAATGAACGGTACACGTT
CAGCCCAGACTGGTGGGCACTCGGCTGCCTGCTGTACGAGATGATCGCAGGCCAGTCCCCCTTCCAGCAGAGGAAAAAGA
AGATCAAGCGGGAGGAGGTCGAGCGGCTAGTGAAGGAGGTGCAGGAGGAGTACTCTGAGCGCTTTTCCCCGCAGGCCCGC
TCGCTCTGCTCCCAGCTCCTCTGCAAGGACCCTGCCGAGCGCCTGGGGTGTCGTGGGGGCAGCGCCCGCGAGGTGAAGGA
GCACCCCCTCTTCAAGAAGCTGAACTTCAAGCGGCTGGGAGCCGGCATGCTGGAGCCGCCCTTCAAGCCGGATCCTCAGG
CCATTTACTGCAAGGATGTTCTGGATATCGAACAGTTCTCCACGGTTAAGGGTGTGGAGCTGGAGCCCACTGACCAGGAC
TTCTACCAGAAGTTTGCTACGGGCAGTGTGCCCATCCCCTGGCAGAACGAGATGGTGGAGACCGAGTGCTTCCAGGAGCT
GAATGTCTTTGGGCTGGACGGCTCGGTTCCCCCAGACCTGGACTGGAAGGGCCAGCCTCCTGCGCCCCCCAAGAAGGGAC
TGCTGCAGAGATTCTTCAGTCGCCAGGATTGCTGTGGGAACTGCAGCGACAGTGAGGAAGAGCTCCCCACCCGCCTCGAG
CCCCCCACCCGCCTCTAG

>ENSHGLT00000011923.1|m.19991 ENSHGLT00000011923.1|g.19991  ORF ENSHGLT00000011923.1|g.19991 ENSHGLT00000011923.1|m.19991 type:complete len:577 (+) ENSHGLT00000011923.1:1-1731(+) [Heterocephalus_glaber]
ATGGAGCTCGAGAACATCGTAGCGAACACGGTGCTACTCAAGGCCCGGGAAGGTGGAGGTGGAAATCGCAAAGGCAAGAG
CAAGAAATGGCGGCAGATGCTTCAGTTCCCCCACATCAGCCAGTGTGAAGAGCTGCGGCTCAGTCTTGAGCGTGACTACC
ACAGTCTGTGTGAGCGGCAGCCCATTGGGCGCCTGCTGTTCCGGGAGTTCTGCACCACGAGGCCTGAGCTGACTCGCTGC
ATTGCCTTCCTGGACGGGGTGGCCGAGTACGAGGTGACCCCTGATGAAAAGCGGAAGGCATGTGGGCGGCGGCTAATGCA
GAATTTTCTGAGCCACACGGGTCCTGACCTCATCCCTGAGGTCCCCCTGCACCTGGTGACTAACTGTGCCCAGCGGCTGG
ACCAGGGGCCCTGCAAAGACCTCTTCCAGGAGCTGACCCGGCTGACCCATGAGTACCTGAGCATGGCCCCTTTTGCTGAC
TACCTCGACAGCATCTACTTCAACCGTTTCCTGCAGTGGAAGTGGCTGGAAAGGCAGCCAGTGACGAAAAATACCTTCAG
GCAGTATCGAGTCCTTGGCAAAGGTGGCTTTGGGGAGGTGTGTGCCTGCCAGGTGCGGGCAACGGGAAAAATGTATGCCT
GCAAGAAGCTGGAGAAGAAACGGATCAAGAAGCGGAAAGGGGAGGCCATGGCTCTTAATGAGAAGCAGATCCTGGAGAAA
GTGAACAGTAGGTTTGTAGTGAGCTTAGCCTATGCCTATGAGACCAAGGATGCACTGTGCTTAGTGCTGACGCTGATGAA
TGGAGGTGACCTCAAGTTCCACATCTACCACATGGGCCAGGCTGGCTTCCCTGAAGCACGTGCTGTTTTCTATGCTGCTG
AGATCTGCTGCGGGCTGGAGGACCTGCATCGAGAGCGCATCGTGTACAGGGACTTGAAGCCAGAGAACATCCTTCTGGAT
GACCACGGCCACATCCGCATCTCTGACCTGGGGCTGGCTGTGCATGTGCCTGAGGGCCAGACCATCAAAGGTCGTGTGGG
CACTGTGGGCTACATGGCTCCAGAGGTGGTGAAGAATGAGAGGTACACATTCAGCCCGGACTGGTGGGCGTTAGGCTGCC
TCCTGTATGAGATGATCGCAGGCCAGTCACCCTTCCAGCAGAGGAAGAAGAAGATCAAGCGGGAGGAGGTGGAACGGTTG
GTGAAGGAGGTGCCCGAAGAATACTCTGAGCGCTTTTCCCCGCAGGCCTGCTCACTCTGTTCCCAGCTCCTCTGCAAGGA
CCCTACGGAGCGCCTGGGGTGTCGTGGGGGCGGCGCCCAAGAGGTGAAGGAGCACCCTCTTTTCAAAAAACTGAACTTCA
AGCGGCTGGGAGCAGGCATGCTAGAACCACCCTTTAAACCTGATCCTCAGGCCATTTATTGCAAGGATGTTCTGGACATT
GAACAGTTCTCCACTGTTAAGGGCGTGGAGCTAGAGCCAACGGACCAGGACTTCTACCAGAAGTTTGCCACGGGCAGTGT
GCCCATCCCCTGGCAGAATGAGATGGTGGAGACTGAGTGCTTCCAGGAGCTGAATGTCTTTGGGCTGGATGGCTCAGTTC
CCCCAGACCTGGACTGGAAGGGCCAGCCACCTGCACCACCCAAGAAGGGACTACTGCAAAGATTCTTCAGCCGCCAGGAT
TGCTGTGGGAACTGCAGCGACAGTGAGGAAGAGCTCCCCACCCACCTCTAG

>ENST00000528793.5|m.1938 ENST00000528793.5|g.1938  ORF ENST00000528793.5|g.1938 ENST00000528793.5|m.1938 type:complete len:590 (+) ENST00000528793.5:1-1770(+) [Homo_sapiens]
ATGGAGCTCGAGAACATCGTAGCGAACACGGTGCTACTCAAGGCCCGGGAAGGTGGCGGTGGAAATCGCAAAGGCAAAAG
CAAGAAATGGCGGCAGATGCTCCAGTTCCCTCACATCAGCCAGTGCGAAGAGCTGCGGCTCAGCCTCGAGCGTGACTATC
ACAGCCTGTGCGAGCGGCAGCCCATTGGGCGCCTGCTGTTCCGAGAGTTCTGTGCCACGAGGCCGGAGCTGAGCCGCTGC
GTCGCCTTCCTGGATGGGGTGGCCGAGTATGAAGTGACCCCGGATGACAAGCGGAAGGCATGTGGGCGGCAGCTAACGCA
GAATTTTCTGAGCCACACGGGTCCTGACCTCATCCCTGAGGTCCCCCGGCAGCTGGTGACGAACTGCACCCAGCGGCTGG
AGCAGGGTCCCTGCAAAGACCTTTTCCAGGAACTCACCCGGCTGACCCACGAGTACCTGAGCGTGGCCCCTTTTGCCGAC
TACCTCGACAGCATCTACTTCAACCGTTTCCTGCAGTGGAAGTGGCTGGAAAGGCAGCCAGTGACCAAAAACACCTTCAG
GCAATACCGAGTCCTGGGCAAAGGTGGCTTTGGGGAGGTGTGCGCCTGCCAGGTGCGGGCCACAGGTAAGATGTATGCCT
GCAAGAAGCTAGAGAAAAAGCGGATCAAGAAGCGGAAAGGGGAGGCCATGGCGCTGAACGAGAAGCAGATCCTGGAGAAA
GTGAACAGTAGGTTTGTAGTGAGCTTGGCCTACGCCTATGAGACCAAGGACGCGCTGTGCCTGGTGCTGACACTGATGAA
CGGGGGCGACCTCAAGTTCCACATCTACCACATGGGCCAGGCTGGCTTCCCCGAAGCGCGGGCCGTCTTCTACGCCGCCG
AGATCTGCTGTGGCCTGGAGGACCTGCACCGGGAGCGCATCGTGTACAGGGACCTGAAGCCCGAGAACATCTTGCTGGAT
GACCACGGCCACATCCGCATCTCTGACCTGGGACTAGCTGTGCATGTGCCCGAGGGCCAGACCATCAAAGGGCGTGTGGG
CACCGTGGGTTACATGGCTCCGGAGGTGGTGAAGAATGAACGGTACACGTTCAGCCCTGACTGGTGGGCGCTCGGCTGCC
TCCTGTACGAGATGATCGCAGGCCAGTCGCCCTTCCAGCAGAGGAAGAAGAAGATCAAGCGGGAGGAGGTGGAGCGGCTG
GTGAAGGAGGTCCCCGAGGAGTATTCCGAGCGCTTTTCCCCGCAGGCCCGCTCACTTTGCTCACAGCTCCTCTGCAAGGA
CCCTGCCGAACGCCTGGGGTGTCGTGGGGGCAGTGCCCGCGAGGTGAAGGAGCACCCCCTCTTTAAGAAGCTGAACTTCA
AGCGGCTGGGAGCTGGCATGCTGGAGCCGCCGTTCAAGCCTGACCCCCAGGCCATTTACTGCAAGGATGTTCTGGACATT
GAACAGTTCTCTACGGTCAAGGGCGTGGAGCTGGAGCCTACCGACCAGGACTTCTACCAGAAGTTTGCCACAGGCAGTGT
GCCCATCCCCTGGCAGAACGAGATGGTGGAGACCGAGTGCTTCCAAGAGCTGAATGTCTTTGGGCTGGATGGCTCAGTTC
CCCCAGACCTGGACTGGAAGGGCCAGCCACCTGCACCTCCTAAAAAGGGACTGCTGCAGAGACTCTTCAGTCGCCAAAGG
ATTGCTGTGGAAACTGCAGCGACAGCGAGGAAGAGCTCCCCACCCGCCTCTAGCCCCCAGCCCGAGGCCCCCACCAGCAG
TTGGCGGTAG

>ENSLAFT00000010583.3|m.30849 ENSLAFT00000010583.3|g.30849  ORF ENSLAFT00000010583.3|g.30849 ENSLAFT00000010583.3|m.30849 type:internal len:582 (+) ENSLAFT00000010583.3:1-1743(+) [Loxodonta_africana]
CAGACACAGCCCCTCTATGCTCCCACAGGTGGTGGCGGGAATCGCAAAGGCAAAAGCAAGAAATGGCGGCAGATGCTGCA
GTTCCCCCACATCAGCCAGTGTGAAGAGCTGCGGCTCAGCCTCGAGCGTGACTACCATAGCCTGTGTGAGCGGCAGCCCA
TAGGGCGCCTGCTGTTCCGTGAGTTCTGTGAGACACGCCCAGAGCTGACACGCTGCATCGCCTTTCTGGATGGGGTGGCC
GAGTATGAAGTGACCCCTGATGAGAAACGGAAAGCATGTGGGCGGCGGCTAATGCAGAATTTCCTGAGCCACACAGGTCC
TGACCTCATCCCTGAGGTTCCCCGGCAGCTAGTGACAAATTGTGCCCAGCAGCTGGAGCAGGGGCCCTGCAAAGACCTCT
TCCAGGAACTCACCCGGCTGACCCACGAGTACCTGAGCATGGCCCCTTTTGCAGACTACCTCGACAGCATCTACTTCAAC
CGTTTCCTGCAGTGGAAATGGCTGGAAAGACAGCCCGTGACCAAAAACACCTTCAGGCAGTACCGAGTACTGGGCAAAGG
CGGCTTTGGGGAGGTGTGCGCCTGCCAGGTGCGGGCAACAGGCAAGATGTATGCCTGCAAGAAGCTGGAGAAGAAGCGGA
TCAAGAAGCGGAAAGGCGAGGCCATGGCACTCAACGAGAAGCAGATCCTGGAGAAAGTGAACAGTAGGTTTGTAGTGAGC
CTGGCCTATGCCTACGAGACCAAGGATGCCCTCTGCCTGGTGCTGACGCTGATGAATGGGGGCGACCTCAAGTTCCACAT
CTATCACATGGGCCAGGCAGGCTTCCCTGAGGCACGGGCTGTCTTCTATGCCGCTGAGATCTGCTGTGGCCTAGAGGACC
TGCACCGGGAGCGCATCGTGTACAGGGACCTGAAGCCCGAAAACATCCTGCTGGATGACCACGGTCACATTCGCATCTCC
GACCTGGGGCTGGCTGTGCACGTGCCCGAGGGCCAGACCATCAAAGGCCGCGTGGGCACCGTGGGCTACATGGCTCCGGA
GGTGGTGAAGAACGAACGGTACACGTTTAGCCCAGACTGGTGGGCGCTTGGCTGCCTCCTGTACGAGATGATCGCGGGCC
AGTCGCCCTTTCAGCAAAGGAAGAAGAAGATCAAGCGGGAGGAAGTGGAGCGGCTCGTGAAGGAGGTACCCGAGGAGTAC
TCCGACCGCTTTTCCTTGCAGGCCCGCTCACTCTGCTCCCAGCTTCTCTGCAAAGACCCTGCTGAGCGCCTGGGGTGTCG
CGGGGGCAGTGCCCGAGAAGTGAAGGAGCACCCCCTCTTCAAGAAGCTGAACTTCAAGCGGCTGGGAGCTGGCATGCTGG
AGCCACCCTTTAAGCCTGATCCCCAGGCCATTTACTGCAAGGATGTTCTGGACATTGAACAGTTCTCCACGGTTAAAGGT
GTGGAGCTGGAGCCCACCGACCAAGACTTCTACCAGAAGTTTGCCACAGGCAGCGTGCCCATCCCCTGGCAGAACGAGAT
GGTGGAGACTGAGTGCTTCCAGGAACTGAATGTCTTCGGGCTGGATGGTGCGGTCCCCCCAGACCTGGACTGGAAGGGCC
AGCCACCTGCACCTCCTAAGAAGGGCCTGCTGCAGAGACTCTTCAGCCGCCAGAGGATTGCTGCGGGAACTGCAGTGACA
GTGAGGAAGAGCTCCCCACCCGCCTCTAGCCCTGAGCCTGAGGCCCCCATCGGCACTTGGCGG

>ENSMMUT00000027848.3|m.59929 ENSMMUT00000027848.3|g.59929  ORF ENSMMUT00000027848.3|g.59929 ENSMMUT00000027848.3|m.59929 type:complete len:590 (+) ENSMMUT00000027848.3:1-1770(+) [Macaca_mulatta]
ATGGAGCTCGAGAACATCGTAGCGAACACGGTGCTACTCAAGGCCCGCGAAGGTGGCGGTGGAAATCGCAAAGGCAAAAG
CAAGAAATGGCGGCAGATGCTGCAGTTCCCGCACATCAGCCAATGCGAAGAGCTGCGACTCAGCCTCGAGCGTGACTATC
ACAGCCTGTGCGAGCGGCAGCCCATTGGGCGCCTGCTGTTCCGAGAGTTCTGTGCCACGAGGCCGGAGCTGAGCCGCTGC
ATCGCCTTCCTGGATGGGGTGGCTGAGTATGAAGTGACCCCGGATGAGAAGCGAAAGGCATGTGGGCGGCAGCTAATGCA
GAATTTTCTGAGCCACACGGGTCCTGACCTCATCCCAGAGGTCCCCCGGCAGCTGGTGACGAACTGCACCCAGCGGCTGG
AGCAGGGGCCCTGCAAAGACCTTTTCCAGGAACTCACCCGGCTGACCCATGAGTACCTGAGCGTGGCCCCTTTTGCCGAC
TACCTCGACAGCATCTACTTCAACCGTTTCCTGCAGTGGAAGTGGCTGGAAAGGCAGCCAGTGACCAAAAACACCTTCAG
GCAGTACCGTGTCCTGGGCAAAGGTGGCTTTGGGGAGGTGTGTGCCTGCCAGGTGCGGGCCACCGGTAAGATGTACGCCT
GCAAGAAGCTAGAGAAAAAGCGGATCAAGAAGCGGAAAGGGGAGGCCATGGCGCTGAACGAGAAGCAGATCCTGGAGAAA
GTGAACAGTAGGTTTGTAGTGAGCTTGGCCTACGCCTATGAGACCAAGGACGCGCTGTGCCTGGTGCTGACACTGATGAA
CGGGGGCGACCTCAAGTTCCACATCTACCACATGGGCCAGGCTGGCTTCCCCGAAGCACGGGCCGTCTTCTACGCCGCCG
AGATCTGCTGTGGCCTGGAGGACCTGCACCGGGAGCGCATTGTGTACAGGGACCTGAAGCCAGAGAACATCTTGCTGGAT
GACCACGGCCACATCCGCATCTCTGACCTGGGGCTGGCTGTGCACGTGCCCGAGGGCCAGACCATCAAAGGCCGTGTGGG
CACCGTGGGCTACATGGCTCCGGAGGTGGTAAAGAATGAACGGTACACGTTCAGCCCTGACTGGTGGGCGCTCGGCTGCC
TCCTGTACGAAATGATCGCAGGCCAGTCGCCCTTCCAGCAGAGGAAGAAGAAGATCAAGCGGGAGGAGGTGGAGCGGCTG
GTGAAGGAGGTCCCCGAGGAGTATTCCGAGCGCTTTTCCCCGCAGGCCCGCTCCCTCTGCTCACAGCTCCTCTGCAAGGA
CCCCGCCGAACGCCTGGGGTGTCGTGGCGGCAGTGCACGCGAGGTGAAGGAGCACCCCCTCTTTAAGAAGCTGAACTTCA
AGCGGCTGGGAGCCGGCATGCTGGAGCCGCCCTTCAAGCCTGACCCCCAGGCCATTTACTGCAAGGATGTTCTGGACATT
GAACAGTTCTCTACAGTCAAGGGCGTGGAGCTGGAGCCTACTGACCAGGACTTCTACCAGAAGTTTGCCACTGGCAGTGT
GCCCATCCCCTGGCAGAACGAGATGGTGGAGACCGAGTGCTTCCAGGAGCTGAATGTCTTTGGGCTGGATGGCTCAGTCC
CCCCAGACCTGGACTGGAGGGGCCAGCCACCTGCACCCCCTAAAAAGGGACTGCTGCAGAGACTCTTCAGTCGCCAAAGG
ATTGCTGTGGAAACTGCAGCGACAGCGAGGAAGAGCTCCCCACCCGCCTCTAGCTCCCAGTCCGAGGCCCCCACCGGCAG
TTGGCGGTAG

>ENSMICT00000012129.2|m.35948 ENSMICT00000012129.2|g.35948  ORF ENSMICT00000012129.2|g.35948 ENSMICT00000012129.2|m.35948 type:complete len:589 (+) ENSMICT00000012129.2:1-1767(+) [Microcebus_murinus]
ATGGAGCTCGAGAACATCGTAGCGAACACGGTGCTCCTCAAGGCCCGAGAAGGTGGTGGCGGAAATCGCAAAGGCAAAAG
CAAGAAATGGCGGCAGATGTTACAGTTCCCCCACATCAGCCAGTGCGAAGAGCTGCGGCTCAGTCTCGAGCGCGACTACC
ACAGCCTGTGCGAGCGGCAGCCCATCGGGCGGCTGCTGTTCCGTGAGTTCTGCGCCACCAGGCCCGAGCTGACCCGCTGC
GTTGCCTTCCTGGACGGGGTGGCCGAGTACGAAGTGACCCCTGATGAGAAGCGGAAGGCGTGTGGGCGGCGGCTAGTGCA
GAATTTTCTGAGCCACACGGGTCCTGACCTCATCCCTGAGGTCCCTCGGCAGCTGGTGACTAACTGTGCCCAGCGGCTGG
AGCAGGGCCCCTGCAAAGACTTGTTCCAGGAGCTCACCAGGGTGACCCACGAATACCTGAGCGTGGCCCCTTTTGCCGAC
TACCTCGATAGCATCTACTTCAACCGTTTCCTACAGTGGAAGTGGCTAGAAAGGCAGCCGGTGACCAAAAACACCTTCAG
GCAGTACCGAGTCCTGGGCAAAGGCGGCTTTGGGGAGGTGTGCGCCTGCCAGGTACGGGCAACAGGCAAGATGTACGCCT
GCAAGAAGCTGGAGAAGAAGCGGATCAAGAAGCGGAAGGGGGAGGCCATGGCGCTCAACGAGAAGCAGATCCTGGAGAAA
GTGAACAGTAGGTTTGTAGTGAGCTTGGCCTATGCCTATGAGACCAAGGACGCCCTGTGCTTAGTGCTGACGCTGATGAA
TGGAGGTGACCTCAAGTTCCACATCTACCACATGGGCCAGGCTGGCTTCCCGGAAGCGCGAGCCGTCTTCTATGCCGCCG
AGATCTGCTGCGGGCTGGAGGACCTGCACCGGGAGCGCATCGTGTACAGGGACCTGAAGCCAGAGAACATTCTTCTCGAT
GACCACGGCCACATCCGCATCTCCGACCTGGGACTGGCTGTGCATGTGCCCGAGGGCCAGACCATCAAAGGCCGTGTGGG
CACTGTGGGCTACATGGCTCCGGAGGTGGTGAAGAACGAGCGGTACACCTTCAGCCCCGACTGGTGGGCACTGGGCTGCC
TCCTGTACGAGATGATCGCGGGCCAGTCGCCCTTCCAGCAGAGGAAGAAGAAGATCAAGCGGGAGGAGGTGGAGCGGCTG
GTGAAGGAGGTGCCGGAGGAGTACTCCGAGCGCTTCTCCCCGCAGGCCCGCTCGCTCTGCTCCCAGCTCCTCTGTAAGGA
CCCCGAGGAGCGCCTGGGGTGTCGTGGGGGCAGCGCCCGCGAGGTGAAGGAGCACCCCCTCTTCAAGAAGCTGAACTTCA
AGCGGCTGGGAGCCGGCATGCTGGAGCCTCCCTTCAAGCCCGACCCCCAGGCCATTTACTGCAAGGACGTTCTGGACATC
GAACAGTTCTCCACAGTCAAGGGAGTGGAGCTGGAGCCCACCGACCAGGACTTCTACCAGAAGTTTGCCACGGGCAGTGT
GCCCATTCCCTGGCAGAATGAGATGGTGGAGACGGAGTGCTTCCAGGAGCTCAATGTCTTCGGGCTGGATGGCTCAGTCC
CCCCAGACCTGGACTGGAAGGGCCAGCCACCTGCACCCCCCAAGAAGGGGCTGCTGCAGAGACTCTTCAGCCGGATTGCT
GTGGGAACTGCAGCGACAGTGAGGAAGAGCTCCCCACCCGCCTCGAGCTCCCTACCCCCTGAGGCCCCCACCGGCACTTG
GCGGTAG

>ENSMODT00000005792.2|m.31101 ENSMODT00000005792.2|g.31101  ORF ENSMODT00000005792.2|g.31101 ENSMODT00000005792.2|m.31101 type:complete len:594 (+) ENSMODT00000005792.2:1-1782(+) [Monodelphis_domestica]
ATGGAGCTCGAAAACATCGTTGCGAACACGGTGCTACTCAAGGCCCGGGAAGGCGGTGGTGGCAACAGGAAGGGAAAAAG
CAAGAAATGGCGACAGATGCTTCAGTTCCCCCACATCAGCCTGTGCGAGGATCTTCGTCAGAGTGTGGAGCGGGACTACC
ACAGCCTGTGTGAGAGGCAGCCCATTGGGCATTTGCTCTTTCGGCAGTTCTGCGAGACACGGCCGGAGTTATCCCGATGC
ATCAGCTTCCTGGATGGGGTGGCTGAGTATGAGGTGACTCCTGATGACAAGCGGAAAGAAGCTGCCCAGAGGCTGATGGA
GAACTACCTGAACCCCAAGTGTACAGACCACATCCCTGAAGTTCCTCCCCAGCTAGTGAGTGCCTGTGCTGAGAGACTTG
AGCAGGGGCCCTGCAAAGACCTCTTCAAGGAGCTCACCAGGCTGACCCATGAATACCTGAGTGTTGCCCCCTTTGCGGAT
TACCTCGACAGCATCTACTTCAATCGATTCCTACAGTGGAAATGGATGGAAAGGCAGCCAGTGACCAAAAACACCTTCCG
CCAGTACCGTGTGCTGGGCAAGGGTGGCTTTGGAGAGGTCTGTGCATGCCAGGTTCGAGCCACAGGCAAGATGTATGCCT
GCAAGAAACTAGAGAAGAAGCGAATCAAGAAGAGGAAAGGAGAGGCTATGGCCCTGAATGAGAAACAGATCCTGGAGAAA
GTGAACAGTAGGTTTGTAGTGAGCTTGGCATATGCCTATGAAACGAAAGATGCCCTTTGCCTGGTGCTGACTCTAATGAA
TGGAGGAGACCTCAAATTCCACATTTATCACATGGGTGAAGCAGGATTTGAGGAAGCCCGCGCTGTCTTCTACGCAGCTG
AGATCTGCTGTGGCCTGGAGGATCTACACCGAGAACGGATCGTGTACAGGGACTTGAAACCAGAAAACATCCTGTTGGAT
GACCATGGCCACATTCGGATCTCTGATCTGGGACTAGCTGTGTACGTGCCTGAAGGTCAGACCATGAAAGGTCGAGTGGG
CACTGTGGGCTACATGGCCCCTGAGGTGGTGAAGAACGAGCGGTACACATTCAGCCCGGACTGGTGGGCCCTGGGGTGCC
TGTTGTATGAGATGATTGAGGGCCAGTCACCCTTCCAACAGCGAAAGAAGAAGATAAAACGAGAGGAGGTGGAGCGGCTG
GTGAGGGAGGTAACAGAAGAATACTCGGCCAAGTTCTCATCCAAAGCCCGTTCTCTCTGCACTTCGCTCCTGTGCAAAGA
CCCCGGGGAAAGGCTCGGCTGCCGAGGAGGTGGTGCACAGGAAGTCAAGGAACACCCCATCTTCAAACGCATCAACTTTA
AGCGCTTGGAAGCTGGAATGTTGGAACCTCCTTTCAAGCCTGATCCTCAAGCTATTTACTGCAAAGATGTGCTGGATATT
GAGCAGTTCTCCACGGTGAAAGGTGTGGAATTGGAGTCTACAGACAATGACTTCTACCAAAAGTTTGCCACAGGGAGCGT
GCCCATCCCTTGGCAGAATGAGATGATTGAGACGGAGTGTTTTAAGGAGTTGAATGTATTCAGCATGGACGGAACAGTAC
CCCCAGACCTTGACTGGAAGGGCCTACCCTCCCCACAGCCCAAAAAGGGCTTGCTTCAGCGACTCTTCAGCAGACAGACA
ATGGCTTGGACTGTTGTGGGAACTGCAGCGACAGTGAGGAAGAGTCCCCCACCCGCCTCTAGCCCTGAGGGCCTGACACC
CACGCCCGGCAGATGGCGGTAG

>ENSMUST00000001115.15|m.18702 ENSMUST00000001115.15|g.18702  ORF ENSMUST00000001115.15|g.18702 ENSMUST00000001115.15|m.18702 type:complete len:590 (+) ENSMUST00000001115.15:1-1770(+) [Mus_musculus]
ATGGAGCTCGAGAACATCGTAGCGAACACGGTGCTACTCAAGGCCCGGGAAGGTGGTGGCGGGAATCGCAAAGGCAAGAG
CAAGAAATGGCGCCAGATGCTGCAGTTCCCCCATATCAGCCAGTGTGAGGAGCTTCGACTCAGCCTTGAGCGTGACTACC
ACAGCCTATGTGAGCGCCAGCCCATTGGGCGCCTGTTATTTCGTGAGTTCTGTGCTACGAGACCTGAGCTGACCCGGTGT
ACTGCCTTCCTGGATGGGGTGTCTGAATATGAGGTGACCCCTGATGAGAAGCGGAAAGCATGTGGGCGCCGACTAATGCA
GAACTTTCTGAGCCACACGGGTCCTGACCTCATCCCTGAAGTTCCACGGCAGCTGGTGAGTAACTGTGCCCAGCGGCTAG
AGCAGGGACCCTGCAAAGACCTCTTCCAGGAGCTGACCCGGCTGACCCACGAGTACCTGAGCACGGCCCCTTTTGCCGAC
TACCTCGACAGCATCTACTTCAACCGTTTTCTGCAGTGGAAGTGGCTGGAAAGGCAACCAGTGACCAAAAACACCTTCAG
GCAGTACCGAGTCCTGGGCAAAGGTGGCTTTGGGGAGGTATGTGCCTGCCAGGTGCGGGCAACAGGCAAGATGTACGCAT
GCAAGAAACTGGAAAAGAAGCGGATAAAGAAGCGAAAGGGGGAGGCCATGGCTCTCAACGAGAAACAGATCTTGGAGAAA
GTGAACAGTAGGTTTGTAGTGAGCTTAGCCTACGCCTATGAGACCAAGGATGCACTGTGCCTGGTGCTGACATTGATGAA
TGGAGGTGACCTAAAGTTCCACATCTACCACATGGGCCAGGCTGGCTTTCCTGAAGCACGTGCTGTCTTCTATGCTGCTG
AGATCTGCTGTGGCCTGGAAGACCTGCACCGGGAACGCATTGTGTACAGGGATCTAAAGCCAGAGAATATCCTTCTGGAT
GACCATGGCCACATTCGGATCTCGGACCTGGGACTGGCCGTGCATGTGCCTGAGGGCCAGACCATCAAAGGCCGTGTGGG
CACTGTGGGCTACATGGCTCCAGAGGTGGTGAGGAATGAGCGCTACACGTTCAGTCCTGACTGGTGGGCGCTAGGCTGCC
TCCTGTACGAGATGATCGCAGGTCAGTCGCCCTTCCAGCAGAGGAAGAAGAAGATAAAGCGCGAAGAGGTGGAGCGGCTG
GTCAAGGAAGTGGCCGAGGAGTACACAGACCGCTTTTCCTCACAGGCGCGCTCACTCTGTTCTCAGCTTCTTAGCAAGGA
CCCTGCTGAGCGCCTGGGGTGTCGTGGAGGTGGCGCCCGTGAGGTAAAGGAGCACCCCCTTTTCAAGAAACTGAATTTCA
AGCGGCTGGGAGCTGGCATGCTAGAGCCACCTTTTAAGCCTGATCCCCAGGCTATTTATTGCAAGGATGTCCTGGACATT
GAACAGTTCTCTACAGTTAAAGGTGTGGATCTGGAGCCCACAGACCAAGACTTCTACCAGAAGTTTGCCACAGGCAGTGT
GTCCATCCCCTGGCAGAATGAGATGGTGGAGACCGAGTGCTTCCAGGAACTCAATGTCTTTGGGCTGGATGGGTCTGTTC
CCCCAGACCTGGACTGGAAGGGCCAGCCCACTGCACCCCCCAAGAAGGGATTGCTACAGAGACTCTTCAGTCGCCAAAGG
ATTGCTGTGGGAACTGCAGCGACAGTGAGGAAGAGCTCCCCACCCGCCTCTAGCCCCCAGGCCGAGGCCCCCACCGGCGG
TTGGCGGTAG

>ENSMLUT00000004272.2|m.18020 ENSMLUT00000004272.2|g.18020  ORF ENSMLUT00000004272.2|g.18020 ENSMLUT00000004272.2|m.18020 type:5prime_partial len:587 (+) ENSMLUT00000004272.2:1-1761(+) [Myotis_lucifugus]
AGGCATGGCGGTGGCCAGACTCAGCGCCTGTTCGCTCCCACAGGTGGTGGCGGGAATCGCAAAGGCAAAAGCAAGAAATG
GCGACAGATGCTGCAGTTCCCCCACATCAGCCAGTGCGAAGAGCTGCGGCTCAGCCTCGAGCGTGACTACCACAGCCTAT
GCGAGCGGCAGCCCATTGGGCGCCTGCTGTTCCGAGAATTCTGCACCACGAGGCCTGAGCTGACCCGCTGCATTGCCTTC
CTGGATGAGGTGGCTGAGTATGAAGTGACTCCTGATGAGAAGAGGAAGGCATGTGGGCAGAGGCTAATGCAGAATTTTCT
GAGCCACACGGGTCCTGACCTCATTCCTGAGGTCCCCCAGCAACTGGTGACTAACTGTGCCCAGCAGCTGGAGAAGGGGC
CCTGCAAAGACCTCTTCCAGGAGCTAACCCGGCTGACCCATGAGTACCTGAGTGTGGCCCCTTTTGCCGACTACCTCGAC
AGCATCTACTTCAACCGTTTCCTGCAGTGGAAGTGGCTGGAAAGGCAGCCAGTGACCAAAAACACCTTCAGGCAGTACCG
AGTCCTGGGCAAAGGTGGCTTTGGGGAGGTGTGCGCCTGCCAGGTACGGGCAACAGGCAAGATGTATGCCTGCAAGAAGC
TGGAGAAGAAGCGCATCAAGAAGCGGAAAGGGGAGGCCATGGCACTCAATGAGAAGCAGATCCTGGAGAAAGTGAACAGT
AGGTTTGTAGTGAGCTTGGCCTATGCCTATGAGACCAAGGACGCGCTGTGCCTGGTGCTGACACTGATGAACGGAGGTGA
CCTCAAATTCCACATCTACCACATGGGCCAGGCTGGCTTCCCAGAGGCACGGGCCGTCTTCTACGCTGCCGAGATCTGCT
GTGGCCTGGAGGACCTGCATCGGGAGCGCATTGTGTACAGGGACCTGAAGCCAGAGAACATCCTACTGGATGACCATGGT
CACATCCGAATCTCTGACCTGGGGCTGGCTGTGCATGTGCCTGAGGGCCAGACCATCAAAGGCCGTGTGGGCACCGTGGG
CTACATGGCTCCAGAGGTGGTGAAGAACGAACGGTACACGTTCAGCCCAGACTGGTGGGCGCTGGGCTGCCTTCTGTACG
AGATGATTGCAGGCCAATCGCCCTTCCAGCAGAGGAAAAAGAAGATTAAGCGGGAGGAGGTGGAGCGGCTAGTGAAGGAG
GTGGCTGAAGAGTACTCCGATCAATTTTCCCTGCAGGCCCGCTCACTCTGCTCCCAGCTCCTTTGCAAGGACCCTGCCGA
GCGTCTGGGGTGTCGTGGAGGTGGTGCCTGTGAGGTGAAGGAGCACCCCATCTTCAAGAAACTGAACTTCAAGCGTTTGG
GAGCGGGCATACTGGAGCCGCCCTTCAAGCCTGATCCCCAGGCCATTTATTGCAAGGATGTCCTGGACATCGAACAGTTC
TCCACGGTTAAGGGTGTGGAGCTGGAACCCACGGACCAGGACTTCTATCAGAAGTTTGCCACGGGCAGTGTGCCTATCCC
CTGGCAGAATGAGATGGTGGAGACCGAGTGCTTCCAGGAGCTGAATGTCTTCGGGCTGGATGGCTCAGTTCCCCCAGACC
TGGACTGGAAGGGCCAGCCCCCTGCACCCCCCAAGAAGGGACTGCTGCAGAGACTCTTCAGTCGCCAGAGGACTGCTGTG
GGAACTGCAGCGACAGTGAAGAAGAGCTCCCCACCCGCCTCTAGCCCCCAGTCTGAGGCCCCCACCGGCGGTTGGCGGTA
G

>lcl|NW_004438638.1_cds_XP_004284853.1_25683|m.45600 lcl|NW_004438638.1_cds_XP_004284853.1_25683|g.45600  ORF lcl|NW_004438638.1_cds_XP_004284853.1_25683|g.45600 lcl|NW_004438638.1_cds_XP_004284853.1_25683|m.45600 type:complete len:589 (+) lcl|NW_004438638.1_cds_XP_004284853.1_25683:1-1767(+) [Orcinus_orca]
ATGGAGCTCGAGAACATCGTAGCGAACACGGTGCTACTCAAGGCCCGGGAAGGTGGTGGCGGGAATCGCAAAGGCAAAAG
CAAGAAATGGCGTCAGATGCTGCAGTTCCCTCATATCAGCCAGTGCGAAGAGCTGCGGCTCAACATTGAGTGTGACTACC
ACAGCCTGTGCAAGCGGCAGCCCATCGGGCGCCTGCTGTTCCGAGAGTTCTGCGCCACGAGGCCCGAGCTGACCCGCTGC
ATTGCCTTCCTGGACGGGGTGGCTGACTATGAAGTGACCCCTGATGAGAAGCGGAAGGAGTGTGGGTGGCGGCTAATGCA
GAATTTTCTGAGCCACACGGGTCCCGACCTCATCCCTGACGTCCCCCGGCAACTGGTGACTAACTGTGCCCAGCGGCTGG
AGCAGGGGCCCTGCAAAGACCTCTTCCAGGAGCTCACCCGGCTGACCCACGAGTACCTGAGTGTGGCCCCTTATACCGAC
TACCTCGACAGCATCTACTTCAACCGTTTCCTGCAGTGGAAGTGGCTGGAAAGGCAGCCAGTGACCAAAAACACCTTCAG
GCAGTACCGAGTCCTGGGCAAAGGTGGCTTTGGGGAGGTATGTGCCTGCCAGGTGCGGGCAACAGGCAAGATGTACGCCT
GCAAGAAGCTGGAGAAGAAGCGGATCAAGAAGAGGAAAGGGGAGGCCATGGCCCTCAATGAGAAGCAGATCCTGGAGAAA
GTGAACAGTAGGTTTGTAGTGAGCTTGGCCTACGCCTATGAGACCAAGGACGCGCTGTGCCTGGTGCTGACGCTGATGAA
CGGAGGCGACCTCAAGTTCCACATCTACCACATGGGCCAGGCTGGCTTCCCCGAGGCTCGGGCCGTCTTCTACGCGGCAG
AGATCTGCTGCGGCCTGGAGGACCTGCACCGGGAACGCATCGTGTACAGGGACCTAAAGCCAGAGAACATCCTACTAGAT
GACCACGGTCACATCCGCATCTCCGACCTGGGGCTGGCAGTGCACGTACCTGAGGGCCAGACGATCAAAGGCCGTGTGGG
CACTGTGGGCTACATGGCCCCAGAGGTGGTGAAGAACGAACGGTACACATTCAGCCCGGACTGGTGGGCGCTAGGCTGCC
TCCTGTACGAGATGATCGCAGGCCAGTCACCCTTCCAGCAGAGAAAAAAGAAGATCAAGCGGGAGGAGGTGGAGCGGCTG
GTAAAGGAGGTGCCCGAGGAGTACTCAGAGCACTTTTCCCCGCAGGCCCGCTCGCTCTGTTCCCAGCTCCTCTGCAAGGA
CCCTGCTGAGCGCCTGGGGTGTGGGGGGGGCGGTGCCCGCGAGGTGAAGGAGCACCCCCTCTTCAAGAAGCTGAACTTCA
AGCGGCTGGGAGCCGGCATGCTAGAACCACCCTTCAAGCCTGATCCCCAGGCCATTTACTGCAAGGATGTTCTGGATATC
GAACAGTTCTCCACAGTTAAGGGTGTGGAGCTGGAAGCCACTGACCAGGACTTCTACCAGAAATTTGCCACGGGCAGTGT
GTCCATCCCCTGGCAGAATGAGATGGTGGAGACCGAGTGCTTCCAGGAGCTGAATGTCTTCGGGCTGGATGGCTCGGTTC
CCCCAGACCTGGACTGGAAGGGCCAGCCACCTGCACCCCCAAAGAAGGGACTGCTGCAGAGGCTCTTCAGTCGCCAGGAC
TGCTGTGGGAACTGCAGCGACAGTGAGGAAGAGCTTCCCGCCCGCCTCGAGCTCCCCACCCGCCTCGAGCTCCCCACCCG
CCTCTAG

>ENSOANT00000016062.3|m.2527 ENSOANT00000016062.3|g.2527  ORF ENSOANT00000016062.3|g.2527 ENSOANT00000016062.3|m.2527 type:complete len:558 (+) ENSOANT00000016062.3:1-1674(+) [Ornithorhynchus_anatinus]
ATGCTACAGTTCCCTCACATCAGCCTCTGCGAGGATCTGCGGCCCACCGTGGAGCGCGATTACCACAGCCTGTGCGAGAG
ACAACCAATTGGGCGGCTGCTGTTCCGGCAGTTCTGCGAGACACGGCCCGAGCTGTTCCGTTGCGTCTGCTTCCTGGATC
AGGTGGCCGAGTATGAGGTGACCCCTGATGAGAAGCGAAAGGAGTGTGGACGGTGCCTGATGCAGAACTATCTGAACCCC
AAGTGTACAGACAACATCCTCCAAGTCCCCATCCAGCTGATGAACACGTGTGCTGAGAGACTGGAACAGAATCCCTGCAA
GGAGCTCTTCAAGGAGTTCACCAGGATGACCCATGATTATCTGAGCGTCGCCCCCTTTGCCGATTACCTCGACAGCATCT
ACTTCAATCGTTTCCTGCAGTGGAAGTGGATGGAGAGGCAGCCAGTGACCAAAAACACATTCCGTCAGTACCGTGTGCTC
GGGAAGGGCGGCTTCGGTGAGGTCTGCGCGTGCCAGGTGCGAGCCACAGGGAAGATGTACGCCTGCAAGAAGCTGGAGAA
GAAAAGGATTAAGAAGCGCAAAGGCGAGTCCATGGCCCTGAACGAGAAGCAGATCCTGGAGAGAGTGAACAGTAGGTTTG
TAGTGAGCCTGGCCTATGCCTACGAGACCAAAGATGCCCTGTGCCTGGTGCTGACGCTCATGAACGGGGGCGACCTCAAG
TTTCACATCTACCACATGGGGGAGGCCGGCTTCCAGGAGGAGCGCGCCGTGTTCTACGCGGCCGAGATCTGCTGCGGCCT
CGAGGACCTGCACAGGGAGCACATCGTGTACAGGGACTTGAAGCCGGAAAACATCTTGCTGGATGACCATGGTCACATCC
GGATCTCAGACTTGGGGCTGGCGGTGCACGTGCCCGAGGGCCAGACCATCAAAGGGCGCGTGGGCACCGTGGGCTACATG
GCCCCCGAGGTGGTGAAGAACGAGCGGTACACCTTCAGCCCGGACTGGTGGGCCCTTGGCTGCCTTCTGTATGAGATGAT
CGAGGGTCAGTCGCCCTTCCAGCAGCGCAAGAAGAAGATCAAGCGGGAGGAGGTGGAGCGGCTGGTGAAGGAGGTCCAGG
AGGAGTACTCGGACAAGTTCTCCGAAGGGGCCCGCTCCTTCTGCACTGCGCTCCTTTGCAAAGACCCCAAGGAACGGCTA
GGGTGCCGCGGTGGGGGCGCCCAGGAGGTGAAGGAGCACCCCCTATTCAGGCACCTCAACTTCAAACGCCTGGAAGCTGG
CATGTTGGAACCCCCGTTTAAGCCCGATCCCCAGGCCATTTACTGCAAGGACGTCCTGGACATCGAGCAATTCTCTACCG
TCAAGGGGGTGGAGCTGGAGTCCACCGACAACGACTTCTACCAGAAATTTGCCACAGGGAGCGTGTCCATTCCCTGGCAG
AACGAGATGATCGAGACGGAGTGCTTCAAGGAGCTAAACGTGTTCAGCCCGGATGGGACGGTGCCCCCCGACCTGGACTG
GAGGGGCCAGCCGTCACCCCAGCCTAAGAAGGGGCTCCTCCAGCGCCTCTTCAGCAGACAGGTAACGCGGTGGGGGAGCA
CCAGAGGCCGCCCCAACTCCCGGCCAGAGGGGATCGCTGCCTTCCGCCTTCTCTCGGGGCTTGGCCGGGCCTGA

>ENSOCUT00000005923.2|m.25976 ENSOCUT00000005923.2|g.25976  ORF ENSOCUT00000005923.2|g.25976 ENSOCUT00000005923.2|m.25976 type:3prime_partial len:582 (+) ENSOCUT00000005923.2:1-1743(+) [Oryctolagus_cuniculus]
ATGGAGCTCGAGAACATCGTAGCGAACACCGTGCTCCTCAAGGCCCGGGAAGGTGGTGGAGGGAATCGCAAAGGCAAAAG
CAAGAAATGGCGGCAGATGCTCCAATTTCCCCACATCAGCCAGTGTGAAGAGCTGCGGCTCAGCCTTGAACGTGACTACC
ACAGCCTGTGCGAGCGGCAGCCCATCGGCCGCCTGCTGTTCCGCGAGTTCTGCGCCACGAGGCCCGAGCTGACCCGCTGC
ACTGCCTTCCTGGACGGGGTGGCTGAGTACGAAGTGACCCCTGATGAGAAGCGGAAGGCGTGTGGGCGGCGGCTAATGCA
GGATTTTCTGAGCCACACGGGTCCTGACCTCATCCCCGAGGTGCCCCGGCAACTGGTGACTAACTGTGCACAGCAACTGG
AGCAGGGGCCCTGCAAAGACCTCTTCCAGGAACTCACCCGGCTGACCCACGAGTACCTGAGCGTAGCCCCCTTTGCCGAC
TACCTCGACAGCATCTACTTCAACCGTTTCCTGCAGTGGAAGTGGCTAGAAAGGCAGCCAGTGACCAAAAACACCTTCAG
GCAGTACCGAGTGCTGGGCAAAGGCGGCTTTGGGGAGGTGTGTGCCTGCCAGGTGCGGGCCACAGGCAAGATGTACGCCT
GCAAGAAGCTGGAGAAGAAACGCATCAAGAAGCGGAAAGGGGAAGCCATGGCGCTCAACGAGAAGCAGATCCTGGAGAAA
GTGAACAGTAGGTTTGTAGTGAGCTTGGCCTATGCCTATGAGACCAAGGATGCCCTGTGCCTGGTGCTGACGCTGATGAA
CGGCGGCGACCTCAAGTTCCACATCTACCACATGGGCCAGGCTGGCTTCCCTGAGGCGCGCGCCGTCTTCTACGCCGCGG
AAATCTGCTGCGGCCTGGAGGACCTGCACCGGGAGCGCATCGTGTACAGAGACCTGAAGCCAGAGAACATTCTGCTGGAT
GACCACGGCCACATCCGCATCTCTGACCTGGGCCTGGCTGTGCACGTGCCCGAGGGCCAGACCATCAAAGGCCGCGTAGG
CACCGTGGGCTACATGGCTCCGGAGGTGGTGAAGAACGAACGGTACACGTTCAGCCCCGACTGGTGGGCGCTTGGCTGCC
TCCTCTATGAGATGATCGCCGGCCAGTCGCCCTTCCAGCAGAGGAAGAAGAAGATCAAGCGGGAGGAGGTAGAACGGCTG
GTGAGGGAAGTGCCCGAGGAGTACTCGGAGCGCTTCTCCCCGCAGGCCCGCTCGCTCTGCTCCCAGCTCCTCTGCAAAGA
CCCTGCCGAGCGCCTGGGCTGCCGCGGGGGTGCTGCCCGAGAGGTGAAGGAGCACCCCCTCTTCAAGAAGCTGAACTTCA
AGCGGCTGGGAGCTGGCATGCTGGAGCCGCCCTTCAAGCCTGACCCCCAGGCTATTTATTGCAAGGATGTTCTGGACATC
GAACAGTTCTCCACAGTGAAGGGCGTGGAGCTGGAGCCCACAGACCAGGACTTCTACCAGAAGTTTGCCACAGGGAGTGT
GCCCATCCCCTGGCAGAACGAGATGGTGGAGACGGAGTGCTTCCAGGAGCTCAATGTCTTTGGGCTGGACGGCTCGGTTC
CCCCAGACCTGGACTGGAAGGGCCAGCCACCGGCGCCCCCCAAAAAGGGCCTGCTGCAGAGACTCTTCAGTCGCCAGAGG
ATTGCTGTGGGAACTGCAGCGACAGTGAAGAAGAGCCCCCCACCCGCCTCGAGCCCCCCACCC

>ENSPPYT00000018727.1|m.34989 ENSPPYT00000018727.1|g.34989  ORF ENSPPYT00000018727.1|g.34989 ENSPPYT00000018727.1|m.34989 type:complete len:577 (+) ENSPPYT00000018727.1:1-1731(+) [Pongo_abelii]
ATGGAGCTCGAGAACATCGTAGCGAACACGGTGCTACTCAAGGCCCGGGAAGGTGGCGGTGGAAATCGCAAAGGCAAAAG
CAAGAAATGGCGGCAGATGCTCCAGTTCCCTCACATCAGCCAGTGCGAAGAGCTGCGGCTCAGCCTTGAGCGTGACTATC
ACAGCCTGTGCGAGCGGCAGCCCATTGGGCGCCTGCTGTTCCGAGAGTTCTGTGCCACGAGGCCGGAGCTGAGCCGCTGC
ATCGCCTTCCTGGATGGGGTGGCCGAGTATGAAGTGACCCCGGATGAGAAGCGGAAGGCATGTGGGCGGCGGCTAATGCA
GAATTTTCTGAGCCACACGGGTCCTGACCTCATCCCTGAGGTCCCCCGGCAGCTGGTGACGAACTGCACCCAGCGGCTGG
AGCAGGGTCCCTGCAAAGACCTTTTCCAGGAACTCACCCGGCTGACCCACGAGTACCTGAGCGTGGCCCCTTTTGCCGAC
TACCTCGACAGCATCTACTTCAACCGTTTCCTGCAGTGGAAGTGGCTGGAAAGGCAGCCAGTGACCAAAAACACCTTCAG
GCAGTACCGAGTCCTGGGCAAAGGTGGCTTTGGGGAGGTGTGCGCCTGCCAGGTGCGGGCCACAGGTAAGATGTATGCCT
GCAAGAAGCTAGAGAAAAAGCGGATCAAGAAGCGGAAAGGGGAGGCCATGGCGCTGAACGAGAAGCAGATCCTGGAGAAA
GTGAACAGTAGGTTTGTAGTGAGCTTGGCCTACGCCTATGAGACCAAGGACGCGCTGTGCCTGGTGCTGACACTGATGAA
CGGGGGCGACCTCAAGTTCCACATCTACCACATGGGCCAGGCTGGCTTCCCCGAAGCGCGGGCCGTCTTCTACGCCGCCG
AGATCTGCTGTGGCCTGGAGGACCTGCACCGGGAGCGCATCGTGTACAGGGACCTGAAGCCAGAGAACATCTTGCTGGAT
GACCACGGCCACATCCGCATCTCTGACCTGGGACTAGCTGTGCACGTGCCCGAGGGCCAGACCATCAAAGGCCGTGTGGG
CACCGTGGGTTACATGGCTCCGGAGGTGGTGAAGAATGAACGGTACACGTTCAGCCCTGACTGGTGGGCGCTCGGCTGCC
TCCTGTACGAGATGATCGCAGGCCAGTCGCCCTTCCAGCAGAGGAAGAAGAAGATCAAGCGGGAGGAGGTGGAGCGGCTG
GTGAAGGAGGTCCCCGAGGAGTATTCCGAGCGCTTTTCCCCGCAGGCCCGCTCACTTTGCTCACAGCTCCTCTGCAAGGA
CCCTGCCGAACGCCTGGGGTGTCGTGGGGGCAGTGCCCGTGAGGTGAAGGAGCACCCCCTCTTTAAGAAGCTGAACTTCA
AGCGGCTGGGAGCTGGCATGCTGGAGCCGCCCTTCAAGCCTGACCCCCAGGCCATTTACTGCAAGGATGTTCTGGACATT
GAACAGTTCTCTACGGTCAAGGGCGTGGAGCTGGAGCCTACTGACCAGGACTTCTACCAGAAGTTTGCCACAGGCAGTGT
GCCCATCCCCTGGCAGAACGAGATGGTGGAGACCGAGTGCTTCCAGGAGCTGAATGTCTTTGGGCTGGATGGCTCAGTTC
CCCCAGACCTGGACTGGAAGGGCCAGCCACCTGCACCTCCTAAAAAGGGACTGCTGCAGAGACTCTTCAGCCGCCAAGAT
TGCTGTGGAAACTGCAGCGACAGCGAGGAAGAGCTCCCCACCCGCCTCTAG

>ENSSSCT00000064087.1|m.39614 ENSSSCT00000064087.1|g.39614  ORF ENSSSCT00000064087.1|g.39614 ENSSSCT00000064087.1|m.39614 type:complete len:583 (+) ENSSSCT00000064087.1:1-1749(+) [Sus_scrofa]
ATGGAGCTCGAGAACATTGTAGCGAACACGGTGCTACTCAAGGCCCGGGAAGGCGGTGGCGGGAATCGCAAAGGCAAAAG
CAAGAAATGGCGGCAGATGTTGCAGTTCCCCCACATCAGCCAGTGTGAAGAGCTGCGGCTCAGCCTTGAGCGTGACTACC
ACAGCCTGTGCGAGCGGCAGCCCATTGGGCGCCTGCTGTTCCGAGAGTTCTGCGCCACGAGGCCCGAGCTGACCCGTTGC
ACTGCCTTCCTGGACGGGGTGGCTGAGTATGAAGTGACCCCAGATGAGAAGCGGAAGGCATGTGGGCGGCGGCTGATGCA
GAATTTTCTGAGCCACACGGGTCCTGACCTCATCCCCGAGGTTCCCCGGCAACTGGTGACTAACTGTGCCCAGCAGCTGG
AGCAAGGGCCCTGCAAAGACCTCTTCCAGGAGCTCACCCGGCTGACCCATGAGTACCTGAGCGTGGCCCCTTTTGCCGAC
TACCTCGACAGCATCTACTTCAACCGTTTCCTGCAGTGGAAGTGGCTGGAAAGGCAGCCAGTGACCAAAAACACCTTCAG
GCAGTACCGTGTCCTGGGCAAAGGCGGCTTTGGGGAGGTATGCGCCTGCCAGGTGCGGGCGACAGGCAAAATGTATGCCT
GCAAGAAGCTGGAGAAGAAGCGGATCAAGAAGCGGAAAGGGGAAGCCATGGCCCTCAATGAGAAGCAGATCCTGGAGAAA
GTGAACAGTAGGTTTGTAGTGAGCTTGGCCTACGCCTATGAGACCAAGGATGCACTGTGCCTGGTGCTGACGCTGATGAA
CGGGGGCGACCTCAAGTTCCACATCTACCACATGGGCCAGGCTGGCTTCCCAGAGCCGCGGGCAGTCTTCTATGCAGCGG
AGATCTGCTGTGGCCTGGAGGACCTGCACCGGGAACGCATCGTATACAGGGACCTGAAGCCAGAGAACATTCTACTGGAT
GACCATGGTCATATCCGCATCTCTGACCTGGGGCTGGCAGTGCATGTACCCGAGGGCCAGACAATCAAGGGCCGTGTGGG
CACCGTGGGCTACATGGCCCCAGAGGTGGTGAAGAACGAAAGGTACACGTTCAGCCCAGACTGGTGGGCTCTGGGCTGCC
TCCTGTATGAGATGATCGCAGGCCAGTCGCCTTTCCAGCAGAGGAAAAAGAAGATCAAGCGGGAGGAGGTGGAGCGCTTG
GTGAAGGAGGTGCCCGAGGAGTACTCGGAGCACTTTTCTCCGCAGGCCCGCTCGCTCTGCTCCCAGCTCCTCTGCAAGGA
CCCTGCTGAGCGCCTGGGGTGTGGTGGGGGCGGTGCCCGAGAAGTAAAGGAGCACCCCCTCTTCAAGAAGCTAAACTTCA
AGCGACTGGGAGCTGGCATGCTAGAACCGCCCTTCAAGCCTGATCCCCAGGCCATTTACTGCAAGGATGTTCTGGACATC
GAACAGTTCTCCACAGTTAAGGGTGTGGAGCTGGAAGCCACTGATCAGGACTTCTACCAGAAATTTGCCACAGGCAGTGT
GCCCATCCCCTGGCAGAACGAGATGGTGGAGACTGAGTGCTTCCAGGAGCTAAATGTCTTTGGGATAGATGGCTCAGTTC
CCCCAGACCTGGACTGGAAGGGCCAGCCGCCCGCACCTCCCAAGAAGGGACTGCTGCAGAGGCTATTCAGTCGCCAGGAC
TGCTGTGGGAACTGCAGCGACAGCGAGGAAGAGCTTCCAGCCCGCCTCGAGCTCCCCACCCGCCTCTAG

>ENSTTRT00000009577.1|m.38862 ENSTTRT00000009577.1|g.38862  ORF ENSTTRT00000009577.1|g.38862 ENSTTRT00000009577.1|m.38862 type:complete len:590 (+) ENSTTRT00000009577.1:1-1770(+) [Tursiops_truncatus]
ATGGAGCTCGAGAACATCGTAGCGAACACGGTGCTAXXXXXXXXXXXXXXXXGTGGTGGCGGGAATCGCAAAGGCAAAAG
CAAGAAATGGCGTCAGATGCTGCAGTTCCCTCATATCAGCCAGTGCGAAGAGCTGCGGCTCAACATTGAGTGTGACTACC
ACAGCCTGTGCAAGCGGCAGCCCATCGGGCGCCTGCTGTTCCGAGAGTTCTGCGCCACGAGGCCCGAGCTGACCCGCTGC
ATTGCCTTCCTGGACGGGGTGGCTGACTATGAAGTGACCCCTGATGAGAAGCGGAAGGAGTGTGGGTGGCGGCTAATGCA
GAATTTTCTGAGCCACACGGGTCCCGACCTCATCCCTGACGTCCCCCGGCAACTGGTGACTAACTGTGCCCAGCGGCTGG
AGCAGGGGCCCTGCAAAGACCTCTTCCAGGAGCTCACCCGGCTGACCCACGAGTACCTGAGTGTGGCCCCTTATACCGAC
TACCTCGACAGCATCTACTTCAACCGTTTCCTGCAGTGGAAGTGGCTGGAAAGGCAGCCAGTGACCAAAAACACCTTCAG
GCAGTACCGAGTCCTGGGCAAAGGTGGCTTTGGGGAGGTATGTGCCTGCCAGGTGCGGGCAACAGGCAAGATGTACGCCT
GCAAGAAGCTGGAGAAGAAGCGGATCAAGAAGAGGAAAGGGGAGGCCATGGCCCTCAATGAGAAGCAGATCCTGGAGAAA
GTGAACAGTAGGTTTGTAGTGAGCTTGGCCTACGCCTATGAGACCAAGGACGCGCTGTGCCTGGTGCTGACGCTGATGAA
CGGAGGCGACCTCAAGTTCCACATCTACCACATGGGCCAGGCTGGCTTCCCCGAGGCTCGGGCCGTCTTCTACGCGGCAG
AGATCTGCTGCGGCCTGGAGGACCTGCACCGGGAACGCATCGTGTACAGGGACCTAAAGCCAGAGAACATCCTACTAGAT
GACCACGGTCACATCCGCATCTCCGACCTGGGGCTGGCAGTGCACGTACCTGAGGGCCAGACGATCAAAGGCCGTGTGGG
CACTGTGGGCTACATGGCCCCAGAGGTGGTGAAGAACGAACGGTACACATTCAGCCCGGACTGGTGGGCGCTAGGCTGCC
TCCTGTACGAGATGATCGCAGGCCAGTCACCCTTCCAGCAGAGAAAAAAGAAGATCAAGCGGGAGGAGGTGGAGCGGCTG
GTAAAGGAGGTGCCCGAGGAGTACTCAGAGCACTTTTCCCCGCAGGCCCGCTCGCTCTGTTCCCAGCTCCTCTGCAAGGA
CCCTGCTGAGCGCCTGGGGTGTGGGGGGGGCGGTGCCCGCGAGGTGAAGGAGCACCCCCTCTTCAAGAAGCTGAACTTCA
AGCGGCTGGGAGCCGGCATGCTAGAACCACCCTTCAAGCCTGATCCCCAGGCCATTTACTGCAAGGATGTTCTGGATATC
GAACAGTTCTCCACAGTTAAGGGTGTGGAGCTGGAAGCCACTGACCAGGACTTCTACCAGAAATTTGCCACGGGCAGTGT
GTCCATCCCCTGGCAGAATGAGATGGTGGAGACCGAGTGCTTCCAGGAGCTGAATGTCTTCGGGCTGGATGGCTCGGTTC
CCCCAGACCTGGACTGGAAGGGCCAGCCACCTGCACCCCCAAAGAAGGGACTGCTGCAGAGGCTCTTCAGTCGCCAGAGG
ACTGCTGTGGGAACTGCAGCGACAGTGAGGAAGAGCTCCCCACCCGCCTCTAGCCCCCAACCTGAGGCCCCGCCGGGCGG
TTGGCGGTAG

>GRK6|ENSG00000198055 [cellage_279]
ATGGAGCTCGAGAACATCGTAGCGAACACGGTGCTACTCAAGGCCCGGGAAGGTGGCGGTGGAAATCGCAAAGGCAAAAG
CAAGAAATGGCGGCAGATGCTCCAGTTCCCTCACATCAGCCAGTGCGAAGAGCTGCGGCTCAGCCTCGAGCGTGACTATC
ACAGCCTGTGCGAGCGGCAGCCCATTGGGCGCCTGCTGTTCCGAGAGTTCTGTGCCACGAGGCCGGAGCTGAGCCGCTGC
GTCGCCTTCCTGGATGGGGTGGCCGAGTATGAAGTGACCCCGGATGACAAGCGGAAGGCATGTGGGCGGCAGCTAACGCA
GAATTTTCTGAGCCACACGGGTCCTGACCTCATCCCTGAGGTCCCCCGGCAGCTGGTGACGAACTGCACCCAGCGGCTGG
AGCAGGGTCCCTGCAAAGACCTTTTCCAGGAACTCACCCGGCTGACCCACGAGTACCTGAGCGTGGCCCCTTTTGCCGAC
TACCTCGACAGCATCTACTTCAACCGTTTCCTGCAGTGGAAGTGGCTGGAAAGGCAGCCAGTGACCAAAAACACCTTCAG
GCAATACCGAGTCCTGGGCAAAGGTGGCTTTGGGGAGGTGTGCGCCTGCCAGGTGCGGGCCACAGGTAAGATGTATGCCT
GCAAGAAGCTAGAGAAAAAGCGGATCAAGAAGCGGAAAGGGGAGGCCATGGCGCTGAACGAGAAGCAGATCCTGGAGAAA
GTGAACAGTAGGTTTGTAGTGAGCTTGGCCTACGCCTATGAGACCAAGGACGCGCTGTGCCTGGTGCTGACACTGATGAA
CGGGGGCGACCTCAAGTTCCACATCTACCACATGGGCCAGGCTGGCTTCCCCGAAGCGCGGGCCGTCTTCTACGCCGCCG
AGATCTGCTGTGGCCTGGAGGACCTGCACCGGGAGCGCATCGTGTACAGGGACCTGAAGCCCGAGAACATCTTGCTGGAT
GACCACGGCCACATCCGCATCTCTGACCTGGGACTAGCTGTGCATGTGCCCGAGGGCCAGACCATCAAAGGGCGTGTGGG
CACCGTGGGTTACATGGCTCCGGAGGTGGTGAAGAATGAACGGTACACGTTCAGCCCTGACTGGTGGGCGCTCGGCTGCC
TCCTGTACGAGATGATCGCAGGCCAGTCGCCCTTCCAGCAGAGGAAGAAGAAGATCAAGCGGGAGGAGGTGGAGCGGCTG
GTGAAGGAGGTCCCCGAGGAGTATTCCGAGCGCTTTTCCCCGCAGGCCCGCTCACTTTGCTCACAGCTCCTCTGCAAGGA
CCCTGCCGAACGCCTGGGGTGTCGTGGGGGCAGTGCCCGCGAGGTGAAGGAGCACCCCCTCTTTAAGAAGCTGAACTTCA
AGCGGCTGGGAGCTGGCATGCTGGAGCCGCCGTTCAAGCCTGACCCCCAGGCCATTTACTGCAAGGATGTTCTGGACATT
GAACAGTTCTCTACGGTCAAGGGCGTGGAGCTGGAGCCTACCGACCAGGACTTCTACCAGAAGTTTGCCACAGGCAGTGT
GCCCATCCCCTGGCAGAACGAGATGGTGGAGACCGAGTGCTTCCAAGAGCTGAATGTCTTTGGGCTGGATGGCTCAGTTC
CCCCAGACCTGGACTGGAAGGGCCAGCCACCTGCACCTCCTAAAAAGGGACTGCTGCAGAGACTCTTCAGTCGCCAAGAT
TGCTGTGGAAACTGCAGCGACAGCGAGGAAGAGCTCCCCACCCGCCTCTAG
