# Supplementary material for: A multidimensional systems biology analysis of cellular senescence in aging and disease
Source: Genome Biol. 2020 Apr 7;21:91. doi: 10.1186/s13059-020-01990-9 (PMC7333371; doi:10.1186/s13059-020-01990-9)
Supplement: Supplementary file 3 — 271 CellAge orthogroups. Directory containing FASTA files of CellAge orthogroups. [file 13059_2020_1990_MOESM3_ESM.zip › SI Cellage_Orthologous-Groups/ENSG00000146674.fa]

>ENSMMUT00000042284.2|m.15913 ENSMMUT00000042284.2|g.15913  ORF ENSMMUT00000042284.2|g.15913 ENSMMUT00000042284.2|m.15913 type:complete len:298 (+) ENSMMUT00000042284.2:1-894(+) [Macaca_mulatta]
ATGCAGCGGGCGCGACCCACGCTCTGGGCCGCTGCGCTAACTGTGCTGGTGCTGCTCCGCGGGCCGCCGGTGGCGAGGGC
TGGCGCGAGCTCTGCGGGCTTGGGTCCCGTGGTGCGCTGCGAGCCGTGCGACGCGCGTGCACTGGCCCAGTGCGCGCCTC
CGCCCGCCGTGTGCGCCGAGCTGGTGCGCGAGCCGGGCTGCGGCTGCTGCCTGACGTGCGCGCTGAGCGAGGGCCAGCCG
TGCGGCATCTACACCGAGCGCTGTGGCTCCGGCCTCCGCTGCCAGCCGTCGCCCGACGAGGCGCGCCCGCTGCAGGCGCT
GCTGGACGGCCGCGGGCTCTGCGTCAACTCTAGTGCCGTCAGCAGCCTGCGCGCCTACCTGCTGCCAGCGCCGCCCGCTC
CAGGTGAGCCGCCCGCGCCAGGAAATGCTAGTGAGTCGGAGGAAGACCGCAGCGCCGGCAGTGTGGAGAGCCCGTCCGTC
TCCAGCACGCACCGGGTGTCTGATCCCAAGTTCCACCCCGTCCATTCAAAGATAATCATCATCAAGAAAGGGCATGCTAA
AGACAGCCAGCGCTACAAAGTCGACTATGAGTCTCAGAGCACAGATACCCAGAACTTCTCCTCCGAGTCCAAGCGGGAGA
CAGAATACGGTCCCTGCCGGAGAGAAATGGAAGACACACTGAATCACCTGAAGTTCCTCAACGTGCTGAGTCCCAGGGGT
GTGCACATTCCCAACTGTGACAAGAAGGGATTTTATAAGAAAAAGCAGTGTCGCCCTTCCAAAGGCAGGAAGCGGGGCTT
CTGCTGGTGTGTGGATAAGTACGGGCAGCCTCTCCCAGGCTACACCACCAAGGGGAAGGAGGACGTGCACTGCTACAGCA
TGCAGAGCAAGTAG

>ENSMICT00000047116.1|m.50998 ENSMICT00000047116.1|g.50998  ORF ENSMICT00000047116.1|g.50998 ENSMICT00000047116.1|m.50998 type:complete len:301 (+) ENSMICT00000047116.1:1-903(+) [Microcebus_murinus]
ATGCAGCGGGCGCGCTCCGCGCTCTGGGCCGCGGCGTTGACCGTGCTGGTGCTGCTTCGCGAGCCGCCCGTGGCGCAGGC
GGGCGCGGGTGCGGCGGGCACCGGCCCCGTGGTGCGCTGCGAGCCGTGCGACGCGCGTGCGCTGGCCCAGTGCGTGCCTC
CGCCCGCCGCGCCCGCGTGCGCCGAGCTGGTGCGCGAGCCGGGCTGCGGCTGCTGCCTGACGTGCGCGCTGCGCGAGGGC
CAGCCGTGCGGCGTCTACACCGAGCGCTGCGGCGCCGGCCTCCGCTGCCAGCCGCCTCCCGGAGATCCGCGCCCGCTGCA
GGCGCTGCTGGACGGCCGCGGGCTCTGCGCCAACGCCAGTGCCATGGGCCGCCTGCGCGCTTACCTGCTGCCAGCGCCGC
CCGCGCCAGGTGAGCCGCACACAGCGCCCGGAAACGCCAGTGAGTCAGAGGAGGACCGCAGCGCAGGCAGCATGGAGACC
CAGGCCGGCCCCGGCACACACCGCGTGCCTGATTCCAAGTTCCACCCGCTCCACGCCAAGATGGACGTCATCAAGAAAGG
GCATGCCAAGGACAGCCAGCGCTACAAAGTCGACTACGAGTCCCAGAGCACAGACACGCAGAACTTCTCCTCCGAGTCCA
AGCGGGAGACGGAATACGGTCCCTGCCGCAGAGAAATGGAGGACACGCTGAATCACCTGAAGTTCCTCAACGTGCTGAGT
CCCAGGGGTGTCCACATTCCCAACTGCGACAAGAAGGGATTTTATAAGAAAAAGCAGTGCCGCCCTTCCAAAGGCAGAAA
GCGGGGCTTCTGCTGGTGCGTGGATAAGTACGGCCAGCCGCTCCCGGGCTACGACACCAAGGGGAAGGAGGACGTGCACT
GCTACAGCATGCAGAGCAAGTAG

>ENSMODT00000012119.3|m.16113 ENSMODT00000012119.3|g.16113  ORF ENSMODT00000012119.3|g.16113 ENSMODT00000012119.3|m.16113 type:complete len:284 (+) ENSMODT00000012119.3:1-852(+) [Monodelphis_domestica]
ATGGTGTCCAAGCTTTACTTGCTCTGGGCAGTGGCAGTCGCTGCACTGGCGCTGCTGAGCCGCCTGGCGATAGCCGTAGG
TCCGGTGGTCCGCTGCGAGCCATGCGACTCACGGGCCCTGGAGCAGTGCAAGCCTCTGGTGCCTGACTGCGCTGAGCTGG
TGCGCGAGCCAGGCTGCGGATGCTGCCTGACCTGCGCCCTGCAAGAGGGTAACTCGTGCGGCGTATACACGGAGCGCTGC
GGGGCGGGTCTCAGCTGCCAGCCCCAGCCCGGAGAGCCCAGACCCCTGCAGGCGCTCTTAGATGGCCGGGGCCTCTGTAC
CAATGTGACGGCCAGCAAGCTGAAGACGTTCCTGATGCAAGGACCGCATGCTACAGGAAATGCCAGTGATGAAGAAGAAG
ACCGAAATACCAGCAGCATGGAGAACCAAGCAATCCCCAGTGTACCCCGGGTACCTGATTCCAAATTCCATCCACACCAC
ACCAAACTAGACATCATCAGGAAGGGACAAGCCAAAGACACTCAACGCTACAAATTGGAGGAGTATGACTCACAAAGCAC
AGATACACAGAACTTCTCTTCTGAATCCAAACAGGAGACTGAATATGGTCCTTGCCGCAGAGAAATGGAAGACACCCTGA
ACCACCTGAAGTTTTTGAATGTCCTGAGCCCAAGAGGAATTCATATTCCAAACTGTGACAAGAAGGGATTTTATAAGAAG
AAGCAATGCCGTCCATCCAAAGGAAGAAAGAGAGGTTTCTGCTGGTGCGTGGATAAATACGGACAGCCACTTCCTGGATA
TGATGCCAAAGGGAAAGGAGATGCCCACTGCTACAACTTGGAGAACAAATAA

>lcl|NW_004438586.1_cds_XP_004283045.1_23597|m.41701 lcl|NW_004438586.1_cds_XP_004283045.1_23597|g.41701  ORF lcl|NW_004438586.1_cds_XP_004283045.1_23597|g.41701 lcl|NW_004438586.1_cds_XP_004283045.1_23597|m.41701 type:complete len:300 (+) lcl|NW_004438586.1_cds_XP_004283045.1_23597:1-900(+) [Orcinus_orca]
ATGCTGAGGGCGCGCTCCGCGCTCTGGACTGCGGCTCTGACCGCGCTGGCATTTCTCCACGGGCCGCCAGCGGCACGGGC
CGGCGCGGGCGCTGCGGGCACCGGCCCAGTGGTGCGCTGCGAGCCGTGCGACGCGCGTGCCCTGGCCCAGTGCGCGCCAC
CTCCCCCTGCGCCCCCGTGCGCCGAGCTTGTGCGCGAGCCGGGCTGTGGCTGCTGCCTGACGTGCGCGCTGCGCGAGGGT
CAGCCTTGCGGCGTCTACACCGAGCGCTGCGGCTCCGGCCTCCGCTGCCAGCCGCCGCCCGGCGAGCCACGCCCGCTACA
AGCGCTGCTGGACGGCCGCGGGATCTGCGCCAACGCCAGCGCCGCCGGCCGCCTGCGCGCCTACCTGCTGCCCGCAACGC
CCGCGCCAGGTGAGCTACCCACGCCAGGAAATGGCAGTGAGTCAGAGGAAGGCCACAGCGTGGGGAGCACAGAGAACCAG
GCCCTGACCAGCACGCACAGGGTGCCCGACTCCAAATTCCACCCCGTCCACACCAAGATGGACGTCATCAAGAAAGGACA
CGCCAAGGACAGCCAGCGCTACAAGGTCGACTATGAGTCTCAGAGCACAGACACGCAGAACTTCTCGTCCGAGTCCAAGC
GTGAGACGGAATACGGGCCCTGCCGCCGGGAAATGGAGGACACGCTGAACCATCTCAAGTTCCTGAACATGCTTAGCCCC
AGGGGCATCCACATCCCCAACTGCGACAAGAAGGGCTTCTACAAGAAAAAGCAGTGCCGCCCTTCCAAAGGCAGGAAGCG
GGGCTTCTGCTGGTGCGTGGATAAGTACGGGCAGCCCCTCCCGGGCTTCGACGTGAAGGGGAAAGGGGACGTGCACTGCT
ACAGCATGGAGAGCAAGTAG

>ENSPPYT00000020474.2|m.22996 ENSPPYT00000020474.2|g.22996  ORF ENSPPYT00000020474.2|g.22996 ENSPPYT00000020474.2|m.22996 type:complete len:292 (+) ENSPPYT00000020474.2:1-876(+) [Pongo_abelii]
ATGCAGCGGGCGCGACCCACGCTCTGGGCCGCAGCGCTGACTGTGCTGGTGCTGCTCCGCGGGCTGCCGGTGGCGCTGGC
TGGCGCGAGCTCGGCAGGCTTGGGTCCCGTGGTGCGCTGCGAGCCGTGCGACGCGCGTGCACTGGCCCAGTGCGCGCCTC
CGCCCGCCGTCTGCGCCGAGCTGGTGCGCGAGCCGGGCTGCGGCTGCTGCCTGACGTGCGCACTGAGCGAGGGCCAGCCG
TGCGGCATCTACACCGAGCGCTGTGGCTCCGGCCTTCGCTGCCAGCCGTCGCCCGACGAGGCGCGCCCGCTGCAGGCGCT
GCTGGACGGCCGCGGGCTCTGCGTCAACGCTAGTGCCGTCAGCCGCCTGCGCGCCTACCTGCTGCCAGCGCCGCCAGCTC
CAGGAAATGCTAGTGAGTCGGAGGAAGACCGCAGCGCCGGCAGTGTGGAGAGCCCGTCCGTCTCCAGCACGCACCGGGTG
TCTGATCCCAAGTTCCACCCCCTCCATTCAAAGATAATCATCATCAAGAAAGGGCATGCTAAAGACAGCCAGCGCTACAA
AGTTGACTACGAGTCTCAGAGCACAGATACCCAGAACTTCTCCTCCGAGTCCAAGCGGGAGACAGAATATGGTCCCTGCC
GTAGAGAAATGGAAGACACATTGAATCACCTGAAGTTCCTCAACGTGCTGAGTCCCAGGGGTGTACACATTCCCAACTGT
GACAAGAAGGGATTTTATAAGAAAAAGCAGTGTCGCCCTTCCAAAGGCAGGAAGCGGGGCTTCTGCTGGTGTGTGGATAA
GTATGGGCAGCCTCTCCCAGGCTACACCACCAAGGGGAAGGAGGACGTGCACTGCTACAGCATGCAGAGCAAGTAG

>IGFBP3|ENSG00000146674 [cellage_279]
ATGCAGCGGGCGCGACCCACGCTCTGGGCCGCTGCGCTGACTCTGCTGGTGCTGCTCCGCGGGCCGCCGGTGGCGCGGGC
TGGCGCGAGCTCGGCGGGCTTGGGTCCCGTGGTGCGCTGCGAGCCGTGCGACGCGCGTGCACTGGCCCAGTGCGCGCCTC
CGCCCGCCGTGTGCGCGGAGCTGGTGCGCGAGCCGGGCTGCGGCTGCTGCCTGACGTGCGCACTGAGCGAGGGCCAGCCG
TGCGGCATCTACACCGAGCGCTGTGGCTCCGGCCTTCGCTGCCAGCCGTCGCCCGACGAGGCGCGACCGCTGCAGGCGCT
GCTGGACGGCCGCGGGCTCTGCGTCAACGCTAGTGCCGTCAGCCGCCTGCGCGCCTACCTGCTGCCAGCGCCGCCAGCTC
CAGGAAATGCTAGTGAGTCGGAGGAAGACCGCAGCGCCGGCAGTGTGGAGAGCCCGTCCGTCTCCAGCACGCACCGGGTG
TCTGATCCCAAGTTCCACCCCCTCCATTCAAAGATAATCATCATCAAGAAAGGGCATGCTAAAGACAGCCAGCGCTACAA
AGTTGACTACGAGTCTCAGAGCACAGATACCCAGAACTTCTCCTCCGAGTCCAAGCGGGAGACAGAATATGGTCCCTGCC
GTAGAGAAATGGAAGACACACTGAATCACCTGAAGTTCCTCAATGTGCTGAGTCCCAGGGGTGTACACATTCCCAACTGT
GACAAGAAGGGATTTTATAAGAAAAAGCAGTGTCGCCCTTCCAAAGGCAGGAAGCGGGGCTTCTGCTGGTGTGTGGATAA
GTATGGGCAGCCTCTCCCAGGCTACACCACCAAGGGGAAGGAGGACGTGCACTGCTACAGCATGCAGAGCAAGTAG
