# Supplementary material for: A multidimensional systems biology analysis of cellular senescence in aging and disease
Source: Genome Biol. 2020 Apr 7;21:91. doi: 10.1186/s13059-020-01990-9 (PMC7333371; doi:10.1186/s13059-020-01990-9)
Supplement: Supplementary file 3 — 271 CellAge orthogroups. Directory containing FASTA files of CellAge orthogroups. [file 13059_2020_1990_MOESM3_ESM.zip › SI Cellage_Orthologous-Groups/ENSG00000172081.fa]

>lcl|AC_000164.1_cds_NP_001029401.1_14234|m.16083 lcl|AC_000164.1_cds_NP_001029401.1_14234|g.16083  ORF lcl|AC_000164.1_cds_NP_001029401.1_14234|g.16083 lcl|AC_000164.1_cds_NP_001029401.1_14234|m.16083 type:complete len:248 (+) lcl|AC_000164.1_cds_NP_001029401.1_14234:1-744(+) [Bos_taurus]
ATGTCCAACCCCTTCCTAAAGCAGGTCTTCAACAAGGACAAGACCTTCCGGCCCAAGCGCAAGTTCGAGCCGGGCACCCA
GCGCTTCGAGCTGCACAAGAAGGCGCAGGCCTCGCTGAACGCAGGGTTGGACCTGAAGCTGGCGGTGCAGCTGCCCGCTG
GTGAGGAGCTCAACGACTGGGTGGCCGTGCACGTGGTGGACTTCTTCAACCGCGTCAACCTCATCTACGGCACCATCAGT
GACGGCTGCACCGAGCGCTCCTGCCCCATCATGTCGGGTGGCCCCAAGTACGAGTACCGTTGGCAGGACGAGAACAAGTT
CCGGCGGCCCACGGCACTGTCAGCCCCCCGCTACATGGACCTGCTCATGGACTGGATTGAGGTGCAGATCAACAATGAGG
ACGTCTTCCCCACCAACGTCGGCACGCCGTTCCCCAAGAACTTCCTGCAGGTGGTGAAGAAGATCCTGTCGCGGCTCTTC
CGCGTGTTCGTGCATGTGTACATCCACCACTTCGACCGCATCGCACAGCTGGGCTCCGAGGCTCACGTCAACACCTGCTA
CAAGCACTTCTACTACTTTGTCACTGAGTTCGGCCTTATCGACACCAAGGAGCTGGAGCCACTGAGAAATGACCGCACGG
ATGTGCCACTGAGAGCCCTCGGCCCTGTCATCTCTGCGGCCACGCCCTGGGGACCCGCTGCGGCTACGCGCCACATCTCC
AGCACAGGGACCAGTGTTTTCTAG

>ENSCAFT00000030888.3|m.16574 ENSCAFT00000030888.3|g.16574  ORF ENSCAFT00000030888.3|g.16574 ENSCAFT00000030888.3|m.16574 type:complete len:218 (+) ENSCAFT00000030888.3:1-654(+) [Canis_familiaris]
ATGTCCAACCCCTTCCTGAAGCAAGTTTTCAACAAGGACAAGACCTTCCGCCCTAAGCGCAAGTTTGAGCCGGGCACCCA
GCGCTTCGAGCTACACAAGAAGGCACAGGCGTCGCTGAATGCCGGGCTGGACCTGAAGCTGGCCGTGCAGCTGCCCCCGG
GCGAGGACCTCAACGACTGGGTGGCCGTGCACGTGGTGGACTTCTTCAACCGCGTCAACCTCATCTACGGCACCATCGGC
GACGGGTGCACGGAGCAGTCCTGCCCGATCATGTCGGGCGGCCCCAAGTACGAGTACCGCTGGCAGGACGAGCACCAGTT
CCGCAAGCCCACGGCGCTGTCGGCCCCCCGCTACATGGACCTGCTCATGGACTGGATCGAGGTGCAGATCAACAACGAGG
AGCTCTTCCCCACCCACGTCGGCACGCCGTTCCCCAAGAACTTCCTGCAGGTGGTGAAGAAGATCCTGTCCCGGCTGTTC
CGCGTCTTCGTGCACGTCTACATCCACCACTTTGACCGCATCGCGCAGATGGGCTCCGAGGCGCACGTCAACACCTGCTA
CAAGCACTTCTACTACTTCGTCAAGGAGTTTGGCCTCATCGACACCAAAGAGCTGGAGCCGCTGAAAGAGATGACCGCGC
GGATGTGCCACTGA

>ENSCCAT00000049433.1|m.44451 ENSCCAT00000049433.1|g.44451  ORF ENSCCAT00000049433.1|g.44451 ENSCCAT00000049433.1|m.44451 type:complete len:218 (+) ENSCCAT00000049433.1:1-654(+) [Cebus_capuchinus]
ATGTCCAACCCTTTCCTGAAGCAAGTCTTCAACAAGGACAAGACGTTCCGCCCCAAGCGCAAATTCGAGCCGGGCACACA
GCGCTTCGAGCTGCACAAGAAGGCACAGGCGTCGCTCAACGCCGGGCTGGACCTGCGGCTGGCCGTGCAGCTGCCCCCAG
GCGAGGACCTCCACGACTGGGTGGCCGTGCACGTGGTGGACTTCTTCAACCGCGTCAACCTCATCTACGGCACCATCAGC
GACGGCTGCACGGAGCAGTCCTGCCCCGTCATGTCGGGGGGCCCCAAGTACGAGTACCGCTGGCAGGACGAGCACAAGTT
CCGGAAGCCCACGGCGCTCTCCGCGCCCCGGTACATGGACCTGCTGATGGACTGGATCGAGGCGCAGATCAACAACGAGG
ACCTCTTCCCCACCAACGTCGGCACACCCTTCCCCAAGAACTTCCTGCAGACGGTGCGGAAGATCCTGTCGCGGCTGTTC
CGCGTGTTCGTGCACGTCTACATCCACCACTTCGACCGCATTGCGCAGATGGGCTCCGAGGCCCACGTGAATACCTGCTA
CAAGCACTTCTACTACTTCGTCAAGGAGTTCGGCCTCATCGACACCAAGGAGCTGGAGCCACTGAAAGAAATGACTGCCC
GGATGTGCCACTAA

>lcl|NW_004558789.1_cds_XP_004714350.1_19169|m.40158 lcl|NW_004558789.1_cds_XP_004714350.1_19169|g.40158  ORF lcl|NW_004558789.1_cds_XP_004714350.1_19169|g.40158 lcl|NW_004558789.1_cds_XP_004714350.1_19169|m.40158 type:complete len:218 (+) lcl|NW_004558789.1_cds_XP_004714350.1_19169:1-654(+) [Echinops_telfairi]
ATGTCCAACCCCTTCCTGAAGCAAGTCTTCAACAAGGACAAGACGTTCCGGCCCAAGCGCAAGTTCGAGCCGGGCACGCA
GCGCTTTGAACTGCACAAGCGGGCGCAGGCGTCGCTGAACGCGGGGCTGGACCTGCGGCTGGCCGTGCAGCTGCCCCCGG
GCGAGGACCTGAACGACTGGGTGGCCGTGCACGTGGTGGACTTCTTCAACCGCGTCAACCTCGTGTACGGCACTGTCAGC
GACGGCTGCACGGAGCAGTCCTGCCCAGTCATGTCCGGCGGCCCCAAGTACGAGTACCGCTGGCAGGACGAGCGTGAGTT
CCGCAAGCCCACCGCGCTGCCCGCCCCCAAGTACATGGACCTGCTGATGGACTGGATTGAGGCCCAGATCAACAACGAGG
ACCTCTTCCCCACCAATGTCGGTACGCCGTTCCCCAAGAACTTCCTGCAGGTGGTGAAGAAGATCCTGTCTCGCCTGTTC
CGTGTGTTCGTGCACGTCTACATCCACCACTTTGACCGCATCGCCCAGATGGGCTCCGAGGCGCACGTCAACACCTGCTA
CAAGCACTTCTACTACTTCGTGAGGGAGTTCAGCCTCATCGACCCCAAGGAGCTGGAGCCGCTGAAAGAAATGACCACGC
GGATGTGCCACTGA

>ENSECAT00000007540.1|m.7877 ENSECAT00000007540.1|g.7877  ORF ENSECAT00000007540.1|g.7877 ENSECAT00000007540.1|m.7877 type:complete len:218 (+) ENSECAT00000007540.1:1-654(+) [Equus_caballus]
ATGTCCAACCCCTTCCTGAAGCAAGTGTTCAACAAGGACAAGACGTTCCGCCCCAAGCGCAAGTTTGAGCCGGGCACCCA
GCGCTTCGAGCTGCACAAGAGGGCGCAGGCGTCGCTGAACGCGGGGCTGGACCTGAAGCTGGCGGTGCAGCTGCCGCCCG
GCGAGGAGCTCCACGACTGGGTGGCCGTGCACGTGGTGGACTTCTTCAACCGCGTCAACCTCATCTACGGCACCATCAGC
GACGGCTGCACCGAGCGCTCCTGCCCCATCATGTCCGGCGGCCCCAAGTACGAGTACCGCTGGCAGGACGAGCACCGCTT
CCGCAAGCCCACGGCGCTCTCGGCGCCCCAGTACATGGACCTGCTCATGGACTGGATCGAGGTGCAGATCAACAACGAGG
ATGTCTTCCCCACCAACGTCGGCACGCCGTTCCCCAAGAACTTCCTGCAGGTGGTGAAGAAGATCCTGTCGCGCCTGTTC
CGTGTGTTCGTGCACGTCTACATCCACCACTTCGACCGCATCGCGCAGCTGGGCTCCGAGGCGCACGTCAACACCTGCTA
CAAGCACTTCTACTATTTCGTGCGTGAGTTCGGCCTCATCGACACCAAGGAGCTGGAGCCGCTGAAAGAAATGACCGCAC
GGATGTGCCACTGA

>ENSHGLT00000010428.1|m.17474 ENSHGLT00000010428.1|g.17474  ORF ENSHGLT00000010428.1|g.17474 ENSHGLT00000010428.1|m.17474 type:complete len:218 (+) ENSHGLT00000010428.1:1-654(+) [Heterocephalus_glaber]
ATGTCCAGCCCGTTCCTGAAACAGGTCTTCAACAAGGACAAGACCTTCCGGCCCAAGCGCAAGTTCGAGCCGGGCACGCA
GCGCTTCGAGTTGCACAAGCGGGCGCAGGCGTCGCTCCACGCGGGGCTGGACCTGCGACAGGCCGTGCAGCTGCCACCAG
GCGAGGAGCTCAATGACTGGGTGGCCGTGCACGTGGTGGACTTCTTCAACCGCCTCAACCTCATCTATGGCACGGTGAGC
GATGGCTGCACCGAGCACTCATGTCCCATCATGTCCGGGGGCCCCAAGTACGAGTACCGCTGGCAGGATGAGCACCGGTT
CCGCAAGCCCACGGCGCTGTCCGCCCCGCGCTACCTGGACCTGCTCATGGACTGGGTGGAAGTCCAGATCAACAATGAGG
ACATCTTCCCCACCAATGTTGGCACCCCGTTCCCCAAGAACTTCCTGCAGGCTGTGCGAAAGATCATGTCGCGCCTCTTC
CGTGTCTTCGTACACGTCTACATCCACCACTTTGACTGCATCGCACAGATGGGCTCCGAGGCGCACGTGAACACCTGCTA
CAAGCACTTCTACTACTTTGTCACGGAGTTCGGCCTCATTGACACCAAGGAGCTGGAGCCTCTGAAAGAAATGACTGCTC
GGATGTGTCTCTAA

>ENST00000357066.7|m.56094 ENST00000357066.7|g.56094  ORF ENST00000357066.7|g.56094 ENST00000357066.7|m.56094 type:complete len:218 (+) ENST00000357066.7:1-654(+) [Homo_sapiens]
ATGTCCAACCCCTTCCTGAAGCAAGTCTTCAACAAGGACAAGACATTCCGCCCCAAGCGCAAGTTTGAGCCAGGCACCCA
GCGCTTCGAGCTGCACAAGAAGGCGCAGGCGTCGCTGAACGCCGGGCTGGACCTGCGGCTGGCCGTGCAGTTGCCCCCGG
GCGAGGACCTGAACGACTGGGTGGCTGTTCACGTGGTGGACTTCTTTAACCGCGTCAACCTCATCTACGGCACCATCAGC
GACGGCTGCACGGAGCAGTCCTGCCCCGTCATGTCGGGGGGCCCCAAGTATGAGTACCGCTGGCAGGATGAGCATAAGTT
CCGGAAGCCCACGGCACTCTCCGCGCCCAGGTACATGGACCTGCTGATGGACTGGATCGAGGCGCAGATCAACAACGAGG
ACCTCTTCCCCACCAACGTTGGCACTCCGTTTCCCAAGAACTTCCTGCAGACGGTGCGGAAGATCCTGTCGCGGCTGTTC
CGCGTGTTCGTGCACGTCTACATCCACCACTTTGACCGCATCGCGCAGATGGGCTCCGAGGCCCACGTGAACACCTGCTA
CAAGCACTTCTACTATTTCGTCAAGGAGTTCGGCCTCATCGACACCAAGGAGCTGGAGCCACTGAAAGAAATGACCGCCC
GGATGTGCCACTGA

>ENSLAFT00000000457.2|m.1485 ENSLAFT00000000457.2|g.1485  ORF ENSLAFT00000000457.2|g.1485 ENSLAFT00000000457.2|m.1485 type:complete len:218 (+) ENSLAFT00000000457.2:1-654(+) [Loxodonta_africana]
ATGTCCAACCCCTTCCTGAAGCAAGTCTTCAACAAGGACAAGACCTTCCGGCCCAAGCGCAAGTTCGAGCCAGGCACCCA
GCGCTTTGAGCTCCACAAGCGGGCTCAGGCATCGCTGAACGCGGGGCTGGACCTGCGGCTGGCTGTGCAGCTGCCCCCGG
GCGAGGACCTTCACGACTGGGTGGCCGTGCACGTGGTGGACTTCTTCAACCGTGTCAACCTCATCTACGGCACCGTCAGC
GACGGCTGCAGCGAGCAGTCCTGCCCGGTCATGTCAGGCGGCCCCAAGTACGAGTACCGCTGGCAGGACGAGCACAAGTT
CCGTAAGCCCACCGCACTGTCCGCCCCCAAGTACATGGACCTGCTGATGGACTGGATCGAGGTGCAGATCAACAATGAGG
ACCTCTTCCCCACCAGCGTCGGTACACCGTTCCCCAAGAACTTCCTGCAGGTGGTGAAGAAAATCCTGTCACGGCTGTTC
CGTGTGTTCGTGCACGTCTACATCCACCACTTCGACCGCATTGCCCAGATGGGCGCCGAGGCGCACGTCAACACCTGCTA
CAAGCACTTCTACTACTTTGTCAGGGAGTTCGGCCTCATCGACACCAAGGAACTGGAGCCGCTGAAGGAAATGACCGCGC
GAATGTGCCACTGA

>ENSMMUT00000015363.3|m.21179 ENSMMUT00000015363.3|g.21179  ORF ENSMMUT00000015363.3|g.21179 ENSMMUT00000015363.3|m.21179 type:complete len:222 (+) ENSMMUT00000015363.3:1-666(+) [Macaca_mulatta]
ATGTCCAACCCCTTCCTGAAGCAAGTCTTCAACAAGGACAAGACATTCCGCCCCAAGCGCAAGTTCGAGCCGGGCACCCA
GCGCTTCGAGCTGCACAAGAAGGCGCAGGCGTCGCTGAACGCCGGGCTGGACCTGCGGCTGGCCGTGCAGCTGCCCCCGG
GCGAGGACCTGAACGACTGGGTGGCCGTTCACGTGGTGGACTTCTTTAACCGCGTCAACCTCATCTACGGCACCATCAGC
GACGGCTGCACGGAGCAGTCCTGCCCCGTCATGTCGGGGGGCCCCAAGTACGAGTACCGCTGGCAGGACGAGCATAAGTT
CCGGAAGCCCACGGCGCTCTCCGCCCCCAGGTACATGGACCTGCTGATGGACTGGATCGAGGCGCAAATCAACAACGAGG
ACCTCTTCCCCACCAACGTGGGCACGCCGTTCCCCAAGAACTTCTTGCAGACGGTGCGGAAGATCCTGTCGCGGCTGTTC
CGCGTGTTCGTGCACGTCTACATCCACCACTTTGACCGCATCGCGCAGATGGGCTCCGAGGCCCACGTGAACACCTGCTA
CAAGCACTTCTACTACTTCGTCAAGGAGTTCGGCCTCATCGACACCAAGGAGCTGGAGCCACTGGTGCTCTCCCTCTGTC
ACCCAGCCTGGAGTGCAGTGGTGTGA

>ENSMODT00000005752.3|m.19152 ENSMODT00000005752.3|g.19152  ORF ENSMODT00000005752.3|g.19152 ENSMODT00000005752.3|m.19152 type:complete len:218 (+) ENSMODT00000005752.3:1-654(+) [Monodelphis_domestica]
ATGTCCAACCCCTTCTTAAAGCAGGTTTTCAACAAGGACAAAACCTTTCGGCCCAAGCGCAAATTTGAACCAGGCACGCA
GAGATTTGAGCTTCACAAAAAGGCCCAAGCCTCCCTGAATGCAGGACTAGATCTGAAGTTAGCAGTTCAGTTGCCTTCTG
ATGAGGAGCTAAATGACTGGGTGGCTGTCCACGTGGTAGATTTCTTCAATCGCATCAACCTCATTTATGGAACCATCAGT
GATAACTGCACCGAACAGTCATGTCCAATAATGTCTGGAGGCCCCAAGTATGAGTATCGATGGCAAGATGAGCAGAAATA
CCGGAAACCAACTGCTCTCTCTGCACCCAAGTATATGAACCTTTTGATGGACTGGATTGAGGTTCAGATCAACAATGAAG
ACATCTTTCCTACCAATGTTGGTACTCCATTCCCCAAGAACTTTCTACAAGTGGTAAAGAAGATCCTGTCCAGGCTTTTC
AGAGTTTTTGTTCATGTTTACATCCACCACTTTGACCGAATCACTCAGATGGGCTCTGAGGCTCATGTCAACACCTGCTA
TAAGCATTTCTACTATTTTGTGAAAGAGTTTAATCTGATAGACACCAAAGAATTAGAACCACTGAAGGAAATGACCTCCC
GGATGTGCCACTGA

>ENSMUST00000003438.10|m.34704 ENSMUST00000003438.10|g.34704  ORF ENSMUST00000003438.10|g.34704 ENSMUST00000003438.10|m.34704 type:complete len:218 (+) ENSMUST00000003438.10:1-654(+) [Mus_musculus]
ATGTCAAACCCATTCCTTAAACAAGTGTTCAACAAGGACAAGACATTCAGGCCCAAACGCAAGTTCGAGCCTGGCACGCA
GCGCTTCGAACTACACAAGCGTGCACAGGCATCTCTTAATGCGGGCCTGGATCTGCGGTTGGCTGTGCAGCTGCCGCCAG
GTGAAGATCTCAACGACTGGGTTGCCGTGCACGTGGTGGATTTCTTCAATCGCATCAACCTCATCTACGGTACCATCAGC
GATGGCTGCACCGAGCAGTCGTGCCCAGTCATGTCCGGGGGCCCCAAGTACGAGTACCGCTGGCAGGACGAGCAACGCTT
CCGGAAGCCCACGGCGCTGTCCGCACCCCGCTACATGGACCTGCTTATGGACTGGATCGAGGTGCAGATCAACAACGAGG
ACATCTTCCCCACTAATGTCGGCACACCATTCCCCAAGACCTTCCTGCAGGCAGTGCGCAAGATCCTGTCAAGGCTGTTC
CGTGTGTTCGTGCACGTGTACATCCACCATTTCGACCGCATCGCCCAGATGGGCTCTGAGGCGCACGTCAACACCTGCTA
CAAGCACTTCTACTACTTTGTCACCGAGTTCAACCTCATTGACCCCAAAGAGCTGGAGCCCCTGAAAGAGATGACATCAC
GGATGTGTCACTGA

>ENSMLUT00000003109.2|m.329 ENSMLUT00000003109.2|g.329  ORF ENSMLUT00000003109.2|g.329 ENSMLUT00000003109.2|m.329 type:complete len:218 (+) ENSMLUT00000003109.2:1-654(+) [Myotis_lucifugus]
ATGTCCAACCCCTTCCTGAAGCAGGTCTTCAACAAGGACAAGACCTTCCGCCCCAAGCGCAAGTTTGAGCCCGGCACCCA
GCGGTTCGAGCTGCACAAGAAGGCACAGGCCTCGCTGAACGCGGGGCTGGACCTGAAGCTGGCCGTGCAGCTGCCCACCG
GTGAGGAGCTCAACGACTGGGTGGCCGTGCACGTGGTGGACTTCTTCAATCGTGTCAACCTCATCTACGGCACCATTAGC
GATGGCTGCACCGAGCAGTCCTGCCCCATCATGTCGGGAGGCCCCAAGTACGAGTACCGCTGGCAGGACGAGCACAAGTT
CCGCAAGCCCACAGCACTGTCGGCCCCACGGTACATGGACCTGCTCATGGACTGGATCGAGGTGCAGATCAACAACGAGG
ACATCTTTCCCACCAACGTTGGCACGCCGTTCCCCAAGAACTTCTTGCAGGTGGTGAAGAAGATACTGTCCAGGCTGTTC
CGCGTGTTCGTGCACGTCTACATCCACCACTTCGACCGCATCGCGCAGATGGGCTCCGAGGCGCACGTCAACACCTGCTA
CAAGCACTTCTACTACTTCGTCAAGGAGTTCGGACTCATAGACACCAAGGAGCTGGAGCCACTGAAAGAAATGACCGCAC
GGATGTGCCACTGA

>lcl|NW_004438719.1_cds_XP_004286400.1_27485|m.48909 lcl|NW_004438719.1_cds_XP_004286400.1_27485|g.48909  ORF lcl|NW_004438719.1_cds_XP_004286400.1_27485|g.48909 lcl|NW_004438719.1_cds_XP_004286400.1_27485|m.48909 type:complete len:218 (+) lcl|NW_004438719.1_cds_XP_004286400.1_27485:1-654(+) [Orcinus_orca]
ATGTCCAACCCCTTCCTGAAGCAGGTCTTCAACAAGGACAAGACCTTCCGGCCCAAGCGCAAGTTCGAGCCGGGCACCCA
GCGTTTCGAGCTGCACAAGAAGGCGCAGGCATCGCTGAATGCGGGGCTAGACCTGAAGCTGGCTGTGCAGCTGCCCGCCG
GCGAGGAGCTCAACGACTGGGTGGCCGTGCACGTGGTCGACTTCTTCAACCGCGTCAACCTCATCTACGGCACCATCAGT
GACGGCTGCACCGAGCGCTCCTGCCCCGTCATGTCAGGCGGCCCCAAGTATGAGTACCGCTGGCAGGACGAGCACAGGTT
CCGGCGGCCCACGGCACTGTCGGCCCCCCGGTACATGGACCTGCTCATGGACTGGATCGAGGTGCAGATCAACAATGAGG
ACGTCTTCCCCACCAACGTCGGCACGCCGTTCCCCAAGAACTTCCTGCAGGTGGTGAAGAAGATCCTGTCGCGGCTCTTC
CGCGTGTTCGTGCACGTCTACATCCACCACTTCGACCGCATCGCGCAGCTGGGCTCGGAGGCGCACGTCAACACCTGCTA
TAAGCACTTCTACTACTTCGTCACGGAGTTTGGCCTCATCGACACCAAGGAGCTGGAGCCGCTGAAAGAAATGACCGCAC
GGATGTGCCACTGA

>ENSPPYT00000010891.1|m.12823 ENSPPYT00000010891.1|g.12823  ORF ENSPPYT00000010891.1|g.12823 ENSPPYT00000010891.1|m.12823 type:complete len:218 (+) ENSPPYT00000010891.1:1-654(+) [Pongo_abelii]
ATGTCCAACCCCTTCCTGAAGCAAGTCTTCAACAAGGACAAGACATTCCGCCCCAAGCGCAAGTTCGAGCCAGGCACCCA
GCGCTTTGAGCTGCACAAGAAGGCGCAGGCATCGCTGAACGCCGGGCTGGACCTGCGGCTGGCGGTGCAGCTGCCCCCAG
GCGAGGACCTGAACGACTGGGTGGCTGTTCACGTGGTAGACTTCTTTAACCGCGTCAACCTCATCTACGGCACCATCAGT
GACGGCTGCACGGAGCAGTCCTGCCCCGTCATGTCGGGGGGCCCCAAGTACGAGTACCGCTGGCAGGACGAGCATAAGTT
CCGGAAGCCCACGGCACTCTCCGCGCCCAGGTACATGGACCTGCTGATGGACTGGATTGAAGCGCAGATCAACAACGAGG
ACCTCTTCCCCACCAACGTTGGCACTCCATTCCCCAAGAACTTCCTGCAGACGGTGCGGAAGATCCTGTCGCGGCTGTTC
CGCGTGTTCGTGCACGTCTACATCCACCACTTTGACCGCATCGCGCAGATGGGCTCCGAGGCCCATGTGAACACCTGCTA
CAAGCACTTCTACTACTTCGTCAAGGAGTTCGGCCTCATCGACACCAAGGAGCTGGAGCCACTGAAAGAAATGACGGCCC
GGATGTGCCACTGA

>ENSSSCT00000061433.1|m.30401 ENSSSCT00000061433.1|g.30401  ORF ENSSSCT00000061433.1|g.30401 ENSSSCT00000061433.1|m.30401 type:complete len:241 (+) ENSSSCT00000061433.1:1-723(+) [Sus_scrofa]
ATGTCCAACCCCTTCCTGCTGAAACAGGTCTTCAACAAGGACAAGACCTTCCGGCCCAAGCGCAAGTTTGAGCCGGGCAC
CCAGCGCTTTGAGCTGCACAAGAAGGCACAGGCATCGCTGAACGCAGGGCTAGACCTGAAGCTGGCCGTGCAGCTGCCTG
CTGGCGAGGAGCTCAACGACTGGGTGGCCGTGCACGTGGTGGACTTCTTCAACCGCATCAACCTCATCTACGGCACCATC
AGTGACGGCTGCACCGAGCGCTCCTGCCCCATCATGTCAGGCGGCCCCAAGTACGAGTACCGCTGGCAGGATGAGAACAA
GTTCCGGCGGCCCACGGCGCTCTCAGCCCCCCGCTACATGGACCTGCTCATGGACTGGGTTGAGGTACAGATCAACAACG
AGGACGTCTTCCCCACCAACGTCGGCACGCCGTTCCCCAAGAACTTCCTGCAGGTGGTGAAGAAGATCCTGTCGCGGCTC
TTCCGCGTTTTCGTGCACGTCTACATCCACCACTTTGACCGCATCGCGCAGCTGGGCTCCGAGGCGCACGTCAACACCTG
CTACAAGCACTTCTACTACTTCGTCACGGAATTCGGCCTCATCGACACCAAGGAGCTGGAGCCGCTGGTGAGTGGCCGGG
AGCCAGCAGGCCTTGGTGGGGGCTGCGGGTGCGAGGGCTGCGCCCGTGGAGAGCGAGGAAGACTGCTTGTTGGTTTTCAT
TGA

>MOB3A|ENSG00000172081 [cellage_279]
ATGTCCAACCCCTTCCTGAAGCAAGTCTTCAACAAGGACAAGACATTCCGCCCCAAGCGCAAGTTTGAGCCAGGCACCCA
GCGCTTCGAGCTGCACAAGAAGGCGCAGGCGTCGCTGAACGCCGGGCTGGACCTGCGGCTGGCCGTGCAGTTGCCCCCGG
GCGAGGACCTGAACGACTGGGTGGCTGTTCACGTGGTGGACTTCTTTAACCGCGTCAACCTCATCTACGGCACCATCAGC
GACGGCTGCACGGAGCAGTCCTGCCCCGTCATGTCGGGGGGCCCCAAGTATGAGTACCGCTGGCAGGATGAGCATAAGTT
CCGGAAGCCCACGGCACTCTCCGCGCCCAGGTACATGGACCTGCTGATGGACTGGATCGAGGCGCAGATCAACAACGAGG
ACCTCTTCCCCACCAACGTTGGCACTCCGTTTCCCAAGAACTTCCTGCAGACGGTGCGGAAGATCCTGTCGCGGCTGTTC
CGCGTGTTCGTGCACGTCTACATCCACCACTTTGACCGCATCGCGCAGATGGGCTCCGAGGCCCACGTGAACACCTGCTA
CAAGCACTTCTACTATTTCGTCAAGGAGTTCGGCCTCATCGACACCAAGGAGCTGGAGCCACTGAAAGAAATGACCGCCC
GGATGTGCCACTGA
