# Supplementary material for: A multidimensional systems biology analysis of cellular senescence in aging and disease
Source: Genome Biol. 2020 Apr 7;21:91. doi: 10.1186/s13059-020-01990-9 (PMC7333371; doi:10.1186/s13059-020-01990-9)
Supplement: Supplementary file 3 — 271 CellAge orthogroups. Directory containing FASTA files of CellAge orthogroups. [file 13059_2020_1990_MOESM3_ESM.zip › SI Cellage_Orthologous-Groups/ENSG00000172201.fa]

>bmy_12644 [Balaena_mysticetus]
ATGAAGGCGGTGAGCCCGGTGCGCCCCTCGGGCCGTAAGGCGCCGTCGGGCTGCGGCGGCGGGGAGCTGGCGCTGCGCTG
CCTGGCCGAGCACGGCCACAGCCTGGGCGGCTCGGCGGCCGCGGCGGCCGCGGCGGCGGCAGCGCGCTGCAAGGCGGCCG
AGGCGGCGGCCGACGAGCCGGCGCTTTGCCTGCAGTGCGATATGAACGACTGCTACAGCCGCCTGCGGAGGCTGGTGCCC
ACCATCCCACCCAACAAGAAAGTGAGCAAAGTGGAGATCCTGCAGCACGTTATCGACTACATTCTGGACCTGCAGCTGGC
GCTGGAGACGCACCCGGCTCTGCTGAGGCAGCCGCCGCCGCCGGCGCCGCCGCACCACCCGGCCGGGACCTGTCCGGCCG
CGCCGCCGCGGACCCCGCTCACGGCGCTCAACACCGACCCGGTGAGAGACCGGCTGCCGGCCCGGGGCGGACCCCGTGGG
AGTCCAGGAGGGCGGTGGTGGGGTGGTGGGACGCGGGCGCTCCCTTTTCCTTGGGGCAGGGGCGAGAGTGACAATTGCAC
CCTCCTGCTCCTCCGGCGCCGGGGGCCGCCAGCGGCGGGCTGGGTGCAGCGAGCGCAGGCCGGGTGA

>ENSCCAT00000034164.1|m.23281 ENSCCAT00000034164.1|g.23281  ORF ENSCCAT00000034164.1|g.23281 ENSCCAT00000034164.1|m.23281 type:complete len:162 (+) ENSCCAT00000034164.1:1-486(+) [Cebus_capuchinus]
ATGAAGGCGGTGAGCCCGGTGCGCCCCTCGGGCCGCAAGGCGCCGTCGGGCTGCGGCGGCGGGGAGCTGGCGCTGCGCTG
CCTGGCCGAGCACGGCCACAGCCTGGGTGGGTCGGCGGCCGCGGCGGCGGCGGCGGCGGCAGCGCGCTGCAAGGCGGCCG
AGGCGGCGGCAGACGAGCCGGCGCTATGCCTGCAGTGCGATATGAACGACTGCTACAGCCGCCTGCGGAGGCTGGTGCCC
ACCATCCCGCCCAACAAGAAAGTCAGCAAAGTGGAGATCCTGCAGCACGTTATCGACTACATCCTGGACCTGCAGCTGGC
GCTGGAGACGCACCCGGCTCTGCTGAGGCAGCCGCCGCCGCCCGCGCCGCCGCACCACCCGGCCGGGACCTGTCCAGCCG
CGCCGCCGCGGACCCCGCTCACGGCGCTCAACACCGACCCGGCCGGCGCGGTGAACAAGCAGGGCGACAGTATTCTGTGC
CGCTGA

>ENSMICT00000043576.1|m.45359 ENSMICT00000043576.1|g.45359  ORF ENSMICT00000043576.1|g.45359 ENSMICT00000043576.1|m.45359 type:complete len:162 (+) ENSMICT00000043576.1:1-486(+) [Microcebus_murinus]
ATGAAGGCGGTGAGCCCGGTGCGCCCCTCGGGCCGCAAGGCGCCGTCGGGCTGCGGCGGCGGGGAGCTGGCGCTGCGCTG
CCTGGCCGAGCACGGCCACAGCCTGGGCGGCTCGGCGGCCGCGGCGGCGGCGGCGGCGGCAGCGCGCTGCAAGGCGGCCG
AGGCGGCGGCCGACGAGCCGGCGCTGTGCCTGCAGTGCGATATGAACGACTGCTACAGCCGCCTGCGGAGGCTGGTGCCC
ACCATCCCGCCCAACAAGAAAGTCAGCAAAGTGGAGATCCTGCAGCACGTTATCGACTACATCCTGGACCTGCAGCTGGC
GCTGGAGACGCACCCGGCTCTGCTGAGGCAGCCGCCGCCGCCCGCGCCGCCGCACCACCCGGCCGGGACCTGTCCGGCCG
CGCCGCCGCGGACCCCGCTCACGGCGCTCAACACCGACCCGGCCGGCGCGGTGAACAAGCAGGGCGACAGCATTCTGTGC
CGCTGA

>ENSMODT00000014408.2|m.16087 ENSMODT00000014408.2|g.16087  ORF ENSMODT00000014408.2|g.16087 ENSMODT00000014408.2|m.16087 type:3prime_partial len:163 (+) ENSMODT00000014408.2:1-486(+) [Monodelphis_domestica]
ATGAAAGCAGTGAGTCCCGTCCGCCCCTCGGGCCGGAAGGCACCGTCGGGCTGCGGCGGGGAGCTGGCGCTGCGCTGCCT
GGCGGAGCACAGCCACAGCCTGGGCGGCTCGGCGGCGGCCGTGGCGGCGGCGGCGGCGGCGCGCTGCAAGGCGGCAGAGG
CAGCGGCAGAGGAGCCGTCCCTGTGCCTGCAGTGCGATATGAATGACTGTTACAGCCGCCTCAAGAAACTGGTGCCCACC
ATCCCGCCCAACAAGAAAGTCAGCAAAGTGGAGATTCTGCAGCACGTTATCGACTACATCCTGGACCTGCAGCTGGCGCT
GGAGACGCACCCGGCTCTGCTGAGGCAGCAGCCCCCGCCACCGCCGCCTCTGCATCACCCTTCCTCCGGGAGCTGTCCCG
CCGGACCCCCCCGAACCCCGCTCACTGCTCTCAACACCGACCCGGCTGGTGCTGTTAACAAGCAAGGGGACAGTATTTTG
TGCCGC

>ID4|ENSG00000172201 [cellage_279]
ATGAAGGCGGTGAGCCCGGTGCGCCCCTCGGGCCGCAAGGCGCCGTCGGGCTGCGGCGGCGGGGAGCTGGCGCTGCGCTG
CCTGGCCGAGCACGGCCACAGCCTGGGTGGCTCCGCAGCCGCGGCGGCGGCGGCGGCGGCAGCGCGCTGTAAGGCGGCCG
AGGCGGCGGCCGACGAGCCGGCGCTGTGCCTGCAGTGCGATATGAACGACTGCTATAGCCGCCTGCGGAGGCTGGTGCCC
ACCATCCCGCCCAACAAGAAAGTCAGCAAAGTGGAGATCCTGCAGCACGTTATCGACTACATCCTGGACCTGCAGCTGGC
GCTGGAGACGCACCCGGCCCTGCTGAGGCAGCCACCACCGCCCGCGCCGCCACACCACCCGGCCGGGACCTGTCCAGCCG
CGCCGCCGCGGACCCCGCTCACTGCGCTCAACACCGACCCGGCCGGCGCGGTGAACAAGCAGGGCGACAGCATTCTGTGC
CGCTGA
