# Supplementary material for: A multidimensional systems biology analysis of cellular senescence in aging and disease
Source: Genome Biol. 2020 Apr 7;21:91. doi: 10.1186/s13059-020-01990-9 (PMC7333371; doi:10.1186/s13059-020-01990-9)
Supplement: Supplementary file 3 — 271 CellAge orthogroups. Directory containing FASTA files of CellAge orthogroups. [file 13059_2020_1990_MOESM3_ESM.zip › SI Cellage_Orthologous-Groups/ENSG00000140682.fa]

>bmy_00712 [Balaena_mysticetus]
ATGCCAAGGTCAGGGGCTCTAAAAGAGCGGCCCCCAGAGCCCCTCACATCTCCTCTAACACAGATGGGGTCCGGGGAATC
TTCAGGAGCCTCTGGGGACAAGGATCATCTGTACAGCACGGTATGCAAGCCTCGGTCCCCGAAGCCTGCGGCCCCTGCAG
CCCCTCCATTCTCCTCTTCCTGTGGTGTCTTGGGCACGGGTCTCTGTGAGCTAGACCGGTTGCTTCAGGAACTTAACGCT
ACTCAGTTCAACATCACAGATGAAATAATGTCTCAGTTCCCATCTAGCAAGGAGACTGCAGGGGAGCAGAAGGAGGACCA
ATCTGAGGACAAGAAAAGGCCCAGCCCCCCTCCCAGTCCATCCCCTGTTCTGCCAAAGCCTTCGGCCACCTCAGCCACCC
TGGAGCTAGATAGGCTGATGGCCTCACTCTCTGACTTCCGTGTCCAGAATCATCTTCCGGCCTCTGGGCCAACCCAGCCA
CCAGTGCCAAGCTCCGTGAATGAGGGCTCCCCCTCCCCACCAGGGCCCGCTGGCAAAGGCAGCCTAGACACCATGCTGGG
GCTGCTTCAGTCTGACCTCAGCCGCCGAGGCGTTCCCACCCAAGCCAAGGGCCTCTCCCTGGGAGGCAGCAGCTTCTTTG
AGAAGGATGGAGCTCCCTTCTGTCCCGAGTGCTACTTCGAGCGCTTCTCCCCACGATGTGGCCTCTGCAATCAACCCATC
CGACACAAGATGGTTACTGCCTTGGGCACCCACTGGCACCCGGAGCATTTCTGCTGCGTCAGTTGCGGGGAGCCCTTCGG
AGATGAGGGTGAGAGCTTGACTCCCACCTTGAAAGCCGCGGGTCCGCTCGACATCCCGCCCTGCTCTCTTTGGGCCAGCG
CACTACGACCTCCGAAGTCCTCGGGGCCGCGAATTTTCTCCTGCTCTCTCCTGGCCCCAACCTGTCCCACCTGTGTGTTC
CCATCCCATCCGTTCCCGCTCTGCCCCCGCCCCAGACCCAATCCCTCTCCGCCTACCGCCTCCCCTGGCCCCATAGCCTC
AGATCTTGTGGGGCTCCTGGTGCCACCTCGCACCCTTTTCCTTCCTGCTACTCGGTTCCCGCTCCTAGGTTTCCACGAGC
GGGAGGGCCGCCCCTACTGCCGCCGAGACTTCCTGCAGCTCTTCGCCCCGCGCTGCCAGGGCTGCCAAGGCCCCATTCTG
GATAACTACATCTCGGCGCTCAGCGCACTCTGGCACCCAGACTGTTTTGTCTGCAGGGAATGCTTCGCGCCCTTCTCGGG
AGGCAGCTTTTTTGAGCACGAGGGCCGTCCGCTGTGCGAGAACCATTTCCACGCGCGGCGCGGGTCGCTGTGCGCCACGT
GTGGCCTCCCGGTGACCGGCCGATGCGTGTCGGCCCTGGGCCGCCGCTTCCATCCGGACCACTTCACCTGCACCTTCTGC
CTGCGCCCGCTCACCAAGGGCTCCTTCCAGGAGCGCGCAGGCAAGCCCTACTGCCAGCCCTGCTTCCTCAAGCTCTTCGG
CTGA

>lcl|AC_000182.1_cds_XP_005224965.1_42882|m.51411 lcl|AC_000182.1_cds_XP_005224965.1_42882|g.51411  ORF lcl|AC_000182.1_cds_XP_005224965.1_42882|g.51411 lcl|AC_000182.1_cds_XP_005224965.1_42882|m.51411 type:complete len:457 (+) lcl|AC_000182.1_cds_XP_005224965.1_42882:1-1371(+) [Bos_taurus]
ATGGAGGACCTGGATGCCCTTCTCTCTGACCTGGAGACCACAACCTCACACATGCCAAGGTCAGGAGCTCTAAAAGAGCG
GCCCCCAGAGCCCCTCACGTCTCCTCTGACACAGATGGGGCCTGGGGAATCTTCAGGAGCCTCTGGGGACAAAGACCATC
TGTACAGCACGGTATGCAAGCCTCGGTCCCCGAAGCCTGCAGCCCCTGCCACCCCTCCATTCTCCTCTTCCTGCGGTGTC
TTGGGCACGGGGCTCTGTGAGCTAGACAGGTTGCTTCAGGAACTTAACGCTACTCAGTTCAACATAACAGATGAAATAAT
GTCTCAGTTCCCATCTAGCAAGGAGACAGCAGGGGAGCAGAAGGAGGACCAGTCTGAGGACAAGAAAAGGCCCAGCCCCC
CTCCCAGCCCCTCCCCTGTTCTCCCAAAGCCTTCAGCCACCTCAGCCACCCTGGAGCTAGACAGACTGATGGCCTCACTC
TCTGACTTCCGTGTCCAGAACCATCTTCCAGCCTCAGGGCCCACCCCACCACCAGTGCCAAGCTCCATGAGTGAGGACAC
CCCTTCCCCACCAGGGCCCACCAGCAAAGGCAGCCTGGACACCATGCTGGGGCTGCTTCAGTCTGACCTCAGCCGCCGTG
GCGTTCCCACCCAGGCCAAGGGCCTCTGTGGCTCCTGCAATAAACCCATTGCTGGGCAAGTGGTGACGGCGCTTGGCCGT
GCTTGGCACCCTGAGCACTTCGTTTGCGGTGGCTGTTCCACCGCCCTGGGAGGCAGCAGCTTCTTCGAGAAGGATGGAGC
TCCCTTCTGTCCTGAGTGCTACTTCGAGCGCTTCTCTCCGCGATGTGGCCTCTGCAATCAACCCATCCGACACAAGATGG
TTACTGCCTTGGGCACCCACTGGCACCCGGAGCATTTCTGCTGCGTTAGTTGCGGGGAGCCCTTCGGAGATGAGGGTTTC
CACGAGCGGGAGGGCCGCCCCTACTGCCGCCGGGACTTCCTACAGCTGTTCGCGCCGCGCTGCCAGGGTTGCCAAGGCCC
CATTCTGGACAACTACATCTCGGCGCTCAGTGCGCTCTGGCATCCGGACTGTTTTGTCTGCAGGGAATGTTTCGCTCCCT
TCTCGGGAGGCAGCTTTTTCGAGCACGAGGGCCGCCCGCTGTGCGAGAACCATTTCCACGCGCGGCGCGGGTCTCTGTGC
GCCACGTGTGGCCTCCCGGTGACCGGCCGATGCGTGTCGGCCCTGGGCCGCCGCTTCCACCCGGACCACTTCACCTGCAC
CTTCTGCCTGCGCCCGCTCACCAAGGGCTCCTTCCAGGAGCGCGCGGGCAAGCCCTACTGCCAGCCCTGCTTCCTCAAGC
TCTTCGGCTGA

>ENSCJAT00000001547.3|m.8169 ENSCJAT00000001547.3|g.8169  ORF ENSCJAT00000001547.3|g.8169 ENSCJAT00000001547.3|m.8169 type:complete len:445 (+) ENSCJAT00000001547.3:1-1335(+) [Callithrix_jacchus]
ATGCCAAGGTCAGGGGCTCCCAAAGAGCACCCTACAGAGCCTCTCACCCCTCCCCCACCCTATGGCCACCAGCCACAGAC
AGGGTCTGGGGAGACTTCAGGAGCCTCGGGGGACAAGGACCACCTGTACAGCACGGTATGCAAGCCTCGGTCCCCAAAGC
CTGCAGCCCCGGCGGCCCCTCCATTCTCCTCTTCCAGTGGTGTCTTGGGTACTGGACTCTGTGAGCTAGATCGGTTGCTT
CAGGAACTTAATGCCACCCAGTTCAACATCACAGATGAAATCATGTCCCAGTTCCCATCTAGCAAGGTGGCTTCAGGAGA
GCAGAAGGAAGACCAGTCTGAAGACAAGAAAAGACCCAGCCTCTCTTCCAGCCCATCTCCTGGCCTCCCAAAGCCTTCCG
CCACCTCAGCCACTCTGGAGTTGGATAGACTGATGGCCTCACTCTCTGACTTCCGCGTTCAAAACCACCTTCCAGCCTCT
GGGCCAACCCAGGCACCAGTTGCAAGCTCCATGAATGAGGGCTCCCCATCCCCACCAGAGCCGACTGGCAAGGGCAGCCT
AGACACCATGCTGGGGCTGCTGCAGTCTGACCTCAGCCGCCGGGGCGTTCCCACCCAGGCCAAGGGCCTCTGCGGCTCCT
GCAATAAACCTATTGCTGGACAAGTGGTGACGGCTCTGGGCCGCGCCTGGCACCCCGAGCACTTCGTTTGCGGAGGTTGT
TCCACCGCCCTGGGAGGCAGCAGCTTCTTCGAGAAGGATGGAGCCCCCTTCTGCCCCGAGTGCTACTTCGAGCGCTTCTC
CCCACGATGTGGCTTTTGCAACCAACCCATCCGACACAAGATGGTGACCGCCTTGGGCACCCACTGGCACCCAGAGCATT
TCTGCTGCGTCAGTTGCGGGGAGCCTTTCGGAGATGAGGGTTTCCACGAGCGCGAGGGCCGCCCCTACTGCCGCCGGGAC
TTCCTGCAGCTGTTCGCCCCGCGCTGCCAGGGCTGCCAGGGCCCCATCCTGGATAACTACATTTCGGCGCTCAGCGCGCT
CTGGCACCCGGACTGCTTCGTCTGCCGGGAATGCTTCACTCCCTTCTCGGGAGGCAGCTTTTTCGAGCACGAGGGCCGTC
CATTGTGCGAAAACCACTTCCACGCACGGCGCGGCTCGCTGTGCGCCACGTGTGGCCTCCCCGTGACCGGCCGCTGCGTG
TCGGCTCTGGGCCGCCGCTTCCATCCGGACCACTTCACATGCACCTTCTGCCTGCGCCCGCTCACGAAGGGCTCGTTCCA
GGAGCGCGCCGGCAAGCCCTACTGCCAGCCCTGCTTCCTGAAGCTCTTCGGCTGA

>ENSCAFT00000026755.4|m.25142 ENSCAFT00000026755.4|g.25142  ORF ENSCAFT00000026755.4|g.25142 ENSCAFT00000026755.4|m.25142 type:5prime_partial len:462 (+) ENSCAFT00000026755.4:1-1386(+) [Canis_familiaris]
CTCTCCCATGCAGATGCCCTGCTCTCTGACCTGGAGACCACCACCTCACACATGCCAAGGTCAGGGGCTCCAAAAGACCG
ATCCCCGGAGTCTGTCGCAGCTCCCCTGCCCTACGGCCACCAGCCGCAGACAGGGTCTGGGGAGTCTGCAGGAGCCTCTG
GGGACAAGGACCATCTGTACAGTACGGTATGCAAGCCTCGGTCCCCAAAGCCTGCAGCCCCCGCAGCCCCTCCATTCTCT
TCTTCCAGCGGTGTCTTGGGCACAGGGCTCTGCGAGTTAGACCGGTTGCTTCAGGAGCTTAATGCTACCCAGTTCAACAT
CACAGATGAAATAATGTCTCAGTTCCCATCTAGCAAGGAGACTGCAGGGGAACAGAAGGAGGACCCATCTGAGGACCAGA
AAAGGCCGAGCCTCCCTCCCAGCCCATCCCCTGTGCTCCCAAAGACTTCAGCAACCTCTGCCACCTTGGAGTTGGATAGA
TTGATGGCTTCGCTGTCTGACTTCCGTGTCCAAAACCACCTTCCAGCCTCTGGATCAACCCAGCCACCAGTGCCAAGCTC
TGTGAATGAGGGCTCCCCATCCTCACCAGGGCCAGCTAGCAAGGGCAGCCTAGACACCATGCTGGGGCTGCTGCAGTCTG
ATCTCAGCCGCCGTGGTGTTCCCACCCAGACCAAGGGGCTCTGTGGCTCCTGCAGTAAGCCTATTGCTGGGCAAGTGGTG
ACCGCGCTGGGCCGTGCTTGGCACCCGGAACATTTCATTTGCGGTGGCTGTTCCATGGCCCTGGGAGGCAGCAGCTTCTT
TGAGAAGGATGGAGCTCCCTTCTGCCCTGAATGCTACTTTGAACGCTTCTCCCCACGATGCGGCCTCTGCAATCAACCCA
TCCGACACAAGATGGTTACTGCCTTGGGCACCCACTGGCACCCGGAGCACTTCTGCTGCGTCAGTTGTGGGGAGCCCTTC
GGAGACGAGGGTTTCCACGAGCGCGAGGGCCGCCCCTACTGCCGCCGGGACTTCCTGCAGCTCTTCGCCCCGCGCTGCCA
GGGCTGCCAAGGCCCCATCCTGGACAACTACATCTCGGCGCTCAGCGCGCTCTGGCACCCAGACTGCTTCGTGTGCAGGG
AATGCTTCGCGCCCTTCTCGGGAGGCAGCTTCTTCGAGCACGAGGGCCGCCCGCTGTGCGAGAACCATTTCCACGCGCGG
CGCGGGTCGTTGTGCGCCACGTGTGGCCTCCCGGTGACCGGCCGTTGCGTGTCCGCCCTGGGCCGCCGCTTCCACCCGGA
CCACTTCACCTGCACCTTTTGCCTGCGCCCGCTCACCAAGGGCTCCTTCCAGGAGCGCGCGGGCAAGCCCTACTGCCAGC
CCTGCTTTGTCAAGCTCTTCGGCTGA

>ENSCCAT00000028892.1|m.15882 ENSCCAT00000028892.1|g.15882  ORF ENSCCAT00000028892.1|g.15882 ENSCCAT00000028892.1|m.15882 type:complete len:462 (+) ENSCCAT00000028892.1:1-1386(+) [Cebus_capuchinus]
ATGGAGGACCTGGACGCCCTGCTCTCTGATCTGGAGACCACCACCTCACACATGCCAAGGTCAGGGGCTCCCAAAGAGCG
CCCTGCAGAGCCTCTCACCCCTCCCCCACCCTATGGCCACCAGTCACAGACAGGGTCTGGGGAGTCTTCAGGAGCCTCGG
GGGACAAGGACCACCTGTACAGCACGGTATGCAAGCCTCGGTCCCCAAAGCCTGCAGCCCCGGCGGCCCCTCCATTCTCC
TCTTCCAGTGGTGTCTTGGGTACTGGACTTTGTGAGCTAGATCGGTTGCTTCAGGAACTTAATGCCACCCAGTTCAACAT
CACAGATGAAATCATGTCCCAGTTCCCATCTAGCAAGGTGGCTTCAGGAGAGCAGAAGGAAGACCAGTCTGAAGACAAGA
AAAGACCCAGCCTCCCTTCCAGCCCATCTTCTGGCCTCCCAAAGCCTTCTGCCACCTCGGCCACTCTGGAGTTGGATAGA
CTGATGGCCTCACTCTCTGACTTCCGCGTTCAAAACCACCTTCCAGCCTCTGGGCCAACCCAGCCACCAGTGGTGAGCTC
CATGAATGAGGGCTCCCCATCCCCACCAGAGTCGACTGGCAAGGGCAGCCTAGACACCATGCTAGGGCTGCTGCAGTCTG
ACCTCAGCCGCCGGGGTGTTCCCACCCAGGCCAAGGGCCTCTGCGGCTCCTGCAATAAACCTATTGCTGGACAAGTGGTG
ACGGCTCTGGGCCGCGCCTGGCACCCCGAACACTTCGTTTGCGGAGGCTGTTCCACCGCCCTGGGAGGCAGCAGCTTCTT
CGAGAAGGATGGAGCCCCTTTCTGCCCCGAGTGCTACTTCGAGCGCTTCTCCCCAAGATGTGGCTTCTGCAACCAACCCA
TCCGACACAAGATGGTGACCGCCTTGGGCACCCACTGGCACCCAGAGCACTTCTGCTGCGTCAGTTGCGGGGAGCCTTTC
GGAGATGAGGGTTTCCACGAGCGCGAGGGCCGCCCCTACTGCCGCCGGGACTTCCTGCAGCTGTTCGCCCCGCGCTGCCA
GGGCTGCCAGGGCCCCATCCTGGATAACTACATCTCGGCGCTCAGCGCGCTCTGGCACCCGGACTGCTTCGTCTGCCGGG
AATGCTTCGCTCCCTTCTCGGGAGGCAGCTTTTTCGAGCACGAGGGCCGTCCATTGTGCGAGAACCACTTCCACGCACGG
CGCGGCTCGCTGTGCGCCACGTGTGGCCTCCCCGTGACCGGCCGCTGCGTGTCGGCTCTGGGCCGCCGCTTCCACCCGGA
CCACTTCACATGCACCTTTTGCCTGCGCCCGCTCACCAAGGGCTCTTTCCAGGAGCGCGCCGGCAAGCCCTACTGCCAGC
CCTGCTTCCTGAAGCTCTTCGGCTGA

>lcl|NW_004558722.1_cds_XP_004705695.1_10190|m.21084 lcl|NW_004558722.1_cds_XP_004705695.1_10190|g.21084  ORF lcl|NW_004558722.1_cds_XP_004705695.1_10190|g.21084 lcl|NW_004558722.1_cds_XP_004705695.1_10190|m.21084 type:complete len:462 (+) lcl|NW_004558722.1_cds_XP_004705695.1_10190:1-1386(+) [Echinops_telfairi]
ATGGAGGACCTCGATGCCCTGCTCTCTGACCTTGAGACCACCACCTCACACATGCCGAGGGCAGGGCCTTCCAAAGACCG
GCCCCCTGAGCCACTCACCCCTCCCCTGCCCTACGACCACCGGACCCAGGCAGGGCCTGGGGAGTCTTCAGGTGCGTCTG
GGGACAAGGACCATCTGTACAGTACGGTGTGCAAGCCTCGGTCCCCAAAGTCTGCGGCCTCTGCGGCCCCTCCGTTCTCC
TCTTCCAGTGGCGTCTTGGGCACTGGGCTCTGTGAGCTGGACCGATTGCTGCAGGAACTTAATGCCACCCAATTCAACAT
CACAGATGAAATTATGTCTCAGTTTCCATCCAGCAAAACAGCTGCGGGGGAGCCAAAAGAGGACCCAGTGGACGATAAGA
AAAGGCCCAGCATTCCCTCCAGCCCATCCTCTGCCCTGGCAAAGCCTTCAGCCACATCAGCAACCCTGGAGCTGGACAGG
CTGATGGCCTCACTGTCTGACTTCCGTGTCCAGAACCATCTTCCAGCCTCCGGGCCAACACAGCCTCCGGGGTCAAGTGC
TGTGAACGAGGGCTCCCCGTCCCCGCCAGGACCAGCCAGTAAGGGCAGCTTAGACACCATGCTGGGGCTACTGCAGTCGG
ACCTCAGCCGCCGTGGGGTTCCCACCCAGGCCAAGGGCCTCTGTGGCTCCTGCAATAAGCCCATTGCTGGGCAGGTGGTG
ACGGCCCTGGGTCGCGCTTGGCACCCGGACCACTTCGTCTGCGGTGGCTGTTCCACGGCCCTAGGGGGCAGCAGCTTCTT
TGAGAAGGATGGGGCTCCCTTCTGCCCGGAATGCTACTTTGAGCGCTTCTCGCCAAGATGCGGCCTCTGCAACCAGCCCA
TCCAACACAAAATGGTTACGGCCTTGGGCACCCACTGGCACCCGGAGCACTTCTGCTGCGTCAGCTGCAGGGAGCCCTTC
GGGGACGAGGGTTTCCACGAGCGGGAGGGCCGCCCCTACTGTCGCCGAGACTTCCTGCAGCTGTTCGCGCCGCGCTGCCA
GGGCTGCCAGGGCCCCATCTTGGATAACTACATCTCGGCGCTCAGCGCGCTCTGGCACCCAGACTGCTTCGTCTGCAGGG
AATGCTTCGCGCCCTTCTCAGGAGGCAGCTTTTACGAGCACGAGGGTCGCCCGCTGTGCGAGAACCATTTCCACGCGCGG
CGCGGCTCGCTGTGCGCCACGTGTGGCCTCCCCGTCACGGGTCGCTGCGTGTCGGCCTTGGGGCGCCGCTTCCACCCGGA
CCACTTCACCTGCACCTTCTGCCTGCGCCCGCTCACCAAGGGCTCCTTCCAGGAGCGCGCCGGCAAGCCTTACTGCCAGC
CCTGCTTCCTCAAGCTCTTCGGCTGA

>ENSECAT00000002630.1|m.2432 ENSECAT00000002630.1|g.2432  ORF ENSECAT00000002630.1|g.2432 ENSECAT00000002630.1|m.2432 type:complete len:461 (+) ENSECAT00000002630.1:1-1383(+) [Equus_caballus]
ATGGAGGACCTGGATGCCCTGCTCTCTGACCTGGAGACTACCACCTCACACATGCCAAGGTCAGGAGCTCCAAAAGAGCG
GCCCCCAGAGCCCCTCAAGTCTCCCTTGCCCTATGGCCACCAGCCACAGATGGGGTCTGGAGAGTCTTCAGGAGCCTCTG
GAGACAAGGACCATCTGTACAGTACGGTATGCAAGCCTCGGTCTCCGAAGCCTGCAGCTCTGCTGCTCCTCCGGTTCTCC
TCTTCAGCGTCCATCTTGATCTATGAAATCCTCCCCAAGTATCCGCTCATAACTACAAAGTGCCCTTCTCTCCTCTCTGC
AGATGAAATAATGTCTCAGTTCCCATCTAGCAAGGAGGCTGCAGAGGAGCAGAAGGAGGACCAATCTGATGACAAGAAAA
GGCCCAGCCTCCCTCCCAGCCCATCCCCTCTTCTCCCAAAGGCTTCGGCTACCTCGGCCACTCTGGAGCTGGATAGACTG
ATGGCCTCACTCTCTGACTTCCGGGTCCAGAACCACCTTTCAGCCTCTGGGCCAACCCAGCCAACAGTGCCAAGCTCCGT
GAATGAGGGCTCCCAATCCCCACCAGGGCCAACTAGCAAGGGCAGCCTAGACACCATGCTGGGGCTGCTGCAGTCGGACC
TCAGCCGCCGTGGCGTTCCCACCCAGGCCAAGGGCCTCTGTGGCTCCTGCAATAAACCCATTGCTGGGCAAGTGGTGACG
GCGCTGGGCCGCGCTTGGCACCCTGAGCACTTCGTTTGCGGTGGCTGTTCCCTGGCCCTGGGAGGCAGCAGCTTCTTCGA
GAAGGATGGAGCCCCCTTCTGCCCCGAGTGCTACTTTGAGCGCTTCTCCCCACGATGTGGCCTCTGCAATCAACCCATCA
GACACAAGATGGTTACTGCCTTGGGCACTCACTGGCACCCGGAGCACTTCTGCTGCGTCAGTTGCGGGGAGCCCTTCGGA
GATGAGGGTTTTCACGAGCGCGAGGGCCGCCCCTACTGCCGCCGGGACTTCCTGCAGCTGTTCGCCCCGCGCTGCCAGGG
CTGCCAGAGCCCTATTCTGGATAACTACATCTCGGCTCTCAGCGCGCTCTGGCACCCAGACTGTTTCGTCTGCAGGGAAT
GCTTTGCGCCCTTCTCGGGAGGCAGCTTTTTCGAGCACGAGGGCCGCCCGCTGTGCGAGAACCATTTCCACGCGCGGCGC
GGTTCGCTGTGCGCCACGTGTGGCCTCCCGGTGACCGGCCGTTGCGTGTCGGCCCTGGGCCGCCGCTTCCACCCGGACCA
CTTCACCTGCACCTTTTGCCTGCGCCCGCTCACCAAGGGCTCCTTCCAGGAGCGCGCCGGCAAGCCCTACTGCCAGCCCT
GCTTCCTCAAGCTCTTCGGCTGA

>ENSHGLT00000018163.1|m.31323 ENSHGLT00000018163.1|g.31323  ORF ENSHGLT00000018163.1|g.31323 ENSHGLT00000018163.1|m.31323 type:5prime_partial len:464 (+) ENSHGLT00000018163.1:1-1392(+) [Heterocephalus_glaber]
CACCCCACCCCCACCCCATCCCAGCGGGTCCCGGCTTCCTTACATGGTCACGGCCCGGCTCCCAGCTCCGGACGTCCCGG
CCCCACCGGACACGGCCCCGCCCTCTCGACCCGCGGGCCGCCCGCGCCCGCCATGGAGGACCTGGGTGAGTGGGCCAGCG
GAGGCTCAGCTCCCACCCTGTTTCTCAGTACGGTATGCAAGCCTCGGTCCCCAAAGCCTGCGGCCCCTGCGGCCCCTCCA
TTCTCCTCTTCCAGTGGTGTCTTGGGCTCTGGGCTCTGTGAGCTAGATCGTTTGCTTCAGGAACTTAATGCTACTCAGTT
CAACATCACAGATGAAATAATGTCTCAGTTCCCATCTAGCAAGGTGACTGCTGAGGAACAGAAAGAGCAGCAATCTGAAG
ATAAGAAAAGACCTAGCCTTCCTCCCAGCCCCCTTCTTGACCTCCCAAAGCCTTCAGCCACCTCAGCCACTCTGGAGCTG
GACAGACTGATGGCCTCACTCTCAGACTTCCGTGTCCAGAACCCTCTTCCAAGCTCTGGGCCAGCCCAGACACCAGCAGT
GAGCTCCGCAGATGAGGGGTCCCCATCCCTGCCAGGGCCGGCGAGCGAGGGCAGCCTGGACACCATGCTGGGGCTGCTGC
AGTCGGACCTCAGCCGCCGTGGTGTCCTCACCCAGGCCAAGGGCGTCTGTGGCTCTTGCAATAAACCTATTGCTGGCCAA
GTGGTGACTGCTCTGGGCCGTGCCTGGCACCCCGAGCACTTTGTTTGTGGAGGCTGCTCCACAACCCTGGGAGGCAGCAG
TTTCTTTGAGAAGGACGGAGCCCCCTTTTGCCCCGAGTGCTACTTCGAGCGCTTCTCTCCTCGCTGTGGCTTCTGCAACC
AACCCATCCGGCATAAGATGGTTACCGCCCTGGGCACCCACTGGCACCCGGAGCACTTCTGCTGCGTCAGCTGCGGGGAG
CCCTTCGGAGAAGAAGGTTTCCATGAGCGTGAGGGCCGGCCCTACTGTCGCCGAGACTTCCTGCAGCTGTTTGCCCCGCG
CTGCCAGGGCTGCCAAGGGCCCATTCTGGATAACTACATCTCGGCGCTGAGCGCGCTGTGGCACCCGGACTGCTTCGTCT
GCAGGGAATGCTTCGCGCCTTTCTCTGGAGGCAGCTTTTTCGAGCACGAAGGACGCCCGCTGTGCGAGAACCATTTTCAC
GCCCGGCGCGGTTCATTGTGCGCCACATGTGGGCTCCCCGTGACCGGCCGCTGCGTGTCGGCCCTGGGCCGCCGCTTCCA
CCCGGATCACTTCACCTGCACCTTCTGCCTGCGCCCGCTCACCAAGGGCTCCTTCCAGGAGCGCGCCGGCAAGCCCTACT
GCCAGCCCTGCTTCCTTAAGCTCTTCGGCTGA

>ENST00000394863.7|m.15784 ENST00000394863.7|g.15784  ORF ENST00000394863.7|g.15784 ENST00000394863.7|m.15784 type:complete len:462 (+) ENST00000394863.7:1-1386(+) [Homo_sapiens]
ATGGAGGACCTGGATGCCCTGCTCTCTGACCTGGAGACTACCACCTCGCACATGCCAAGGTCAGGGGCTCCCAAAGAGCG
CCCTGCGGAGCCTCTCACCCCTCCCCCATCCTATGGCCACCAGCCACAGACAGGGTCTGGGGAGTCTTCAGGAGCCTCGG
GGGACAAGGACCACCTGTACAGCACGGTATGCAAGCCTCGGTCCCCAAAGCCTGCAGCCCCGGCGGCCCCTCCATTCTCC
TCTTCCAGCGGTGTCTTGGGTACCGGGCTCTGTGAGCTAGATCGGTTGCTTCAGGAACTTAATGCCACTCAGTTCAACAT
CACAGATGAAATCATGTCTCAGTTCCCATCTAGCAAGGTGGCTTCAGGAGAGCAGAAGGAGGACCAGTCTGAAGATAAGA
AAAGACCCAGCCTCCCTTCCAGCCCGTCTCCTGGCCTCCCAAAGGCTTCTGCCACCTCAGCCACTCTGGAGCTGGATAGA
CTGATGGCCTCACTCTCTGACTTCCGCGTTCAAAACCATCTTCCAGCCTCTGGGCCAACTCAGCCACCGGTGGTGAGCTC
CACAAATGAGGGCTCCCCATCCCCACCAGAGCCGACTGGCAAGGGCAGCCTAGACACCATGCTGGGGCTGCTGCAGTCCG
ACCTCAGCCGCCGGGGTGTTCCCACCCAGGCCAAAGGCCTCTGTGGCTCCTGCAATAAACCTATTGCTGGGCAAGTGGTG
ACGGCTCTGGGCCGCGCCTGGCACCCCGAGCACTTCGTTTGCGGAGGCTGTTCCACCGCCCTGGGAGGCAGCAGCTTCTT
CGAGAAGGATGGAGCCCCCTTCTGCCCCGAGTGCTACTTTGAGCGCTTCTCGCCAAGATGTGGCTTCTGCAACCAGCCCA
TCCGACACAAGATGGTGACCGCCTTGGGCACTCACTGGCACCCAGAGCATTTCTGCTGCGTCAGTTGCGGGGAGCCCTTC
GGAGATGAGGGTTTCCACGAGCGCGAGGGCCGCCCCTACTGCCGCCGGGACTTCCTGCAGCTGTTCGCCCCGCGCTGCCA
GGGCTGCCAGGGCCCCATCCTGGATAACTACATCTCGGCGCTCAGCGCGCTCTGGCACCCGGACTGTTTCGTCTGCAGGG
AATGCTTCGCGCCCTTCTCGGGAGGCAGCTTTTTCGAGCACGAGGGCCGCCCGTTGTGCGAGAACCACTTCCACGCACGA
CGCGGCTCGCTGTGCGCCACGTGTGGCCTCCCTGTGACCGGCCGCTGCGTGTCGGCCCTGGGTCGCCGCTTCCACCCGGA
CCACTTCACATGCACCTTCTGCCTGCGCCCGCTCACCAAGGGGTCCTTCCAGGAGCGCGCCGGCAAGCCCTACTGCCAGC
CCTGCTTCCTGAAGCTCTTCGGCTGA

>ENSLAFT00000022651.2|m.41973 ENSLAFT00000022651.2|g.41973  ORF ENSLAFT00000022651.2|g.41973 ENSLAFT00000022651.2|m.41973 type:complete len:450 (+) ENSLAFT00000022651.2:1-1350(+) [Loxodonta_africana]
ATGGAGGACCTGGATGCTCTGCTTTCTGACCTGGAGACCACTACCTCACACATGCCAAGGTCAGGGGCTGCAAAAGAGCG
GCCCCCAGAGCCGCTCACACCTCCCCTGCCCTATGACCACCAGACACAGGTGAGATCAAATGCTGGGGGCTGGGCCAGCC
ACTGGCCAAGGCTAAGGAAATCTGGGCCTGAGGCCCCTCCATTCTCCTCTTCCAGTGGTGTCTTGGGCACTGGGCTCTGT
GAGCTAGACCGATTGCTCCAGGAACTTAATGCCCAGTTCAACATCACAGATGAAATAATGTCTCAGTTCCCATCTAGCAA
GGCGGCCACAGGGGAGCAGAAGGAGGACCAATCTGAGGAGAAGAAAAGGCCCAACATCTCTCCCAGTCCCTCCCCTGTCC
CCACAAAGCCTTCAGCCACCTCAGCCACCCTGGAGCTGGATAGACTGATGGCATCACTCTCTGATTTCCGTGTCCAGAAC
CATCTTCCAGCCTCTGGGCCAACACAGCCTCCAGTGTCAAGTGCAGTGAATGAGGGCTCCCCATCACCACCAGGGTCAAC
TAGCAAAGGCAGCCTAGATACCATGCTGGGGCTGCTGCAGTCAGACCTCAGCCGCCGTGGTGTTCCCACCCAGGCCAAGG
GCCTCTGCGGCTCCTGCAATAAACCCATTGCCGGGCAAGTGGTGACAGCTCTGGGCCGCGCCTGGCACCCGGAGCACTTC
GTTTGCGGTGGCTGTTCCACGCCCCTAGGAGGCAGCAGCTTCTTTGAGAAGGACGGAGCCCCCTTTTGCCCCGAGTGCTA
CTTTGAGCGCTTCTCGCCAAGATGTGGCCTCTGCAACCAACCCATCCAACACAAAATGGTTACCGCCTTGGGCACGCACT
GGCACCCGGAGCATTTCTGCTGCGTCAGTTGCAGGGAGCCTTTCGGGGATGAGGGTTTCCACGAGCGCGAGGGCCGCCCC
TACTGTCGCCGGGACTTCCTGCAGCTGTTCGCCCCCCGCTGCCAGGGCTGCCAAGGCCCCATTCTGGATAACTACATCTC
GGCGCTCAGCGCGCTCTGGCACCCAGACTGCTTCGTCTGCAGGGAATGCTTCGCGCCCTTCTCAGGAGGCAGCTTTTTCG
AGCACGAGGGTCGCCCGCTGTGTGAGAACCATTTCCACGCGCGGCGCGGGTCGCTGTGCGCCACGTGTGGCCTCCCAGTC
ACGGGTCGCTGCGTGTCGGCCCTGGGCCGCCGCTTCCACCCGGACCACTTCACCTGCACCTTCTGCCTGCGCCCGCTCAC
CAAGGGCTCCTTCCAGGAGCGCGCCGGCAAGCCCTACTGCCAGCCCTGCTTCCTCAAGCTCTTCGGCTGA

>ENSMMUT00000073676.1|m.8196 ENSMMUT00000073676.1|g.8196  ORF ENSMMUT00000073676.1|g.8196 ENSMMUT00000073676.1|m.8196 type:5prime_partial len:463 (+) ENSMMUT00000073676.1:1-1389(+) [Macaca_mulatta]
GGGGAGGAGTTAAGGAACGCCCTGCTCTCTGACCTGGAGACTACCACCTCGCACATGCCAAGGTCAGGGGCTCCCAAAGA
GCGCCCTGCAGAGCCTCTCACCCCTCCCCCATCCTATGGCCACCAGCCACAGACAGGGTCTGGGGAGTCTTCAGGAGCCT
CGGGGGACAAGGACCATCTGTACAGCACGGTATGCAAGCCTCGGTCCCCAAAGCCTGCAGCCCCGGCGGCCCCTCCATTC
TCCTCTTCCAGCGGTGTCTTGGGTACTGGGCTCTGTGAGCTAGATCGGTTGCTTCAGGAACTTAATGCCACCCAGTTCAA
CATCACAGATGAAATCATGTCTCAGTTCCCATCTAGCAAGGTGGCTTCAGGAGAGCAGAAGGAGGACCAGTCTGAAGACA
AGAAAAGACCCAGCCTCCCTTCCAGCCCATCTCCTGGCCTCCCAAAGCCTTCTGCCACCTCGGCCACTCTGGAGCTGGAT
AGACTGATGGCCTCACTCTCTGACTTCCGTGTTCAAAACCATCTTCCAGCCTCTGGGCCAACCCAGCCACCAGTGGCAAG
CTCCACAAACGAGGGCTCCCCGTCCCCACCGGAGCCGACTGGCAAGGGCAGCCTAGACACCATGCTGGGGCTGCTGCAGT
CTGACCTCAGTCGCCGGGGTGTACCCACTCAGGCCAAGGGCCTCTGTGGCTCCTGCAATAAACCTATTGCTGGGCAAGTG
GTGACGGCTCTGGGCCGCGCCTGGCACCCCGAGCACTTCGTTTGCGGAGGCTGTTCCACCGCCCTGGGAGGCAGCAGCTT
CTTCGAGAAGGATGGAGCCCCCTTCTGCCCCGAGTGCTACTTTGAGCGCTTCTCGCCAAGATGTGGCTTCTGCAACCAGC
CCATCCGACACAAAATGGTGACCGCCTTGGGCACTCACTGGCACCCAGAGCATTTCTGCTGCGTCAGTTGCGGGGAGCCC
TTCGGAGATGAGGGTTTTCATGAGCGCGAGGGCCGCCCCTACTGCCGCCGGGACTTCCTGCAGCTGTTCGCCCCGCGCTG
CCAGGGCTGCCAGGGTCCCATCCTGGATAACTACATCTCGGCGCTTAGCGCGCTCTGGCACCCGGACTGTTTCGTCTGCA
GGGAATGCTTCGCGCCCTTCTCGGGAGGCAGCTTTTTCGAGCACGAGGGCCGCCCGTTGTGCGAGAACCACTTCCACGCA
CGGCGCGGCTCGCTCTGCGCCACGTGTGGCCTCCCCGTTACCGGCCGCTGCGTGTCGGCCCTGGGCCGCCGCTTCCACCC
GGATCACTTCACATGCACCTTCTGCCTGCGCCCGCTCACCAAGGGCTCCTTCCAGGAGCGCGCCGGCAAGCCCTACTGCC
AGCCCTGCTTCCTGAAGCTCTTCGGCTGA

>ENSMICT00000006053.2|m.32847 ENSMICT00000006053.2|g.32847  ORF ENSMICT00000006053.2|g.32847 ENSMICT00000006053.2|m.32847 type:complete len:445 (+) ENSMICT00000006053.2:1-1335(+) [Microcebus_murinus]
ATGCCAAGGTCAGGAGCTCCAAAAGAGCGTGCCCCAGAGCCACTCACACCTCCCCCAACCTATGGTCACCAGACACAGAC
CGGGTCTGGGGAGTCTCCAGGGGCCTCCGGGGACAAGGACCATCTGTACAGTACGGTATGCAAGCCTCGGTCTCCAAAGC
CTGCAGCCCCTACGGCCCCTCCATTCTCCTCTTCCAGTGGAGTCCTGGGTACTGGGCTCTGTGAGCTAGATCGGTTACTT
CAGGAACTTAATGCCACCCAGTTCAACATCACAGATGAAATAATGTCTCAGTTCCCATCTAGCAAGGTGGCTGCAGGGGA
CCAGAAGGAGGACCAATCTGAAGACAAGAAAAGACCCAGCCTCCCTTCCAGCCCATCTCCTGTCCTCCCAAAGTCTTCAG
CCACCTCGGCCACTCTGGAGCTGGATAGACTGATGGCCTCGCTCTCTGACTTCCGTGTCCAGAACCATCTTCCAGCCTCT
GGGCCAACCCAGCCACCAGTGGCAAGCTCCATGAATGAGGGTTCCCCATCTCCACCAGAGCTGACTAGCAAGGGCAGCCT
GGACACTATGCTGGGGCTGCTACAGTCTGACCTCAGCCGCCGTGGTGTTCCCACGCAGGCCAAGGGCCTCTGTGGCTCCT
GCAATAAACCTATTGCTGGGCAGGTGGTGACAGCTCTGGGCCGGGCCTGGCACCCTGAGCACTTCGTGTGCGGTGGCTGT
TCCATGGCTCTGGGAGGCAGCAGCTTCTTTGAGAAGGAGGGAGCCCCCTTCTGCCCGGAATGCTACTTCGAGCGCTTCTC
ACCAAGATGTGGCTTCTGCAACCAGCCCATCCGACACAAGATGGTGACCGCCTTGGGCACCCATTGGCACCCAGAGCACT
TCTGCTGCGTCAGTTGCCGCGAGCCGTTCGGAGACGAGGGTTTCCACGAGCGCGAGGGCCGCCCCTACTGCCGTCGAGAC
TTCCTGCAGCTGTTCGCCCCGCGCTGCCAGGGCTGCCAGGGCCCCATCCTGGACAACTACATCTCGGCGCTCAGCGCGCT
CTGGCACCCGGACTGCTTCGTCTGCAGGGAATGCTTCGCGCCCTTCTCCGGAGGCAGCTTTTTCGAGCACGAGGGCCGCC
CGCTGTGCGAGAACCATTTCCACGCGCGCCGCGGCTCGCTGTGCGCCACGTGTGGCCTCCCGGTGACCGGCCGCTGCGTG
TCGGCCCTGGGCCGCCGCTTCCACCCAGACCACTTCACCTGCACCTTCTGCCTGCGCCCGCTCACCAAGGGCTCCTTCCA
GGAGCGCGCCGGCAAGCCCTACTGCCAGCCGTGCTTCCTCAAGCTCTTCGGCTGA

>ENSMUST00000164710.7|m.23558 ENSMUST00000164710.7|g.23558  ORF ENSMUST00000164710.7|g.23558 ENSMUST00000164710.7|m.23558 type:complete len:484 (+) ENSMUST00000164710.7:1-1452(+) [Mus_musculus]
ATGTCTCCATGCTCCCCCTTCATCGCTCCCCCCCCCCCCACTGTATCCCAGCGGGTCCCGGCTTCCATACATGGTCACGG
CCCTGCTTCTAACTCCCTGACGTCCCCCCCCTCCCCGTCCTCCGCCCCCACCGGACACGGCCCCCGCCCTACTCTCCCCA
AGCTGTCCGCCAGCGCACCGCCATGGAGGACCTGGACAGGGTCTGGAGAATCTTCAGGAACCACTGGGGACAAGGATCAT
CTATACAGCACAGTATGCAAGCCTCGGTCCCCAAAGCCTGTGGCCCCTGTGGCTCCTCCATTCTCCTCTTCCAGTGGTGT
GTTGGGCAATGGCCTCTGTGAGCTAGACCGTTTGCTTCAGGAACTTAATGCCACCCAGTTCAACATTACAGATGAAATCA
TGTCTCAGTTCCCATCTAGTAAAATGGCTGAAGGGGAAGAGAAGGAGGACCAATCTGAAGACAAGAGCTCACCCACTGTC
CCTCCCAGCCCATTCCCTGCCCCCTCAAAGCCTTCAGCCACCTCCGCCACTCAGGAACTGGATAGACTGATGGCCTCGCT
CTCTGACTTCCGTGTTCAGAACCATCTTCCAGCCTCAGGGCCACCTCAGCCTCCAGCAGCGAGCCCCACCCGTGAAGGAT
GCCCATCTCCACCAGGACAGACTAGCAAAGGCAGTCTGGACACCATGCTGGGCCTGCTGCAGTCTGACCTCAGCCGTCGT
GGTGTCCCCACACAGGCCAAAGGCCTCTGTGGCTCCTGCAATAAACCTATAGCTGGGCAAGTGGTTACAGCCCTGGGCAG
AGCCTGGCACCCGGAGCACTTCCTTTGCAGCGGTTGTTCCACAACCCTGGGAGGCAGCAGCTTCTTCGAGAAGGATGGGG
CTCCCTTTTGCCCCGAGTGCTACTTTGAGCGCTTCTCCCCACGATGTGGCTTCTGTAACCAACCCATCCGACACAAAATG
GTTACCGCCTTGGGCACCCACTGGCACCCAGAACATTTCTGCTGCGTCAGCTGCGGAGAGCCTTTTGGAGAAGAGGGTTT
CCACGAGCGGGAGGGTCGTCCGTACTGCCGGCGGGACTTCCTGCAGCTGTTCGCCCCACGCTGCCAGGGCTGCCAAGGCC
CTATTTTGGATAACTACATCTCGGCACTCAGCGCGCTCTGGCACCCAGACTGCTTCGTGTGCAGGGAATGCCTTGCGCCC
TTCTCCGGAGGCAGCTTTTTTGAGCACGAGGGTCGCCCTTTGTGTGAAAACCATTTCCATGCTCAGCGTGGTTCGCTGTG
TGCCACGTGTGGTCTCCCAGTGACCGGCCGCTGTGTGTCCGCTCTGGGCCGACGCTTCCATCCAGACCACTTCACCTGCA
CATTCTGCCTGCGCCCACTCACCAAAGGCTCCTTCCAGGAGCGCGCCAGCAAGCCTTACTGCCAGCCTTGCTTCCTGAAG
CTCTTCGGCTGA

>ENSMLUT00000011460.2|m.360 ENSMLUT00000011460.2|g.360  ORF ENSMLUT00000011460.2|g.360 ENSMLUT00000011460.2|m.360 type:complete len:460 (+) ENSMLUT00000011460.2:1-1380(+) [Myotis_lucifugus]
ATGGAGGACCTGGATGCCCTGCTCTCTGACCTGGAGACCACCACCTCACACATGCCGCGGCCAGGGGCTCCAAAAGAGCG
ACCCCCAGAGCCCCTCACGTCTCCCCTGCCCTATGGCCACCAGCCACAGGTGGGGACTGGGGAGTCTTCCGGAGCTGGGG
ACAAGGACCATCTATACAGTACGGTATGCAAGCCTCAGTCCCCAAAGCCTGCGGCCCCTGCGGCTCCTCCATTCTCCTCT
TCCAGCGGTGTCCTGGGCTCGGGACTGTGTGAGCTAGACCGGTTGCTTCAGGAACTTAATGCTACTCAGTTCAACATCAC
AGATGAAATAATGTCTCAGTTCCCATCTAGCAAGGAGACCGCCGGGGAGCAGAAGGAGGACCAGTCTGAGGACAAGAAAA
GGCCCAGCCTACCTCCCAGCCCATCCCCTGTTCTCCCAAAGCCTTCGGCCACCTCGGCCACCCTGGAGCTGGACAGACTG
ATGGCCTCACTCTCTGACTTCCGAGTCCAGAACCATCTTCCAGCTCCTGGGCCAACCCAGACACCGGTGCCAAGCTCCGT
GAACGAGGGCTCCCCATCCCCACCGGGGCCCGCAAGCAAAGGCAGCCTAGACACCATGCTGGGGCTGCTGCAGTCCGACC
TCAGCCGCCGTGGCATTCCCACCCAGGCCAAGGGCCTCTGTGGCTCCTGCAACAAACCCATCGCTGGGCAAGTGGTGACT
GCGCTGGGGCGCGCTTGGCACCCTGAGCACTTCGTTTGTAGTGGCTGTTCCACCGCCCTGGGAGGCAGCAGCTTTTTCGA
AAAGGATGGAGCCCCCTTCTGCCCTGAGTGCTACTTCGAGCGCTTCTCCCCGCGATGTGGCCTCTGCAATCAACCCATTC
GACATAAGATGGTTACTGCCCTGGGCACCCACTGGCACCCGGAGCATTTCTGCTGCGTCAGCTGCGGGGAGCCCTTCGGA
GAGGAGGGTTTCCACGAGCGCGAGGGCCGCCCCTACTGCCGCCGGGACTTCCTGCAGCTGTTCGCCCCGTGCCAGGGCTG
CCAGGGCCCCATCCTGGACAACTACATCTCGGCGCTCAGCGCGCTCTGGCACCCGGACTGCTTCGTCTGCAGGGAGTGCT
TCGCGCCCTTCTCTGCGGGCAGCTTCTTCGAGCACGAGGGCCGCCCGCTGTGCGAGAACCATTTCCACGCGCGGCGCGGC
TCGCTGTGCGCCACGTGTGGCCTCCCGGTGACCGGCCGCTGCGTGTCGGCCCTGGGCCGGCGCTTCCACCCGGACCACTT
CACCTGCACCTTCTGCCTGCGCGCGCTCACCAAGGGCTCCTTCCAGGAGCGCGCCGGCAAGCCCTACTGCCAGCCCTGCT
TCCTCAAGCTCTTCGGCTGA

>lcl|NW_004438442.1_cds_XP_004268779.1_7521|m.12876 lcl|NW_004438442.1_cds_XP_004268779.1_7521|g.12876  ORF lcl|NW_004438442.1_cds_XP_004268779.1_7521|g.12876 lcl|NW_004438442.1_cds_XP_004268779.1_7521|m.12876 type:complete len:457 (+) lcl|NW_004438442.1_cds_XP_004268779.1_7521:1-1371(+) [Orcinus_orca]
ATGGAGGACCTGGATGCCCTGCTCTCTGACCTGGAGACCACAACCTCTCACATGCCAAGGTCAGGGGCTCTAAAAGAGCG
GCCCCCAGAGCCCCTCACGTCTCCTCTGACACAGATGGGGTCCGGGGAATCTTCAGGAGCCTCTGGGGACAAGGATCATC
TGTACAGCACGGTATGCAAGCCTCGGTCCCCGAAGCCTGCGGCCCCTGCAGCCCCTCCATTCTCCTCTTCCTGTGGTGTC
TTGGGCACGGGTCTCTGTGAGCTAGACCGGTTGCTTCAGGAACTTAACGCTACTCAGTTCAACATCACAGATGAAATAAT
GTCTCAGTTCCCATCTAGCAAGGAGACTGCAGGAGAGCAGAAGGAGGACCAATCTGAGGACAAGAAAAGGCCCAGCCTCC
CTCCCAGTCCATCCCCTGTTCTCCCAAAGCCTTCGGCCACCTCAGCCACCCTGGAGCTAGATAGGCTGATGGCCTCACTC
TCTGACTTCCGTGTCCAGAATCATCTTCCGGCCTCTGGGCCAACCCAGCCACCAGTGCCAAGCTCCGTGAATGAGGGCTC
CTCCTCCCCACCAGGGCCCGCTGGCAAAGGCAGCCTAGACACCATGCTGGGGCTGCTTCAGTCTGACCTCAGCCGCCGAG
GCGTTCCCACCCAAGCCAAGGGCCTCTGTGGCTCCTGCAATAAACCCATTGCTGGGCAAGTGGTGACGGCGCTCGGCCGT
GCTTGGCACCCTGAGCACTTCGTTTGCGGTGGCTGTTCCACAGCCCTGGGAGGCAGCAGCTTCTTCGAGAAGGATGGAGC
TCCCTTCTGTCCCGAGTGCTACTTCGAGCGCTTCTCCCCACGATGTGGCCTCTGCAATCAACCCATCCGACACAAGATGG
TTACTGCCTTGGGCACCCACTGGCACCCGGAGCATTTCTGCTGCGTCAGTTGCGGGGAGCCCTTCGGAGATGAGGGTTTC
CACGAGCGGGAGGGCCGCCCCTACTGCCGCCGAGACTTCCTGCAGCTCTTCGCCCCGCGCTGCCAGGGCTGCCAAGGCCC
CATTCTGGATAACTACATCTCGGCGCTCAGCGCACTCTGGCACCCAGACTGTTTTGTCTGCAGGGAATGCTTCGCGCCCT
TCTCGGGAGGCAGCTTTTTTGAGCACGAGGGCCGTCCGCTGTGCGAGAACCATTTCCACGCGCGGCGCGGGTCGCTGTGC
GCCACGTGTGGCCTCCCGGTGACCGGCCGATGCGTGTCGGCCCTGGGCCGCCGCTTCCATCCGGACCACTTCACCTGCAC
CTTCTGCCTGCGCCCGCTCACCAAGGGCTCCTTCCAGGAGCGCGCGGGCAAGCCCTACTGCCAGCCCTGCTTCCTCAAGC
TCTTCGGCTGA

>ENSOCUT00000010900.2|m.37044 ENSOCUT00000010900.2|g.37044  ORF ENSOCUT00000010900.2|g.37044 ENSOCUT00000010900.2|m.37044 type:complete len:463 (+) ENSOCUT00000010900.2:1-1389(+) [Oryctolagus_cuniculus]
ATGGAGGACCTGGATGCCCTGCTTTCTGACCTGGAGACCACCACCTCACACATGCCAAGGTCAGGGGCTACAAAACAGCG
CCCCTCAGAGCCACTCACAACTCCCCCACCCTATGGCCACCAGCCACAGACAGGGTCTGGGGAGTCTTCAGGAGCCTCTG
GGGACAAGGACCATCTGTACAGTACGGTATGCAAACCCCGGTCCCCGAAGCCTGCAGCCCCTGCGGCCCCTCCATTCTCC
TCTTCCAGTGGTGTCTTGGGCACAGGGCTCTGTGAGCTAGACCGGCTGCTTCAGGAACTTAACGCCACCCAGTTCAACAT
CACAGATGAAATAATGTCTCAGTTCCCATCCAGCAAGGTGGCTACAGGAGAGCAGAAGGAAGACCAATCTGAAGATAAGA
AAAGACCCAGCCTCCCTCCCAGTCCAACCCCTGTCCTCCCCAAGCCTTCGGCCACGTCGGCCACTCTGGAGCTGGACAGA
CTGATGGCCTCACTCTCTGACTTCCGTGTCCAGAACCATCTTCCAGCCCCTGCACCCACCCAGCCGCCGGCACCGGCAAA
TTCCGTGAGTGAGCCCTCCCCATCCCCGCCGGCACCGACAAGCAAGGGCAGCCTGGACACCATGCTGGGGCTGCTGCAGT
CTGACCTCAGCCGCCGGGGGGTTCCCACCCAGGCCAAGGGCCTCTGTGGCTCCTGCAATAAACCAATTGCTGGGCAAGTG
GTGACAGCTTTGGGACGCGCCTGGCACCCAGAGCACTTCATTTGCGGTAGCTGCTCCACGGCGCTGGGAGGCAGCAGCTT
CTTCGAGAAGGACGGAGCTCCCTTCTGCCCCGAGTGCTACTTCGAGCGCTTCTCGCCACGATGCGGCTTCTGCAACCAAC
CCATCCGACACAAGATGGTGACTGCCCTGGGCACCCATTGGCACCCAGAGCATTTCTGCTGCGTCAGTTGCGGGGAGCCC
TTCGGAGAAGAGGGTTTCCACGAGCGCGAGGGCCGCCCCTACTGCCGCCGGGACTTCCTGCAGCTGTTCGCCCCACGCTG
CCAGGGCTGCCAGGGTCCCATCCTGGACAACTACATTTCAGCACTCAGCGCGCTCTGGCACCCGGACTGCTTCGTCTGCA
GGGAATGTTTCGCGCCCTTCTCGGGAGGCAGCTTTTTTGAGCACGAGGGCCGCCCGCTGTGCGAGAACCACTTCCACGCG
AGGCGCGGCTCGCTGTGCGCCACTTGCGGCCTCCCCGTGACCGGTCGCTGCGTGTCGGCGCTGGGCCGCCGCTTCCACCC
GGACCACTTCACCTGCACCTTCTGCCTGCGCCCGCTCACCAAGGGCTCCTTCCAGGAGCGCGCGGGCAAACCTTACTGCC
AGCCTTGCTTCCTCAAGCTCTTCGGCTGA

>ENSPPYT00000009060.2|m.1115 ENSPPYT00000009060.2|g.1115  ORF ENSPPYT00000009060.2|g.1115 ENSPPYT00000009060.2|m.1115 type:complete len:462 (+) ENSPPYT00000009060.2:1-1386(+) [Pongo_abelii]
ATGGAGGACCTGGATGCCCTGCTCTCTGACCTGGAGACTACCACCTCGCACATGCCAAGGCCAGGGGCTCCCAAAGAGCG
CCCTGCGGAGCCTCTCACCCCTCCCCCATCCTATGGCCACCAGCCACAGACAGGGTCTGGGGAGTCTTCAGGAGCCTCGG
GGGACAAGGACCACCTGTACAGCACGGTATGCAAGCCTCGGTCCCCAAAGCCTGCAGCCCCGGCGGCCCCTCCATTCTCC
TCTTCCAGCGGTGTCTTGGGTACTGGGCTCTGTGAGCTAGATCGGTTGCTTCAGGAACTTAATGCCACCCAGTTCAACAT
CACAGATGAAATCATGTCTCAGTTCCCATCTAGCAAGGTGGCTTCAGGAGAGCAGAAGGAGGACCAGTCTGAAGACAAGA
AAAGACCCAGCCTCCCTTCCAGCCCATCTCCTGGCCTCCCAAAGCCTTCTGCCACCTCAGCCACTCTGGAGCTGGATAGA
CTGATGGCCTCGCTCTCTGACTTCCGTGTTCAAAACCATCTTCCAGGCTCTGGGCCAACCCAGCCACCGGTGGCAAGCTC
CACAAACGAGGGCTCCCCATCCCCACCAGAGCCGACTGGCAAGGGCAGCCTAGACACCATGCTGGGGCTGCTGCAGTCCG
ACCTCAGCCGCCGGGGTGTTCCCACCCAGGCCAAGGGCCTCTGTGGCTCCTGCAATAAAACTATTGCTGGGCAAGTGGTG
ACGGCTCTGGGACGCGCCTGGCACCCCGAGCACTTCGTTTGCGGAGGCTGTTCCACCGCCCTGGGAGGCAGCAGCTTCTT
CGAGAAGGATGGAGCTCCCTTCTGCCCCGAGTGCTACTTTGAGCGCTTCTCGCCAAGATGTGGCTTCTGCAACCAGCCCA
TCCGACACAAGATGGTGACCGCCTTGGGCACTCACTGGCACCCAGAGCATTTCTGCTGCGTCAGTTGCGGGGAGCCCTTC
GGAGATGAGGGTTTCCACGAGCGCGAGGGCCGCCCCTACTGCCGCCGGGACTTCCTGCAGCTGTTCGCCCCGCGCTGCCA
GGGCTGCCAGGGCCCCATCCTGGATAACTACATCTCGGCGCTCAGCGCGCTCTGGCACCCGGACTGTTTCGTCTGCAGGG
AATGCTTCGCCCCCTTCTCGGGAGGCAGCTTTTTCGAGCACGAGGGCCGCCCGTTGTGCGAGAACCACTTCCATGCACGG
CGCGGCTCGCTGTGCGCCACGTGTGGCCTCCCCGTGACCGGCCGCTGCGTGTCGGCCCTGGGTCGCCGCTTCCACCCGGA
CCACTTCACATGCACCTTCTGCCTGCGCCCGCTCACCAAGGGCTCCTTCCAGGAGCGCGCCGGCAAGCCCTACTGCCAGC
CCTGCTTCCTGAAGCTCTTCGGCTGA

>ENSSSCT00000049321.1|m.11630 ENSSSCT00000049321.1|g.11630  ORF ENSSSCT00000049321.1|g.11630 ENSSSCT00000049321.1|m.11630 type:complete len:457 (+) ENSSSCT00000049321.1:1-1371(+) [Sus_scrofa]
ATGGAGGACCTGGATGCCCTGCTCTCTGACCTGGAGACCACAACCTCACACATGCCAAGGTCAGGGGCTCTAAAAGAGCG
ACCCCCGGAGCCCCTCACGTCTCCTCTGCCACAGATGGGCTCTGGGGAGTCTTCAGGAGCCTCTGGGGACAAGGACCATC
TGTACAGTACGGTATGCAAGCCCCGGTCCCCGAAGCCTGCGGCTCCTGCGGCCCCTCCGTTCTCCTCTTCCTGTGGTGTC
TTGGGCACGGGTCTCTGTGAGCTAGACCGATTGCTTCAGGAACTTAATGCTACTCAGTTCAACATCACAGATGAAATAAT
GTCCCAGTTCCCATCTAGCAAGGAATCTGCAGGGGAGAAGAAGGAGGACCCCTCTGAGGACAAGAAAAGGCCCAGCCCCC
CTCCCAGCCCAACCCCTGTTCTCCCAAAGCCTTCGGCCACCTCGGCCACCCTGGAGCTAGACAGACTGATGGCCTCACTC
TCTGACTTCCGTGTCCAGAACCACCTTCCAGCCTCTGGGCCAACCCAGCCAGCAGTGCCAAGCTCCGTGAATGAGGGCTC
CCCATCCCCACCAGGGCCCACTAGCCAGGGCAGCCTAGACACCATGCTGGGGTTGCTTCAGTCTGACCTCAGCCGCCGCG
GCGTGCCCACCCAGGCTAAGGGCCTCTGTGGCTCCTGCAATAAACCCATTGCTGGGCAAGTGGTGACAGCGCTTGGCCGT
GCTTGGCACCCTGAGCACTTCGTTTGCGGCGGCTGTTCCACGGCCCTGGGAGGGAGCAGCTTCTTTGAGAAGGATGGAGC
TCCCTTCTGTCCCGAGTGCTACTTCGAACGCTTCTCCCCAAGATGCGGCCTCTGTAACCAACCCATCCGACATAAGATGG
TTACTGCCTTGGGCACCCACTGGCACCCGGAGCATTTCTGCTGCGTCAGTTGCGGGGAGCCCTTCGGAGATGAGGGTTTC
CACGAGCGGGAGGGCCGCCCCTACTGCCGCCGGGACTTCCTGCAGTTGTTCGCCCCGCGCTGCCAGGGCTGCCAAGGCCC
CATTCTGGATAACTACATCTCGGCGCTCAGCGCGCTCTGGCACCCAGACTGCTTCGTCTGCAGGGAATGCTTCGCGCCCT
TCTCGGGAGGCAGCTTTTTCGAGCACGAGGGCCGTCCTCTTTGCGAGAACCATTTCCACGCGCGGCGTGGGTCGCTGTGC
GCCACGTGTGGCCTCCCGGTCACCGGCCGATGCGTGTCGGCCCTAGGCCGCCGCTTCCACCCGGACCACTTCACCTGCAC
CTTCTGCCTGCGCCCGCTCACCAAGGGCTCCTTCCAGGAGCGCGCCGGCAAGCCCTACTGCCAGCCCTGCTTCCTCAAGC
TCTTCGGCTGA

>ENSTTRT00000012494.1|m.38519 ENSTTRT00000012494.1|g.38519  ORF ENSTTRT00000012494.1|g.38519 ENSTTRT00000012494.1|m.38519 type:complete len:457 (+) ENSTTRT00000012494.1:1-1371(+) [Tursiops_truncatus]
ATGGAGGACCTGGATGCCCTGCTCTCTGACCTGGAGACCACAACCTCTCACATGCCAAGGTCAGGGGCTCTAAAAGAGCG
GCCCCCAGAGCCCCTCACGTCTCCTCTGACACAGATGGGGTCCGGGGAATCTTCAGGAGCCTCTGGGGACAAGGATCATC
TGTACAGCACGGTATGCAAGCCTCGGTCCCCGAAGCCTGCGGCCCCTGCAGCCCCTCCATTCTCCTCTTCCTGTGGTGTC
TTGGGCACGGGTCTCTGTGAGCTAGACCGGTTGCTTCAGGAACTTAACGCTACTCAGTTCAACATCACAGATGAAATAAT
GTCTCAGTTCCCATCTAGCAAGGAGACTGCAGGAGAGCAGAAGGAGGACCAATCTGAGGACAAGAAAAGGCCCAGCCTCC
CTCCCAGTCCATCCCCTGTTCTCCCAAAGCCTTCGGCCACCTCAGCCACCCTGGAGCTAGATAGGCTGATGGCCTCACTC
TCTGACTTCCGTGTCCAGAATCATCTTCCGGCCTCTGGGCCAACCCAGCCACCAGTGCCAAGCTCCGTGAATGAGGGCTC
CTCCTCCCCACCAGGGCCCGCTGGCAAAGGCAGCCTAGACACCATGCTGGGGCTGCTTCAGTCTGACCTCAGCCGCCGAG
GCGTTCCCACCCAAGCCAAGGGCCTCTGTGGCTCCTGCAATAAACCCATTGCTGGGCAAGTGGTGACGGCGCTCGGCCGC
GCTTGGCACCCTGAGCACTTCGTATGCGGTGGCTGTTCCACAGCCCTGGGAGGCAGCAGCTTCTTCGAGAAGGATGGAGC
TCCCTTCTGTCCCGAGTGCTACTTCGAGCGCTTCTCCCCACGATGTGGCCTCTGCAATCAACCCATCCGACACAAGATGG
TTACTGCCTTGGGCACCCACTGGCACCCGGAGCATTTCTGCTGCGTCAGTTGCGGGGAGCCCTTCGGAGATGAGGGTTTC
CACGAGCGGGAGGGCCGCCCCTACTGCCGCCGAGACTTCCTGCAGCTCTTCGCCCCGCGCTGCCAGGGCTGCCAAGGCCC
CATTCTGGATAACTACATCTCGGCGCTCAGCGCACTCTGGCACCCAGACTGTTTTGTCTGCAGGGAATGCTTCGCGCCCT
TCTCGGGAGGCAGCTTTTTTGAGCACGAGGGCCGTCCGCTGTGCGAGAACCATTTCCACGCGCGGCGCGGGTCGCTGTGC
GCCACGTGTGGCCTCCCGGTGACCGGCCGATGCGTGTCGGCCCTGGGCCGCCGCTTCCATCCGGACCACTTCACCTGCAC
CTTCTGCCTGCGCCCGCTCACCAAGGGCTCCTTCCAGGAGCGGGCGGGCAAGCCCTACTGCCAGCCCTGCTTCCTCAAGC
TCTTCGGCTGA

>TGFB1I1|ENSG00000140682 [cellage_279]
ATGCCAAGGTCAGGGGCTCCCAAAGAGCGCCCTGCGGAGCCTCTCACCCCTCCCCCATCCTATGGCCACCAGCCACAGAC
AGGGTCTGGGGAGTCTTCAGGAGCCTCGGGGGACAAGGACCACCTGTACAGCACGGTATGCAAGCCTCGGTCCCCAAAGC
CTGCAGCCCCGGCGGCCCCTCCATTCTCCTCTTCCAGCGGTGTCTTGGGTACCGGGCTCTGTGAGCTAGATCGGTTGCTT
CAGGAACTTAATGCCACTCAGTTCAACATCACAGATGAAATCATGTCTCAGTTCCCATCTAGCAAGGTGGCTTCAGGAGA
GCAGAAGGAGGACCAGTCTGAAGATAAGAAAAGACCCAGCCTCCCTTCCAGCCCGTCTCCTGGCCTCCCAAAGGCTTCTG
CCACCTCAGCCACTCTGGAGCTGGATAGACTGATGGCCTCACTCTCTGACTTCCGCGTTCAAAACCATCTTCCAGCCTCT
GGGCCAACTCAGCCACCGGTGGTGAGCTCCACAAATGAGGGCTCCCCATCCCCACCAGAGCCGACTGGCAAGGGCAGCCT
AGACACCATGCTGGGGCTGCTGCAGTCCGACCTCAGCCGCCGGGGTGTTCCCACCCAGGCCAAAGGCCTCTGTGGCTCCT
GCAATAAACCTATTGCTGGGCAAGTGGTGACGGCTCTGGGCCGCGCCTGGCACCCCGAGCACTTCGTTTGCGGAGGCTGT
TCCACCGCCCTGGGAGGCAGCAGCTTCTTCGAGAAGGATGGAGCCCCCTTCTGCCCCGAGTGCTACTTTGAGCGCTTCTC
GCCAAGATGTGGCTTCTGCAACCAGCCCATCCGACACAAGATGGTGACCGCCTTGGGCACTCACTGGCACCCAGAGCATT
TCTGCTGCGTCAGTTGCGGGGAGCCCTTCGGAGATGAGGGTTTCCACGAGCGCGAGGGCCGCCCCTACTGCCGCCGGGAC
TTCCTGCAGCTGTTCGCCCCGCGCTGCCAGGGCTGCCAGGGCCCCATCCTGGATAACTACATCTCGGCGCTCAGCGCGCT
CTGGCACCCGGACTGTTTCGTCTGCAGGGAATGCTTCGCGCCCTTCTCGGGAGGCAGCTTTTTCGAGCACGAGGGCCGCC
CGTTGTGCGAGAACCACTTCCACGCACGACGCGGCTCGCTGTGCGCCACGTGTGGCCTCCCTGTGACCGGCCGCTGCGTG
TCGGCCCTGGGTCGCCGCTTCCACCCGGACCACTTCACATGCACCTTCTGCCTGCGCCCGCTCACCAAGGGGTCCTTCCA
GGAGCGCGCCGGCAAGCCCTACTGCCAGCCCTGCTTCCTGAAGCTCTTCGGCTGA
