# Supplementary material for: A multidimensional systems biology analysis of cellular senescence in aging and disease
Source: Genome Biol. 2020 Apr 7;21:91. doi: 10.1186/s13059-020-01990-9 (PMC7333371; doi:10.1186/s13059-020-01990-9)
Supplement: Supplementary file 3 — 271 CellAge orthogroups. Directory containing FASTA files of CellAge orthogroups. [file 13059_2020_1990_MOESM3_ESM.zip › SI Cellage_Orthologous-Groups/ENSG00000131669.fa]

>bmy_08732 [Balaena_mysticetus]
ATGAGCTCGACGGCGACGTGCGCCCGGGCTCGCCTGGCTCTCTGGACGCCTCGCCGGCCCCGCTGGGGCAGGAACCGGCC
CATCAACATGAACCCTTATGCCAGTAAGAAGAGTGTGGCCGAGAGCATGCGGGACAGCGCACTGCTGATGGCCAGCGCCT
CCCAGCTGAAGGCTGTCATCAAGCAGGGCCCTGGCTTTGCCTTCTTCGTGCCCCTGGTGGTCCTCATCTCCGTCTCCCTC
ACGCTGCAGATTGGTGTGGGCGTGCTGCTCATCTTCCTTGCCAGGTGTCACCTCAACAACCCTGCCAGGCATGCCAAGCT
GGACCTCCTCAACAGTCTGGCCACTGGCCTGGTCTTCACCATCATTGTGGTCAATGTCTTCATCACTGCCTTTGGCGTCC
AGAAGCCCACAGTGGACATGGCGCCCCAGCAGTAG

>ENSCAFT00000003567.3|m.35305 ENSCAFT00000003567.3|g.35305  ORF ENSCAFT00000003567.3|g.35305 ENSCAFT00000003567.3|m.35305 type:complete len:152 (+) ENSCAFT00000003567.3:1-456(+) [Canis_familiaris]
ATGGAGTCGCGCCCCGAGGAATACGAGCTCAACGGCGACCTGCGCCCGGGCTCGCCCGGCTCCCCGGAGGCCTCGCCACC
CCGCTGGGGCAGGAACCGGCCCATCAATGTGAACCATTACGCCAACAAGAAGAGCGCGGCCGAGAGCATGCTGGACATCG
CGCTGCTGATGGCCAACGCCTCCCAGCTGAAGGCCGTCATAGAGCAGGGCCCAAGCTTCACCTTCTTCGTGCCCCTGGTG
GTCCTCATCACCATCTCCCTTGCACTGCAGATTGGTGTGGGCGTGCTGCTCATCTTCCTTGTCAGGTACGACCTCAACAA
TCCCGCCAAGCACGCCAAGCTGGACTTCCTTAACAATCTGGCCACCGGCCTGATTTTCATCATCGTCGTGGTCAACATCT
TCATCACTGCCTTTGGTGTCCAGAAGCCGGTGATGGACGTGGCCCCCCGGCAGTAG

>ENSCCAT00000032335.1|m.20817 ENSCCAT00000032335.1|g.20817  ORF ENSCCAT00000032335.1|g.20817 ENSCCAT00000032335.1|m.20817 type:complete len:153 (+) ENSCCAT00000032335.1:1-459(+) [Cebus_capuchinus]
ATGGACTCGGGGACCGACGAGTACGAGCTCAACGGCGTCCTGCCCCCGGGCACGCCCGGCTCCCCGGACGCCTCGCCGCC
CCGCTGGGGCTGGAGGCACAGGCCCATCAACGTGAACCATTACGCCAACAAGAAGAGCGCGGCGGAGAGCATGCTGGATA
TCGCGCTGCTGATGGCCAACGCGTCCCAGCTGAAGGCTGTTGTGGAACAGGGCCCCAGCTTCGCCTTCTACGTGCCCCTG
GTGGTCCTCATCTCCATCTCCTTGGCACTGCAGATTGGCGTAGGGGTGTTGCTCATCTTCCTCGTCAAGTACGACCTTAA
CAACCCGGCCAAGCATGCCAAGCTGGACTTCCTCAACAACCTGGCCACGGGCCTGGTGTTCATCATCGTGGTGGTCAACA
TCTTCATCACAGCCTTCGGGGTCCAGAAGCCCTTGATGGACATGGCGCCCCAGCAGTAG

>lcl|NW_004558782.1_cds_XP_004713954.1_18640|m.39022 lcl|NW_004558782.1_cds_XP_004713954.1_18640|g.39022  ORF lcl|NW_004558782.1_cds_XP_004713954.1_18640|g.39022 lcl|NW_004558782.1_cds_XP_004713954.1_18640|m.39022 type:complete len:150 (+) lcl|NW_004558782.1_cds_XP_004713954.1_18640:1-450(+) [Echinops_telfairi]
ATGGACTCGGGCACGGAAGAGCACGAGCTCAACGGCGACGTGCATCTGGGCTCCCCGGACACCTCGCCACCTCATTTGGG
CTGGAGAACCCGGCCCATCAACGTGAACCACTATGCCAACAAGAAGAGTGCGGCCGAGAGCATGCTGGACATTGCCCTGC
TGATGGCCAACGCCTCCCAGCTCAAGGCCGTCATCGAGCAGGGCCCCAGCTTCGCCTTCTTCGTGCCCCTCGTAGTCCTT
ATCTCCATCTCCCTTGTTCTCCAGATTGGTGTGGGCGTGCTGCTCATCTTCCTAGTCAAGTACGACCTCAACAACCCAGC
CAAACATGCCAAGTTGGACTTCCTTAACAACCTGGCCACAGGCCTGGTGTTCATCATTGTGGTGGTCAACATCTTCATCA
CAGCTTTCGGTGTGCAGAAGCCCATGATCGAGGTGGCACCCCGGCAGTAG

>ENST00000375446.4|m.37364 ENST00000375446.4|g.37364  ORF ENST00000375446.4|g.37364 ENST00000375446.4|m.37364 type:complete len:153 (+) ENST00000375446.4:1-459(+) [Homo_sapiens]
ATGGACTCGGGAACCGAGGAGTACGAGCTCAACGGCGGCCTGCCTCCGGGCACACCCGGCTCCCCGGACGCCTCGCCGGC
CCGCTGGGGCTGGAGGCACGGGCCCATCAACGTGAACCATTACGCCAGCAAGAAGAGCGCAGCCGAGAGCATGCTGGACA
TCGCGCTGCTGATGGCCAACGCGTCCCAGCTGAAGGCCGTCGTGGAACAGGGCCCCAGCTTCGCCTTCTATGTGCCCCTG
GTGGTCCTCATCTCCATCTCCCTTGTGCTGCAGATCGGCGTGGGGGTGCTGCTCATCTTCCTTGTCAAGTACGACCTTAA
CAACCCGGCCAAGCACGCCAAGCTGGACTTCCTCAACAACCTGGCCACGGGCCTGGTGTTCATCATCGTGGTAGTCAACA
TCTTCATCACGGCCTTCGGGGTCCAGAAGCCCTTGATGGACATGGCACCCCAGCAGTAG

>ENSMMUT00000020201.3|m.37972 ENSMMUT00000020201.3|g.37972  ORF ENSMMUT00000020201.3|g.37972 ENSMMUT00000020201.3|m.37972 type:complete len:153 (+) ENSMMUT00000020201.3:1-459(+) [Macaca_mulatta]
ATGGACTCGAGGACCGAGGAGTACGAGCTCAACGGCGGCCTGCCGCCGGGCACACCCGGCTCCCCGGACGCCTCGCCGGC
CCGCTGGGGCTGGAGGCACGGGCCCATCAATGTGAACCATTATGCCAACAAGAAGAGCGCAGCCGAGAGCATGCTGGACA
TCGCGCTGCTGATGGCCAATGCGTCCCAGCTGAAGGCCGTCGTGGAACAGGGCCCCAGCTTCGCCTTCTACGTGCCCCTG
GTGGTCCTCATCTCCATCTCCCTCGCGCTGCAGATTGGCGTGGGGGTGCTGCTCATCTTCCTCGTCAAGTACGACCTTAA
CAACCCGGCCAAGCACGCCAAGCTGGACTTCCTCAACAACCTGGCCACAGGCCTGGTGTTCATCATCGTGGTGGTCAACA
TCTTCATCACGGCCTTCGGGGTCCAGAAGCCCTTGATGGACATGGCGCCCCAGCAATAG

>ENSMICT00000008669.2|m.29337 ENSMICT00000008669.2|g.29337  ORF ENSMICT00000008669.2|g.29337 ENSMICT00000008669.2|m.29337 type:complete len:153 (+) ENSMICT00000008669.2:1-459(+) [Microcebus_murinus]
ATGGACTCGGGGCCCGAGGAGTACGAACTTAACGGCGACCTGCGCCCGGGCTCGCCCGGTTCCCCGGACGCCTTGCCGTC
CCGCTGGGGCCGGAGGCACCAGCCCATCAACGTGAACCATTATGCCAACAAGAAGAGCGCGGCCGAGAGCATGCTGGACA
TCGCCCTGCTGATGGCCAACGCGTCCCAGCTGAAGGCTGTCGTGGAGCAGGGCCCCAGCTTCGCCTTCTATGTGCCCCTG
GTGGTCCTCATCTCCATCTCCCTGGCGCTGCAGATTGGCGTGGGCGTGCTGCTCATCTTCCTCGTCAAGTACGACCTCAA
CAACCCGGAGAAGCACGCCAAGCTGGATTTCCTCAACAACCTGGCCACGGGCCTGGTGTTCATCATCGTGGTGGTCAACA
TCTTCATCACGGCCTTTGGGGTCCAGAAGCCCATCATGGACATGGCGCCCCAGCAGTAG

>ENSMLUT00000016028.2|m.15456 ENSMLUT00000016028.2|g.15456  ORF ENSMLUT00000016028.2|g.15456 ENSMLUT00000016028.2|m.15456 type:3prime_partial len:154 (+) ENSMLUT00000016028.2:1-459(+) [Myotis_lucifugus]
ATGGACTCGACCCCCGAGGGGTCCGAGCTCAACGGTGACCTGCGGCCGGACTCGCCCCCCACTGACTGCCCCTCCCCACA
GCCCACGCGCTGGGGCAGGAACAGGCTCATCAACGTGAACCACTACGCCAACAAGAAGAGCGCCGCCGAGAGCATGCTGG
ACATCGCCCTGCTGATGGCCAACGCCTCGCAGCTGAAGGCCGTCATCGACCAGGGCCCCAGCTTCGGCTTCTACGTGCCC
CTGGTGGCCCTCATCACCATCTCCCTGGTGCTGCAGATCAGCGTGGGCGTGCTGCTCATCTTCCTGGTCAGGTACGACCT
CAACAACCCAGCCAAGCACGCCAAATTGGACTTCCTCAACAACCTGGCCACCGGCCTCGTCTTCATCATCGTCGTGGTGA
ACATCTTCATCACGGCCTTCGGCGTCCGGATGCCCATGGCAGCGTGGGAACCCCACAGA

>lcl|NW_004438622.1_cds_XP_012393814.1_24934|m.44182 lcl|NW_004438622.1_cds_XP_012393814.1_24934|g.44182  ORF lcl|NW_004438622.1_cds_XP_012393814.1_24934|g.44182 lcl|NW_004438622.1_cds_XP_012393814.1_24934|m.44182 type:complete len:157 (+) lcl|NW_004438622.1_cds_XP_012393814.1_24934:1-471(+) [Orcinus_orca]
ATGGACTCGCGACCCGAGGAGTATGAGCTCAATGGCGACGTGCGCCCGGGCTCGCTTGGCTCCCCGGACGCCTCGGACTT
GATTCCTAGGCCACCCCGCTGGGGCAGGAACCAGCCCATCAACATGAACCATTATGCCAATAAGAAGAGTGCGGCCGAGA
GCATGCTGGACATCGCACTGCTGTTGGCCAACGCCTCCCAGCTGAAGGCTGTCATCGAGCAGGGCCCTGGATTCGCCTTC
TTCATCCCCCTGGTGGTCCTCATCTCCGTCTCCCTCATGCTGCAGATTGGTGTGGGCGTGCTGCTCATCTTCCTTGTCAA
GTATGACCTCAACAACCCTGCCAAGCATGCCAAGCTGGACTTCCTCAACAATCTGGCCACCGGCCTGGTCTTCATCATCG
TCGTGGTCAACATCTTCATCACTGCCTTTGGCGTCCAGAAGCCCACGATGGACATGGCACCCCGGCAGTAG

>ENSPPYT00000022615.2|m.14517 ENSPPYT00000022615.2|g.14517  ORF ENSPPYT00000022615.2|g.14517 ENSPPYT00000022615.2|m.14517 type:complete len:153 (+) ENSPPYT00000022615.2:1-459(+) [Pongo_abelii]
ATGGACTCGGGAACCGAGGAGTACGAGCTCAACGGCGGCCTGCCTCCGGGCACACCCGGCTCCCCGGACGCCTCGCCGGC
CCGCTGGGGCTGGAGGCACGGGCCCATCAACGTGAACCATTACGCCAACAAGAAGAGCGCAGCCGAGAGCATGCTGGACA
TCGCGCTGCTGATGGCCAACGCGTCCCAGCTGAAGGCCGTCGTGGAACAGGGCCCCAGCTTCGCCTTCTATGTGCCCCTG
GTGGTCCTCATCTCCATCTCCCTTGCACTGCAGATCGGCGTGGGGGTGCTGCTCATCTTCCTTGTCAAGTACGACCTTAA
CAACCCGGCCAAGCACGCCAAGCTGGACTTCCTCAACAACCTGGCTACAGGCCTGGTGTTCATCATCGTGGTAGTCAACA
TCTTCATCACGGCCTTCGGGGTCCAGAAGCCCTTGATGGACATGGCACCCCAGCAGTAG

>ENSTTRT00000000317.1|m.336 ENSTTRT00000000317.1|g.336  ORF ENSTTRT00000000317.1|g.336 ENSTTRT00000000317.1|m.336 type:complete len:151 (+) ENSTTRT00000000317.1:1-453(+) [Tursiops_truncatus]
ATGGACTCGCGACCCGAGGAGTATGAGCTCAATGGCGACGTGCGCCCGGGCTCGCTTGGCTCCCCGGACGCCTCGCCACC
CCGCTGGGGCAGGAACCAGCCCATCAACATGAACCATTATGCCAATAAGAAGAGTGCGGCCGAGAGCATGCTGGACATCG
CACTGCTGTTGGCCAACGCCTCCCAGCTGAAGGCTGTCATCGAGCAGGGCCCTGGATTCTTCTTCATCCCCCTGGTGGTC
CTCATCTCCATCTCCCTCATGCTGCAGATTGGTGTGGGCGTGCTGCTCATCTTCCTTGTCAAGTATGACCTCAACAACCC
TGCCAAGCATGCCAAGCTGGACTTCCTCAACAATCTGGCCACCGGCCTGGTCTTCATCATCGTCGTGGTCAACATCTTCA
TCACTGCCTTTGGCGTCCAGAAGCCCACGATGGACATGGCACCCCGGCAGTAG

>NINJ1|ENSG00000131669 [cellage_279]
ATGGACTCGGGAACCGAGGAGTACGAGCTCAACGGCGGCCTGCCTCCGGGCACACCCGGCTCCCCGGACGCCTCGCCGGC
CCGCTGGGGCTGGAGGCACGGGCCCATCAACGTGAACCATTACGCCAGCAAGAAGAGCGCAGCCGAGAGCATGCTGGACA
TCGCGCTGCTGATGGCCAACGCGTCCCAGCTGAAGGCCGTCGTGGAACAGGGCCCCAGCTTCGCCTTCTATGTGCCCCTG
GTGGTCCTCATCTCCATCTCCCTTGTGCTGCAGATCGGCGTGGGGGTGCTGCTCATCTTCCTTGTCAAGTACGACCTTAA
CAACCCGGCCAAGCACGCCAAGCTGGACTTCCTCAACAACCTGGCCACGGGCCTGGTGTTCATCATCGTGGTAGTCAACA
TCTTCATCACGGCCTTCGGGGTCCAGAAGCCCTTGATGGACATGGCACCCCAGCAGTAG
