# Supplementary material for: A multidimensional systems biology analysis of cellular senescence in aging and disease
Source: Genome Biol. 2020 Apr 7;21:91. doi: 10.1186/s13059-020-01990-9 (PMC7333371; doi:10.1186/s13059-020-01990-9)
Supplement: Supplementary file 3 — 271 CellAge orthogroups. Directory containing FASTA files of CellAge orthogroups. [file 13059_2020_1990_MOESM3_ESM.zip › SI Cellage_Orthologous-Groups/ENSG00000211450.fa]

>bmy_17550 [Balaena_mysticetus]
ATGGCTTCCCGCGGGAGGAAGCGGAAGGCCGAGGCGGCGCTGGCCGCAGCGGCCGAGAAGCGGGAGAAGCCGGCTAGCAG
CCAGCAGGGAGTGGAGGAGGCGAGCGTCCATGAGCTGACGCGTCTACGGGCGCAACGCCGCGGCCCTGAGCCAGGCGCTG
CGCCTGGAGGCCCCGGAGCTTCCGGTGAAGGTGAACCCTACCAAGCCCCGGAGGGGCAGCTTCGAGGTGCGGAGCTCTGG
ACTGGGATTAAGAAGGGGCCCCCACGCAAACTCAAGTTCCCTGAGCCTCAAGAGGTGGTGAAGGAGCTGAAGAAGTACCT
TTCGTATGCCTACTCCTGTCCTCTTGTGTTTTTTGTTACTGCCTCTGTCCCTGGTGATGTTGGAGCATTTATGACGGGAC
ATGGCCAAACTTCAGTCATGTGCCTGAAGCTATGGTTTCTTCTCCAGAAACGGTGGTTCAGTTGTGAGGCAATCCTCTAG

>ENSCCAT00000046531.1|m.40170 ENSCCAT00000046531.1|g.40170  ORF ENSCCAT00000046531.1|g.40170 ENSCCAT00000046531.1|m.40170 type:complete len:122 (+) ENSCCAT00000046531.1:1-366(+) [Cebus_capuchinus]
ATGGCTTCCCGCGGGAGGAAGCGGAAGGCTGAGGCCGCGGTGGTCGCCACGACCGAGAAGCGAGAGAAGCTGGCGAACGG
CGGGGAGGGAGTGGAGGAGGCGACCATTGTTATTGAGCATTGCACTAGCCGCGTTTATGGGCGCAACGCCGCGGCCCTGA
GCCAGGCGCTGCGCCTGGAAGCCCCAGAACTTCCAGTAAAGGTGAACCCAGCCAAGCCCCGGAGGGGCAGCTTCGAGGTG
ACGCTGTTGCGCCCGGACGGCAGCAGTGCGGAGCTCTGGACTGGGATTAAGAAGGGGCCCCCGCGCAAACTCAAATTCCC
TGAGCCTCAAGAGGTGGTCGAAGAGTTGAAGAAGTACCTGTCGTAG

>ENSMMUT00000003648.3|m.46150 ENSMMUT00000003648.3|g.46150  ORF ENSMMUT00000003648.3|g.46150 ENSMMUT00000003648.3|m.46150 type:complete len:109 (+) ENSMMUT00000003648.3:1-327(+) [Macaca_mulatta]
ATGGCTCCCCGCGGTAGGAAGCGGAAGGCTGAGGCCGCGATGGTCGCCGCAGCCGAGAAGCAAGAGAAGCTGGCGAACAG
CGGGGAGGGAATGGAGGAGACAACCGTTGTTATCGAGCATTGTCAGGCGCTGCGCCTGGAGGCCCCAGAGCTTCCAGTAA
AGGTGAACCCGACCAAGCCCCGGAGGGGCAGCTTCGAGGTGACGCTGCTGCGCCCGGACGGCAGCAGTGCGGAGCTCTGG
ACTGGGATTAAGAAGGGGCCCCCACGCAAACTCAAATTCCCTGAGCCTCAAGAGGTGGTGGAAGAGTTGAAGAAGTACCT
GTCGTAG

>ENSMICT00000004907.2|m.24152 ENSMICT00000004907.2|g.24152  ORF ENSMICT00000004907.2|g.24152 ENSMICT00000004907.2|m.24152 type:complete len:109 (+) ENSMICT00000004907.2:1-327(+) [Microcebus_murinus]
ATGGCTCCCCGCGGGAGGAAGAGGAAGGCGGAGGCCTCGGTGGTCGCGACGGCCGAGAAGCGGGAGAAGCTGGAGAACGG
TGGGGAGGCAGTGGAGGAGGCGACCGTCGTGATTGAGCATTGCCAGGCGCTGCGCCTGGAGGCCCCGGAGCTTCCAGTGA
AGGTGAACCCTGCCAAGCCCCGGAGGGGCAGCTTCGAGGTGACGCTGCAGCGCCCGGACGGCAGCAGTGCGGAGCTCTGG
ACTGGGATTAAGAAGGGGCCTCCACGCAAACTCAAATTTCCTGAGCCTCAAGTGGTGGTGAAAGAGTTGAAGAAGTACCT
TTTGTAG

>ENSTTRT00000002101.1|m.9525 ENSTTRT00000002101.1|g.9525  ORF ENSTTRT00000002101.1|g.9525 ENSTTRT00000002101.1|m.9525 type:complete len:119 (+) ENSTTRT00000002101.1:1-357(+) [Tursiops_truncatus]
ATGGCTTCCCGCGGGAGGAAGCGGAAGGCCGAGGCGGCGCTGGCCGCAGCGGCCGAGAAGCGGGAGAAGCCGGCTAGCAG
CCAGAAGGAAGTGGAGGAGGCGAGCGTCGTTATCGAGCATCGCGTCTACGGGCGCAACGCCGCGGCCCTGAGCCAGGCGC
TGCGCCTGGAGGCCCCGGAGCTTCCAGTGAAGGTGAACCCTACCAAGCCCCGGAGGGGCAGCTTCGAGGTGACACTGCTG
CGACCCGACGGCAGCAGCGCGGAGCTCTGGACTGGGATTAAGAAGGGGCCCCCACGTAAACTCAAGTTCCCTGAACCTCA
AGAGGTGGTGAAGGAGCTGAAGAAGTACCTTTCGTAG

>SELENOH|ENSG00000211450 [cellage_279]
ATGGCTCCCCGCGGGAGGAAGCGTAAGGCTGAGGCCGCGGTGGTCGCCGTAGCCGAGAAGCGAGAGAAGCTGGCGAACGG
CGGGGAGGGAATGGAGGAGGCGACCGTTGTTATCGAGCATTGCACTAGCTGACGCGTCTATGGGCGCAACGCCGCGGCCC
TGAGCCAGGCGCTGCGCCTGGAGGCCCCAGAGCTTCCAGTAAAGGTGAACCCGACGAAGCCCCGGAGGGGCAGCTTCGAG
GTGACGCTGCTGCGCCCGGACGGCAGCAGTGCGGAGCTCTGGACTGGGATTAAGAAGGGGCCCCCACGCAAACTCAAATT
CCCTGAGCCTCAAGAGGTGGTGGAAGAGTTGAAGAAGTACCTGTCGTAG
