# Supplementary material for: A multidimensional systems biology analysis of cellular senescence in aging and disease
Source: Genome Biol. 2020 Apr 7;21:91. doi: 10.1186/s13059-020-01990-9 (PMC7333371; doi:10.1186/s13059-020-01990-9)
Supplement: Supplementary file 3 — 271 CellAge orthogroups. Directory containing FASTA files of CellAge orthogroups. [file 13059_2020_1990_MOESM3_ESM.zip › SI Cellage_Orthologous-Groups/ENSG00000123933.fa]

>bmy_05463 [Balaena_mysticetus]
ATGGAGCTGAACTCCCTGCTGATCCTGCTGGAGGCGGCCGAGTACCTGGAGCGCAGGGACCGAGAGGCCGAGCACGGCTA
CGCCTCGGTGCTGCCCTTCGACGGCGACTTCGCCAGGAAGAAAACAAAGGCGGCCGGCCTGGTGCGCAAGGCCCCGAACA
ACAGGTCTTCACACAATGAACTAGAAAAGCACAGACGAGCCAAGCTCCGGCTCTACCTGGAGCAGCTGAAGCAGCTGGTG
CCCCTGGGCCCTGACAGCACCCGCCACACCACGCTGAGCCTCCTGAAGCGTGCCAAGATGCACATCAAGAAACTGGAGGA
GCAGGACCGCCGGGCGCTGAGCATCAAGGAGCAGCTGCAGCGGGAGCACCGTTTCCTGAAGCGGCGCCTGGAGCAGCTGT
CGGTGCAGAGCCTGGAGCGCGTGCGCACGGACAGCACAGGCTCCGCCGTCTCCACCGACGACTCGGAGCAAGAAGTGGAC
GTAGAGGGCATGGAGTTTGGCACCGGCGAGCTGGACAGTGTTGGCAGCGGCAGTGACGTGGACGACCACTACAGCCTGCG
TGGTGGCTGCAGCCACGGCAGCTATGGGCCCCCCTGCAGGAGGCCTGGCCACCCCGGCCTCTCGTAG

>lcl|AC_000163.1_cds_NP_001069724.1_12718|m.13668 lcl|AC_000163.1_cds_NP_001069724.1_12718|g.13668  ORF lcl|AC_000163.1_cds_NP_001069724.1_12718|g.13668 lcl|AC_000163.1_cds_NP_001069724.1_12718|m.13668 type:complete len:210 (+) lcl|AC_000163.1_cds_NP_001069724.1_12718:1-630(+) [Bos_taurus]
ATGGAGCTGAACTCCCTGCTGATCCTGCTGGAGGCGGCCGAGTACCTGGAGCGCAGGGACCGAGAGGCCGAGCACGGCTA
CGCGTCGGTGCTGCCCTTCGACGGCGACTTCGCCAGGAAGAAAACAAAGGCGGCCGGCCTGGTGCGCAAGGCCCCGAACA
ACAGGTCCTCACACAATGAGCTAGAAAAGCACAGACGAGCCAAGCTCCGGCTCTACCTGGAGCAGCTCAAGCAGCTAGTG
CCCCTGGGCCCGGACAGCACACGCCACACCACACTGAGCCTCCTGAAGCGTGCCAAGATGCACATCAAGAAACTGGAGGA
GCAGGACCGGCGGGCGCTGAGCATCAAGGAGCAGCTGCAGCGGGAGCACCGCTTCCTGAAGCGGCGCTTGGAGCAGCTGT
CGGCGCAGAGCCTGGAGCGCGTGCGCACCGACAGCACGGGCTCCGCCGTCTCCACCGACGACTCGGAGCAAGAAGTGGAC
GTCGAGGGCATGGAGTTTGGCCCCGGCGAGCTGGACAGTGTGGGCAGCGGCAGTGACGTGGACGACCACTACAGCCTGCG
GGGCGGCGGCTGCAGCCACGGCAGCTTCGGGCCCCCCTGCAGGCGGCCCGGCCGCCCTGGCCTCTCGTAG

>ENSCAFT00000023619.3|m.26890 ENSCAFT00000023619.3|g.26890  ORF ENSCAFT00000023619.3|g.26890 ENSCAFT00000023619.3|m.26890 type:5prime_partial len:246 (+) ENSCAFT00000023619.3:1-738(+) [Canis_familiaris]
GTCGGGGAAGTAGGGTCGCCGGGCGCGCGGGGCGGGCGGCGAGCGGAGCCGGCCGGAGAGGGCCGGGCAGCGGCCGCCGC
CGTAACGGAGAGCGCGGGCGGGCGCGGGATGAAACGGAATTCCCTGCTGATCCTGCTGGAGGCGGCAGAGTACCTGGAGC
GCAGGGACCGAGAGGCCGAGCACGGCTACGCCTCGGTGCTGCCCTTCGACGGGGACTTCGCCAGGAAGAAGACAAAGGCG
GCTGGCCTGGTGCGCAAGGCCCCGAACAACAGGTCTTCACACAATGAACTAGAAAAGCACAGACGAGCCAAACTCAGGCT
CTATCTGGAGCAGCTCAAGCAGCTGGTACCCCTGGGCCCTGACAGCACCCGCCACACCACGCTGAGCCTCCTGAAGCGCG
CCAAGATGCACATCAAGAAACTGGAGGAGCAGGACCGCCGGGCACTGAGCATCAAGGAGCAGCTGCAACGAGAACACCGC
TTCCTGAAGCGGCGCCTGGAACAGCTGTCCATGCAGAGCCTGGAACGTGTACGCACGGACAGCACGGGCTCCGCTGTCTC
CACTGACGACTCAGAGCAAGAAGTGGACGTAGAGGGTATGGAGTTTGGCCCTGGTGAGCTGGACAGTGTTGGCAGCAGCA
GTGACGTGGACGACCACTACAGCTTGCAGAGCGGTGGCTGCAGCGACGGGGGCTATGGGCCCCCCTGCCGGCGGCCTGGC
CGCCCTGGCCTCTCGTAG

>ENSCCAT00000035639.1|m.25329 ENSCCAT00000035639.1|g.25329  ORF ENSCCAT00000035639.1|g.25329 ENSCCAT00000035639.1|m.25329 type:complete len:210 (+) ENSCCAT00000035639.1:1-630(+) [Cebus_capuchinus]
ATGGAGCTGAACTCCCTGCTGATCCTGCTGGAGGCGGCCGAGTACCTGGAGCGCAGGGAGCGAGAGGCCGAGCACGGCTA
CGCCTCGGTGCTGCCCTTCGACGGCGACTTCGCCAGGGAGAAAACAAAGGCGGCCGGCCTGGTGCGCAAGGCCCCGAACA
ACAGGTCTTCACACAACGAGCTAGAAAAGCACAGACGAGCCAAACTCAGGCTGTACCTGGAGCAGCTTAAGCAGCTGGTG
CCCCTGGGCCCTGACAGCACCCGCCACACCACACTGAGCCTTCTGAAGCGGGCCAAGGTGCACATCAAGAAACTGGAGGA
GCAGGACCGCCGGGCACTGAGCATCAAGGAGCAGCTGCAGCAGGAGCATCGCTTTCTGAAACGGCGCCTGGAGCAGCTGT
CGGTGCAGAGCGTGGAGCGTGTGCGCACGGATAGCACGGGCTCTGCTGTCTCCACAGACGACTCAGAGCAAGAGGTGGAC
ATAGAGGGCATGGAGTTTGGCCCTGGTGAGCTGGACAGTGTTGGCAGCAGCAGTGACGCAGACGACCACTACAGCCTGCA
GAGTGGCAGCAGCAGCGACAGCGGCTTCGGGCCCCACTGCCGGCGGCTGGGCCGCCCCGCCCTCTCGTAG

>lcl|NW_004558797.1_cds_XP_012863280.1_19885|m.41807 lcl|NW_004558797.1_cds_XP_012863280.1_19885|g.41807  ORF lcl|NW_004558797.1_cds_XP_012863280.1_19885|g.41807 lcl|NW_004558797.1_cds_XP_012863280.1_19885|m.41807 type:complete len:181 (+) lcl|NW_004558797.1_cds_XP_012863280.1_19885:1-543(+) [Echinops_telfairi]
ATGTCAGCCTGGTCCCTGCTGTCGCAGGCCCTGCCACCCAGGGAAAGTGTTGGTGTGACCTCGGGCGCCCTAAGCTGGTC
TTCACACAATGAGCTGGAGAAGCACAGGAGAGCCAAACTCAGGCTGTACTTGGAGCAGCTCAAGCAGCTGGTGCCGCTGG
GCCCTGACAGCACCCGCCACACCACACTGAGCCTGCTGAAGCGCGCCAAGGTGCACATCAAGAAACTGGAGGAGCAGGAC
CGCCGGGCGCTGAGCATCAAAGAGCAGCTGCAGCGTGAGCACCGCTTCCTGAAGCGGCGCCTGGAGCAGCTTTCGGTGCA
GAGCGTGGAGCGCGTGCGCACCGACAGCACAGGCTCTGCCATCTCCACAGACGACTCTGAGCAAGAAGTCGACATAGAGG
GCATGGAGTTTGTCCCAGGCGAGCTGGACAGTGTGGGCAGCAGCAGTGACGCGGATGACCACTACAGTCTGCAGAGTGGC
GGCTGCAGCGATGGGGGGTATGGGCCCCCCTGCCGGCGGCCAGGCCGCTCGGGCCTTTCGTAA

>ENSECAT00000002811.1|m.2883 ENSECAT00000002811.1|g.2883  ORF ENSECAT00000002811.1|g.2883 ENSECAT00000002811.1|m.2883 type:5prime_partial len:157 (+) ENSECAT00000002811.1:1-471(+) [Equus_caballus]
AACAGGTCTTCACACAATGAACTAGAAAAGCACAGACGAGCCAAACTCAGGCTCTACCTGGAGCAGCTCAAGCAGCTGGT
GCCCCTGGGCCCTGACAGCACCCGCCACACCACACTGAGCCTCCTGAAGCGCGCCAGGATGCACATCAAGAAACTGGAGG
AGCAGGACCGCCGGGCGCTGAGCATCAAGGAGCAGCTGCAGCGGGAGCACCGCTTCCTGAAGCGGCGCCTGGAGCAGCTA
TCGGTGCAGAGCCTGGAGCGCGTGCGCACAGACAGCACAGGCTCTGCAGTCTCCACAGACGACTCGGAGCAAGAAGTGGA
CGTAGAGGGCATGGAGTTTGGCCCCGGCGAGCTGGACAGTGTTGGCAGCAGCAGTGACGTGGACGACCAGTACAGCCTGC
AGAGTGGTGGCTGCAGTGACGGCAGCTACGGGCCCCCCTGCCGGCGGCCTGGTCGCCCCAGCCTCTCGTAG

>ENSHGLT00000011265.1|m.18909 ENSHGLT00000011265.1|g.18909  ORF ENSHGLT00000011265.1|g.18909 ENSHGLT00000011265.1|m.18909 type:complete len:210 (+) ENSHGLT00000011265.1:1-630(+) [Heterocephalus_glaber]
ATGGAGCTGAACTCCCTGCTGCTGTTGCTGGAGGCGGCCGAATACCTGGAGCGCCGGGACCGAGAGGCCGAGCACGGCTA
CGCCTCGGTGCTGCCCTTCGACGGCGACTTCGCCAGGAAGAAAACAAAGGCAGCCGGCCTGGTGCGCAAGGCCCCGAACA
ACAGGTCTTCACACAACGAACTAGAAAAGCACAGACGAGCCAAGCTCAGACTCTACCTGGAGCAGCTGAAGCAGCTGGTG
CCTCTGGGCCCAGACAGCACGCGCCACACCACACTGAGCCTCCTAAAGCGTGCCAAGATGCACATCAAGAAACTGGAGGA
GCAGGATCGCCGGGCACTGAGCATCAAGGAGCAGCTGCAGCGGGAGCATCGCTTCCTGAAGCGGCGCCTGGAGCAGCTGT
CGGTGCAGAGCATGGAGCGTGTGCGCACGGACAGCACCGGCTCCGCTGTCTCCACAGATGACTCAGAGCAAGAGGTGGAC
ATAGAGGGCATGGAGTTTGGCCCGGGTGAGCTGGACAGTGTTGGGAGCAGCAGTGATGCCGATGACCACTACAGCCTGCA
GAGCAGCGGGTGCAGCGATGGTGGCTACGGGCGCCCTTGCAGGCGGCCTGGCCGCCCCAGCCTCTTGTAG

>ENST00000337190.6|m.64583 ENST00000337190.6|g.64583  ORF ENST00000337190.6|g.64583 ENST00000337190.6|m.64583 type:complete len:210 (+) ENST00000337190.6:1-630(+) [Homo_sapiens]
ATGGAGCTGAACTCCCTGCTGATCCTGCTGGAGGCGGCCGAGTACCTGGAGCGCAGGGATCGAGAGGCCGAGCACGGCTA
CGCCTCGGTGCTGCCCTTCGACGGCGACTTCGCCAGGGAGAAAACAAAGGCGGCCGGCCTGGTGCGCAAGGCCCCGAACA
ACAGGTCTTCACACAACGAGCTAGAAAAGCACAGACGAGCCAAACTCAGGCTGTACCTTGAGCAGCTCAAGCAACTGGTG
CCCCTGGGCCCCGACAGCACCCGCCACACCACGCTGAGCCTCCTGAAGCGGGCCAAGGTGCACATCAAGAAACTGGAGGA
GCAGGACCGCCGGGCACTGAGCATCAAGGAGCAGCTGCAGCAGGAGCATCGTTTCCTGAAGCGGCGCCTGGAGCAGCTGT
CGGTGCAGAGCGTGGAGCGCGTGCGCACAGATAGCACGGGCTCTGCTGTCTCCACGGACGACTCAGAGCAAGAAGTGGAC
ATAGAGGGCATGGAGTTTGGCCCTGGTGAGCTGGACAGTGTTGGCAGCAGCAGTGACGCGGACGACCACTACAGCCTGCA
GAGTGGCACCGGCGGCGACAGTGGCTTCGGGCCCCACTGCCGGCGGCTGGGCCGCCCCGCCCTCTCGTAG

>ENSLAFT00000036951.1|m.3815 ENSLAFT00000036951.1|g.3815  ORF ENSLAFT00000036951.1|g.3815 ENSLAFT00000036951.1|m.3815 type:complete len:210 (+) ENSLAFT00000036951.1:1-630(+) [Loxodonta_africana]
ATGGAGCTGAACTCCCTGCTGATTCTGCTGGAGGCGGCCGAATACCTGGAGCGCAGGGACCGAGAGGCCGAGCACGGCTA
CGCGTCGGTGCTGCCTTTCGACGGCGACTTCGCCAGGAAGAAAACAAAGGCGGCCGGCCTGGTGCGCAAGGCCCCGAACA
ACAGGTCTTCACACAATGAACTAGAAAAGCACAGACGAGCCAAGCTCAGGCTCTATCTGGAGCAGCTCAAGCAGCTGGTG
CCGCTGGGCCCCGACAGCACGCGCCACACCACACTGAGCCTGCTGAAGCGTGCCAAGATGCACATCAAGAAACTGGAGGA
GCAGGACCGCCGGGCACTGAGCATCAAGGAGCAGCTGCAGCGTGAACACCGCTTCCTGAAGCGGCGCCTGGAGCAGCTGT
CAGTGCAGAGCATGGAGCGTGTGCGCACAGACAGCACGGGCTCGGCCATCTCCACGGACGACTCTGAGCAAGAAGTAGAT
ATAGAGGGCATGGAGTTTGGCCCCGGCGAGCTGGACAGTGTTGGCAGCAGCAGTGACGCAGACGACCACTACAGCCTGCA
GAGTGGCGGCTGCAGCGATGGCAGCTACGGGCCCCACTGCCGGCGGCCTGGCCGCTTTGGCCTCTCGTAG

>ENSMMUT00000074421.1|m.32260 ENSMMUT00000074421.1|g.32260  ORF ENSMMUT00000074421.1|g.32260 ENSMMUT00000074421.1|m.32260 type:complete len:210 (+) ENSMMUT00000074421.1:1-630(+) [Macaca_mulatta]
ATGGAGCTGAACTCCCTGCTGATCCTGCTGGAGGCGGCCGAGTACCTGGAGCGCAGGGATCGAGAGGCCGAGCACGGCTA
TGCCTCGGTGCTGCCCTTCGACGGCGACTTCACCAGGGAGAAAACAAAGGCGGCCAGCCTGGTGCGCAAGGCCCCGAACA
ACAGGTCTTCACACAACGAGCTAGAAAAGCACAGACGAGCCAAACTCAGGCTGTACCTGGAGCAGCTCAAGCAGCTGGTG
CCCCTGGGCCCCGACAGCACCCGCCACACCACGCTGAGCCTCCTGAAGCGGGCCAAGGTGCACATCAAGAAACTGGAGGA
GCAGGACCGCCGGGCACTGAGCATCAAGGAGCAGCTGCAGCAGGAGCATCGCTTCCTGAAGCGGCGCCTGGAGCAGCTGT
CGGTGCAGAGTGTGGAGCGCGTGCGCACAGATAGCACAGGCTCCGCCGTCTCCACGGACGACTCAGAGCAAGAAGTGGAC
ATAGAGGGCATGGAGTTTGGCCCTGGTGAGCTGGACAGTGTTGGCAGCAGCAGTGACGCGGACGACCACTACAGCCTGCA
GAGTGGCAGCGGCGGCGACAGTGGCTTCGGGCCCCACTGCCGGCGGCTGGGCCGCCCCGCCCTCTCGTAG

>ENSMODT00000005069.1|m.8057 ENSMODT00000005069.1|g.8057  ORF ENSMODT00000005069.1|g.8057 ENSMODT00000005069.1|m.8057 type:complete len:206 (+) ENSMODT00000005069.1:1-618(+) [Monodelphis_domestica]
ATGGAGTGGAACTCTCTGTTACTCCTCCTGGAAGCAGCCGAGTACTTGGAGAGAAGAGACCGAGAAGCCGAACACGGCTA
CGCGTCTGTGCTGCCCTTCGACAGCGAATATTCCAGGAAAAAAACAAAGACGGCCGCCCTGGCCAGGAAATCTCAGAATA
ACAGGTCTTCACACAACGAGCTAGAAAAGCATAGACGAGCCAAACTGCGGTTGTATTTGGAACAGCTCAAGCAGCTTGTG
CCCCTGGGGCCAGACAGCACCCGCCACACGACCCTCAGCCTTTTGAAAAGAGCCAGGATGCATATCAAGAAATTAGAAGA
ACAGGACCGGAAAGCCCTGAACGTGAAGGAACAGCTGCAGCGTGAGCATCGCTACCTCAAACGCCGCCTGGAGCAGCTCT
CGGTGCAGGGCATGGAACGCGTGCGCACGGACAGCACCGGCTCAACCATCTCCACAGACTCAGAGCAAGAAGTGGACATT
GAAGGAATGGAGTTCACCCCAGGGGAAATGGACAGTGTTGGGAGTGCCAGTGATGCCGATGACCACTACAGTTTGGGCAG
CGGCTCCAGCGACAGCAGCTACTCCCACTCCCGCAGACTGTCGGGCCGGCTCTCGTAG

>ENSMUST00000042701.12|m.364 ENSMUST00000042701.12|g.364  ORF ENSMUST00000042701.12|g.364 ENSMUST00000042701.12|m.364 type:complete len:210 (+) ENSMUST00000042701.12:1-630(+) [Mus_musculus]
ATGGAGCTGAACTCTCTGCTGCTGCTGTTGGAGGCGGCCGAGTACCTGGAGCGTAGGGACCGAGAGGCCGAGCACGGCTA
CGCCTCCGTGCTGCCCTTCGACGGCGACTTCGCAAGGAAGAAAACAAAGACGGCCGGCCTGGTGCGCAAGGCCCCGAACA
ACAGGTCTTCACACAACGAACTAGAAAAGCACAGACGAGCTAAACTCAGGCTCTACTTGGAGCAGCTCAAGCAGCTGGTA
CCCCTGGGCCCTGACAGCACACGTCACACTACTCTGAGCCTTCTGAAGCGTGCTAAGATGCACATCAAGAAACTGGAGGA
GCAGGACCGCAGGGCACTGAGCATCAAGGAACAGCTTCAGCGGGAACATCGCTTCCTAAAGAGACGTTTGGAGCAGCTAT
CAGTGCAGAGTGTAGAGCGTGTGCGCACAGACAGCACTGGCTCTGCTGTGTCCACAGATGACTCAGAGCAAGAGGTGGAT
ATAGAGGGCATGGAGTTTGGCCCTGGGGAGCTGGACAGTGCTGGCAGCAGCAGTGATGCCGATGACCACTACAGCCTACA
GAGCAGTGGCTGCAGCGACAGCAGCTATGGGCACCCTTGCAGGCGGCCTGGCTGCCCTGGCCTTTCGTAG

>lcl|NW_004438425.1_cds_XP_004265226.1_3511|m.5694 lcl|NW_004438425.1_cds_XP_004265226.1_3511|g.5694  ORF lcl|NW_004438425.1_cds_XP_004265226.1_3511|g.5694 lcl|NW_004438425.1_cds_XP_004265226.1_3511|m.5694 type:complete len:209 (+) lcl|NW_004438425.1_cds_XP_004265226.1_3511:1-627(+) [Orcinus_orca]
ATGGAGCTGAACTCCCTGCTGATCCTGCTGGAGGCGGCCGAGTACCTGGAGCGCAGGGACCGAGAGGCCGAGCACGGCTA
CGCCTCGGTGCTGCCCTTCGACGGCGATTTCGCCAGGAAGAAAACAAAGGCGGCCGGCCTGGTGCGCAAGGCCCCGAACA
ACAGGTCTTCACACAATGAACTAGAAAAGCACAGACGAGCCAAACTCCGGCTCTACCTGGAGCAGCTCAAGCAGCTGGTG
CCCCTGGGCCCCGACAGCACCCGCCACACCACGCTGAGCCTCCTGAAGCGTGCCAAGATGCACATCAAGAAACTGGAGGA
GCAGGACCGCCGGGCGCTGAGCATCAAGGAGCAGCTGCAGCGGGAGCACCGCTTCCTGAAGCGGCGCCTGGAGCAGCTGT
CGGTGCAGAGCCTGGAGCGCGTGCGCACGGACAGCACAGGCTCTGCCGTCTCCACCGATGACTCGGAGCAAGAAGTGGAT
GTAGAGGGTGTGGGGTTCGGCACCGGCGAGCTGGACAGTGTTGGCAGCGGCAGTGACGTGGACGACCACTACAGCCTGCG
TGGCGGCTGCAGCCACGGCAGCTACGGGCCCCCCTGCAGGCGGCCTGGCCGCCCCGGCCTCTCGTAG

>ENSPPYT00000016905.1|m.17500 ENSPPYT00000016905.1|g.17500  ORF ENSPPYT00000016905.1|g.17500 ENSPPYT00000016905.1|m.17500 type:internal len:179 (+) ENSPPYT00000016905.1:1-534(+) [Pongo_abelii]
GTGCTCCCTTCGACGGGGATTCGCCAGGAGAAACAAGGCGGTCAGCTTGTGCGCAAGGCCCCGAACAACAGGTCTTCGCA
CAACGAGCTAGAAAAGCACAGACGAGCCAAACTCAGGCTGTACCTTGAGCAGCTCAAGCAACTGGTGCCCCTGGGCCCCG
ACAGCACCCGTCACACCACGCTGAGCCTCCTGAAGCGGGCCAAGGTGCACATCAAGAAACTGGAGGAGCAGGACCGCCGG
GCACTGAGCATCAAGGAGCAGCTTCAGCAGGAGCATCGTTTCCTGAAGCGGCGCCTGGAGCAGCTGTCGGTGCAGAGCGT
GGAGCGCGTGCGCACAGATAGCACGGGCTCTGCTGTCTCCACGGACGACTCAGAGCAAGAAGTGGACATAGAGGGCATGG
AGTTTGGCCCTGGTGAGCTGGACAGTGTTGGCAGCAGCAGTGACGCGGACGACCACTACAGCCTGCAGAGTGGCACCGGC
GGTGACAGTGGCTTCGGGCCCCACTGCCGGCGGCTGGGCCGCCCCGCCCTCTCG

>ENSSSCT00000027138.2|m.5284 ENSSSCT00000027138.2|g.5284  ORF ENSSSCT00000027138.2|g.5284 ENSSSCT00000027138.2|m.5284 type:complete len:210 (+) ENSSSCT00000027138.2:1-630(+) [Sus_scrofa]
ATGGAGCTGAATTCCCTGCTGATCCTGCTGGAGGCGGCCGAGTACCTGGAGCGCAGGGACCGAGAGGCCGAGCACGGGTA
CGCCTCGGTGCTGCCCTTCGATGGCGACTTTGCCAGGAAGAAAACAAAGGCGGCTGGCCTGGTGCGCAAGGCCCCGAACA
ACAGGTCTTCGCACAATGAACTAGAAAAGCACAGACGAGCCAAACTCAGGCTGTACCTGGAGCAGCTCAAGCAGCTGGTG
CCCCTGGGCCCCGATAGCACCCGCCACACCACGCTGAGCCTCCTGAAGCGTGCCAAGATGCACATCAAGAAACTGGAGGA
GCAGGACCGCCGGGCCCTCAGCATCAAGGAGCAGCTGCAGCAGGAGCACCGCTTCCTGAAGCGGCGCCTGGAGCAGCTGT
CGGTGCAGAGCCTGGAGCGCGTGCGCACGGACAGCACGGGCTCCGCCGTGTCCACCGACGACTCAGAGCAAGAAGTGGAT
GTAGAGGGCATGGAGTTTGGCCCCGGGGAGCTGGACAGTGTTGGCAGCAGCAGTGACGTGGAGGACCACTACAGCCTGCA
GAGCGGCGGCTGCAGCGACGGCGGCTACGCGCCCCCCTGCAGGCGGCCCGGCCGCCCTGGCCTCTTGTAG

>MXD4|ENSG00000123933 [cellage_279]
ATGGAGCTGAACTCCCTGCTGATCCTGCTGGAGGCGGCCGAGTACCTGGAGCGCAGGGATCGAGAGGCCGAGCACGGCTA
CGCCTCGGTGCTGCCCTTCGACGGCGACTTCGCCAGGGAGAAAACAAAGGCGGCCGGCCTGGTGCGCAAGGCCCCGAACA
ACAGGTCTTCACACAACGAGCTAGAAAAGCACAGACGAGCCAAACTCAGGCTGTACCTTGAGCAGCTCAAGCAACTGGTG
CCCCTGGGCCCCGACAGCACCCGCCACACCACGCTGAGCCTCCTGAAGCGGGCCAAGGTGCACATCAAGAAACTGGAGGA
GCAGGACCGCCGGGCACTGAGCATCAAGGAGCAGCTGCAGCAGGAGCATCGTTTCCTGAAGCGGCGCCTGGAGCAGCTGT
CGGTGCAGAGCGTGGAGCGCGTGCGCACAGATAGCACGGGCTCTGCTGTCTCCACGGACGACTCAGAGCAAGAAGTGGAC
ATAGAGGGCATGGAGTTTGGCCCTGGTGAGCTGGACAGTGTTGGCAGCAGCAGTGACGCGGACGACCACTACAGCCTGCA
GAGTGGCACCGGCGGCGACAGTGGCTTCGGGCCCCACTGCCGGCGGCTGGGCCGCCCCGCCCTCTCGTAG
