# Supplementary material for: A multidimensional systems biology analysis of cellular senescence in aging and disease
Source: Genome Biol. 2020 Apr 7;21:91. doi: 10.1186/s13059-020-01990-9 (PMC7333371; doi:10.1186/s13059-020-01990-9)
Supplement: Supplementary file 3 — 271 CellAge orthogroups. Directory containing FASTA files of CellAge orthogroups. [file 13059_2020_1990_MOESM3_ESM.zip › SI Cellage_Orthologous-Groups/ENSG00000128016.fa]

>bmy_16349 [Balaena_mysticetus]
ATGGATCTCACCGCCATCTACGAGAGCCTCCAGTTGCTGAGCCCTGACCTGCCTTCCGACCACGGAGAGACTGAGTCCAG
CTCGGCCTGGGCCTCCTCGGGACTCTGGAGCCTCAGCTCACCCGACTCCAGCCCGTCTGGGGTGGCTGCCCGCCTGCCTA
GCCGCTCCACCAGCCTGGTGGAGGGTCGCAGCTGCGGCTGGGTGCCCCCACCCCCAGGCTTCGCGCCCCTGGCTCCCCGC
CCAGGCCCTGAGCTGTCGCCCTCACCCACCTCGCCTACTGCGACCCCCACCACCTCCTCCCGCTACAAGACCGAGCTATG
TCGGACCTTCTCAGAAAGCGGGCGCTGCCGCTATGGGGCCAAGTGCCAGTTTGCCCACGGCCTGGGTGAGCTGCGCCAGG
CCAGTCGCCACCCCAAGTACAAGACGGAACTGTGCCACAAGTTCTACCTCCAGGGCCGCTGCCCCTACGGCTCGCGTTGC
CACTTCATCCACAACCCCAGTGAGGACCTGGCTGCCTCCGGCCACCCCCACGTGCTGCGCCAGAGCATCAGCTTCTCAGG
CCTGCCCTCAGGCCGCCGAACCTCGCCACCACCAGCAGGCCTAGCAGGCCCTTCCCTGTCTTCGTGTTCCTTCTCACCCT
CCAGCTCCCCACCACCACCACCTGGGGACCTTCCACTTTCACCCTCTGCCTTCTCTGCTGCCCCAGGGACCCCGGTGGCC
CGAAGGGACCCCACCCCGGCCTGTTGTCCTTCCTGCCGAAGGGCCACCCCCAGCAGCGTCTGGGGGCCCTTGGGTGGCTT
GGCTCGGAGCCCCTCTGCGCACTCCCTGGGATCTGATCCTGACGAATATGCCAGCAGTGGCAGCAGCCTGGGGGGATCTG
ACTCGCCTGTCTTCGAGGCCGGGGTTTTTGGGCCACCCCAGCCACCTGCAGCCCCCAGGAGACTCCCCATCTTCAATCGT
ATCTCCGTTTCGGAGTGA

>lcl|AC_000175.1_cds_NP_776918.1_32442|m.37613 lcl|AC_000175.1_cds_NP_776918.1_32442|g.37613  ORF lcl|AC_000175.1_cds_NP_776918.1_32442|g.37613 lcl|AC_000175.1_cds_NP_776918.1_32442|m.37613 type:complete len:325 (+) lcl|AC_000175.1_cds_NP_776918.1_32442:1-975(+) [Bos_taurus]
ATGGATCTCGCCGCCATCTACAAGAGCCTCCTGTCGCTGAGCCCTGAACTGCCATCCGACCTCGGAGAGACTGAATCCAG
CACCAGCTGGGCTTCCTCGGGACCCTGGAGCCTCAGCTCATCCGACTCCAGCCTGCCTGAGGTCGCTGCCCGCCTGCCTG
GCCGCTCCACCAGCCTGGTGGAGGGTCGCAGCTGCGGCTGGGTGCCCCCACCCCCAGGCTTTGCGCCCCTGGCTCCTCGA
CCCAGCTCGGAGCTGTCGCCCTCACCCACCTCGCCTACCGCCACTCCCACCACCTCATCCCGCTACAAGACTGAGCTATG
TCGGACCTTCTCAGAAAGCGGGCGCTGCCGCTATGGGGCCAAGTGCCAGTTTGCCCATGGCCTGGGTGAGCTGCGCCAGG
CCAGTCGCCACCCCAAGTATAAGACGGAGCTCTGCCACAAGTTCTACCTCCAGGGTCGCTGCCCCTACGGCTCGCGCTGC
CACTTCATCCACAACCCCAGCGAGGACCTGGCTGCCCCCGGCCATCCCCATGTGCTGCGCCAGAGCATCAGCTTCTCAGG
GCTGCCCTCCGGCCGCCGAACCTCGCCACCACCAGCAAGCCTAGCAGGCCCTTCCGTGTCCTCATGGTCCTTCTCGCCCT
CCAGCTCCCCACCACCGCCACCCGGGGACCTTCTACTTTCACCCTCTGCTTTCTCTGCTGCCCCAGGACACCTGTGTCGA
AGGGACCCCACCCCAGCCTGTTGCCCTTCCTGCCGAAGGGCCACCCCCAACAGCGTCTGGGGGCCTGTGGGTGGCCTAGC
TCGGAGCCCTTCTGCACACTCCCTGGGATCTGATCCCGACGAATATGCCAGCAGCGGCAGCAGCCTGGGGGGATCCGACT
CACCTGTCTTTGAGGCTGGGGTTTTTGGGCCACCTCAGCCACCTGCCGCCCCCCGGCGACTTCCCATCTTCAATCGTATC
TCCGTTTCGGAGTGA

>ENSCJAT00000027506.3|m.27161 ENSCJAT00000027506.3|g.27161  ORF ENSCJAT00000027506.3|g.27161 ENSCJAT00000027506.3|m.27161 type:complete len:333 (+) ENSCJAT00000027506.3:1-999(+) [Callithrix_jacchus]
ATGGCCAACCGCTACACCATGGATCTCACCGCCATCTACGAGAGCCTCCTGTCGCTGAACGCTGATGCGCCCGTGCCATC
TGACCACGGAGAGACTGAGTCCAGCCCAGGCTGGGGCTCCTCGGGACTCTGGAGCCTGAGCCCCTCTGACTCCAGCCCGT
CTGGGGTCATCTCTCGCCTGCCTGGCCGCTCCACCAGCCTGGTGGAGGGCCGCAGCTTTGGCTGGGTGCCCCCACCCCCT
GGCTTCGCACCGCTGGCTCCCCACCTGGGCCCCGAGCTGTCACCCTCACCCACCTCGCCCACAGCCACCCCCACCACCTC
CTCCCGCTACAAGACTGAGCTGTGTCGGACCTTCTCAGAGAGTGGGCGCTGCCGCTATGGGGCCAAATGCCAGTTTGCCC
ATGGCCTGGGCGAGCTGCGCCAAGCCAATCGCCACCCCAAGTACAAGACGGAACTCTGCCACAAGTTCTACCTCCAGGGC
CGCTGCCCCTACGGCTCTCGCTGCCACTTCATCCACAACCCCAGCGAAGACCTGGCAGCCCCGGGCCACCCTCCTGTGCT
TCGCCAGAGCATCAGTTTCTCTGGCCTGCCCTCCGGCCGCCGGACCTCACCACCACCGCCAGGCCTGGCTGGCCCTTCCC
TGTCCTGCTCCTTCTCGCCCTCCAGCTCCCCGCCACCACCTGGGGACCTTCCACTGTCACCCTCTGCCTTCTCTGCTGCC
CCTGGTACCCCTGTGGCTCGAAGAGACCCCACCCCGGTCTGTTGCCCCTCCTGCCGAAGGGCCACCCCTATGAGCGTCTG
GGGGGGGGCCTTGGGTGGCCTGGTTCGAAGCCCCTCTGTACAATCCCTGGGATCTGACCCTGATGAATACGCCAGCAGCG
GCAGCAGCTTGGGGGGCTCTGACTCTCCAGTCTTCGAGGCGGGGATTTTTGCACCACCCCAGCCCACGGCAGCCCCCCGG
CGACTCCCCATTTTCAATCGCATCTCTGTTTCTGAATGA

>ENSCAFT00000008910.2|m.17157 ENSCAFT00000008910.2|g.17157  ORF ENSCAFT00000008910.2|g.17157 ENSCAFT00000008910.2|m.17157 type:complete len:325 (+) ENSCAFT00000008910.2:1-975(+) [Canis_familiaris]
ATGGACCTCTCCGCCATCTACAAGAGCCTCCTGTCGCTGAGCCCTGACATGCCATCTGACCACGGAGACACGGAGTCCAT
CCCAGGCTGGCCCCCCTCCGGGCTCTGGAGCCCCAGCTCACCCGAGAGGAGCCGGGTTGGGATCAGTGGCCGCCTGCCTG
GCCGCTCCACCAGCCTGGTGGAGAGTCCAAGCTGTGGCTGGGTGCCACCACCCCCGGGTTTCGCACCCCTGGCTCCCCGC
CCAGGCCCTGAACTGTCGCCTTCACCCACCTCACCTACTGCGACTCCCACCACCTCATCTCGGTACAAGACCGAGCTGTG
TCGGACCTTCTCGGAGAGTGGGCGCTGCCGCTACGGGGCTAAGTGCCAGTTTGCCCACGGGCTGGGCGAGCTGCGCCAGG
CCAGCCGCCACCCCAAGTACAAGACAAAAGTCTGCCACAAGTTCTACCTCCAGGGCGGCTGCCCCTACGGCTCACGCTGC
CACTTCATCCCTTTTCCAGAAGATCTGGCTGCCCCGGGCCACCCTCATGTGCTGCGCCAGAGCATCAGCTTCTCGGGCCT
GCCCTCCGGCCGCCGACCGTCACCACCACCAGCAGGCCTGGCAGGCCCTTCCCTGTCCTCCTGCTCCTTCTCTCCCTCCA
GCTCCCCACCACCGCCACCTGGGGACCTTCCACTTTCACCCTCTGCCTTCTCTGCTGCCCCTGGGACCCCGGTGGCCCGA
AGGGACCCCACCACAGTCTGTTGCCCCTCCTGCCGAAGGGCTACCCCCAGTAGCGTCTGGGGGCCCTTGGGTGGCCTGGC
TCGGAGCCCCTCTGCACAGTCCCTGGGATCTGATCCTGAAGAATATGCCAGCAGCGGCAGCAGCCTAGGGGGATCCGACT
CACCTGTCTTCGAGGCTGGGATTTTTGGGCCACCCCAGCCACCTGCAGCCCCCCGGCGACTCCCCATCTTCAACCGCATC
TCTGTTTCTGAGTGA

>ENSCCAT00000049876.1|m.45069 ENSCCAT00000049876.1|g.45069  ORF ENSCCAT00000049876.1|g.45069 ENSCCAT00000049876.1|m.45069 type:complete len:333 (+) ENSCCAT00000049876.1:1-999(+) [Cebus_capuchinus]
ATGGCCAACCGCTACACCATGGATCTCACCGCCATCTACGAGAGCCTCCTGTCGCTGAAGGTTGACGCGCCCGTGCCATC
CGACCACGGAGAGACTGAGTCCAGCCCAGGCTGGGGCTCCTCGGGACTCTGGAGCCTGAGCCCCTCTGACTCCAGCCCGT
CTGGGGTCATCTCTCGCCTGCCTGGCCGCTCCACCAGCCTGGTAGAGGGCCGCAGCTTTGGCTGGGTGCCCCCACCCCCC
GGCTTCGCACCGCTGACTCCCCACCTGGGCCCCGAGCTGTCACCCTCACCCACCTCGCCCACAGCGACCCCCACCACCTC
CTCCCGCTACAAGACTGAGCTATGTCGGACCTTCTCAGAGAGTGGGCGCTGCCGCTATGGGGCCAAATGCCAGTTTGCCC
ATGGCCTGGGCGAGCTGCGCCAAGCCAATCGCCACCCCAAGTACAAGACGGAACTCTGCCACAAGTTCTACCTCCAGGGC
CGCTGCCCCTACGGCTCTCGCTGCCACTTCATCCACAACCCCAGCGAAGACCTGGCGGCCCCGGGCCACCCTCCTGTGCT
TCGCCAGAGCATCAGTTTCTCTGGCCTGCCCTCCGGCCGCCGGACCTCACCACCACCGCCAGGCCTGGCCGGCCCTTCCC
TGTCCTGCTCCTTCTCGCCCTCCAGCTCCCCGCCACCACCTGGGGACCTTCCACTGTCACCCTCTGCTTTCTCTGCTGCC
CCTGGTACTCCCGTGGCTCGAAGAGACCCCACCCCAGTCTGTTGCCCCTCTTGCCGAAGGGCCACCCCTATGAGCGTCTG
GGGGGGGGCCTTGGGTGGCCTGGTAAGAAGCCCCTCTGTACAATCCCTGGGATCTGACCCTGATGAATACGCCAGCAGCG
GTAGCAGCTTGGGGGGCTCTGACTCTCCAGTCTTCGAGGCGGGGGTTTTTCCACCACCTCAGCCCACAACAGCCCCCCGG
CGACTCCCCATTTTCAATCGCATCTCTGTTTCTGAATGA

>lcl|NW_004558746.1_cds_XP_004710373.1_14933|m.30967 lcl|NW_004558746.1_cds_XP_004710373.1_14933|g.30967  ORF lcl|NW_004558746.1_cds_XP_004710373.1_14933|g.30967 lcl|NW_004558746.1_cds_XP_004710373.1_14933|m.30967 type:complete len:324 (+) lcl|NW_004558746.1_cds_XP_004710373.1_14933:1-972(+) [Echinops_telfairi]
ATGGATCTCACCGCGATCTACGAGAGCCTACAGTCGCTGAGCCCTCCTGACCTGGCATCTACTCGGGGAGGTGCTGAGTC
CAGCCTGGGATGGCCTTCCTCGGGATCTTGGAGCTCAGCCGACTCCAGCCCCGCCGCGGTGACCCCCCGCCTGCCCGGGC
GTTCTACCAGCCTGGTGGAGAGCCGCACCTACGCCTGGGTGCCACCCCCTCCAGGTTTCGCACCCCTGGCTCCTCGACCG
GGCCCTGAACTGTCACCTTCACCCACCTCACCCACCGCAACCCCAGCCACCTCCTCCCGCTACAAGACAGAGCTGTGTCG
GACCTTCTCGGAGAGCGGACGCTGCCGGTATGGGGCCAAGTGTCAGTTTGCCCACGGTCAGGGTGAGCTGCGCCAGGCTA
ATCGCCACCCCAAGTACAAGACCGAACTCTGCCACAAGTTCTACCTCCAGGGCCGCTGCCCCTACGGCTCACGCTGCCAC
TTCATCCACAACCCCAAGGAGGACCTGGCCACCACCGGGCACCCACACATGCTACGCCAGAGCATCAGCTTCTCGGGTCT
GCCATCCGGCCGCCGGACCTCCTCACCGCCAGCCGGCCTCCCAGGCCCTTCCCTGTCCTGTTCCTTCTCACCGTCCAGTT
CCCCACCACCGGCCCCTGGGGACCTGCTGATCTCACCTTCTGCCTTCTCTGCTGCCCCTGGGACCCCTGTGGCCCGAAGG
GACCCCACCCCAACCTGCTGCCCCTCCTGTAGGAGAACCACTCCCAGCAATGTCTGGGGGCCCTTGGGTGGCTTGGCTAG
AAGCCCATCTGCACACTCCCTGGGCTCTGATCCTGATGAATATGCCAGCAGTGGCAGCAGCCTGGGGGGCTCCGACTCGC
CTGTCTTTGACGGAGGCATTTTTGGGCCGCCTCAGCCTCCTGCTGCCCAGCGGCGACTCCCCATCTTCAATCGCATCTCC
GTTTCTGAGTGA

>ENSHGLT00000011212.1|m.18830 ENSHGLT00000011212.1|g.18830  ORF ENSHGLT00000011212.1|g.18830 ENSHGLT00000011212.1|m.18830 type:complete len:315 (+) ENSHGLT00000011212.1:1-945(+) [Heterocephalus_glaber]
ATGGATCTCACTGCCATCTATGAGAGCCTCCTGTCGCTGAGCCCTGACTTGTCATCGGACCACGGAGGAACTGAGTCTTC
GGGAATCTGGAGCCTGAACTCACCTGACTCTGGCCCCTCTGGGGTCACCTCCCGCCTGCCTGGCCGCTCCACCAGCCTAG
TGGAGGGCCGTAGCGGTGTCTGGGTACCCCCACCCCCTGGCTTCGCACCCCTGGCTCCCCGCCCAGGCCCTGAGCTGTCA
CCCTCACCCACCTCGCCTACTATGACCCCTACCACCTCTCGCTACAAGACTGAGCTCTGTCGGACCTTCTCCGAGAGTGG
GCGCTGCCGCTACGGGGCGAAGTGCCAGTTTGCCCATGGCAGGGGTGAGCTGCGCCAGGCCAGTCGCCACCCCAAGTACA
AGACGGAACTCTGCCACAAGTTCTACCTCCAGGGCCGCTGCCCCTATGGCTCACGCTGTCACTTCATCCACAACCCCAGT
GAGGACCAGGCTGTCCTTGGCCACCCTCCACACGTGCTACGCCAGAGCATCAGCTTCTCTGGCCTGCCCTCAGGCCGCCG
AACCTCACCGCCTCCACCAGGCCTGACAGGCCCTTCTCTGTCCTCATGTTCCTTTTCGCCCTCCAGTTCCCCACCACCAC
CTGCAGCTGACTTTCTACTTTCACCCTCTGCCTTCTCTGCTGCCCCTGGGACCCCTGTGGCAAGGAAGGAACCCACCCCA
GCCTGCTGCCCCTCTTGCCGAAGGGCCCCTCCGGGCAGCATCTGGGGGCTGGCTCGAAGCCCCTCTGCACACTCCTTGGG
ATCTGATCCTGATGAATACGCCAGCAGTGGCAGCAGCCTGGGGGGATCAGACTCACCTGTCTTTGAGGCTGGGGTCTTTA
CACCCCAGCCTGCTTCAGCCCCAAGGCGGCTCCCCATCTTCAATCGCATCTCTGTTTCTGAGTGA

>ENST00000594442.1|m.44018 ENST00000594442.1|g.44018  ORF ENST00000594442.1|g.44018 ENST00000594442.1|m.44018 type:5prime_partial len:344 (+) ENST00000594442.1:1-1032(+) [Homo_sapiens]
XXAGCGCTCCCACTCTCGGCCGACACCCCTCATGGCCAACCGTTACACCATGGATCTGACTGCCATCTACGAGGTGACCT
CCTGTCGCTGAGCCCTGACGTGCCCGTGCCATCCGACCATGGAGGGACTGAGTCCAGCCCAGGCTGGGGCTCCTCGGGAC
CCTGGAGCCTGAGCCCCTCCGACTCCAGCCCGTCTGGGGTCACCTCCCGCCTGCCTGGCCGCTCCACCAGCCTAGTGGAG
GGCCGCAGCTGTGGCTGGGTGCCCCCACCCCCTGGCTTCGCACCGCTGGCTCCCCGCCTGGGCCCTGAGCTGTCACCCTC
ACCCACTTCGCCCACTGCAACCTCCACCACCCCCTCGCGCTACAAGACTGAGCTATGTCGGACCTTCTCAGAGAGTGGGC
GCTGCCGCTACGGGGCCAAGTGCCAGTTTGCCCATGGCCTGGGCGAGCTGCGCCAGGCCAATCGCCACCCCAAATACAAG
ACGGAACTCTGTCACAAGTTCTACCTCCAGGGCCGCTGCCCCTACGGCTCTCGCTGCCACTTCATCCACAACCCTAGCGA
AGACCTGGCGGCCCCGGGCCACCCTCCTGTGCTTCGCCAGAGCATCAGCTTCTCCGGCCTGCCCTCTGGCCGCCGGACCT
CACCACCACCACCAGGCCTGGCCGGCCCTTCCCTGTCCTCCAGCTCCTTCTCGCCCTCCAGCTCCCCACCACCACCTGGG
GACCTTCCACTGTCACCCTCTGCCTTCTCTGCTGCCCCTGGCACCCCCCTGGCTCGAAGAGACCCCACCCCAGTCTGTTG
CCCCTCCTGCCGAAGGGCCACTCCTATCAGCGTCTGGGGGCCCTTGGGTGGCCTGGTTCGGACCCCCTCTGTACAGTCCC
TGGGATCCGACCCTGATGAATATGCCAGCAGCGGCAGCAGCCTGGGGGGCTCTGACTCTCCCGTCTTCGAGGCGGGAGTT
TTTGCACCACCCCAGCCCGTGGCAGCCCCCCGGCGACTCCCCATCTTCAATCGCATCTCTGTTTCTGAGTGA

>ENSMMUT00000068771.1|m.56318 ENSMMUT00000068771.1|g.56318  ORF ENSMMUT00000068771.1|g.56318 ENSMMUT00000068771.1|m.56318 type:complete len:333 (+) ENSMMUT00000068771.1:1-999(+) [Macaca_mulatta]
ATGGCCAACCGCTACACCATGGATCTCACTGCCATCTACGAGAGCCTCCTGTCGCTGAGCCCTGACGTGCCGGTGCCATC
CGACCATGGAGGGACTGAGTCCAGCCCAGGCTGGGGCTCCTCGGGACTCTGGAGCCTGAGCCCCTCCGACTCCAGCCCGT
CTGGGGTCACCTCCCGCCTGCCTGGCCGCTCCACCAGCCTGGTAGAAGGCCGCAGCTGTGGCTGGGTGCCCCCACCCCCT
GGCTTCGCACCGCTGGCTCCCCGCCTGGGCCCCGAGCTGTCACCCTCACCCACTTCGCCCACTGCGACCTCCACCACCCC
CTCGCGCTACAAGACTGAGCTATGTCGGACCTTCTCAGAGAGTGGACGCTGCCGCTACGGGGCCAAGTGCCAGTTTGCCC
ATGGCCTGGGCGAGCTGCGCCAGGCCAATCGCCACCCCAAGTACAAGACAGAACTCTGCCACAAGTTCTACCTCCAGGGC
CGCTGCCCCTATGGCTCTCGCTGCCACTTCATCCACAACCCCAGCGAAGACCTGGCGGCCCCGGGCCACCCTCCTGTGCT
TCGCCAGAGCATCAGCTTCTCCGGCCTGCCCTCTGGCCGCCGGACCTCACCACCACCACCAGGCCTGGTCGGCCCTTCCC
TGTCCTCCAGCTCCTTCTCGCCCTCCAGCTCCCCGCCACCACCTGGGGACCTTCCACTGTCACCCTCTGCCTTCTCTGCT
GCCCCTGGTACCCCCGTAGCTCGAAGAGACCCCAGCCCACTCTGTTGCCCCTCCTGCCGAAGGGCCACTCCTGTCAGCGT
CTGGGGGCCCTTGGGTGGCCTGGTTCGGACCCCCTCTGTACAGTCCCTGGGATCCGACCCTGATGAATATGCCAGCAGCG
GCAGCAGCCTGGGGGGCTCTGACTCTCCTGTCTTCGAGGCGGGGGTTTTTGCACCACCCCAGCCCGCGGCAGCCCCCCGG
CGACTCCCCATCTTCAATCGCATCTCTGTGTCTGAGTGA

>ENSMICT00000045332.1|m.50371 ENSMICT00000045332.1|g.50371  ORF ENSMICT00000045332.1|g.50371 ENSMICT00000045332.1|m.50371 type:complete len:333 (+) ENSMICT00000045332.1:1-999(+) [Microcebus_murinus]
ATGGCCACTCGCGCCGCCATGGATCTCTCTGCCCTCTACGAGAGCCTCCTGTCGCTGGGCACCGACATGCCATCCGACCA
GGGAGGGACCGAGCCCAGCCCAGGCTGGGGCCCCTCGGGACTCTGGAGCCTGAGCTCACCGGACTCCAGCCCGGCTGGGG
TCACCTCCCGCCTGCCCGGCCGCTCCACCAGCCTGGTGGAGGGCCGCAGCTGCGGCTGGGTGCCCCCGCCCCCTGGCTTC
GCACCCCTGGCTCCCCGCTCGGGCGCCGAGCTGTCGCCCTCGCCCACCTCGCCCACCGCGACCGCCACCGCGTCGTCCCG
CTACAAGACCGAGCTGTGCCGGACCTTCTCCGAGAGCGGGCGCTGCCGCTACGGCGCCAAGTGCCAGTTTGCCCACGGCC
TGGGGGAGCTGCGCCAGGCCAATCGCCACCCCAAGTACAAGACGGAACTCTGCCACAAGTTCTACCTCCAGGGCCGCTGC
CCCTACGGCTCACGCTGCCACTTCATCCACAACCCCAGCGAGGACCTGGCCGCCCCGGGCCAGCCCCATGTGCTCCGCCA
GAGCATCAGCTTCTCCGGCCTGCCCTCCGGCCGCAGAACCTCGCCGCCACCCGCCGGCCTGGCCGGCCCGTCCCTGTCCT
CGTGCTCCTTCTCGCTCTCCAGCTCCCCCCCACCACATGGGGACCTTCCGCTTTCACCCTCCGCCTTCTCTGCTGCCCCT
GGGACCCCTGTGGCACGAAGAGACCCCACCCCAGCCTGTTGCCCTTCCTGCCGAAGGGCCACTCCTGTCAGCATCTGGGG
GCCTTTGTTGGGTGGCCTGGCTCGGAGCCCGTCTACACAGTCCCTGGGATCCGACCCCGATGACAGCACCAGCAGCGGCA
GCAGCTTGGGATCCGACTCGCCTGTCTTCGAGGCAGGGGTTTTGGGGCCGCCCCAGCCACCTGCACCCGCAGCCCCCCGG
AGACTCCCCATCTTCAATCGCATCTCCGTTTCTGAGTGA

>ENSMUST00000051241.6|m.24285 ENSMUST00000051241.6|g.24285  ORF ENSMUST00000051241.6|g.24285 ENSMUST00000051241.6|m.24285 type:complete len:320 (+) ENSMUST00000051241.6:1-960(+) [Mus_musculus]
ATGGATCTCTCTGCCATCTACGAGAGCCTCCAGTCGATGAGCCATGACCTGTCATCCGACCACGGAGGAACCGAATCCCT
CGGAGGACTTTGGAACATAAACTCGGACTCCATCCCGTCTGGGGTCACCTCTCGCCTGACTGGCCGCTCCACTAGCCTGG
TGGAGGGCCGAAGCTGTGGCTGGGTACCCCCACCCCCTGGTTTTGCACCTTTGGCTCCCCGCCCAGGCCCTGAGCTGTCA
CCCTCACCTACTTCGCCTACTGCAACTCCCACCACCTCCTCTCGATACAAGACCGAGCTCTGTCGGACCTACTCAGAAAG
CGGGCGTTGTCGCTACGGGGCCAAGTGCCAGTTTGCTCACGGCCTGGGTGAACTTCGCCAAGCCAATCGCCACCCCAAGT
ACAAAACGGAACTCTGCCACAAGTTCTACCTCCAGGGCCGCTGCCCCTATGGCTCTCGATGCCACTTCATCCACAACCCC
ACCGAGGACCTAGCTCTCCCTGGCCAGCCCCATGTGCTGCGACAAAGCATCAGCTTCTCCGGCTTGCCCTCAGGCCGCAG
AAGCTCGCCGCCACCTCCAGGCTTTTCTGGCCCTTCCCTGTCCTCTTGTTCCTTTTCGCCTTCCAGCTCCCCACCGCCCC
CTGGGGATCTTCCACTTTCCCCTTCTGCCTTCTCTGCTGCCCCTGGGACCCCTGTGACTCGAAGAGACCCTAACCAGGCC
TGTTGCCCCTCCTGCCGAAGGTCTACTACCCCCAGCACCATCTGGGGGCCCTTGGGTGGCCTGGCTCGGAGCCCATCTGC
CCACTCTCTGGGATCCGATCCTGATGACTACGCCAGCAGCGGCAGCAGCCTGGGGGGGTCAGACTCACCTGTCTTTGAGG
CAGGGGTGTTTGGGCCTCCCCAGACCCCTGCACCCCCAAGGCGTCTCCCCATCTTCAATCGTATCTCTGTCTCTGAGTGA

>ENSMLUT00000002939.2|m.10653 ENSMLUT00000002939.2|g.10653  ORF ENSMLUT00000002939.2|g.10653 ENSMLUT00000002939.2|m.10653 type:complete len:321 (+) ENSMLUT00000002939.2:1-963(+) [Myotis_lucifugus]
ATGGATCTCAGCGCCCTCTACGAGAGCCTCCTGTTGCTGAGCCCTGATCTGCTATCCAACCAAGGAGATACTGAGTCCAG
CCCAGGCTGGGCCTCTGGACTCTGGAGCCCCAGCTCATCAGACTCCAGTTCCGCTGGGGTCGCTGCCCGCCTGCCTGGCC
GTTCTACCAGCCTGGTAGAGGGTCGAAGCTGTGGCTGGGTGCCCCCACCCCCAGGCTTCGCACCCCTGGCTCCCCGCCCA
GGCACTGAGCTGTCTCCCTCACCTACTTCCACCCTCACCACCTCATCCAGATACAAGACTGAGCTATGTCGAACCTTCTC
AGAGAGCGGGCGCTGCCGCTATGGGGCTAAGTGCCAGTTTGCCCATGGCCTGGGCGAGTTGCGCCAAGCCAGTCGCCACC
CCAAGTACAAGACAGAACTCTGCCAGAAGTTCTACCTCCAGGGCCGCTGCCCCTACGGCTCACGCTGCCACTTCATCCAC
AACCCCAGTGAAGACCTGGCCTCCCCTGGCCACCCCCATATGCTGCGACAGAGCATCAGCTTCTCAGGCCTGCCCTCTGG
CAGAAGATCCTCGCCGCCACCAGCAGGCCTGGCAGGCCCTTCCTTGTCCTCATGCTCCTTCTCGCCCTCCAGCTCCCCAC
CACCACCACCTGGGGACCTTCCACTTTCACCCTCTGCCTTCTCTGCTGCCCCTGGGACTCCTGTGGCCCTAAGGGATCCC
ACACCAGCCTGTTGTCCCTCCTGCCGAAGGGCCACCCCTGGCAGCGTTTGGGGACCTGTAGGTGGCCTGGCTCGGAGCCC
CTCTGCACATTCCCTGGGATCTGATCCCGATGATTATGCCAGCAGCGGCAGCAGCCTGGGAGGGTCTGACTCACCCGTCT
TCGAGGCTGGAGTTTTTGGACCACCCCAGCCTGTAGCCCCTCGGCGACTCCCCATCTTCAATCGAATCTCAGTGTCTGAG
TGA

>lcl|NW_004438455.1_cds_XP_004271351.1_10454|m.18149 lcl|NW_004438455.1_cds_XP_004271351.1_10454|g.18149  ORF lcl|NW_004438455.1_cds_XP_004271351.1_10454|g.18149 lcl|NW_004438455.1_cds_XP_004271351.1_10454|m.18149 type:complete len:326 (+) lcl|NW_004438455.1_cds_XP_004271351.1_10454:1-978(+) [Orcinus_orca]
ATGGATCTCACCGCCATCTACGAGACCCTCCAGTTGCTGAGCCCTGACCTGCCTTCCGACCACGGAGAGACTGAGTCCAG
CTCGGCCTGGGCCTCCTCGGGACTCTGGAGCCTCGGCTCACCCGACTCCAGCTCGTCTGGGGTGGCTGCCCGCCTGCCTG
GCCGCTCCACCAGCCTGGTGGAGGGTCGCAGCTGCGGCTGGGTGCCCCCTCCCCCAGGCTTCGCGCCCCTGGCTCCCCGT
CCAGGCCCTGAGCTGTCGCCCTCACCCACCTCGCCTACTGCGACCCCCACCACCTCCTCCCGCTACAAGACCGAGCTATG
TCGGACCTTCTCAGAAAGCGGGCGCTGCCGCTATGGGGCCAAGTGCCAGTTTGCCCACGGCCTGGGTGAGCTGCGCCAGG
CCAGTCGCCACCCCAAGTACAAGACGGAACTGTGCCACAAGTTCTACCTCCAGGGCCGCTGCCCCTACGGCTCGCGCTGC
CACTTCATCCACAACCCCAGCGAGGACCTGGGTGCCTCCGGCCACCCCCACGTGCTGCGCCAGAGCATCAGCTTCTCAGG
CCTGCCCTCAGGCCGCCGAACCTCGCCACCACCAGCAGGCCTAGCAGGCCTTTCCCTGTCCTCGTGTTCCTTCTCACCCT
CCAGCTCCCCACCACCACCACCCGGGGACCTTCCACTTTCACCCTCTGCCTTCTCTGCTGCCCCAGGGACCCCGGTGGCC
CGAAGGGACCCCACCCCAGCCTGTTGTCCTTCCTGCCGAAGGGCCACCCCCAGCAGCGTCTGGGGGCCCTTGGGTGGCTT
GGCTCGGAGCCCCTCTGCGCACTCCCTGGGATCTGATCCTGACGAATATGCCAGCAGCGGCAGCAGCCTGGGGGGATCTG
ACTCGCCTGTCTTCGAGGCCGGGGTTTTTGGGCCACCCCAACCATCTGCAGCCCCCAGGAGACTCCCCATCTTCAATCGT
ATCTCCGTTTCGGAGTGA

>ENSOCUT00000003398.2|m.6030 ENSOCUT00000003398.2|g.6030  ORF ENSOCUT00000003398.2|g.6030 ENSOCUT00000003398.2|m.6030 type:5prime_partial len:312 (+) ENSOCUT00000003398.2:1-936(+) [Oryctolagus_cuniculus]
CTAACCCGATCCCTGTTCCCACAGAGCCTCGTGTCGCTGCACCCTGACCCCCCATCCGACCACGGAGGGACGGATCCTTC
GGGACTCTGGGGCCCGGCTGGGATCACCTCTCGCCTGCCGGGCCGCTCCACCAGCCTGGTAGAGGGCCGCAGCTGCGGCT
GGGTGCCGCCACCCCCCGGCTTCGCACCCCTGGCTCCCCGCCCGGGCCCGGAGCTGGCGCCCTCGCCCACCTCGCCCACG
GCGACCCCCACCACCTCCTCCCGCTACAAGACTGAGCTGTGTCGGACCTTCTCGGAGAGTGGACGCTGCCGCTACGGCGC
CAAATGCCAGTTTGCCCATGGCCTGGGCGAGCTGCGCCAAGCCAATCGCCACCCCAAGTACAAGACTGAACTCTGCCACA
AGTTCTACCTCCAGGGCCGCTGTCCCTACGGCTCCCGCTGCCACTTCATCCACAACCCCAGCGAGGACCTGGCCGCCCCC
GGCCACCCCCACGTGCTGCGCCAGAGCGTGAGCTTCTCCGGCCTGCCCTCCGGCCGCAGGACGTCGCCGCCGCCGCCGGG
CCTCGCAGGCCCCTCCCTGTCCTCCTGCTCCTTCTCGCCACCCAGCTCCCCGCCCCCACCGGGGGACGCTCCGCTTTCAC
CCTCGGCCTTCTCTGCCGCCCCTGGGACCCCCGTGGCTCGAAGGGACCCCACGCCCGCCTGCTGCCCCTCCTGCCGCCGG
GCCAACCCTGTCAGCATCTGGGGGCCCTTGGGTGGCCTGGCCCGGAGCCCCTCGGCGCACTCCCTGGGCTCAGACCCGGA
TGAGTACGCCAGCAGCGGCAGCAGCCTGGGGGGGTCCGACTCTCCTGTCTTCGAGACGGGAGCTTTCGGGCCACCCCAGC
CGCCTGCAGCCCCCAGGCGCCTCCCCATCTTCAACCGCATCTCCGTGTCTGAGTGA

>ENSPPYT00000012301.1|m.288 ENSPPYT00000012301.1|g.288  ORF ENSPPYT00000012301.1|g.288 ENSPPYT00000012301.1|m.288 type:internal len:217 (+) ENSPPYT00000012301.1:1-648(+) [Pongo_abelii]
CAGAGCCTGCTGTCGCTGAGCCCTGACGTGCCCGTGCCATCCGACCATGGAGGGACTGAGTCCAGCCCAGGCTGGGGCTC
CTCGGGACCCTGGAGCCTGAGCCCCTCCGACTCCAGCCCGTCTGGGGTCACCTCCCGCCTGCCTGGCCGCTCCACCAGCC
TAGTGGAGGGCCGCAGCTGTGGCTGGGTGCCCCCACCTCCTGGCTTCGCACCGCTGGCTCCCCGCCTGGGCCCCGAGCTG
TCACCCTCACCCACTTCGCCCACTGCGACCTCCACCACCCCCTCGCGCTACAAGACTGAGCTATGTCGGACTTTCTCAGA
GAGTGGGCGCTGCCGCTACGGGGCCAAGTGCCAGTTTGCCCATGGCCTGGGCGAGCTGCGCCAGGCCAATCGCCACCCCA
AATACAAGACGGAACTCTGCCACAAGTTCTACCTCCAGGGCCGCTGCCCTTACGGCTCTCGCTGCCACTTCATCCACAAT
CCCAGCGAAGACCTGGCGGCCCCGGGCCACCCTCCTGTGCTTCGCCAGAGCATCAGCTTATCCGGCCTGCCCTCTGGCCG
CCGGACCTCACCACCACCACCAGGCCGGGCCGGCCCTTCCCTGTCCTCCAGCTCCTTCTCGCCCTCCAGCTCCCCACCAC
CACCTGGG

>ENSSSCT00000026750.2|m.10710 ENSSSCT00000026750.2|g.10710  ORF ENSSSCT00000026750.2|g.10710 ENSSSCT00000026750.2|m.10710 type:complete len:327 (+) ENSSSCT00000026750.2:1-981(+) [Sus_scrofa]
ATGGATCTCACCGCCATCTACGAGAGCCTCCTGTCGCTGAGCCCTGACCTGCCATCCTCCGACCACGGAGAGACTGAGTC
CAGCCCGGGCTGGGCCACCGCGGGACTGTGGAGCCTCAACTCATCCGATTCCAGCCCGGCTGGGGTCGCTGCCCGCCTAC
CTGGTCGCTCCACCAGCTTGGTGGAAGGTCGCAGCTGCGGCTGGGTGCCCCCACCCCCAGGCTTTGCACCCTTGGCTCCC
CGCCCAGGCCCTGAACTGTCGCCCTCACCCACCTCGCCAACTTCGACCCCCACCACCTCCTCCCGCTACAAGACTGAGTT
ATGTCGGACTTTCTCAGAGAGCGGGCGCTGCCGCTATGGGGCCAAGTGCCAGTTTGCCCATGGCCTGGGCGAGCTGCGCC
AGGCCAGCCGCCACCCCAAGTACAAGACGGAACTCTGCCACAAGTTCTACCTCCAGGGCCGCTGCCCCTACGGCTCTCGC
TGCCACTTCATCCACAACCCCAGCGAAGACCTGGCTGCCCCCGGTCACCCGCATGTGCTGCGCCAGAGTATCAGCTTCTC
AGGCCTGCCCTCCGGTCGCCGAACCTCGCCACCACCACCCGGCCTAGCAGGCCCTTCCCTGTCCTCATGCTCCTTCTCGC
CCTCCAGCTCCCCACCACCACCACCTGGGGACCTTCCACTTTCACCTTCTGCCTTCTCTGCTGCCCCTGGGACCCCTGTG
GCCCGAAGGGACCCCACCCCGGCCTGTTGCCCGTCCTGCCGAAGGGCCACTCCCAGCAGCATCTGGGGGCCCTTGGGTGG
CCTGCCTCGGAGCCCCTCTGCACACTCCCTGGGATCTGATCCTGACGAATATGCCAGCAGTGGCAGCAGCCTGGGGGGAT
CCGATTCACCTGTCTTCGATGCCGGGGTTTTGGGGCCACCCCAGCCAACTGCAGTTCCCCGAAGACTCCCCATCTTCAAT
CGTATTTCTGTTTCTGAGTGA

>ENSTTRT00000003561.1|m.17109 ENSTTRT00000003561.1|g.17109  ORF ENSTTRT00000003561.1|g.17109 ENSTTRT00000003561.1|m.17109 type:complete len:323 (+) ENSTTRT00000003561.1:1-969(+) [Tursiops_truncatus]
ATGGATCTCACCGCCATCTACGAGACCCTCCAGTTGCTGAGCCCTGACCTGCCTTCCGACCACGGAGAGACTGAGTCCAG
CTCGGCCTGGGCCTCCTCGGGACTCTGGAGCCTCCTCACCGACTCCAGCTCGTCTGGGGTGGCTGCCCGCCTGCCTGGCC
GCTCCACCAGCCTGGTGGAGGGTCGCAGCTGCGTCTGGGTGCCCCCTCCCCCAGGCTTCGCGCTGGCTCCCCGTGACCAT
GAGCTGTCGCCCTCACCCACCTCGCATACTGCGACCCCCACCACCTCCTCCCGCTACAAGACCGAGCTATGTCGGACCTT
CTCAGAAAGCGGGCGCTGCCGCTATGGGGCCAAGTGCCAGTTTGCCCACGGCCTGGGTGAGCTGCGCCAGGCCAGTCGCC
ACCCCAAGTACAAGACGGAACTGTGCCACAAGTTCTACCTCCAGGGCCGCTGCCCCTACGGCTCGCGCTGCCACTTCATC
CACAACCCCAGCGAGGACCTGGGTGCCTCCGGCCACCCCCACGTGCTGCGCCAGAGCATCAGCTTCTCAGGCCTGCCCTC
AGGCCGCCGAACCTCGCCACCACCAGCAGGCCTAGCAGGCCTTTCCCTGTCCTCGTGTTCCTTCTCACCCTCCAGCTCCC
CACCACCACCACCCGGGGACCTTCCACTTTCACCCTCTGCCTTCTCTGCTGCCCCAGGGACCCCGGTGGCCCGAAGGGAC
CCCACCCCAGCCTGTTGTCCTTCCTGCCGAAGGGCCACCCCCAGCAGCGTCTGGGGGCCCTTGGGTGGCTTGGCTCGGAG
CCCCTCTGCGCACTCCCTGGGATCTGATCCTGACGAATATGCCAGCAGCGGCAGCAGCCTGGGGGGATCTGACTCGCCTG
TCTTCGAGGCCGGGGTTTTTGGGCCACCCCAACCATCTGCAGCCCCCAGGAGTCTCCCCATCTTCAATCGTATCTCCGTT
TCGGAGTGA

>ZFP36|ENSG00000128016 [cellage_279]
ATGGCCAACCGTTACACCATGGATCTGACTGCCATCTACGAGAGCCTCCTGTCGCTGAGCCCTGACGTGCCCGTGCCATC
CGACCATGGAGGGACTGAGTCCAGCCCAGGCTGGGGCTCCTCGGGACCCTGGAGCCTGAGCCCCTCCGACTCCAGCCCGT
CTGGGGTCACCTCCCGCCTGCCTGGCCGCTCCACCAGCCTAGTGGAGGGCCGCAGCTGTGGCTGGGTGCCCCCACCCCCT
GGCTTCGCACCGCTGGCTCCCCGCCTGGGCCCTGAGCTGTCACCCTCACCCACTTCGCCCACTGCAACCTCCACCACCCC
CTCGCGCTACAAGACTGAGCTATGTCGGACCTTCTCAGAGAGTGGGCGCTGCCGCTACGGGGCCAAGTGCCAGTTTGCCC
ATGGCCTGGGCGAGCTGCGCCAGGCCAATCGCCACCCCAAATACAAGACGGAACTCTGTCACAAGTTCTACCTCCAGGGC
CGCTGCCCCTACGGCTCTCGCTGCCACTTCATCCACAACCCTAGCGAAGACCTGGCGGCCCCGGGCCACCCTCCTGTGCT
TCGCCAGAGCATCAGCTTCTCCGGCCTGCCCTCTGGCCGCCGGACCTCACCACCACCACCAGGCCTGGCCGGCCCTTCCC
TGTCCTCCAGCTCCTTCTCGCCCTCCAGCTCCCCACCACCACCTGGGGACCTTCCACTGTCACCCTCTGCCTTCTCTGCT
GCCCCTGGCACCCCCCTGGCTCGAAGAGACCCCACCCCAGTCTGTTGCCCCTCCTGCCGAAGGGCCACTCCTATCAGCGT
CTGGGGGCCCTTGGGTGGCCTGGTTCGGACCCCCTCTGTACAGTCCCTGGGATCCGACCCTGATGAATATGCCAGCAGCG
GCAGCAGCCTGGGGGGCTCTGACTCTCCCGTCTTCGAGGCGGGAGTTTTTGCACCACCCCAGCCCGTGGCAGCCCCCCGG
CGACTCCCCATCTTCAATCGCATCTCTGTTTCTGAGTGA
