# Supplementary material for: A multidimensional systems biology analysis of cellular senescence in aging and disease
Source: Genome Biol. 2020 Apr 7;21:91. doi: 10.1186/s13059-020-01990-9 (PMC7333371; doi:10.1186/s13059-020-01990-9)
Supplement: Supplementary file 3 — 271 CellAge orthogroups. Directory containing FASTA files of CellAge orthogroups. [file 13059_2020_1990_MOESM3_ESM.zip › SI Cellage_Orthologous-Groups/ENSG00000181449.fa]

>bmy_07314 [Balaena_mysticetus]
ATGTACAACATGATGGAGACGGAGCTGAAGCCGCCGGGCCCGCAGCAAACTTCGGGGGGCGGCGGCGGCGGCGGCGGCGG
CGGCGGCGGCAACTCCACCGCGGCGGCGGCGGGCGGCAACCAGAAGAACAGCCCGGACCGCGTCAAGCGGCCCATGAACG
CCTTCATGGTGTGGTCCCGCGGGCAGCGGCGCAAGATGGCCCAAGAGAACCCCAAGATGCACAACTCGGAAATCAGCAAG
CGCCTGGGCGCCGAGTGGAAACTTTTGTCGGAGACGGAGAAGCGGCCGTTCATCGACGAGGCCAAGCGGCTGCGAGCGCT
GCACATGAAGGAGCACCCGGATTATAAATACCGGCCCCGGCGGAAAACCAAGACGCTCATGAAGAAGGATAAGTACACGC
TGCCGGGAGGGCTGCTCGCCCCGGGCGGCAACAGCATGGCGAGCGGGGTCGGGGTGGGCGCCGGCCTCGGCGCGGGCGTG
AACCAGCGCATGGACAGCTACGCGCACATGAACGGCTGGAGCAACGGCAGCTACAGCATGATGCAGGACCAGCTGGGCTA
CCCGCAGCACCCGGGCCTCAACGCGCACGGCGCCGCTCAGATGCAGCCCATGCACCGCTACGACGTGAGCGCCCTGCAGT
ACAACTCCATGACCAGCTCGCAGACCTACATGAACGGCTCGCCGACCTACAGCATGTCCTATTCGCAGCAGGGCACCCCT
GGCATGGCTCTTGGCTCCATGGGCTCGGTGGTCAAGTCCGAGGCCAGCTCCAGCCCCCCCGTGGTTACCTCTTCTTCCCA
CTCCAGGGCGCCCTGCCAGGCCGGGGACCTCCGGGACATGATCAGCATGTACCTCCCCGGCGCCGAGGTGCCGGAGCCCG
CCGCCCCCAGCAGACTTCACATGTCGCAGCACTACCAGAGCGGCCCGGTGCCCGGCACGGCCATTAACGGCACACTGCCC
CTCTCGCACATGTGA

>lcl|AC_000158.1_cds_NP_001098933.1_1020|m.1004 lcl|AC_000158.1_cds_NP_001098933.1_1020|g.1004  ORF lcl|AC_000158.1_cds_NP_001098933.1_1020|g.1004 lcl|AC_000158.1_cds_NP_001098933.1_1020|m.1004 type:complete len:321 (+) lcl|AC_000158.1_cds_NP_001098933.1_1020:1-963(+) [Bos_taurus]
ATGTACAACATGATGGAGACGGAGCTGAAGCCGCCGGGCCCGCAGCAAACTTCGGGGGGCGGCGGCGGCGGCGGCGGCAA
CTCCACCGCGGCGGCGGCGGGCGGCAACCAGAAGAACAGCCCGGACCGAGTCAAGCGGCCCATGAACGCCTTCATGGTGT
GGTCCCGCGGGCAGCGGCGCAAGATGGCCCAAGAGAACCCTAAGATGCACAACTCGGAGATCAGCAAGCGCTTGGGCGCC
GAGTGGAAACTTTTGTCCGAGACGGAGAAGCGGCCGTTCATCGACGAGGCCAAGCGGCTGCGAGCGCTGCACATGAAGGA
ACACCCGGATTATAAATACCGGCCCCGGCGGAAAACCAAGACGCTCATGAAGAAGGATAAGTACACACTGCCGGGAGGGC
TGCTCGCCCCGGGCGGCAACAGCATGGCGAGCGGGGTCGGGGTGGGCGCCGGCCTCGGCGCGGGCGTGAACCAGCGCATG
GACAGCTACGCGCACATGAACGGCTGGAGCAACGGCAGCTACAGCATGATGCAGGACCAGCTGGGCTACCCGCAACACCC
GGGCCTCAACGCGCACGGCGCCGCTCAGATGCAGCCCATGCACCGCTACGACGTGAGCGCCCTGCAGTACAACTCTATGA
CCAGCTCGCAGACCTACATGAACGGCTCGCCCACCTACAGCATGTCCTATTCTCAGCAGGGCACCCCTGGCATGGCGCTT
GGCTCCATGGGCTCGGTGGTGAAGTCCGAGGCCAGCTCCAGCCCCCCCGTGGTTACCTCTTCTTCCCACTCCAGGGCGCC
CTGCCAAGCCGGGGACCTCCGGGACATGATCAGCATGTACCTCCCCGGCGCCGAGGTGCCGGAGCCCGCCGCCCCCAGCA
GACTTCACATGTCCCAGCACTACCAGAGCGGCCCGGTGCCCGGCACGGCCATTAACGGCACACTGCCCCTCTCGCACATG
TGA

>ENSCJAT00000016325.3|m.55202 ENSCJAT00000016325.3|g.55202  ORF ENSCJAT00000016325.3|g.55202 ENSCJAT00000016325.3|m.55202 type:complete len:320 (+) ENSCJAT00000016325.3:1-960(+) [Callithrix_jacchus]
ATGTACAACATGATGGAGACGGAGCTGAAGCCGCCGGGCCCGCAGCAGACTTCGGGGGGCGGCGGCGGCAACCCCACCGC
GGCGGCGGCGGCGGCGGGCGGCAACCAGAAGAACAGCCCCGACCGCGTCAAGCGGCCCATGAACGCCTTCATGGTGTGGT
CCCGCGGGCAGCGGCGCAAGATGGCCCAGGAGAACCCCAAGATGCACAACTCGGAGATCAGCAAGCGCCTGGGCGCCGAG
TGGAAGCTGCTGTCCGAGACGGAGAAGCGGCCGTTCATCGACGAGGCCAAGCGGCTGCGCGCGCTGCACATGAAGGAGCA
CCCGGATTACAAGTACCGGCCCCGGCGGAAAACCAAGACGCTCATGAAGAAGGATAAGTACACGCTGCCCGGCGGGCTGC
TGGCGCCCGGCGGCAACGGCATGGCCGGCGGGGTCGGGGTGGGCGCCGGCCTGGGCGCGGGCGTGAACCAGCGCATGGAC
AGCTACGCGCACATGAACGGCTGGAGCAACGGCAGCTACAGCATGATGCAGGAGCAGCTGGGCTACCCGCAGCACCCGGG
CCTCAACGCGCACGGCGCGGCGCAGATGCAGCCCATGCACCGCTACGACGTGAGCGCGCTGCAGTACAACTCCATGACCA
GCTCGCAGACCTACATGAACGGCTCGCCCACCTACAGCATGTCCTACTCGCAGCAGGGCACGCCCGGCATGGCGCTGGGC
TCCATGGGCTCGGTGGTCAAGTCGGAGGCGAGCTCCAGCCCGCCGGTGGTGACCTCTTCCTCGCACTCCAGGGCGCCCTG
CCAGGCCGGGGACCTCCGGGACATGATCAGCATGTACCTCCCCGGCGCGGAGGTGCCGGAGCCCGCCGCGCCCAGCAGAC
TGCACATGTCCCAGCACTACCAGAGCGGCCCGGTGCCCGGCACGGCCATCAACGGCACACTGCCGCTCTCGCACATGTGA

>ENSCAFT00000018476.4|m.488 ENSCAFT00000018476.4|g.488  ORF ENSCAFT00000018476.4|g.488 ENSCAFT00000018476.4|m.488 type:complete len:325 (+) ENSCAFT00000018476.4:1-975(+) [Canis_familiaris]
ATGTACAACATGATGGAGACGGAGCTGAAGCCGCCGGGCCCGCAGCAAACTTCGGGGGGCGGCGGCGGCGGCGGCGGCGG
CGGCGGCGGCAACTCCACCGCGGCGGCGGCGGGCGGCAACCAGAAGAACAGCCCGGACCGCGTCAAGCGGCCCATGAACG
CCTTCATGGTGTGGTCCCGCGGGCAGCGGCGCAAGATGGCCCAGGAGAACCCCAAGATGCACAACTCGGAGATCAGCAAG
CGCCTGGGCGCCGAGTGGAAACTTTTGTCGGAGACGGAGAAGCGGCCGTTCATCGACGAGGCCAAGCGGCTGCGAGCGCT
GCACATGAAGGAGCACCCGGATTATAAATACCGGCCCCGGCGGAAAACCAAGACGCTCATGAAGAAGGATAAGTACACGC
TGCCCGGCGGGCTGCTGGCCCCGGGCGGCAACAGCATGGCCAGCGGGGTCGGGGTGGGCGCCGGCCTGGGCGCGGGCGTG
AACCAGCGCATGGACAGCTACGCGCACATGAACGGCTGGAGCAACGGCAGCTACAGCATGATGCAGGACCAGCTGGGCTA
CCCGCAGCACCCGGGCCTCAACGCGCACGGCGCCGCGCAGATGCAGCCCATGCACCGCTACGACGTGAGCGCCCTGCAGT
ACAACTCCATGACCAGCTCGCAGACCTACATGAACGGCTCGCCCACCTACAGCATGTCCTACTCGCAGCAGGGCACCCCT
GGCATGGCGCTGGGCTCCATGGGCTCGGTGGTCAAGTCCGAGGCCAGCTCCAGCCCCCCCGTGGTTACCTCCTCCTCCCA
CTCCAGGGCGCCCTGCCAGGCCGGGGACCTCCGGGACATGATCAGCATGTACCTCCCCGGCGCCGAGGTGCCGGAGCCCG
CCGCCCCCAGCAGACTGCACATGTCCCAGCACTACCAGAGCGGCCCGGTGCCCGGCACGGCCATTAACGGCACACTGCCC
CTCTCGCACATGTGA

>ENSCCAT00000022223.1|m.6770 ENSCCAT00000022223.1|g.6770  ORF ENSCCAT00000022223.1|g.6770 ENSCCAT00000022223.1|m.6770 type:complete len:321 (+) ENSCCAT00000022223.1:1-963(+) [Cebus_capuchinus]
ATGTACAACATGATGGAGACGGAGCTGAAGCCGCCGGGCCCGCAGCAGACTTCGGGGGGCGGCGGCGGCAACCCCACCGC
GGCGGCGGCGGCGGCGGCGGGCGGCAACCAGAAGAACAGCCCCGACCGCGTCAAGCGGCCCATGAACGCCTTCATGGTGT
GGTCCCGCGGGCAGCGGCGCAAGATGGCCCAGGAGAACCCCAAGATGCACAACTCGGAGATCAGCAAGCGCCTGGGCGCC
GAGTGGAAGCTGCTGTCCGAGACGGAGAAGCGGCCGTTCATCGACGAGGCCAAGCGGCTGCGCGCGCTGCACATGAAGGA
GCACCCGGATTACAAGTACCGGCCCCGGCGGAAAACCAAGACGCTCATGAAGAAGGATAAGTACACGCTGCCCGGCGGGC
TGCTGGCGCCCGGCGGCAACGGCATGGCCGGCGGGGTCGGGGTGGGCGCCGGCCTGGGCGCGGGCGTGAACCAGCGCATG
GACAGCTACGCGCACATGAACGGCTGGAGCAACGGCAGCTACAGCATGATGCAGGAGCAGCTGGGCTACCCGCAGCACCC
GGGCCTGAACGCGCACGGCGCGGCGCAGATGCAGCCCATGCACCGCTACGACGTGAGCGCGCTGCAGTACAACTCCATGA
CCAGCTCGCAGACCTACATGAACGGCTCGCCCACCTACAGCATGTCCTACTCGCAGCAGGGCACGCCCGGCATGGCGCTG
GGCTCCATGGGCTCGGTGGTCAAGTCGGAGGCGAGCTCCAGCCCGCCCGTGGTGACCTCTTCCTCGCACTCCAGGGCGCC
CTGCCAGGCCGGGGACCTCCGGGACATGATCAGCATGTACCTCCCCGGCGCCGAGGTGCCGGAGCCCGCCGCGCCCAGCA
GACTGCACATGTCCCAGCACTACCAGAGCGGCCCGGTGCCCGGCACGGCCATCAACGGCACACTGCCGCTCTCGCACATG
TGA

>ENSDNOT00000019903.2|m.49443 ENSDNOT00000019903.2|g.49443  ORF ENSDNOT00000019903.2|g.49443 ENSDNOT00000019903.2|m.49443 type:5prime_partial len:375 (+) ENSDNOT00000019903.2:1-1125(+) [Dasypus_novemcinctus]
CCCCAAATTATTCTTCGTCTGATTTTCCTCGCGGAGCCCCGCGCTCCCGACACCCCCGCCCGCCTCCCCTCCTCCACCCC
CCCCCCCCCCGCCCGCGGGCCCCCCAAAGTCCCGGCCGGGCCGAGGGTCGGCGGCCGCCGGCGGGCCGGGCCCGCGCACA
GCGCCCGCATGTACAACATGATGGAGACGGAGCTGAAGCCGCCGGGCCCGCAGCAAACTTCGGGGGGCGGCGGCGGCGGC
AACTCCACCGCGGCGGCGGCGGGCGGCAACCAGAAGAACAGCCCGGACCGCGTCAAGCGGCCCATGAACGCCTTCATGGT
GTGGTCCCGCGGGCAGCGGCGCAAGATGGCCCAGGAGAACCCCAAGATGCACAACTCGGAGATCAGCAAGCGCCTGGGTG
CCGAGTGGAAACTTTTGTCCGAGACGGAGAAGCGGCCGTTCATCGACGAGGCCAAGCGGCTGCGAGCGCTGCACATGAAG
GAGCACCCGGATTATAAATACCGGCCGCGGCGGAAAACCAAGACGCTCATGAAGAAGGATAAGTACACGCTGCCCGGCGG
GCTGCTGGCGCCGGGAGGCAATAGCATGGCGAGCGGAGTCGGGGTGGGCGCCGGCCTGGGCGCGGGCGTGAACCAGCGCA
TGGACAGCTACGCGCACATGAACGGCTGGAGCAACGGCAGCTACAGCATGATGCAGGACCAGCTGGGCTACCCGCAGCAC
CCCGGCCTCAACGCGCACGGCGCGGCGCAGATGCAGCCCATGCACCGCTACGACGTGAGTGCCCTGCAGTACAACTCCAT
GACCAGCTCGCAGACCTACATGAACGGCTCGCCCACCTACAGCATGTCCTACTCGCAGCAGGGCACCCCCGGCATGGCGC
TTGGCTCCATGGGCTCGGTGGTCAAGTCCGAGGCCAGCTCCAGCCCTCCCGTGGTTACCTCTTCCTCCCACTCCAGGGCA
CCCTGCCAGGCCGGGGACCTCCGGGACATGATCAGCATGTACCTCCCCGGCGCCGAGGTGCCGGAGCCCGCCGCCCCCAG
CAGACTTCACATGTCCCAGCACTACCAGAGCGGACCGGTGCCCGGCACGGCCATTAACGGCACACTGCCCCTCTCGCACA
TGTGA

>lcl|NW_004558733.1_cds_XP_004708746.1_13215|m.27210 lcl|NW_004558733.1_cds_XP_004708746.1_13215|g.27210  ORF lcl|NW_004558733.1_cds_XP_004708746.1_13215|g.27210 lcl|NW_004558733.1_cds_XP_004708746.1_13215|m.27210 type:complete len:327 (+) lcl|NW_004558733.1_cds_XP_004708746.1_13215:1-981(+) [Echinops_telfairi]
ATGTGTAACACCACTTCTAGGAATGAAAGGCAAGGTGCTGAAGGGACAGACAAGGAGAAAGAAAATATGATTAAGCAATT
TCAGATTGCCAATCTTCCATACTTCCATATGCATATCTATGTCTTGCAATTAACCAAGGACCTAGCCAGCCCCTCTAGCC
CCTTAAATGCATTATTATGGAGTTCAGGXXXXCGGCGCAAGATGGCCCAGGAGAACCCCAAGATGCACAACTCGGAGATC
AGCAAGCGCCTGGGCGCCGAGTGGAAACTTTTGTCGGAGACGGAGAAGCGGCCGTTCATCGACGAGGCCAAGCGGCTGCG
GGCGCTGCACATGAAGGAGCACCCGGATTATAAATACCGGCCCCGGCGGAAAACCAAGACGCTCATGAAGAAGGATAAGT
ACACGCTGCCCGGCGGGCTGCTGGCGCCGGGCGGCAACAGCATGGCGAGCGGAGTCGGGGTGGGCGCCGGCCTGGGCGCG
GGCGTGAACCAGCGCATGGACAGCTACGCGCACATGAACGGCTGGAGCAACGGCAGCTACAGCATGATGCAGGACCAGCT
GGGCTACCCGCAGCACCCGGGCCTCAACGCGCACGGGGCGGCCCAGATGCAGCCCATGCACCGCTACGACGTGAGCGCCC
TGCAGTACAACTCCATGACCAGCTCGCAGACCTACATGAACGGCTCGCCCACCTACAGCATGTCCTACTCGCAGCAGGGG
ACCCCCGGCATGGCTCTGGGCTCCATGGGGTCCGTGGTCAAGTCCGAGGCCAGCTCCAGCCCCCCCGTGGTGACCTCTTC
CTCCCATTCCAGGGCGCCCTGCCAGGCCGGGGACCTCCGGGACATGATCAGCATGTACCTTCCCGGCGCCGAGGTGCCGG
AGCCCGCCGCCCCCAGCAGACTTCACATGTCCCAACACTACCAGAGCGGCCCGGTCCCCGGCACGGCCATCAACGGCACA
CTGCCCCTGTCGCACATGTGA

>ENSECAT00000011080.1|m.13801 ENSECAT00000011080.1|g.13801  ORF ENSECAT00000011080.1|g.13801 ENSECAT00000011080.1|m.13801 type:complete len:311 (+) ENSECAT00000011080.1:1-933(+) [Equus_caballus]
ATGTACAACATGATGGAGACGGAGCTGAAGCCGCCGGGCCCGCAGCAAACTTCGGGGGGCGGCGGCGGCGGCGGCGGCGG
CAACTCCACCGCGGCGGCGGCGGGCGGCAACCAGAAGAACAGCCCGGACCGCGTCAAGCGGCCCATGAACGCTTTCATGG
TATGGCCCCAGGAGAACCCCTGCACAACTCCGGAGGTCAGCAAGCGCTTGGGCGAGTTGAAACTTTTGTCGGAGACGGAG
AAGCGGCCGTTCATCGACGAGGCCAAGCGGCTGCGAGCGCTGCACATGAAAGAGCACCCGGATTATAAATACCGTCCTCG
GAAAACCAAGACGCTCATGAAGAAGGATAAGTACACGCTGCCTGGCGGGCTGCTGGCCCCGGGCGGCAACAGCATGGCGA
GCGGGGTCGGGGTGGGCGCCGGCCTCGGCGCGGGCGTGAACCAGCGCATGGACAGCTACGCGCACATGAACGGCTGGAGC
AACGGCAGCTACAGCATGATGCAGGACCAGCTGGGCTACCCGCAGCACCCGGGCCTCAACGCGCACGGCGCCGCGCAGAT
GCAGCCCATGCACCGCTACGACGTGAGCGCCCTGCAGTACAACTCCATGACCAGCTCGCAGACCTACATGAACGGCTCGC
CCACCTACAGCATGTCCTACTCGCAGCAGGGCACCCCTGGCATGGCGCTTGGCTCCATGGGTTCGGTGGTCAAGTCCGAG
GCCAGCTCCAGCCCCCCCGTGGTTACCTCTTCCTCCCACTCCAGGGCGCCCTGCCAGGCCGGGGACCTCCGGGACATGAT
CAGCATGTACCTCCCCGGCGCCGAGGTGCCGGAACCCGCCGCCCCCAGCAGACTTCACATGTCCCAGCACTACCAGAGCG
GCCCGGTGCCCGGCACGGCCATTAACGGCACACTGCCCCTCTCGCACATGTGA

>ENSHGLT00000029127.1|m.50197 ENSHGLT00000029127.1|g.50197  ORF ENSHGLT00000029127.1|g.50197 ENSHGLT00000029127.1|m.50197 type:complete len:319 (+) ENSHGLT00000029127.1:1-957(+) [Heterocephalus_glaber]
ATGTACAACATGATGGAGACGGAGCTCAAGCCGCCGGGCCCTCAGCAGACTTCGGGGGGCGGCGGCGGAGGCAACCCCAC
CGCGGCGGCCGCGGGCGGCAACCAAAAGAACAGCCCGGACCGCGTGAAGCGGCCCATGAACGCCTTCATGGTGTGGTCCC
GCGGGCAGCGGCGCAAGATGGCCCAGGAGAACCCCAAGATGCACAACTCGGAGATCAGCAAGCGCCTGGGCGCCGAGTGG
AAACTTTTGTCCGAGACGGAGAAGCGGCCGTTCATCGACGAGGCCAAGCGGCTGCGAGCGCTGCACATGAAGGAGCACCC
GGATTATAAGTACCGGCCCCGGCGGAAAACCAAGACGCTCATGAAGAAGGATAAGTACACGCTGCCCGGAGGGCTGCTGG
CCCCCGGCGGCAACAGCATGGCGAGCGGGGTCGGGGTGGGCGCCGGCCTGGGCGCGGGCGTGAACCAGCGCATGGACAGC
TACGCGCACATGAACGGCTGGAGCAACGGCAGCTACGGCATGATGCAGGAGCAGCTGGGCTACCCGCAGCACCCGGGCCT
CAACGCGCACGGTGCCGCGCAGATGCAGCCCATGCACCGCTACGACGTGAGCGCGCTGCAGTACAACTCCATGACCAGCT
CGCAGACCTACATGAACGGCTCGCCCACCTACAGCATGTCCTACTCGCAGCAGGGCACCCCAGGGATGGCGCTGGGCTCC
ATGGGCTCGGTGGTCAAGTCGGAGGCCAGCTCCAGCCCCCCCGTGGTTACCTCTTCCTCTCACTCCAGGGCGCCCTGCCA
GGCCGGGGACCTCCGGGACATGATCAGCATGTACCTCCCCGGCGCCGAGGTGCCGGAGCCCGCCGCTCCCAGCAGACTGC
ACATGTCCCAGCACTACCAGGGCGGCCCGGTGCCGGGCACGGCCATCAACGGCACACTGCCCCTGTCGCACATGTGA

>ENST00000325404.2|m.11393 ENST00000325404.2|g.11393  ORF ENST00000325404.2|g.11393 ENST00000325404.2|m.11393 type:complete len:318 (+) ENST00000325404.2:1-954(+) [Homo_sapiens]
ATGTACAACATGATGGAGACGGAGCTGAAGCCGCCGGGCCCGCAGCAAACTTCGGGGGGCGGCGGCGGCAACTCCACCGC
GGCGGCGGCCGGCGGCAACCAGAAAAACAGCCCGGACCGCGTCAAGCGGCCCATGAATGCCTTCATGGTGTGGTCCCGCG
GGCAGCGGCGCAAGATGGCCCAGGAGAACCCCAAGATGCACAACTCGGAGATCAGCAAGCGCCTGGGCGCCGAGTGGAAA
CTTTTGTCGGAGACGGAGAAGCGGCCGTTCATCGACGAGGCTAAGCGGCTGCGAGCGCTGCACATGAAGGAGCACCCGGA
TTATAAATACCGGCCCCGGCGGAAAACCAAGACGCTCATGAAGAAGGATAAGTACACGCTGCCCGGCGGGCTGCTGGCCC
CCGGCGGCAATAGCATGGCGAGCGGGGTCGGGGTGGGCGCCGGCCTGGGCGCGGGCGTGAACCAGCGCATGGACAGTTAC
GCGCACATGAACGGCTGGAGCAACGGCAGCTACAGCATGATGCAGGACCAGCTGGGCTACCCGCAGCACCCGGGCCTCAA
TGCGCACGGCGCAGCGCAGATGCAGCCCATGCACCGCTACGACGTGAGCGCCCTGCAGTACAACTCCATGACCAGCTCGC
AGACCTACATGAACGGCTCGCCCACCTACAGCATGTCCTACTCGCAGCAGGGCACCCCTGGCATGGCTCTTGGCTCCATG
GGTTCGGTGGTCAAGTCCGAGGCCAGCTCCAGCCCCCCTGTGGTTACCTCTTCCTCCCACTCCAGGGCGCCCTGCCAGGC
CGGGGACCTCCGGGACATGATCAGCATGTATCTCCCCGGCGCCGAGGTGCCGGAACCCGCCGCCCCCAGCAGACTTCACA
TGTCCCAGCACTACCAGAGCGGCCCGGTGCCCGGCACGGCCATTAACGGCACACTGCCCCTCTCACACATGTGA

>ENSLAFT00000006094.2|m.44061 ENSLAFT00000006094.2|g.44061  ORF ENSLAFT00000006094.2|g.44061 ENSLAFT00000006094.2|m.44061 type:complete len:319 (+) ENSLAFT00000006094.2:1-957(+) [Loxodonta_africana]
ATGTATAACATGATGGAGACGGAGCTGAAGCCGCCGGGCCCGCAGCAAACTTCGGGGGGCGGTGGCGGCGGTAACTCCAC
CGCGGCGGCGGCGGGCGGCAACCAGAAAAACAGCCCGGACCGTGTCAAGCGGCCCATGAACGCCTTCATGGTGTGGTCCC
GCGGGCAGCGGCGCAAGATGGCCCAGGAGAACCCCAAGATGCACAACTCGGAGATCAGCAAGCGCCTGGGCGCCGAGTGG
AAACTTTTGTCGGAGACGGAGAAGCGGCCGTTCATCGACGAAGCCAAGCGGCTGCGCGCGCTGCACATGAAGAAGCACCC
GGATTATAAATATCGGCCCCGGCGGAAAACCAAGACGCTGATGAAGAAGGATAAGTACACGCTGCCCGGCGGGCTGCTGG
CGCCGGGCGGCAACAGCATGGCGAGCGGAGTCGGGGTGGGCGCCGGCCTGGGCGCGGGCGTGAACCAGCGCATGGACAGC
TACGCGCACATGAACGGCTGGAGCAACGGTAGCTACGGCGTGATGCAGGACCAGCTGGGCTATCCGCAGCACCCGGGCCT
CAACGCGCACGGCGCCGCCCAGATGCAGCCCATGCACCGCTACGACGTGAGCGCGCTGCAGTACAACTCCATGACCAGCT
CGCAGACCTACATGAACGGCTCGCCCACCTACAGCATGTCCTACACGCAGCAAGCCACCCCCGGCATGGCTCTCGGCTCC
ATGGGCTCGGTGGTCAAGTCCGAGGCCAGCTCCAGCCCCCCCGTGGTTACCTCTTCCTCCCATTCCAGGGCGCCCTGCCA
GGCCGGGGACCTCCGGGACATGATCAGCATGTACCTGCCCGGCGCCGAGGTGCCGGAGCCCGCCGCGCCCAGCAGACTTC
ACATGTCCCAGCACTACCAGAGCGGCCCGGTGCCGGGCACGGCCATTAACGGCACACTGCCCCTCTCGCACATGTGA

>ENSMMUT00000056495.1|m.18359 ENSMMUT00000056495.1|g.18359  ORF ENSMMUT00000056495.1|g.18359 ENSMMUT00000056495.1|m.18359 type:complete len:320 (+) ENSMMUT00000056495.1:1-960(+) [Macaca_mulatta]
ATGTACAACATGATGGAGACGGAGCTGAAGCCGCCGGGCCCGCAGCAAACTTCGGGGGGCGGCGGCGGCGGCGGCAACTC
TACTGCGGCGGCGGCGGGTGGCAACCAGAAGAACAGTCCGGACCGCGTTAAGCGGCCCATGAATGCCTTCATGGTGTGGT
CCCGCGGGCAGCGGCGCAAAATGGCCCAGGAGAACCCCAAGATGCACAACTCGGAGATCAGCAAGCGCCTCGGAGCAGAG
TGGAAACTTTTGTCGGAGACGGAGAAGCGGCCCTTCATCGACGAGGCTAAGCGGCTGCGAGCGCTGCACATGAAGGAGCA
CCCGGATTATAAATACCGGCCCCGGCGGAAAACCAAGACGCTCATGAAGAAGGATAAGTACACGCTGCCCGGCGGGCTGC
TGGCCCCCGGCGGCAACAGCATGGCGAGCGGGGTCGGGGTGGGCGCCGGCCTGGGCGCGGGCGTGAACCAGCGCATGGAC
AGTTACGCGCATATGAACGGCTGGAGCAACGGCAGCTACAGCATGATGCAGGACCAGCTGGGCTACCCTCAGCACCCGGG
CCTCAACGCGCACGGCGCAGCGCAGATGCAGCCCATGCACCGCTACGACGTGAGCGCACTGCAGTACAACTCCATGACCA
GCTCGCAGACCTACATGAACGGCTCGCCCACCTACAGCATGTCCTACTCGCAGCAGGGCACCCCTGGCATGGCTCTTGGT
TCCATGGGTTCGGTGGTCAAGTCCGAGGCCAGCTCCAGCCCCCCTGTGGTTACCTCTTCCTCCCACTCCAGGGCGCCCTG
CCAGGCCGGGGACCTCCGGGACATGATCAGCATGTATCTCCCCGGCGCCGAGGTGCCGGAACCCGCCGCCCCCAGCAGAC
TGCACATGTCCCAGCACTACCAGAGCGGCCCGGTGCCCGGCACGGCCATTAACGGCACACTGCCCCTCTCGCACATGTGA

>ENSMICT00000050606.1|m.7411 ENSMICT00000050606.1|g.7411  ORF ENSMICT00000050606.1|g.7411 ENSMICT00000050606.1|m.7411 type:complete len:321 (+) ENSMICT00000050606.1:1-963(+) [Microcebus_murinus]
ATGTACAACATGATGGAGACGGAGCTGAAGCCGCCGGGCCCGCAGCAAACTTCGGGGGGCGGCGGCGGCGGCGGCGGCAA
CTCCACCGCGGCGGCGGCGGGCGGCAACCAGAAGAACAGCCCGGACCGCGTCAAGCGGCCCATGAACGCCTTCATGGTGT
GGTCCCGCGGGCAGCGGCGCAAGATGGCCCAGGAGAACCCCAAGATGCACAACTCGGAGATCAGCAAGCGCCTGGGCGCC
GAGTGGAAACTTTTGTCGGAGACGGAGAAGCGGCCGTTCATCGACGAGGCCAAGCGGCTGCGAGCGCTGCACATGAAGGA
GCACCCGGATTATAAATACCGGCCCCGGCGGAAAACCAAGACGCTCATGAAGAAGGATAAGTACACGCTGCCCGGCGGGC
TGCTGGCCCCCGGCGGCAACAGCATGGCGAGCGGGGTCGGGGTGGGCGCCGGCCTGGGCGCGGGCGTGAACCAGCGCATG
GACAGTTACGCGCACATGAACGGCTGGAGCAATGGCAGCTACAGCATGATGCAGGACCAGCTGGGCTATCCGCAGCACCC
GGGCCTCAACGCGCACGGCGCCGCGCAGATGCAGCCCATGCACCGCTACGACGTGAGCGCCCTGCAGTACAACTCCATGA
CCAGCTCGCAGACCTACATGAACGGCTCGCCCACCTACAGCATGTCCTACTCGCAGCAGGGCACCCCTGGCATGGCTCTT
GGCTCCATGGGTTCGGTGGTCAAGTCCGAGGCCAGCTCCAGCCCCCCTGTGGTTACCTCTTCCTCCCACTCCAGGGCGCC
CTGCCAGGCCGGGGACCTCCGGGACATGATCAGCATGTACCTCCCCGGCGCCGAGGTGCCGGAACCCGCCGCCCCCAGCA
GACTTCACATGTCTCAGCACTACCAGAGCGGCCCGGTGCCGGGCACGGCCATTAACGGCACACTGCCCCTCTCGCACATG
TGA

>ENSMODT00000027094.3|m.4619 ENSMODT00000027094.3|g.4619  ORF ENSMODT00000027094.3|g.4619 ENSMODT00000027094.3|m.4619 type:3prime_partial len:329 (+) ENSMODT00000027094.3:1-984(+) [Monodelphis_domestica]
ATGTACAACATGCTGGAGACCGACCTCAAGCCTCCCGGCCCGCAGCAAACTTCGGGGGGCGGCGGCGGCGGCGGTGGCGG
TGGTGGCGGCGGCGGCCCCAACTCCACTTCGGCGGGCGGCACGAACCAGAAGAACAGCCCGGACCGCGTGAAGCGGCCCA
TGAACGCCTTCATGGTGTGGTCCCGCGGGCAGAGGCGCAAGATGGCCCAGGAGAACCCCAAGATGCACAACTCGGAGATC
AGCAAGCGACTGGGCGCCGAGTGGAAGCTGCTGTCCGAGGCCGAGAAGCGTCCCTTCATCGACGAGGCCAAGCGGCTGCG
CGCCCTGCACATGAAAGAGCACCCGGACTATAAGTACCGGCCGCGCCGGAAAACCAAGACGCTGCTGAAGAAGGACAAAT
ACACGCTGCCCGGCGGCCTGCTGGCACCCGGCGGCAACAGCATGGGCGGCGGCGTCGGCGTCGGGGCAGGCGGCCTGGGC
GGTGGCGTCAACCAGCGCATGGACAGCTACGCTCACATGAACGGCTGGAGCAACGGCGGCTACAGCATGATGCAGGAGCA
GTTGGGTTACTCGCAGCACCCGGGCCTCAACGCGCACACGGCCGCCCAAATGCAGCCCATGCACCGCTACGACGTGAGCG
CCCTGCAGTACAACTCCATGACGAGCTCGCAGACTTACATGAACGGCTCGCCCACCTACAGCAGCATGGCGTACTCGCAG
CAGGCCGCCCCCGGCGGCGGCGCTGGTTCCATGGGCTCCGTGGTCAAGTCGGAGGCTAGCTCCAGCCCCCCTGTGGTCAC
CTCTTCGTCGCACTCCAGGGCGCCCTGCCAGGCCGGGGACCTGCGGGACATGATCAGCATGTACCTGCCCAGTGCCGAGG
TGCCCGAGCCCGCGGCGCCCAGCAGACTGCACATGTCCCAGCACTACCAGGGCGCGCCGGTGCCGAGCACGGCCATCAAC
GGCACGCTGCCCCTGTCGCACATG

>ENSMUST00000099151.5|m.18232 ENSMUST00000099151.5|g.18232  ORF ENSMUST00000099151.5|g.18232 ENSMUST00000099151.5|m.18232 type:complete len:320 (+) ENSMUST00000099151.5:1-960(+) [Mus_musculus]
ATGTATAACATGATGGAGACGGAGCTGAAGCCGCCGGGCCCGCAGCAAGCTTCGGGGGGCGGCGGCGGAGGAGGCAACGC
CACGGCGGCGGCGACCGGCGGCAACCAGAAGAACAGCCCGGACCGCGTCAAGAGGCCCATGAACGCCTTCATGGTATGGT
CCCGGGGGCAGCGGCGTAAGATGGCCCAGGAGAACCCCAAGATGCACAACTCGGAGATCAGCAAGCGCCTGGGCGCGGAG
TGGAAACTTTTGTCCGAGACCGAGAAGCGGCCGTTCATCGACGAGGCCAAGCGGCTGCGCGCTCTGCACATGAAGGAGCA
CCCGGATTATAAATACCGGCCGCGGCGGAAAACCAAGACGCTCATGAAGAAGGATAAGTACACGCTTCCCGGAGGCTTGC
TGGCCCCCGGCGGGAACAGCATGGCGAGCGGGGTTGGGGTGGGCGCCGGCCTGGGTGCGGGCGTGAACCAGCGCATGGAC
AGCTACGCGCACATGAACGGCTGGAGCAACGGCAGCTACAGCATGATGCAGGAGCAGCTGGGCTACCCGCAGCACCCGGG
CCTCAACGCTCACGGCGCGGCACAGATGCAACCGATGCACCGCTACGACGTCAGCGCCCTGCAGTACAACTCCATGACCA
GCTCGCAGACCTACATGAACGGCTCGCCCACCTACAGCATGTCCTACTCGCAGCAGGGCACCCCCGGTATGGCGCTGGGC
TCCATGGGCTCTGTGGTCAAGTCCGAGGCCAGCTCCAGCCCCCCCGTGGTTACCTCTTCCTCCCACTCCAGGGCGCCCTG
CCAGGCCGGGGACCTCCGGGACATGATCAGCATGTACCTCCCCGGCGCCGAGGTGCCGGAGCCCGCTGCGCCCAGTAGAC
TGCACATGGCCCAGCACTACCAGAGCGGCCCGGTGCCCGGCACGGCCATTAACGGCACACTGCCCCTGTCGCACATGTGA

>lcl|NW_004438512.1_cds_XP_004278447.1_18409|m.32581 lcl|NW_004438512.1_cds_XP_004278447.1_18409|g.32581  ORF lcl|NW_004438512.1_cds_XP_004278447.1_18409|g.32581 lcl|NW_004438512.1_cds_XP_004278447.1_18409|m.32581 type:complete len:327 (+) lcl|NW_004438512.1_cds_XP_004278447.1_18409:1-981(+) [Orcinus_orca]
ATGTACAACATGATGGAGACGGAGCTGAAGCCGCCGGGCCCGCAGCAAACTTCGGGGGGCGGCGGCGGCGGCGGCGGCGG
CGGCGGCGGCGGCGGCAACTCCACCGCGGCGGCGGCGGGCGGCAACCAGAAGAACAGCCCGGACCGCGTCAAGCGGCCCA
TGAACGCCTTCATGGTGTGGTCCCGCGGGCAGCGGCGCAAGATGGCCCAAGAGAACCCCAAGATGCACAACTCGGAGATC
AGCAAGCGCCTGGGCGCCGAGTGGAAACTTTTGTCGGAGACGGAGAAGCGGCCGTTCATCGACGAGGCCAAGCGGCTGCG
AGCGCTGCACATGAAGGAACACCCGGATTATAAATACCGGCCCCGGCGGAAAACCAAGACGCTCATGAAGAAGGATAAGT
ACACGCTGCCGGGAGGGCTGCTCGCCCCGGGCGGCAACAGCATGGCGAGCGGGGTCGGGGTGGGCGCCGGCCTCGGCGCG
GGCGTGAACCAGCGCATGGACAGCTACGCGCACATGAACGGCTGGAGCAACGGCAGCTACAGCATGATGCAGGACCAGCT
GGGCTACCCGCAGCACCCGGGCCTCAACGCGCACGGCGCCGCTCAGATGCAGCCCATGCACCGCTACGACGTGAGCGCCC
TGCAGTACAACTCCATGACCAGCTCGCAGACCTACATGAACGGCTCGCCGACCTACAGCATGTCCTATTCGCAGCAGGGC
ACCCCTGGCATGGCTCTTGGCTCCATGGGCTCGGTGGTCAAGTCCGAGGCCAGCTCCAGCCCCCCCGTGGTTACCTCTTC
TTCCCACTCCAGGGCGCCCTGCCAGGCCGGGGACCTCCGGGACATGATCAGCATGTACCTCCCCGGCGCCGAGGTGCCGG
AGCCCGCCGCCCCCAGCAGACTTCACATGTCGCAGCACTACCAGAGCGGCCCGGTGCCCGGCACGGCCATTAACGGCACA
CTGCCCCTCTCGCACATGTGA

>ENSOANT00000007063.2|m.12847 ENSOANT00000007063.2|g.12847  ORF ENSOANT00000007063.2|g.12847 ENSOANT00000007063.2|m.12847 type:internal len:286 (+) ENSOANT00000007063.2:1-855(+) [Ornithorhynchus_anatinus]
AACCAGAAGAACAGCCCCGACCGGGTGAAGCGGCCCATGAACGCCTTCATGGTCTGGTCCCGCGGGCAGCGTCGGAAAAT
GGCCCAGGAGAACCCCAAGATGCACAACTCGGAGATCAGCAAGCGTCTGGGCGCCGAGTGGAAACTCTTGTCGGAGGCGG
AGAAGCGGCCCTTCATCGACGAGGCCAAGCGGCTGCGGGCCCTGCACATGAAGGAGCACCCGGATTATAAATACCGGCCG
CGGCGGAAAACCAAGACGCTGATGAAGAAGGATAAGTACACGCTGCCGGGGGGGCTGCTGGCCCCGGGAGGCACCGGCCT
GGCCGGCGGGGTCGGGGTCGGGGCCGGCCTGGCCGCCGGGGTCAACCAGAGGATGGACGGCTACGCGCACATGAACGGCT
GGACCAACGGCGGCTACGGCATGATGCAGGAGCAGCTCGGCTACCCGCAGCACCCGGGCCTCAACGCGCACAACGCTGCG
CCCATGCAGCCCATGCACCGCTACGACGTCAGCGCCCTGCAGTACAACTCCATGACCAGCTCGCAGACTTACATGAACGG
CTCGCCCACCTACAGCATGTCTTACTCGCAGCAAGGGACCCCCGGCATGGCGCTGGGCTCCATGGGCTCCGTCGTCAAGT
CGGAGTCCAGCTCCAGCCCCCCCGTCGTCACCTCGTCCTCCCACTCCAGGGCGCCCTGCCAGGCCGGGGACCTCCGGGAC
ATGATCAGTATGTATCTCCCGGGGGCCGAAGTGCCGGAGCCCGCGGCCCCCAGCAGACTGCACATGTCCCAACACTATCA
GAGCGCTCCCGTCCCCGGCACAGCCATTAACGGCACCCTCCCGCTGTCGCACATG

>ENSOCUT00000011134.2|m.22651 ENSOCUT00000011134.2|g.22651  ORF ENSOCUT00000011134.2|g.22651 ENSOCUT00000011134.2|m.22651 type:3prime_partial len:319 (+) ENSOCUT00000011134.2:1-954(+) [Oryctolagus_cuniculus]
ATGTACAACATGATGGAGACCGAGCTGAAGCCGCCGGGCCCGCAGCAGACTTCGGGGGGCGGCGGCGGCGGCGGCGGCGC
GGCGGCGGCGGCGGGCGGCAACCAGAAGAACAGCCCGGACCGCGTCAAGCGGCCCATGAACGCCTTCATGGTGTGGTCCC
GCGGGCAGCGGCGCAAGATGGCCCAGGAGAACCCCAAGATGCACAACTCGGAGATCAGCAAGCGTCTGGGCGCCGAGTGG
AAACTTTTGTCGGAGACGGAGAAGCGGCCGTTCATCGACGAGGCCAAGCGGCTGCGAGCGCTGCACATGAAGGAGCACCC
GGATTATAAATACCGGCCCCGGCGGAAAACCAAGACGCTCATGAAGAAGGATAAGTACACGCTGCCCGGCGGGCTGCTGG
CCCCCGGCGGCAACAGCATGGCGAGCGGGGTCGGGGTGGGCGCCGGCCTGGGCGCGGGCGTGAACCAGCGCATGGACAGC
TACGCGCACATGAACGGCTGGAGCAACGGCAGCTACAGCATGATGCAGGACCAGCTGGGCTACCCGCAGCACCCGGGCCT
CAACGCGCACGGCGCCGCGCAGATGCAGCCCATGCACCGCTACGACGTGAGCGCGCTGCAGTACAACTCCATGAGCAGCT
CGCAGACCTACATGAACGGCTCTCCCACCTACAGCATGTCCTACTCGCAGCAGGGCACCCCCGGCATGGCGCTCGGCTCC
ATGGGCTCGGTGGTCAAGTCCGAGGCCAGCTCCAGCCCCCCCGTGGTTACCTCTTCCTCCCACTCCAGGGCGCCCTGCCA
GGCCGGGGACCTCCGGGACATGATCAGCATGTACCTCCCCGGCGCCGAAGTGCCCGAGCCCGCCGCCCCCAGCAGACTCC
ACATGTCCCAGCACTACCAGAGCGGCCCGGTGCCTGGCACGGCCATTAACGGCACACTGCCCCTCTCGCACATG

>ENSPPYT00000016670.1|m.38571 ENSPPYT00000016670.1|g.38571  ORF ENSPPYT00000016670.1|g.38571 ENSPPYT00000016670.1|m.38571 type:complete len:320 (+) ENSPPYT00000016670.1:1-960(+) [Pongo_abelii]
ATGTACAACATGATGGAGACGGAGCTGAAGCCGCCGGGCCCGCAGCAAACTTCGGGGGGCGGCGGCGGCGGCGGTAACTC
CACCGCGGCGGCGGCCGGCGGCAACCAGAAGAACAGCCCGGACCGCGTCAAGCGGCCCATGAATGCCTTCATGGTGTGGT
CCCGCGGGCAGCGGCGCAAGATGGCCCAGGAGAACCCCAAGATGCACAACTCGGAGATCAGCAAGCGCCTGGGCGCGGAG
TGGAAACTTTTGTCGGAGACGGAGAAGAGGCCGTTCATCGACGAGGCTAAGCGGCTGCGAGCGCTGCACATGAAGGAGCA
CCCGGATTATAAATACCGGCCGCGGCGGAAAACCAAGACGCTCATGAAGAAGGATAAGTACACGCTGCCCGGCGGGCTGC
TGGCCCCCGGCGGCAACAGCATGGCGAGCGGGGTCGGGGTGGGCGCCGGCCTGGGCGCGGGCGTGAACCAGCGCATGGAC
AGTTACGCGCACATGAACGGCTGGAGCAACGGCAGCTACAGCATGATGCAGGACCAGCTGGGCTACCCGCAGCACCCGGG
CCTCAATGCGCACGGCGCAGCGCAGATGCAGCCCATGCACCGCTACGACGTGAGCGCCCTGCAGTACAACTCCATGACCA
GCTCGCAGACCTACATGAACGGCTCGCCAACCTACAGCATGTCCTACTCGCAGCAGGGCACCCCTGGCATGGCTCTTGGC
TCCATGGGTTCGGTGGTCAAGTCCGAGGCCAGCTCCAGCCCCCCTGTGGTTACCTCTTCCTCCCACTCCAGGGCGCCCTG
CCAGGCCGGGGACCTCCGGGACATGATCAGCATGTATCTCCCCGGCGCCGAGGTGCCGGAACCCGCCGCCCCCAGCAGAC
TTCACATGTCCCAGCACTACCAGAGCGGCCCGGTGCCCGGCACGGCCATTAACGGCACACTGCCCCTCTCACACATGTGA

>ENSSSCT00000046496.1|m.47762 ENSSSCT00000046496.1|g.47762  ORF ENSSSCT00000046496.1|g.47762 ENSSSCT00000046496.1|m.47762 type:complete len:320 (+) ENSSSCT00000046496.1:1-960(+) [Sus_scrofa]
ATGTACAACATGATGGAGACGGAGCTGAAGCCGCCCGGCCCGCAGCAAACTTCAGGGGGCGGCGGCGGCGGTGGCAACTC
TACTGCTGCGGCGGCGGGCGGCAACCAGAAGAACAGCCCAGACCGAGTTAAGCGGCCCATGAACGCTTTCATGGTGTGGT
CCCGAGGGCAGCGGCGCAAGATGGCCCAAGAGAACCCCAAGATGCACAACTCGGAGATCAGCAAACGGCTGGGCGCCGAG
TGGAAACTTTTGTCGGAGACGGAGAAGCGGCCGTTCATCGACGAGGCCAAGCGGCTGCGAGCGCTGCACATGAAGGAGCA
CCCGGATTATAAATACCGGCCCCGGCGGAAAACCAAGACGCTCATGAAGAAGGATAAGTACACACTGCCCGGAGGGCTGC
TGGCCCCGGGAGGCAACAGCATGGCGAGCGGGGTCGGGGTGGGCGCCGGCCTCGGCGCGGGCGTGAACCAGCGCATGGAC
AGCTACGCGCACATGAATGGCTGGAGCAACGGCAGCTACAGCATGATGCAGGACCAGCTGGGCTATCCGCAGCACCCGGG
CCTCAATGCGCACAGCGCGGCTCAGATGCAGCCCATGCACCGCTACGACGTGAGCGCCCTGCAGTACAACTCCATGACCA
GCTCGCAGACCTACATGAACGGCTCGCCCACCTACAGCATGTCCTACTCGCAGCAGGGCACCCCTGGCATGGCGCTCGGT
TCCATGGGCTCAGTGGTCAAGTCCGAGGCGAGCTCCAGCCCCCCCGTGGTTACCTCTTCTTCCCACTCCAGGGCGCCCTG
CCAGGCCGGGGACCTACGGGACATGATCAGCATGTACCTCCCCGGCGCTGAGGTGCCAGAGCCCGCCGCCCCCAGCAGAC
TTCACATGTCCCAGCACTACCAGAGCGGCCCGGTGCCCGGCACGGCCATCAACGGTACACTGCCTCTCTCTCACATGTGA

>ENSTTRT00000004850.1|m.38710 ENSTTRT00000004850.1|g.38710  ORF ENSTTRT00000004850.1|g.38710 ENSTTRT00000004850.1|m.38710 type:complete len:315 (+) ENSTTRT00000004850.1:1-945(+) [Tursiops_truncatus]
ATGTACAACATGATGGAGACGGAGCTGAAGCCGCCGGGCCCGCAGCAAACTTCGGGGGGCGGCGGCGGCAACTCCACCGC
GGCGGCGGCGGGCGGCAACCAGAAGAACAGCCCGGACCGCGTCAAGCGGCCCATGAACGCCTTCATGGTGTGGTCCCGCG
GGCAGCGGCGCAAGATGGCCCAAGAGAACCCCAAGATGCACAACTCGGAGATCAGCAAGCGCCTGGGCGCCGAGTGGAAA
CTTTTGTCGGAGACGGAGAAGCGGCCGTTCATCGACGAGGCCAAGCGGCTGCGAGCGCTGCACATGAAGGAACACCCGGA
TTATAAATACCGGCCCCGGCGGAAAACCAAGACGCTCATGAAGAAGGATAAGTACACGCTGCCGGGAGGGCTGCTCGCCC
CGGGCGGCAACAGCATGGCGAGCGGGGTCGGGGTGGGCGCCGGCCTCGGCGCGGGCGTGAACCAGCGCATGGACAGCTAC
GCGCACATGAACGGCTGGAGCAACGGCAGCTACAGCATGATGCAGGACCAGCTGGGCTACCCGCAGCACCCGGGCCTCAA
CGCGCACGGCGCCGCTCAGATGCAGCCCATGCACCGCTACGACGTGAGCGCCCTGCAGTACAACTCCATGACCAGCTCGC
AGACCTACATGAACGGCTCGCCGTACAGCATGTCCTATTCGCAGCAGGGCCCTGGCATGGCTGGCTCCATGGGCTCGGTG
GTCAAGTCCGAGGCCAGCTCCAGCCCCCCCGTGGTTACCTCTTCTTCCCACTCCAGGGCGCCCTGCCAGGCCGGGGACCT
CCGGGACATGATCAGCATGTACCTCCCCGGCGCCGAGGTGCCGGAGCCCGCCGCCCCCAGCAGACTTCACATGTCGCAGC
ACTACCAGAGCGGCCCGGTGCCCGGCACGGCCATTAACGGCACACTGCCCCTCTCGCACATGTGA

>SOX2|ENSG00000181449 [cellage_279]
ATGTACAACATGATGGAGACGGAGCTGAAGCCGCCGGGCCCGCAGCAAACTTCGGGGGGCGGCGGCGGCAACTCCACCGC
GGCGGCGGCCGGCGGCAACCAGAAAAACAGCCCGGACCGCGTCAAGCGGCCCATGAATGCCTTCATGGTGTGGTCCCGCG
GGCAGCGGCGCAAGATGGCCCAGGAGAACCCCAAGATGCACAACTCGGAGATCAGCAAGCGCCTGGGCGCCGAGTGGAAA
CTTTTGTCGGAGACGGAGAAGCGGCCGTTCATCGACGAGGCTAAGCGGCTGCGAGCGCTGCACATGAAGGAGCACCCGGA
TTATAAATACCGGCCCCGGCGGAAAACCAAGACGCTCATGAAGAAGGATAAGTACACGCTGCCCGGCGGGCTGCTGGCCC
CCGGCGGCAATAGCATGGCGAGCGGGGTCGGGGTGGGCGCCGGCCTGGGCGCGGGCGTGAACCAGCGCATGGACAGTTAC
GCGCACATGAACGGCTGGAGCAACGGCAGCTACAGCATGATGCAGGACCAGCTGGGCTACCCGCAGCACCCGGGCCTCAA
TGCGCACGGCGCAGCGCAGATGCAGCCCATGCACCGCTACGACGTGAGCGCCCTGCAGTACAACTCCATGACCAGCTCGC
AGACCTACATGAACGGCTCGCCCACCTACAGCATGTCCTACTCGCAGCAGGGCACCCCTGGCATGGCTCTTGGCTCCATG
GGTTCGGTGGTCAAGTCCGAGGCCAGCTCCAGCCCCCCTGTGGTTACCTCTTCCTCCCACTCCAGGGCGCCCTGCCAGGC
CGGGGACCTCCGGGACATGATCAGCATGTATCTCCCCGGCGCCGAGGTGCCGGAACCCGCCGCCCCCAGCAGACTTCACA
TGTCCCAGCACTACCAGAGCGGCCCGGTGCCCGGCACGGCCATTAACGGCACACTGCCCCTCTCACACATGTGA
