# Supplementary material for: A multidimensional systems biology analysis of cellular senescence in aging and disease
Source: Genome Biol. 2020 Apr 7;21:91. doi: 10.1186/s13059-020-01990-9 (PMC7333371; doi:10.1186/s13059-020-01990-9)
Supplement: Supplementary file 3 — 271 CellAge orthogroups. Directory containing FASTA files of CellAge orthogroups. [file 13059_2020_1990_MOESM3_ESM.zip › SI Cellage_Orthologous-Groups/ENSG00000110921.fa]

>bmy_08290 [Balaena_mysticetus]
ATGGAGTCCCGGAGCGGCTCGGGCTCGGGAGCAGAGGGCCTGTGGCGACAGGCCCTCTCACCCACCCGCTTGCACTTGTT
TGCCCATGTGACAGAGCAAGGTGACGTCACAGCACTCACCCCGGAGCAAGTGGAGAAGCTGAAGGAGGTGGCGGGCTTCC
CCGAGGACTGTGCCGACCACGAGCACCTGGCTGTGCTGTCCTTCCTTTACCTGTACCTGTCCGTCTGCCAGAGTCAGAGA
GCCCTGCCCAACCTGGACGTCACCGTGTGGTCGGAGCTGCCCACTGGGGCXGGCCTCGGCTCCAGTGCCGCCTACTCCGT
GTGTTTGGCGGCTGCCCTCCTGACTGCGTGCAAGGAGATCCCAAACCCGCTGAAGGATGGCGAGGCCGCCAGCAGGTGGA
CCGAGGACAACTTGGAACTAATTAACAAGTGGGCCTTCCAGGGGGAGAGGGTGATTCACGGGAACCCCTCCGGAGTGGAC
AACGCCGTCAGCACCTGGGGAGGAGCGCTCCGATACCAGCAAGGGAAGATTTCATCCTTAAAGAGGCCACCAGCTCTGAA
GATCCTGCTGATCAACACCAAGGTCCCCCGCAGCACCAAGGCCCTGGTGGCCGGCGTCAGGAGCAGGCTGCTGAAGTTCC
CAGAGATCGTGGCCCCCCTCCTGACCTCCATAGACGCCATTTCCCTGGAGTGCGAGCGGGTGCTGGGGGAGATGGCGGCG
GCCCCGGCCCCAGAGCACTACCTCGTGCTGGAGATTTTGGATCAGAATGTGACAGATCTGGAGCGGCCAGAGGTGGAGGC
CATGAAGCAGGCGCTGACCAGCTGTGGGTTTGACTGCTGGGAAACCAGCATCGGTGCCCCTGGTGTCTCCGTCCACACAG
CCGCCTCCCTGGACGCCCCTGTCCGGCAAGCCCTGGATGGCCTCTGA

>lcl|AC_000174.1_cds_NP_001015528.1_30613|m.35110 lcl|AC_000174.1_cds_NP_001015528.1_30613|g.35110  ORF lcl|AC_000174.1_cds_NP_001015528.1_30613|g.35110 lcl|AC_000174.1_cds_NP_001015528.1_30613|m.35110 type:complete len:397 (+) lcl|AC_000174.1_cds_NP_001015528.1_30613:1-1191(+) [Bos_taurus]
ATGTTGTCAGAAGTCCTGCTGGTGTCCGCTCCAGGGAAAGTCATTCTGCATGGAGAGCATGCCGTGGTCCATGGCAAGGT
AGCACTAGCAGTGGCCTTGAACTTGAGAACATTTCTCCGGCTTCAGCCCCACAGCAATGGGAGAGTGGGCCTCAACTTAC
CAAACATTGGCGTCAGGAGGGCCTGGGACGTGGCCAGCCTTCAGCTGCTGGACACCAGCTTTCTGGGGCACGGTGACAGC
GCAGCGCTCACTGCGAAGCACGTGGAGAAGCTGAAGGAGGTGGCGGGCTTCCCCAAGGACTGTGTGGATCCTGAGCACCT
GGCCGTGCTGGCCTTCCTCTACTTGTACCTGTCTATCTGCCAGAGTCAGAGAGCCCTGCCCAGCCTGGACATCACTGTAT
GGTCGGAGCTGCCCACTGGGGCCGGGCTGGGCTCCAGTGCCGCCTACTCCGTGTGTTTGGCAGCTGCCCTCCTGACCGCG
TGCGAGGAGATCCCAAACCCGCTGAAGGATGGGGAGGCTGCCGGCAGGTGGACCGAGGAGAACTTGGAGTTAATTAACAA
GTGGGCCTTCCAGGGGGAGAGGGTGATTCACGGGAACCCGTCCGGAGTGGACAACGCCGTCAGCACCTGGGGAGGAGCAC
TCCGATACCAGCAAGGGAAGATTTCATCTTTAAAGAGGCCACCGGTTCTGAAGATCCTGCTGATCAACACCAAAGTGCCT
CGCAGCACCAAGGTCCTGGTGGCCAATGTCAGGAGCCGGCTACTGAAGTTCCCTGAGATCGTGGCCCCTCTCCTGACCTC
CATAGACGCCATCTCCCTGGAGTGCGAGCGGGTGCTGGGGGAGATGGCGGCGGCCCCCACTCCAGAGCACTACCTCACGC
TGGAGGAGCTCATCGACATGAACCAGCACCATCTGAATGCCCTCGGTGTGGGCCATGCCTCGCTGGACCAGCTGTGCCAG
GTGACCACAGCCCACGGACTGCACAGCAAGCTCACTGGCGCGGGCGGCGGGGGCTGTGGCATCACGCTCCTCAGGCCAGA
TGTGGAGCGGCCGGCGGTAGAGGCCACGAAGCGGGCGCTGAGCGGCTGTGGCTTTGACTGCTGGGAAACCAGCGTTGGTG
CCCCCGGTGTCTCTGTCCACACGGCCGCCTCCCTGGATGCCTCTGTCCAGCAAGGCCTGGACAGCCTCTGA

>ENSCJAT00000074646.1|m.29051 ENSCJAT00000074646.1|g.29051  ORF ENSCJAT00000074646.1|g.29051 ENSCJAT00000074646.1|m.29051 type:complete len:397 (+) ENSCJAT00000074646.1:1-1191(+) [Callithrix_jacchus]
ATGTTGTCAGAAGTCCTACTGGTGTCTGCTCCAGGAAAAGTCATCCTTCATGGAGAACATGCCGTGGTACATGGCAAGGT
AGCACTGGCTGTGGCCTTGAACTTGAGAACATTCCTCCGGCTTCAACCCCACAGCAGTGGGAAAGTGGATCTCAGTTTAC
CCAACATTGGTATCAAGCGGTCCTGGGATGTGGCCAGGCTTCAGCTACTGGACACAAGCTTTCTGGAGCAAGGTGATGTC
ACAGCGCCTACCCCAGAGCAAGTGGAGAAGCTGAAGGAGGTTGCGGGCTTGCCTGACGACTGTGCTGTCACCAAGCGCCT
GGCTGTGCTGACCTTTCTTTACTTATACCTGTCCATCTTCCGGAAGCAGAGGACCCTGCCGAGCCTGGATGTGGTGGTGT
GGTCGGAGTTGCCCCCCGGGGCGGGCTTGGGCTCCAGCGCCGCCTACTCGGTGTGTCTGGCAGCGGCCCTCCTGACCGTG
TGTGAGGAGATCCCAAACCCGCTGAAGGATGGGGAGCACATCAACAGGTGGACCAAGGAGGATTTGGAGCTCATTAACAA
GTGGGCCTTCCAGGGGGAGAGAGTGATTCACGGGAACCCCTCCGGAGTGGACAATGCTGTCAGCACCTGGGGAGGAGCCC
TCCGATACCAACAAGGGAAGATTGCATCCTTAAAGAGGCCGCCGGCTCTCCAGATCCTGCTGACCAACACCAGAGTCCCT
CGCAGTACCAAGGCCCTCGTGGCTGGCGTCAGAAACAGGCTGCTCAAGTTCCCAGAGATCGTGGCCCCACTCCTGACCTC
GATAGACGCCATCTCCTTGGAGTGTGAGCGCGTGCTGGGAGAGATGGGGGAGGCCCCAGCCCTGGAGCAATACCACGTGC
TGGAAGAGCTCATTGACATGAACCAGCACCATCTGAATGCCCTCGGCGTGGGCCACGCCTCTCTGGACCAGCTCTGCCAG
GTGACCAGGGCCCACGGACTGCACAGCAAGCTGACTGGTGCAGGTGGCGGTGGCTGTGGCATCACACTCCTCAAGCCAGG
GTTGGAGCAGCCAGAGGTGGAGGCCACGAAGCAGGCCCTGACCAGCTGTGGGTTTGACTGCTGGGAAACCAGTGTTGGTG
CCCCAGGTGTCTCCGTCCATTCAGCCACCTCTCTGGAAAGCCGAGTCCGGCAGGCCCTGGATGGCCTCTGA

>ENSCAFT00000017236.3|m.30666 ENSCAFT00000017236.3|g.30666  ORF ENSCAFT00000017236.3|g.30666 ENSCAFT00000017236.3|m.30666 type:3prime_partial len:446 (+) ENSCAFT00000017236.3:1-1335(+) [Canis_familiaris]
ATGCTGTCAGAAGTCCTGCTGGTGTCCGCCCCAGGGAAAGTCATCCTTCATGGAGAGCATGCCGTGGTCCATGGCAAGAT
AGCCCTGGCTGTGGCCTTGAACTTGAGAACATTCCTCCGGCTTCAGCCCCACAGCAATGGGAAAATGTGCCTCAACTTGC
CGAACATTGGCGTCAAGCGGGCCTGGGATGTGGCCAGGCTTCAGCTGCAGGACACAAGCTTTCTGGAGCCAGGGAACGCC
ACGGGGGACGCCGCAGCGCCCACCTCAGAGCAAGTGGAGAAGCTGAAGGAGGTGGCAGGCATCCCCAAGGATGGCGCCGA
CCCCGAGTGTCTGGCTGTGCTGGCTTTCCTTTACCTGTACCTGTCCATCTGCCGGAAGCAGAGGACCCTGCCCAGCCTGG
ATATCACGGTGTGGTCAGAGCTGCCCACGGGGGCTGGCCTGGGCTCCAGCGCCGCCTACTCTGTGTGTCTGGCAGCTGCT
CTCCTGACCGCGTGCGAGGCGATTCCAAACCCGCAGAACAATGGCGAGTCCGCTAGCAGGTGGACCATGGAGGATTTGGA
ATTAATTAACAAGTGGGCCTTCCAAGGGGAGAGAATGATTCATGGGAACCCCTCTGGAGTGGACAACACCATCAGCACTT
GGGGAGGAGCACTCCGATACCAACAAGGAAAGATCTCATCCATAAAGAGGCTGCCGGCTCTGAAGATCCTGCTGACCAAC
ACCAAAGTCCCTCGCAGCACCAAGGCTCTCGTGGCCAGCGTCAGGAGCAGGCTACTTAAGTTCCCTGAGATCGTGGCCCC
CCTGCTGACATCTATAAACGCTATTTCCCTGGAATGCGAGCGGACACTGGAGGAGATGGCTTCGGCCCCAGCCCCAGAGC
ACTACCTCGTGCTGGAAGAGCTCATCGACATCAACCAGCACCATCTGAATGCCCTCGGCGTGGGCCATGCCTCGCTGGAC
CAGCTGTGCCAGGTGACCATGGCCCATGGACTGCACAGCAAGCTCACTGGTGCGGGCGGCGGTGGCTGTGGCATTACACT
TCTCAGGCCAGATCTGGAGCAGCCGAAGGTAGAGGCCATGAAGCAGGCTCTGACCAGCTGCGGGTTTGACTGCTGGGAGA
CCAGGATCGGGGCCCCCGGCATCTCCATCCGGCTGCCTCCCTGGACACGCAGGTGCAGCGAGCCCTGGATGGCCTCTGAG
ATGAGCCCGCCCGCTGCAGCCCCACCAAGAAGCCCCTCCTGGAGTATTCCGGGTGCCAGAGTCCACCTCTGCTGGCCACG
GGCCGCAGCCCTGCGTGACGGCCTTCCCAGCAGCCGCACCCCTCCAGGCCCAGCA

>ENSCCAT00000021053.1|m.5483 ENSCCAT00000021053.1|g.5483  ORF ENSCCAT00000021053.1|g.5483 ENSCCAT00000021053.1|m.5483 type:complete len:347 (+) ENSCCAT00000021053.1:1-1041(+) [Cebus_capuchinus]
ATGTTGTCAGAAGTCCTACTGGTGTCTGCTCCGGGGAAAGTCATCCTTCATGGAGAACATGCCGTGGTACATGGCAAGCA
AGGTGATGTCACAGCGCCCACCCCAGAGCAAGTGGAGAAGCTGAAGGAGGTTGCGGGCTTGCCTGACGACTGTGCCGTCA
CCGAGCGCCTGGCTGTGCTGGCCTTTCTTTACTTATACCTGTCCATCTTCCGGAAGCAGAGGACCCTGCCGAGCCTGGAT
GTGGTAGTGTGGTCGGAGCTGCCCCCCGGGGCGGGCTTGGGCTCCAGCGCCGCCTACTCGGTGTGTCTGGCAGCGGCCTT
CCTGACCATGTGTGAGGAGATCCCAAACCCGCTGAAGGATGGGGAGCACATCAACAGGTGGACCAAGGAGGATTTGGAGC
TCATTAACAAGTGGGCCTTCCAGGGGGAGAGAGTGATTCACGGGAACCCCTCCGGAGTGGACAATGCTGTCAGCACCTGG
GGAGGAGCCCTCCGATACCAACAAGGGAAGATTTCATCCTTAAAGAGGCCGCCGGCTCTCCAGATCCTGTTGACCAACAC
CAAAGTCCCTCGCAGTACCAAGGCCCTCGTGGCTGGCGTCAGAAACAGGCTGCTCAAGTTCCCAGAGATCGTGGCCCCAC
TCCTGACCTCGATAGATGCCATCTCCCTGGAGTGTGAGCGCGTGCTGGGAGAGATGGGGGAGGCCCCAGCCCTGGAGCAG
TACCTCGTGCTGGAAGAGCTCATTGACATGAACCAGCACCATCTGAATGCCCTCGGCGTGGGCCACGTCTCTCTGGACCA
GCTCTGCCAGGTGACCAGGGCCCACGGACTGCACAGCAAGCTGACTGGTGCAGGTGGCGGTGGCTGTGGCATCACACTCC
TCAAGCCAGGGCTGGAGCAGCCAGAGGTGGAGGCCACGAAGCAGGCCCTGACCAACTGTGGCTTTGACTGCTGGGAAACC
AGCATCGGTGCCCCCGGTGTCTCCGTCCACTCAGCCACCTCTCTGGACAGCCGAGTCCGGCAGGCCCTGGATGGCCTCTG
A

>ENSDNOT00000040429.1|m.8337 ENSDNOT00000040429.1|g.8337  ORF ENSDNOT00000040429.1|g.8337 ENSDNOT00000040429.1|m.8337 type:complete len:405 (+) ENSDNOT00000040429.1:1-1215(+) [Dasypus_novemcinctus]
ATGTTGTCAGAAGTCCTGCTGGTGTCTGCTCCAGGGAAAGTCATCCTTCACGGAGAGCATGCCGTGGTGCATGGCAAGGC
AGCATTGGCTGTGGCCTTGAACTTGAGAACATTCCTCCGGCTTCAGCCCCGTAGCAATGGGAAAGTGAGCCTCAACTTAC
CAAATACTGGCATCAAGCAGGCCTGGGATGTGGCCAGGCTTCAGCTGCTGGACACGAGCTTTCTGGATAAGTACAGGGAG
GAGAAGCCAGAACAAGGTGACATCCCAGCGCCCACCGCAGAGCAAGTGGAGAAGCTGAAGGAGGTGGCAGGCTTCCCTGT
GGACTGTGCCACCACCGAGCACCTGGCCGTGCTGGCCTTCCTTTACTTGTACCTGTCCATCTGCCGGAAGCAGAGGGCCC
TGCCCAGCCTGGACATCACGCTGTGGTCGGAGCTGCCCACTGGGGCAGGCTTGGGCTCCAGCGCTGCCTACTCAGTGTGC
GTGGCGGCTGCCTTGCTGACCGCGTGTGAGGAGATCCCAAACCCCCTGAAGGACGGACATCACACCAACAGGTGGACCGG
AGAGGACTTGGAACTAATTAACAGGTGGGCCTTCCAGGGGGAAAGGGTGATTCACGGGAACCCTTCTGGAGTGGACAACG
CTGTCAGCACCTGGGGAGGAGCCCTCCGATACCAACAAGGGAAGATTTCACCTTTAAAGAGGCCGCCGCCTCTGAAGATC
CTGCTGACCAACACCAAGGTCCCTCGCAGCACCAAGGCCCTGGTGGCCGGCGTCAGGAGCAGGCTGACCAAGTTCCCAGA
GATCGTGGCCCCCCTCCTGACCTCCATAGATGCCATCTCCGTGGAGTGTGAGCGGGTGCTGGGAGAGATGGCCACCGACC
CGGTCCCGGAGCAGTACCTCGTGCTGGAAGAGCTCATCGACATGAACCAGCACCATCTGAATGCCCTCGGCGTGGGCCAC
GCCTCACTGGACCGGCTGTGCCAGGTGACCACAGCCCGCGGGCTGCACAGCAAGCTCACGGGCGCAGGCGGCGGCGGCTG
CGGCATCACCCTCCTCAAGCCAGATCTGGAGCGGCTGGAGGTGGAGGCCACCAAGCAGGCCCTGACCGACTGCGGGTTTG
ACTGCTGGGAAACCAACATCGGGGCCCCTGGAGTCTCCACCCACTCGGCCGCCTCCCTGGACACCCACGTCCAGCAAGCC
CTGGATGGCCTCTGA

>lcl|NW_004558739.1_cds_XP_004709705.1_14116|m.29268 lcl|NW_004558739.1_cds_XP_004709705.1_14116|g.29268  ORF lcl|NW_004558739.1_cds_XP_004709705.1_14116|g.29268 lcl|NW_004558739.1_cds_XP_004709705.1_14116|m.29268 type:complete len:343 (+) lcl|NW_004558739.1_cds_XP_004709705.1_14116:1-1029(+) [Echinops_telfairi]
ATGTCGTCGGTCACGGGCCCAGCGGTGTTCTTGGACAGAGTGTGCGCTGGCCAGACCCCAAAGCCGGGGGACGTGGAGGC
GCCCACCCCCGAACAAGTGGAGAAACTGAAGGAGGTGGTGGCCTTCCCGGAGGACTGCAAGGGCAGCGAGCACCTGGCTG
TGCTGGCCTTCCTCTACCTGTACCTGTCCATCTGCCGGAAGCAGAGGACCCTGCCAAGCCTGGATGTGTCCGTGTGGTCA
GAGCTGCCCACCGGGGCGGGCCTGGGCTCCAGCGCAGCCTATGCAGTGTGTCTGGCCGCTGCCCTGCTGACCGCCTGTGA
GCAGATCCCCAACCCGCTGCGGGACGGCGAACACGCCAGCAGATGGGCCACAGAGGATTTGGAGTTCATTAACAAGTGGG
CCTTCCAGGGGGAGAGGGTGATCCACGGGAACCCCTCCGGAGTGGACAATGCTGTCAGTACCTGGGGAGGAGCGCTCCGA
TACCAGCGAGGACAGATGACACCGTTAAAGAGGCCCCCGGCTTTGAAGATCTTGTTGACCAACACCCAAGTGCCCCGCAG
CACCAAGGCTCTCGTGGCCAACGTCAGGAGCAGGCTGATCAAGTTCCCCAAGATCGTGGCCCCTCTCCTCGACTCAATGG
ACGCCATCTCCCTGGAGTGCGAGCGGGTGCTGGGGGAGACAACGGAGGCAGGCCTGGCCCCGGAGCAGTACCGCATGCTC
GAAGAACTGATTGACATGAACCAGCACCACCTGAATGCCCTTGGGGTGGGCCACACCTCACTGGACCAGCTGTGCCAGGT
GACCAGGGCCCAGGGACTGCACAGCAAGCTCACTGGAGCGGGCGGCGGCGGCTGTGGCATCACACTCCTCAGACCAGATG
TGGGGCAGCCAACGGTGGAGGTCACCAAGCAGGCCCTGGCCGGCTGTGGGTTTGACTGCTGGGAGACCAGCATCGGTGCC
CCGGGCGTCTCCATCCACCAGGCCGCCTCCCTGGATACCGCCATCAGGCAAGCCCTGAACGGCTTGTGA

>ENSECAT00000024824.1|m.38323 ENSECAT00000024824.1|g.38323  ORF ENSECAT00000024824.1|g.38323 ENSECAT00000024824.1|m.38323 type:5prime_partial len:402 (+) ENSECAT00000024824.1:1-1206(+) [Equus_caballus]
TTCTCAGGAGCTATGTTGTCGGAAGTGCTGCTGGTGTCGGCTCCCGGGAAAGTCATCCTCCACGGAGAGCATGCTGTGGT
CCATGGCAAGGTAGCACTGGCTGTGGCCTTGAACTTGAGGACATTCCTCCGGCTTCAACCCCACAGCACTGGGAAAGTAG
GCCTTAACTTGCCAAACATTGGCATCAAGCAGGCCTGGGATGTGGCCAGCCTTCAGCTGCTGGACACGAGCTTTCTGGAG
CAAGGTGACATCACAGCGCTGACCCCGGAGCAAGTGGAGAAGCTGAAGGAGGTGGCGGGCTGCCCCGAGGACTGTGCCAA
TGACCATAAATGGCTGGCTGTGCTGGCCTTCCTTTTTTTGTACCTGTCCATCTGCCGGAAACAGAGGGCCCTGCCCAGCC
TGGACGTCACTGTGTGGTCGGAGCTGCCCCCCGGGGCCGGCTTGGGCTCCAGTGCTGCGTACTCCGTGTGTCTGGCAGCC
GCCTTCCTAGCTGCGTGTGAGGAGATCCCAAACCCGCTGAAGGATGGGGAGCCCACCAGCAGGTGGACCGAGGAGGACCT
GGAATTAATTAACAAGTGGGCCTTCCAGGGGGAGAGAGTGATTCACGGGAACCCCTCCGGAGTGGACAACACTGTCAGCA
CCTGGGGAGGAGCGCTCCGGTACCAGCAAGGCAAGATTTCCTCCTTAAAGAGGCCACCGGCTCTGAAGATCTTGCTGACC
AACACCAAAGTCCCCCGCAGCACCAAGGCTCTGGTGGCCGGCGTCAGGAACAGGCTGCTCAAGTTCCCAGAGATCGTGGC
CCCCGTCCTGACCTCCATAGAAGCCATCTCCCTGGAGTGCGAGCGAGTGCTGGCGGAGATGGCGTCGGCCCCCACCCCGG
GACACTACCTCGTGCTGGAAGAGCTCATCGACATGAACCAGCACCATCTGAACGCCCTGGGTGTGGGCCACGCCTCGCTG
GACCAGCTCTGTCAGGTGACCACGGCCCATGGACTGCACAGCAAGCTCACTGGTGGGGGCGGCGGGGGCTGTGGCATCAC
GCTCCTCAGGCCAGATCTGCAGCGGCTGGAGGTGGAAGCCGCGAAGCAAGCGCTGACTGGCTGCGGGTTTGACTGCTGGG
AGACCAGCATCGGGGCGCCTGGTGTGTCCGTCCACGCGGCCACCTCCCTGGATGCCCCCATCTTGCAAGCCCTGGATGGC
ATCTGA

>ENSHGLT00000009317.1|m.15385 ENSHGLT00000009317.1|g.15385  ORF ENSHGLT00000009317.1|g.15385 ENSHGLT00000009317.1|m.15385 type:complete len:397 (+) ENSHGLT00000009317.1:1-1191(+) [Heterocephalus_glaber]
ATGTTGTCAGGAGTCCTGGTAGTGTCTGCTCCAGGGAAAGTCATCCTCCATGGAGAACATGCTGTGGTCCATGGCAAGGT
AGCACTGGCAGTGGCCTTAAATTTGAGAACATTCCTCAGGCTTGAACCCCACAGCAATGGGAAAGTGACCCTGAACTTAC
CAAACATTTGTACCAAGCAGACGTGGGATGTGACCAGCCTTCAGCTGCTGGACACAAGCTTTCTGGACCAAGGTGACATC
CCAGCGCCCACCGCAGAGCAAGTGGAGAAGCTGAAGGAAGTGGCAGGCGTCCCCCAGAACCGAGCCGTCCCCGAGCACCT
GGCTGTGCTGGCCTTCCTGTACTTGTACCTGGCCATCTGCAGGAAGCAGAGGGCCCTGCCGAGCCTGGACATTACCGTGT
GGTCTGAGCTGCCCCCTGGGGCGGGCTTGGGCTCCAGTGCCGCCTACTCTGTGTGCTTGGCAGCCACCCTCTTGACCATG
TGTGAGGACATCTCTAATCCACTGAAGGACGGGGACAGCGTCAGCAGGTGGCCCAAGGAGGATTTGGAGTTAATTAACCA
GTGGGCCTTCCGTGGGGAGAGGGTAATCCACGGGAATCCCTCTGGCGTGGACAATGCCATCAGCACCTGGGGAGGAGCCC
TCCGATACCAGCAGGGGAAGATTTCATCCTTAAACAGCCCCCCAGCTCTCCAGATCCTGCTAACCAACACCAAGGTCCCA
CGAAGCACCAAGGCCCTTGTGGCTGGCGTCAGGAACAGGCTGATCAAGTTTCCAGAGATCGTGAGCCCTGTCCTGACCTC
AATAGACGCCATATCCCGAGAGTGTGAGCGAGTGCTGGGGGAGATGGCAGCTGCCCCGGCCCTGGAGCAGTACCTCATCC
TGGAGGAGCTCATTGACATGAACCAGTACCTCCTGAATGCCCTCGGCGTGGGCCACACCTCTCTGGACCAGCTCTGCCAG
GTGGCCGGAGCCCATGGACTGCACAGCAAGCTCACTGGAGCAGGTGGCGGTGGCTGTGGCATCACGCTCCTGAGGCCAGA
TCTGGAGCGGGCCGAAGTGGAGGCTGCAAAGCAGGCGCTGACTGGCTGCGGTTTCAACTGCTGGGAGACCAGCATTGGGG
CCCCTGGCGTTTCCATCCACTTGGCCACCTCCCTGCACGATCCCATCTCCCAGGCCCTGGGTGGCCTCTGA

>ENST00000228510.7|m.1062 ENST00000228510.7|g.1062  ORF ENST00000228510.7|g.1062 ENST00000228510.7|m.1062 type:complete len:397 (+) ENST00000228510.7:1-1191(+) [Homo_sapiens]
ATGTTGTCAGAAGTCCTACTGGTGTCTGCTCCGGGGAAAGTCATCCTTCATGGAGAACATGCCGTGGTACATGGCAAGGT
AGCACTGGCTGTATCCTTGAACTTGAGAACATTCCTCCGGCTTCAACCCCACAGCAATGGGAAAGTGGACCTCAGCTTAC
CCAACATTGGTATCAAGCGGGCCTGGGATGTGGCCAGGCTTCAGTCACTGGACACAAGCTTTCTGGAGCAAGGTGATGTC
ACAACACCCACCTCAGAGCAAGTGGAGAAGCTAAAGGAGGTTGCAGGCTTGCCTGACGACTGTGCTGTCACCGAGCGCCT
GGCTGTGCTGGCCTTTCTTTACTTATACCTGTCCATCTGCCGGAAGCAGAGGGCCCTGCCGAGCCTGGATATCGTAGTGT
GGTCGGAGCTGCCCCCCGGGGCGGGCTTGGGCTCCAGCGCCGCCTACTCGGTGTGTCTGGCAGCAGCCCTCCTGACTGTG
TGCGAGGAGATCCCAAACCCGCTGAAGGACGGGGATTGCGTCAACAGGTGGACCAAGGAGGATTTGGAGCTAATTAACAA
GTGGGCCTTCCAAGGGGAGAGAATGATTCACGGGAACCCCTCCGGAGTGGACAATGCTGTCAGCACCTGGGGAGGAGCCC
TCCGATACCATCAAGGGAAGATTTCATCCTTAAAGAGGTCGCCAGCTCTCCAGATCCTGCTGACCAACACCAAAGTCCCT
CGCAATACCAGGGCCCTTGTGGCTGGCGTCAGAAACAGGCTGCTCAAGTTCCCAGAGATCGTGGCCCCCCTCCTGACCTC
AATAGATGCCATCTCCCTGGAGTGTGAGCGCGTGCTGGGAGAGATGGGGGAAGCCCCAGCCCCGGAGCAGTACCTCGTGC
TGGAAGAGCTCATTGACATGAACCAGCACCATCTGAATGCCCTCGGCGTGGGCCACGCCTCTCTGGACCAGCTCTGCCAG
GTGACCAGGGCCCGCGGACTTCACAGCAAGCTGACTGGCGCAGGCGGTGGTGGCTGTGGCATCACACTCCTCAAGCCAGG
GCTGGAGCAGCCAGAAGTGGAGGCCACGAAGCAGGCCCTGACCAGCTGTGGCTTTGACTGCTTGGAAACCAGCATCGGTG
CCCCCGGCGTCTCCATCCACTCAGCCACCTCCCTGGACAGCCGAGTCCAGCAAGCCCTGGATGGCCTCTGA

>ENSLAFT00000035162.1|m.24884 ENSLAFT00000035162.1|g.24884  ORF ENSLAFT00000035162.1|g.24884 ENSLAFT00000035162.1|m.24884 type:complete len:410 (+) ENSLAFT00000035162.1:1-1230(+) [Loxodonta_africana]
ATGTTGTCGGAGGTCTTGATGGTGTCTGCGCCAGGGAAAGTCATCCTTCATGGAGAGCATGCTGTGGTCCATGGCAAGGT
AGCACTGGCTGTGGCCTTGAACTTGCGAACATTTCTCCGCCTTCAACCCCATAGCAATGGGAAAGTTGGCCTCAGTTTAC
CAAACATTGGTGTCAAGCGGGACTGGGATGTGGCCAGGTTTCAGCTGCTGGACACGAGCTTTTTGGATAAAGGTAACTCA
TGCTTATTGGAAAATACAGTCCATACTGGGACACTATCAGGTCCCGTTTTAGAGCAACCAAGTGGAGAGCTAAAGGAGGT
GGCAGGCTTCCCTGAGGACTGTGCCATCAACGAGCGCCTGGCTGTGCTGGCTTTCCTTTACTTGTACCTGTCCATCTGCC
GGAAGCAGAGAACCCTGCCAAGCCTGGACATCATGGTGTGGTCAGAGCTGCCCACTGGGGCAGGCTTGGGCTCCAGTGCT
GCCTACTCGGTCTGTTTGGCAGCTGCCCTGCTGACCGCATGTGAGGAGATCCCCAACCCTCTGAGGGACGGTGATGGCAT
CAGCAGGTGGACCGAGAAGGATTTGGAGTTAATTAACAAGTGGGCCTTCCGGGGGGAGAGGGTGATTCACGGGAACCCCT
CCGGAGTGGACAATGCTGTCAGCACCTGGGGAGGAGCGCTCCGATACCAAAAAGGACAGATATCATCTTTAAAGAGGCCC
CCGGCTTTGAAGATCTTGCTGACCAACACCAAAGTGCCTCGCAGCACCAAGGCACTCGTGGCCAGTGTCAGGAACAGGCT
GATCAAGTTCCCAGAGATCGTGGCCCCCCTCCTCACCTCAATAGATGCCATTGCCCTGGAGTGCGAGCGGGTGCTGGGAG
AGATGGCGGTTGACCCGGCCCTGGAGCAGTACCTCGTGCTGGAAGAGCTCATCGACATGAACCAGCACCATCTGAACGCC
CTCGGTGTGGGCCACGCCTCGCTGGACCGGCTGTGCCAGGTGACCATGGCCCACGGACTGCACAGCAAGCTCACTGGAGC
GGGTGGCGGTGGCTGTGGCATCACACTCCTCAAGCCAGATGTGGAGCAGCTGGCGGTGGAGGCCACCAAGCAGGCCCTGA
CTGGCTGCGGGTTTGACTGCTGGGAAACCAGCATCGGTGCCCCTGGTGTCTCTGTCCACTTGGCCACCTCCCTGGACACC
CCCATCCGGCAAGTCCTGGATGGCCTCTGA

>ENSMMUT00000016339.3|m.58527 ENSMMUT00000016339.3|g.58527  ORF ENSMMUT00000016339.3|g.58527 ENSMMUT00000016339.3|m.58527 type:complete len:419 (+) ENSMMUT00000016339.3:1-1257(+) [Macaca_mulatta]
ATGGTTCTGACATCTGGAGATCTTTGCTTTTCTCACTGGCTTTCCCTTTTAGGATTCCCAGGAGCCATGTTGTCAGAAGT
CCTACTGGTGTCTGCTCCGGGGAAAGTCATCCTTCATGGAGAACATGCCGTGGTACATGGCAAGGTAGCACTGGCTGTAG
CCTTGAACTTGAGAACATTTCTCCGGCTTCAACCCCACAGCAATGGGAAAGTGGACCTCAGCTTACCCAACATTGGTATC
AAGTGGGCCTGGGATGTGGCCAGGCTTCAGCTACTGGACACAAGCTTTCTGGAGCAAGGTGATGCCACAACACCCACCCC
AGAGCTAGTGGAGAAGCTGAAGGAGGTGGCAGGCTTGCCTGATGACTGTGCTGTCACCGAGAGCCTGGCTGTGCTGGCCT
TTCTCTACTTATACCTGTCCATCTGCCGGAAGCAGAGGGCCCTGCCGAGCCTGGATATCGTAGTGTGGTCAGAGTTGCCC
CATGGGGCGGGCTTGGGCTCCAGCGCCGCCTACTCGGTGTGTCTGGCAGCGGCCCTCCTGACTGTGTGCGAGGAGATCCC
AAACCCGCTGAAGGATGGAGATCGCGTCAACAGGTGGACCAAGGAGGATTTGGAGCTAATTAACAAGTGGGCTTTCCAAG
GGGAGAGAGTGATTCACGGGAACCCCTCTGGAGTGGACAATGCTGTCAGCACCTGGGGAGGAGCCCTCCGATACCAACAA
GGGAAGATTTCATCCTTAAAGAGGCCGCCGGCTCTCCAGATCCTGCTGACCAACACCAAAGTCCCTCGCAATACCAGGAC
CCTCGTGGCTGGCGTCAGAAACAGGCTGCTCAAGTTCCCAGAGATCGTGGCCCCACTCCTGACCTCGATAGATGCCATCT
CCCTGGAGTGTGAGCGTGTGCTGGGAGAGATGGGGGAGGCTCCAGCCCCAGAGCAGTACCTCGTACTGGAAGAGCTCATT
GACATGAACCAGCACCATCTGAATGCCCTTGGTGTGGGCCACGCCTCTCTGGACCAGCTCTGCCAGGTGACCAGGGCCCA
CGGACTTCACAGCAAGCTGACTGGTGCAGGCGGTGGTGGCTGTGGCATCACACTCCTCAAGCCAGGGCTGGAGCAGCCAG
AGGTGGAGGCCACAAAGCAGGCCCTGACCAGCTGTGGCTTTGACTGCTGGGAAACCAGCATCGGTGCCCCCGGTGTCTCC
ATCCACTCAGCCACCTCCCTGGACAGCCGAGTCCAGCAAGCCCTGGATGGCCTCTGA

>ENSMICT00000017634.2|m.15246 ENSMICT00000017634.2|g.15246  ORF ENSMICT00000017634.2|g.15246 ENSMICT00000017634.2|m.15246 type:complete len:397 (+) ENSMICT00000017634.2:1-1191(+) [Microcebus_murinus]
ATGTTGTCAGAAGTTCTGCTGGTGTCTGCTCCGGGGAAAGTCATCCTTCATGGAGAACATGCTGTGGTCCATGGCAAGGT
AGCACTGGCTGTGGCCTTGAACTTGAGAACATTCCTCCAGCTTGAACCCCACAGCAAAGGGAAAGTGGGCCTCCACTTAC
CAAACATTGGTGTCGAGCGGGTCTGGGATGTAGCCAAGCTTCAGCTGCTGGACACAAACTTTCTGGGACAAGGCGACGTC
ACAGCGCCCACCCCAGAACAAGTGGAGAAGCTGAAGGAGGTGGCATGCTTCCCCGAGGACTGTGCTGTCACTGAGCGCCT
GGCTGTGCTGGCCTTCCTTTACTTATACCTGTCCATCTGCCGGAAGCAGAGGGCCCTGCCGAGCCTGGACATCGTGGTGT
GGTCACAGCTGCCCGCTGGGGCGGGCCTGGGCTCCAGCGCTGCGTACTCGGTGTGCCTGGCGGCTGCCCTCCTGACAGCC
TGTGGGGACATCCCAAACCCACTGAGGGACGGGGATGACACCAGCAGGTGGACCGAGCAGGATCTGGAATTGATTAACAA
GTGGGCCTTCCAGGGCGAGAGAGTGATTCACGGGAACCCCTCCGGAGTGGACAATGCCGTCAGCACCTGGGGAGGAGCCC
TCCGATACCAGCAGGGGAAGATCTCACCCTTAAAGAGGCCACCGGCTCTCCAGATCCTGCTGACCAACACCAAGGTCCCT
CGCAGCACCAAGGCCCTCGTGGCTGGCGTCAGGACCAGGCTGATCAAGTTCCCGGAGATCGTGTCCCCTGTCCTGACCTC
CATAGATGCCATCTCCCAGGAGTGCGAGCGCGTGCTGGGAGAGATGGCGGCGGCCCCCGCGCCGGAGCAGTACCTCGTGC
TGGAAGAGCTCATCGACATGAATCAGCACCATCTGAACGCCCTTGGAGTGGGCCACGCCTCCCTGGACCAGCTCTGCCGG
GTGACCATGGCGCACGGACTGCACAGCAAGCTCACTGGTGCAGGTGGCGGCGGTTGTGGCATCACACTTCTCAAGCCAGG
TCTGGAGCGGCCCGAGGTGGAGGCCACGAAGCAGGCGCTGACGGGCTGTGGGTTCGACTGCTGGGAGACCAGCGTGGGTG
CCCCCGGGGTCTCCGTCCACTCTGCCGCCTCCCTGGACGGCCCCGTTCGCCAAGCCCTGCGAGGCCTCTGA

>ENSMODT00000005661.3|m.24236 ENSMODT00000005661.3|g.24236  ORF ENSMODT00000005661.3|g.24236 ENSMODT00000005661.3|m.24236 type:complete len:397 (+) ENSMODT00000005661.3:1-1191(+) [Monodelphis_domestica]
ATGCTGCCTGAAACTTTGCTGGTATCAGCACCTGGAAAGGTCATCCTTCATGGGGAGCATGCTGTGGTCCATGGCAAGGT
AGCATTGGCTGAAGCCTTGAACTTGAGAACATTCCTACGGATGAGGCCTCACAAAGATGGGAAGGTGCGACTCGTCTTGC
CAAACTTGGAGACCAGTAGGGAATGGGATGTTTCCAAGCTCCAGCTGCTGCATGCATCCTTCCTAGACTCGGGGGAGCCG
ACAGCTCCGACCACAGAGCAGGTGGAGAAGCTCAAGGCGTTTGCAGGCTTCATGACGGGCTCCTCCGAGCGGGAGTGCCT
GGCCGTGTTGGCGTTCCTTTATTTATATTTATTTATTTGCAGGAAACACAGGCCCTTACCCAGCATGGACATTGTGGTGT
GGTCCGAGCTGCCCACTGGGGCAGGGCTAGGCTCCAGTGCCGCTTACTCAGTCTGCCTGGCAGCTGCTCTGCTGGCTTCC
TGTGAGGAGATCATGAATCGCCTTAAGGAAGGTGCCACCAGTGCCCGGTGGAATGAGGATGAACTGAATTTGATCAACAG
ATGGGCGTTTCTGGGAGAGAAAGTCATTCATGGGAACCCTTCTGGTGTGGATAACTCCGTCAGTACTTGGGGAGGAGCCC
TTCGATTCCAGAAAGGGAACATTTCGTCTTTACAGAGGATCCCGGTCTTGAAGATCCTCCTGACCAACACCAAAGTCCCC
CGGAGCACCAAGGCCCTGGTGGCGAGCGTCAAGGACAGGCTGGCCAAGTTCCCAGAGATCATGAACCCATTACTGGTTTC
GATCGATGCTATTTCCCAGGAGTGTGAGCGTGTGCTGGGCGTGATGGCGGCGACCCCGACCCCTGAGCAGTACATGGTGT
TGGAAGAGCTCATCGACATGAACCAGCATCACCTCAATGCCATTGGAGTGGGCCACTCCTCCTTGGACAGGCTGTGCCAG
GTGACGGCGGCCCATGGGCTACACAGCAAGCTGACTGGAGCGGGTGGCGGGGGCTGCGGCTTCACTCTGCTCAGACCAGG
TCTGGACCAGTCTGTGGTGGAGGCCATTAAACAGGCCCTGACCAGCTGTGGGTTTGAGTGCTGGGAAACCACCATCGGGG
GTCCGGGAGTCTCCCTCCACTCCGAGGCTTCCCTAAAGGCCAACGTGCTGCAGGCTTTGAACAGCCTCTGA

>ENSMUST00000112239.8|m.22999 ENSMUST00000112239.8|g.22999  ORF ENSMUST00000112239.8|g.22999 ENSMUST00000112239.8|m.22999 type:complete len:408 (+) ENSMUST00000112239.8:1-1224(+) [Mus_musculus]
ATGTTGTCAGAAGCCCTGCTGGTGTCCGCCCCGGGGAAGGTCATCCTCCATGGAGAACACGCTGTGGTCCATGGCAAGGT
CGCTCTGGCAGCGGCCTTGAACTTGAGAACTTTCCTCCTGCTGCGACCGCAGAGCAATGGGAAAGTGAGCGTCAATTTAC
CCAACATCGGTATTAAGCAGGTGTGGGATGTGGGCATGCTTCAGCGACTGGACACGAGCTTTCTTGGCCTCTCACCCACC
TGTTTGTTTGCCCGTGTGACAGAGCAAGGTGATGTCTCGGTACCCACCTTGGAGCAACTGGAGAAGCTAAAGAAGATGGG
GGACCTCCCCAGAGACCGTGCAGGCAATGAAGGCATGGCTCTGCTTGCCTTTCTCTACCTGTACCTGGCAATCTGCCGGA
AGCAGAGGACACTCCCGAGCCTGGACATGGTGGTGTGGTCGGAACTTCCCCCCGGGGCAGGCTTGGGCTCCAGCGCCGCC
TACTCTGTGTGTCTGGCAGCCGCCCTCCTGACTGCCTGTGAGGAGGTCTCCAACCCGCTCAAGGACGGGGTCTCCGTCAG
CAGGTGGCCCGAGGAAGATCTGAAGTCAATCAACAAGTGGGCCTTCGAAGGGGAGAGAGTGATCCATGGGAACCCTTCTG
GTGTGGACAATGCCGTCAGCACCTGGGGCGGAGCCCTGCGCTTCCAGCAAGGGACGATGTCTTCCTTGAAGAGCCTCCCG
TCTCTGCAGATCCTGCTCACCAACACCAAGGTCCCGCGGAGTACCAAGGCCCTTGTGGCTGCTGTCAGAAGCAGGCTGAC
CAAGTTCCCTGAGATTGTGGCCCCGCTGCTGACCTCCATTGACGCAATATCCCTGGAGTGTGAGCGCGTGCTAGGGGAGA
TGGTGGCAGCTCCAGTTCCGGAACAGTACCTCGTACTAGAAGAGCTGATAGACATGAACCAGCACCATCTGAATGCTCTC
GGGGTGGGCCACAACTCCCTGGACCAGCTCTGCCAAGTAACGGCAGCACACGGACTGCACAGCAAGCTGACGGGCGCTGG
CGGTGGCGGCTGTGGCATCACCCTCCTGAAGCCAGGTCTAGAGCAAGCCACAGTGGAGGCAGCCAAGCAGGCCCTGACCA
GCTGCGGGTTTGACTGCTGGGAGACCAGCATCGGCGCACCCGGAGTTTCCACACACTCAGCTGCAGCTGTAGGGGACCCT
GTCCGACAAGCCCTGGGCCTCTGA

>ENSMLUT00000016282.2|m.8961 ENSMLUT00000016282.2|g.8961  ORF ENSMLUT00000016282.2|g.8961 ENSMLUT00000016282.2|m.8961 type:complete len:392 (+) ENSMLUT00000016282.2:1-1176(+) [Myotis_lucifugus]
ATGTTGCCAGAAGGCCTGCTGGTGTCGGCGCCGGGGAAAATCCTGCACGGAGAGCATGCCGTGGTCCATGGGCAAGTAGC
ACTGGCTGTGGCCTTGAACTTGAGAACGTTTCTCCGGCTTCAGCCCCGCAGCAATGGGAAAGTGGGCCTCAGCTTACCAA
ACATCGGCATCCAGAGGGCCTGGGATGTGGCCAGGCTCCAGCTGCTGGACACCAGCTTCCTGGACCAAGGTGACATCACA
GAGCAAGTGGAGAAGCTGAAGGAGGTGGCGGGCTTCCCTGAGGACTCTGCCGACCGCGAGCGTCTGGCCGTGCTGGCCTT
CCTTTACCTGTACCTGTCCATCTGCCGGAAGCGGAGCGCCCTGCCCAGCCTGGACGTCGTGGTGTGGTCGGAGCTGCCCA
CCGGGGCCGGCTTGGGCTCCAGTGCCGCCTACTCCGTGTGTCTGGCAGCTGCCCTCCTGACCTTGTGCGAGGAGATCCCA
AACCCGCTGAAGGGTGGGGAGGCCGCCAGCAGGTGGACAGCGGAGGACTTGGAAGTGATTAACAAGTGGGCCTTCCAGGG
GGAGAGGGTGATTCACGGGAACCCCTCCGGAGTGGACAACGCCGTCAGCACCTGGGGAGGCGCGCTCCGATACCAGCAAG
GAAAGATCTCACCCCTAAAGAGGCCCCCGGCTCTGAAGATCCTCCTGACCAACACCAAAGTCCCTCGCAGCACCAAGGCC
TTGGTGCTCAGCGTCAGGAACAGGCTGCTCAAGTTCCCAGAGATCGTGGCCCCCCTCCTGACCTCCATGGACGCCATTTC
CCTGGCATGCGAGCGGGTCCTGGGAGAGATGGCGGCGGCCCCCGCCCCAGAGCACTACCTGGTGCTGGAGGAGCTGATCG
ATATGAACCAGCACCACCTGAATGCCCTCGGTGTGGGCCACACCTCACTGGACCAGCTCTGCCAGCTGACCACGGCCCGT
GGGCTGCACAGCAAGCTCACTGGTGCTGGTGGCGGTGGTTGTGGCATCACTCTCCTCAGGCCAGACCTGGAGGGCCCAGA
GGTGGAGGCCACGAAGCAGGCGCTGACCGACTGTGGGTTTGACTGCTGGGAAACCAGCATCGGTGCCCCTGGCGTCTCCA
TCCACTCGGCCGCCTCCCTGGACACCCCGATCCGGCAAGCCCTGGATGGCCTCTGA

>lcl|NW_004438559.1_cds_XP_004281437.1_21826|m.38544 lcl|NW_004438559.1_cds_XP_004281437.1_21826|g.38544  ORF lcl|NW_004438559.1_cds_XP_004281437.1_21826|g.38544 lcl|NW_004438559.1_cds_XP_004281437.1_21826|m.38544 type:complete len:397 (+) lcl|NW_004438559.1_cds_XP_004281437.1_21826:1-1191(+) [Orcinus_orca]
ATGTTGTCAGAAGTCCTGCTAGTGTCTGCTCCAGGGAAAGTCATCCTTCATGGAGAGCATGCCGTGGTCCATGGCAAGGT
AGCACTGGCTGTGGCCTTGAACTTGAGAACATTCCTCCGGCTTCAGCCCCACAGCAATGGGAAAGTGGGCCTCAACTTAC
CCAACATTGGCATCCAGCGGGTCTGGGATGTGGCCAAGCTTCAGATGCTGGACACCAGCTTTCTGAAGCAAGGTGACGTC
ACAGCACTCACCCCGGAGCAAATGGAGAAGCTGAAGGAGGTGGCGGGCTTCCCCGAGGACTGTGCCGACCACGAGCACCT
GGCTGTGCTGTCCTTCCTTTACTTGTACCTGTCCATCTGCCAGAGTCAGAGAGCCCTGCCCAGCCTGGACGTTATCGTGT
GGTCAGAGCTGCCCACCGGGGCCGGCCTCGGCTCCAGTGCCGCCTACTCCGTGTGTTTGGCGGCTGCCCTCCTGACTGCG
TGCAAGGAGATCCCAAACCCACTGAAGGATGGCGAGGCCACCAGCAGGTGGACTGGGGAGAGCTTGGAACTGATTAACAA
GTGGGCCTTCCAGGGGGAGAGGGTGATTCATGGGAACCCCTCCGGAGTGGACAACGCCGTCAGCACCTGGGGAGGAGTGC
TCCGATACCAGCAAGGGAAGATTTCATCCTTAAATAGGCCGCCAGCTTTGAAGATCCTGCTGACCAACACCAAAGTCCCT
CGCAGCACCAAGGCCCTGGTGGCCGGCGTCAGGAGCAGGCTGCTGAAGTTCCCAGAGATCGTGGCCCCCCTCCTGACCTC
CATAGACGCCATTTCCCTGGAGTGCGAGCGGTTGCTGGGGGAGATGGCGGCGGCCCCGGCCCCAGAGCACTACCTCGTGC
TGGAGGAGCTCATCGACATGAACCAGCACCATCTGAATGCCCTTGGTGTGGGCCATGCCTCGCTGGACCGGCTGTGCCAG
GTGACCATGGCCCACGGACTGCACAGCAAGCTCACTGGCGCGGGCGGCGGGGGCTGTGGCATCACACTTCTCAGGCCAGA
TCTGGAGCGGCTGGAGGTGGAGGCCATGAAGCAGGCGCTGACCAGCTGTGGGTTTGACTGCTGGGAAACCAGCATCGGTG
CCCCTGGTGTCTCCGTCCACACGGCCGCCTCCCTGGACGCCCCTGTCCGGCAAGCCCTGGATGGCCTCTGA

>ENSOCUT00000013967.3|m.2949 ENSOCUT00000013967.3|g.2949  ORF ENSOCUT00000013967.3|g.2949 ENSOCUT00000013967.3|m.2949 type:5prime_partial len:401 (+) ENSOCUT00000013967.3:1-1203(+) [Oryctolagus_cuniculus]
GTGCCAGGAGCCATGCTGTCGGAAGCCCTGCTGGTGTCTGCTCCGGGGAAAGTGATCCTCCACGGAGAACACGCCGTGGT
CCACGGCAAGGTAGCCCTAGCTGTGGCCTTGAACTTGAGAACATTCCTCCGGCTTCAGCCCCACAGCCATGGGCAAGTGG
GCCTCCACTTACCAAACATTGGCAGCAAGAGGGCCTGGGATGTGGCCAGGCTCCAGCAGCTGGACACGAGCTTTCTGGAG
CAAGGCGACGTCTCCACGCCCACCCCGGAGCAAGTGGAGAAGCTGAAGGAGGTGGCAGGCCTCTCTGTGGACGGTGCGGG
GCCCGAGCACCTGGCTGTGCTCGCCTTCCTGTACCTGTACCTGTCCATCTGCCGGAAGCAGAGGGCCCTGCCGAGCCTGG
ATATCGTGGTATGGTCGGAGCTGCCCACCGGCGCAGGCTTGGGCTCCAGTGCCGCATACTCCGTGTGTCTGGCCGCCGCC
CTGCTGACTGCGTGCGAGGATATCCCAAACCCACAGAAGGACGGGGCCCCCAGCAGCAGGTGGGCCAAGGACGATTTGGA
ACTAATCAACAAGTGGGCCTTCCAAGGCGAAAGAGTGATTCATGGGAACCCCTCCGGAGTGGACAACGCCGTTAGCACGT
GGGGAGGAGCGCTGCGGTACCAACAAGGGAAGATCTCAGCTTTGCAGAGGCCACCAACTCTCCAGATCCTGCTGACCAAC
ACCAAGGTCCCACGCAGCACCAAAGCCCTCGTGGCCGGCGTCAGGAGCAGACTGCTCAAGTTCCCAGAGATTGTGGCCCC
GCTGCTGACCTCCATAGATGCCATCTCCCTGGAGTGTGAGCGCGTGCTGGGAGACATGGCAGTGGCCGCGACCCCGGAGC
AGTACCTGGTGTTGGAAGAGCTCATTGACATGAACCAGCACCATCTGAACGCCCTCGGCGTGGGCCACGCCTCCCTGGAC
CGGCTCTGCCAGGTGACCATGGCCCACGGACTGCACAGCAAGCTCACTGGCGCGGGCGGCGGCGGCTGTGGCATCACCCT
CCTCAAGCCAGATCTCGAACGGGCAGAGGTGGAGGCCACGAAGCAGGCCCTGACCGGCTGCGGGTTCGACTGCTGGGAGA
CCAGCATCGGTGCCCCCGGAGTCTCCGTCCACTCAGCCGCCTCCCTGGCCGGCCCCGTGCGGCAAGCCCTGGGGGGCCTC
TGA

>ENSPPYT00000033950.1|m.35353 ENSPPYT00000033950.1|g.35353  ORF ENSPPYT00000033950.1|g.35353 ENSPPYT00000033950.1|m.35353 type:complete len:432 (+) ENSPPYT00000033950.1:1-1296(+) [Pongo_abelii]
ATGGAGAACATGCCGTGGTACATGGCAAGAGACGTGGTCAGACACCACGCTGGTCTGGAACTCCTGGGCTCAAGTGATCC
TCCTGCCTTGGCCTCCCAAAGTGCTGGGATTACAGACATGAGCCACCATACCTGGCTTCTCACTGCTATTCTTTATGTTC
TTATATTTCTCATTGAAAACATGGTAGCACTGGCTGTAGCCTTGAACTTGAGAACATTCCTCCGGCTTGAACCCCACAGC
AATGGGAAAGTGGACCTCAGCTTACCCAACATTGGTATCAAGCGGGCCTGGGATGTGGCCGGGCTTCAGTCACTAGACAC
AAGCTTTCTGGAGCAAGGTGATGTCACAACACCCACCCCAGAGCAAGTGGAGAAGCTAAAGGACGTTGCAGGCTTGCCTG
ACGACTGTGCTGTCACCGAGCGCCTGGCTGTGCTGGCCTTTCTTTACTTATACCTGTCCATCTGCCAGAAGCAGAGGGCC
CTGCCGAGCCTGGATATCATAGTGTGGTCGGAGCTGCCCCCCGGGGCGGGCCTGGGCTCCAGCGCCGCCTACTCAGTGTG
TCTGGCAGCAGCCCTCCTGACTGTGTGCGAGGAGATCCCAAACCCGCTGAAGGACGGGGATTGCGTCAACAGGTGGACCA
GGGAGGATTTGGAGCTAATTAACAAGTGGGCCTTCCAAGGGGAGAGAGTGATTCACGGGAACCCCTCCGGAGTGGACAAT
GCTGTCAGCACCTGGGGAGGAGCCCTCCGATACCATCAAGGGAAGATTTCATCCTTAAAGAGGTCGCCAGCTCTCCAGAT
CCTGCTGACCAACACCAAAGTCCCTCGCAATACCAGGGCCCTCGTGGCTGGCGTCAGAAACAGGCTGCTCAAGTTTCCAG
AGATCGTGGCCCCCCTCCTGACCTCAATAGATGCCATCTCCCTGGAGTGTGAGCGCGTGCTGGGAGAGATGGGGGAAGCC
CCAGCCCCGGAGCAGTACCTCGTGCTGGAAGAGCTCATTGACATGAACCAGCACCATCTGAATGCCCTCGGCGTGGGCCA
CGCCTCTCTGGACCAGCTCTGCCAGGTGACCAGGGCCCGCGGACTTCACAGCAAGCTGACTGGCGCAGGCGGTGGCGGCT
GTGGCATCACACTCCTCAAGCCAGGGCTGGAGCAGCCAGAAGTGGAGGCCACGAAGCAGGCCCTGACCAGCTGTGGCTTT
GACTGCTTGGAAACCAGCATCGGTGCCCCCGGCGTCTCCATCCACTCAGCCACCTCCCTGGACAGCCGAGTCCAGCAAGC
CCTGGATGGCCTCTGA

>ENSSSCT00000010883.3|m.22867 ENSSSCT00000010883.3|g.22867  ORF ENSSSCT00000010883.3|g.22867 ENSSSCT00000010883.3|m.22867 type:complete len:394 (+) ENSSSCT00000010883.3:1-1182(+) [Sus_scrofa]
ATGTTGTCTCAAGTCCTGCTGGTGTCCGCTCCAGGGAAAGTCATCCTTCATGGAGAGCATTCTGTGGTCCATGGCAAGGT
AGCACTGGCTGTGGCCTTGAACTTGAGAACATTCCTCCGGCTTCAGCCCCACAACAGTGGGAAAGTGAGCCTCAGGTTAC
CAAACATTGGCATCCAGCAGACCTGGGATGTGGCCAGGCTTCAGCTGCTGGACACCAGCTTTCTGGAGCAAGGCGACCTC
ACAGAGCAAGTGGAGAAGCTGAAGGAGGTGGCGGGCTTCTCCAAGGACTCCACCAACCACGACTGCCTGGCGGTGCCGGC
CTTCCTTTACTTGTACCTGACCATCTGCCGGAGTCAGAGGACCCTGCCCAGCCTGGACATTGCCGTGTGGTCAGAGCTGC
CCACTGGGGCCGGCCTGGGCTCCAGTGCCGCCTACTCCGTGTGTCTGGCAGCCGCACTCCTGACCGCATGCGAGGAGATC
CCAAACCCGCTGAAGGACGGGGAGGCCACTGGCAGGTGGACCGAAGAGAACCTGGAGTTAATTAACAAGTGGGCCTTCCA
GGGGGAGAGGGTGATTCATGGGAACCCATCTGGAGTGGACAACGCCGTTAGTACCTGGGGAGGAGCGCTCCGATACCAGC
AAGGGAAGATTTCACCCTTGAAGAGGCTGCCGACTCTGGAGATCCTGCTGGTCAACACCAAAGTCCCTCGCAGCACCAAG
GCCCTGGTGGCCAGCGTCAGGAACAGGATGCTAAAGTTCCCGGAGATCATAGCCCCACTCCTGGCCTCCATGGACGCCAT
CTCCCTGGAGTGTGAGCGGGTGCTGGGGGAGATGGCAGCGGCCCCGGCCCTGGAGCATTACCTTGTGCTGGAGGAACTCA
TCGACATGAACCAGCACCATCTGAATGCCCTTGGTGTGGGCCATGCCTCACTGGACCAGCTGTGCCAGGTGACCACGGCC
CATGGACTGCACAGCAAGCTCACTGGCGCCGGCGGTGGGGGCTGTGGCATCACGCTCCTCAGGCCAGATCTGGAGCGGCC
AGAGGTAGAGGACACGAAGCAGGCTCTGACCAGCTGTGGGTTTGACTGCTGGGAAACCAGCATCGGTGCCCCTGGCGTCT
TCGTTCACATGGCTGCCTCCCTGGACGCCTCTGTCCAGCAAGCCCTGGGGGATCTGAGATGA

>ENSTTRT00000010711.1|m.1898 ENSTTRT00000010711.1|g.1898  ORF ENSTTRT00000010711.1|g.1898 ENSTTRT00000010711.1|m.1898 type:complete len:397 (+) ENSTTRT00000010711.1:1-1191(+) [Tursiops_truncatus]
ATGTTGTCAGAAGTCCTGCTAGTGTCTGCTCCAGGGAAAGTCATCCTTCATGGAGAGCATGCCGTGGTCCATGGCAAGGT
AGCACTGGCTGTGGCCTTGAACTTGAGAACATTCCTCCGGCTTCAGCCCCACAGCAATGGGAAAGTGGGCCTCAACTTAC
CCAACATTGGCATCCAGCGGGTCTGGGATGTGGCCAAGCTTCAGATGCTGGACACCAGCTTTCTGAAGCAAGGTGACGTC
ACAGCACTCACCCCGGAGCAAATGGAGAAGCTGAAGGAGGTGGCGGGCTTCCCCGAGGACTGTGCCGACCACGAGCACCT
GGCTGTGCTGTCCTTCCTTTACTTGTACCTGTCCATCTGCCAGAGTCAGAGAGCCCTGCCCAGCCTGGACATTGCCGTGT
GGTCGGAGCTGCCCACCGGGGCCGGCCTTGGCTCCAGTGCCGCCTACTCCGTGTGTTTGGCGGCTGCCCTCCTGACTGCG
TGCAAGGAGATCCCAAACCCACTGAAGGATGGCGAGGCCGCCAGCAGGTGGACTGAGGAGAGCTTGGAACTAATTAACAA
GTGGGCCTTCCAGGGGGAGAGGGTGATTCATGGGAACCCCTCCGGAGTGGACAACGCCGTCAGCACCTGGGGAGGAGCGC
TCCGATACCAGCAAGGGAAGATTTCATCCTTAAATAGGCCGCCAGCTCTGAAGATCCTGCTGACCAACACCAAAGTCCCT
CGCAGCACCAAGGCCCTGGTGGCCGGCGTCAGGAGCAGGCTGCTGAAGTTCCCAGAGATCGTGGCCCCCCTTCTGACCTC
CATAGACGCCATTTCCCTGGAGTGCGAGCGGTTGCTGGGGGAGATGGCGGCGGCCCCAGCCCCAGAGCACTACCTCGTGC
TGGAGGAGCTCATCGACATGAACCAGCACCATCTGAATGCCCTTGGTGTGGGCCATGCCTCGCTGGACCGGCTGTGCCAG
GTGACCATGGCCCACGGACTGCACAGCAAGCTCACTGGCGCGGGCGGCGGGGGCTGTGGCATCACGCTTCTCAGGCCAGA
TCTGGAGCGGCCGGAGGTGGAGGCCATGAAGCAGGCGCTGACCAGCTGTGGGTTTGACTGCTGGGAAACCAGCATCGGTG
CCCCTGGTGTCTCCGTCCACACGGCCGCCTCCCTGGACGCCCCTGTCCGGCAAGCCCTGGATGGCCTCTGA

>MVK|ENSG00000110921 [cellage_279]
ATGTTGTCAGAAGTCCTACTGGTGTCTGCTCCGGGGAAAGTCATCCTTCATGGAGAACATGCCGTGGTACATGGCAAGGT
AGCACTGGCTGTATCCTTGAACTTGAGAACATTCCTCCGGCTTCAACCCCACAGCAATGGGAAAGTGGACCTCAGCTTAC
CCAACATTGGTATCAAGCGGGCCTGGGATGTGGCCAGGCTTCAGTCACTGGACACAAGCTTTCTGGAGCAAGGTGATGTC
ACAACACCCACCTCAGAGCAAGTGGAGAAGCTAAAGGAGGTTGCAGGCTTGCCTGACGACTGTGCTGTCACCGAGCGCCT
GGCTGTGCTGGCCTTTCTTTACTTATACCTGTCCATCTGCCGGAAGCAGAGGGCCCTGCCGAGCCTGGATATCGTAGTGT
GGTCGGAGCTGCCCCCCGGGGCGGGCTTGGGCTCCAGCGCCGCCTACTCGGTGTGTCTGGCAGCAGCCCTCCTGACTGTG
TGCGAGGAGATCCCAAACCCGCTGAAGGACGGGGATTGCGTCAACAGGTGGACCAAGGAGGATTTGGAGCTAATTAACAA
GTGGGCCTTCCAAGGGGAGAGAATGATTCACGGGAACCCCTCCGGAGTGGACAATGCTGTCAGCACCTGGGGAGGAGCCC
TCCGATACCATCAAGGGAAGATTTCATCCTTAAAGAGGTCGCCAGCTCTCCAGATCCTGCTGACCAACACCAAAGTCCCT
CGCAATACCAGGGCCCTTGTGGCTGGCGTCAGAAACAGGCTGCTCAAGTTCCCAGAGATCGTGGCCCCCCTCCTGACCTC
AATAGATGCCATCTCCCTGGAGTGTGAGCGCGTGCTGGGAGAGATGGGGGAAGCCCCAGCCCCGGAGCAGTACCTCGTGC
TGGAAGAGCTCATTGACATGAACCAGCACCATCTGAATGCCCTCGGCGTGGGCCACGCCTCTCTGGACCAGCTCTGCCAG
GTGACCAGGGCCCGCGGACTTCACAGCAAGCTGACTGGCGCAGGCGGTGGTGGCTGTGGCATCACACTCCTCAAGCCAGG
GCTGGAGCAGCCAGAAGTGGAGGCCACGAAGCAGGCCCTGACCAGCTGTGGCTTTGACTGCTTGGAAACCAGCATCGGTG
CCCCCGGCGTCTCCATCCACTCAGCCACCTCCCTGGACAGCCGAGTCCAGCAAGCCCTGGATGGCCTCTGA
