# Supplementary material for: A multidimensional systems biology analysis of cellular senescence in aging and disease
Source: Genome Biol. 2020 Apr 7;21:91. doi: 10.1186/s13059-020-01990-9 (PMC7333371; doi:10.1186/s13059-020-01990-9)
Supplement: Supplementary file 3 — 271 CellAge orthogroups. Directory containing FASTA files of CellAge orthogroups. [file 13059_2020_1990_MOESM3_ESM.zip › SI Cellage_Orthologous-Groups/ENSG00000198363.fa]

>ENSCJAT00000017739.3|m.34173 ENSCJAT00000017739.3|g.34173  ORF ENSCJAT00000017739.3|g.34173 ENSCJAT00000017739.3|m.34173 type:complete len:335 (+) ENSCJAT00000017739.3:1-1005(+) [Callithrix_jacchus]
ATGGCCCCGCGTAAGAATGCCAAGGGCAGTGGCAACAGCAGCAGCAGCGGCGGCTCCGGCAGCGGTAGCACCAGCGCGGG
CAGCAGCGGGGGCAGCAGCAGCAGCCCTGGGCCCCGGAGAGAGACAAAGCACGGAGGACACAAGAATGGGAGGAAAGGAG
GACTCTCTGGAACTTCATTCTTCACGTGGTTTATGGTGATTGCCTTGCTGGGTGTCTGGACATCTGTAGCTGTGGTTTGG
TTTGATCTTGTTGACTATGAAGAAGTTCTAGCCAAAGCAAAGGACTTCCGTTATAACTTATCAGAGGTGCTTCAAGGAAA
ACTAGGAGTCTATGATGCTGATGGTGATGGAGATTTTGATGTGGATGATGCCAAAGTTTTATTAGGACTTAAAGAGAGAT
CTACTTCAGAGCCCGCAGTCCCACCAGAAGAGGCTGAGCCACACGCTGAGCCTGAGGAGCAGGCTCCCATGGAGGCAGAA
CCCCAGAATATCGAAGATGAAGCAAAAGAACAAATTCAGTCTCTTCTCCATGAAATGATGCACGCAGAACATGTTGAAGG
AGAAGACCTGCAACAAGAAGAAGATGGACCAGCAGGAGAACCACAACCAGAGGATGCGGATTTCCTTACGGCGACTGATG
TCAGTGATAGATTTGAGATCCTGGAGCCCGAAGTGTTTCATGAAGAAACTGAGCATAGTTACCATCTGGAAGAGACAGTT
TCACAAGACTATAATCAGGACATGGAAGAGATGATGTCTGAGCAGGAAAATCCAGATTCCAGTGAACCAGTAGTAGAAGA
TGAAAGATTGCACCATGATACAGATGATGTAACATACCAAATCTATGAGGAACGAGTATATGAACCTCCAGAAAATGAAG
GTATAGAAATCGCAGAAGTCACTGTTCCCCCTGAGGATAATGCTGTAGAAGATTCAAAGGTAATTGTAGAAGAAGTAAGT
ATTCCTCCTGTGGAAGAAAAACAGAAAGTACCACCAGATACTTAA

>ENST00000519234.5|m.43102 ENST00000519234.5|g.43102  ORF ENST00000519234.5|g.43102 ENST00000519234.5|m.43102 type:complete len:328 (+) ENST00000519234.5:1-984(+) [Homo_sapiens]
ATGGCCCAGCGTAAGAATGCCAAGAGCAGCGGCAACAGCAGCAGCAGCGGCTCCGGCAGCGGTAGCACGAGTGCGGGCAG
CAGCAGCCCCGGGGCCCGGAGAGAGACAAAGCATGGAGGACACAAGAATGGGAGGAAAGGCGGACTCTCAGGAACTTCAT
TCTTCACGTGGTTTATGGTGATTGCATTGCTGGGCGTCTGGACATCTGTAGCTGTCGTTTGGTTTGATCTTGTTGACTAT
GAGGAAGTTCTAGCCAAAGCAAAGGACTTCCGTTATAACTTATCAGAGGTGCTTCAAGGAAAACTAGGAATCTATGATGC
TGATGGTGATGGAGATTTTGATGTGGATGATGCCAAAGTTTTATTAGGACTTAAAGAGAGATCTACTTCAGAGCCAGCAG
TCCCGCCAGAAGAGGCTGAGCCACACACTGAGCCCGAGGAGCAGGTTCCTGTGGAGGCAGAACCCCAGAATATCGAAGAT
GAAGCAAAAGAACAAATTCAGTCCCTTCTCCATGAAATGGTACACGCAGAACATGTTGAGGGAGAAGACTTGCAACAAGA
AGATGGACCCACAGGAGAACCACAACAAGAGGATGATGAGTTTCTTATGGCGACTGATGTAGATGATAGATTTGAGACCC
TGGAACCTGAAGTATCTCATGAAGAAACCGAGCATAGTTACCACGTGGAAGAGACAGTTTCACAAGACTGTAATCAGGAT
ATGGAAGAGATGATGTCTGAGCAGGAAAATCCAGATTCCAGTGAACCAGTAGTAGAAGATGAAAGATTGCACCATGATAC
AGATGATGTAACATACCAAGTCTATGAGGAACAAGTATATGAACCTCTAGAAAATGAAGGGATAGAAATCACAGAAGTAA
CTGCTCCCCCTGAGGATAATCCTGTAGAAGATTCACAGGTAATTGTAGAAGAAGTAAGCATTTTTCCTGTGGAAGAACAG
CAGGAAGTACCACCAGATACTTAA

>ENSMMUT00000039011.2|m.17577 ENSMMUT00000039011.2|g.17577  ORF ENSMMUT00000039011.2|g.17577 ENSMMUT00000039011.2|m.17577 type:complete len:346 (+) ENSMMUT00000039011.2:1-1038(+) [Macaca_mulatta]
ATGGCCCAGCGTAAGAATGCCAAGGGTAGCGGCAACAGCAGCAGCAGCGGCTCCGGCAGCAGTAGCACGAGTGCGGGCAG
CAGCGGGGGCAGCAGCAGCCCCGGGGCCCGGAGAGAGACAAAGCACGGAGGACACAAGAATGGGAGGAAAGGAGGACCCT
CGGGAACTTCATTCTTCACGTGGTTTATGGTGATTGCATTGCTGGGCGTCTGGACATCTGTAGCTGTCGTTTGGTTTGAT
CTTGTTGACTATGAGGAAGTTCTAGCCAAAGCAAAGGACTTCCGTTATAACTTATCAGAGGTGCTTCAAGGAAAACTAGG
AATCTATGATGCTGATGGTGATGGAGATTTTGATGTGGATGATGCCAAAGTTTTATTAGGACTTAAAGAGAGATCTACTT
CAGAGCCAGCAGTCCCGCCAGAAGAGGCTGAGCCACACGCTGAGCCCGAGGAGCAGGCTCCTGTGGAGGCAGAACCTCAG
AATATCGAAGATGAAGCAAAAGAACAAATTCAGTCCCTTCTCCATGAAATGGTACATGCAGAACATGTTGAAGGAGAAGA
CTTGCAACAAGAAGATGGACCCACAGGAGAACCACAACAAGAGGATGACGAGTTTCTTACGGTGACTGTTGTAGGTGATA
GATTTGAGACCCTGGAAGTCGAAGTATCTCATGAAGAAACCGAGCATAGTTACCATGTGGAAGAGACGGTTTCACAAGAC
TATAATCAGGATATGGAAGAGATGATGTCTGAGCAGGAAAATCCAGATGCCAGTGAACCAGTAGGAGAAGATGAAAGATT
GCACCACGATACAGATGACGTAACATACCAAGTCTATGAGGAACAAGTAGTATATGAACCTCCAGAAAATGAAAGGATAG
AAGTCACAGAAGTAACTGTTCCTCCTGAGGATAATCCTGTAGAAGTAACACAGGTAACTGTAGAAGAAGTAAGCATTTCT
CCTGTGGAAGAACAACAGGAAGTACCACCAGATTCAGTGCAGTACATATTCGCTGAGCTAGAATTTGAGGAGCGTTAA

>ENSMUST00000108333.7|m.38878 ENSMUST00000108333.7|g.38878  ORF ENSMUST00000108333.7|g.38878 ENSMUST00000108333.7|m.38878 type:complete len:262 (+) ENSMUST00000108333.7:1-786(+) [Mus_musculus]
ATGGCTGAAGATAAAGAGGCAAAGCACGGAGGACACAAGAATGGGAGAAGAGGAGGGATTTCAGGAGGGTCCTTTTTCAC
ATGGTTCATGGTCATTGCATTGCTCGGCGTCTGGACATCTGTGGCTGTCGTGTGGTTTGACTTGGTCGATTATGAAGAAG
TTCTAGGAAAACTAGGAGTCTATGATGCGGATGGCGATGGAGACTTTGATGTGGATGATGCCAAAGTTTTATTAGAAGGA
CCTGGTGGGTTAGCCAAGAGGAAAACTAAGGCTAAAGGCCTTAAAGAAAGATCTCCTTCTGAGAGGACATTTCCACCGGA
GGAGGAGGCAGAGACTCACGCTGAGCTGGAGGAGCAGGCCCCTGAGGGGGCAGACCTTGAAGCAGATGGGCTGGCAGGAG
AACCACAGCCGGAGGTTGAGGACTTCCTCACAGTGACCGACAGTGATGACAGATTTGAGGACCTGGAACCCGGGACAGTT
CATGAAGAAATCGAGGATACTTACCATGTGGAAGACACAGCATCGCAGAACCATCCAAATGACATGGAAGAGATGACGAA
TGAGCAGGAAAATTCAGATCCCAGTGAAGCAGTGACAGATGCAGGTGTGCTGCTGCCCCATGCAGAGGAAGTAAGACACC
AAGACTATGATGAACCAGTATATGAACCCTCAGAGCATGAAGGGGTCGCGATTTCAGATAACACCATAGATGATTCCAGC
ATAATCTCAGAAGAAATAAATGTCGCCTCTGTTGAAGAACAGCAAGACACACCACCAGATACTTAA

>ENSOCUT00000029744.2|m.27683 ENSOCUT00000029744.2|g.27683  ORF ENSOCUT00000029744.2|g.27683 ENSOCUT00000029744.2|m.27683 type:complete len:406 (+) ENSOCUT00000029744.2:1-1218(+) [Oryctolagus_cuniculus]
ATGGCCCCGCGCAAGAATGCCAAGGGCGGCGGCGGCGGCTTCACCACCACGAGCAGCAGCAGCAGCAGCGGCTCCAGCAG
CAGCGGCGGCGGCGGCGGCACGAGCACTAGCAGCAGCATCGGCAGCTGCAGCACCAGCACTCGGAGAGAGCCAAAGCATG
GACACAGGAATGGGAGGAAAGGAGGACTCTCGGGAAGCTCATTTTTCACATGGTTTATGGTCATCGCATTGCTGGGAGTC
TGGACATCAGTAGCTGTCGTTTGGTTTGAACTTGTTGATTATGAGGAAGTGCTAGCCAAAGCAAAGGACTTCCGTTATAA
CTTGTCAGAGGTACTTCAAGGAAAACTAGGAGTCTATGACGCTGATGGTGATGGAGATTTTGATGTGGATGATGCCAAAG
CTTTATTAGGCCTGACCAAAGATGGCAGTAATGAAAATATTGATTCTCTTGAGGAAGTCCTTAATATTTTAGCAGAGGAA
AGTTCAGATTGGTTTTATGGTTTCCTCTCATTTCTCTATGATATAATGACTCCTTTTGAAATGCTAGAAGAAGAAGAAGA
AGAAAGCGAAACTGCAGATGGTGTTGATGGACTTAAAGAAAGATCTGCTAAAGAAAGATTTGCTTCAGAGCGGAGGATCC
CGTCAGAGGATACGGAACTGCAAGATGAGCTGGATGAGCCCCAGGATGTGCTGGTGGAGCCGGGTCCCCTGGGGGCAGAA
TCCCAGTATATTGAAGATGAAGTAAATGAACCAGTTCAGTCTGTTCTTCATGAAGTGGTACACACAGAACATGAAGACAT
GCAGCCAGAAGAGCCTGGACCACCAGGAGAACCCCAACCAGAGGATGACAGCTTCCTGGTGGCAGAACCCCAACCAGAGG
ATGACAGCTTCCTGGTGGCTGGTGACAGCAAGGATCAATTTGAGACCCCAGAACATGAAACAGTTCCTGAAGTTTCACAG
GACCCTAACCAGGATATGGAAGATATGGTGTATGATCAGGAATATCTAGATTCCAGGGAACCAGTAGGAAATGAGGAAGT
ACCTCACTATGATCAAGATGATGTAATATACCAAGACTATGATGACCAAGTATATCAACATTCAGAAAATGAAAGGATTG
GAATTTCAGATGATGTAATAGAAGATTCAAATGTGTTTTCAGAAGATGTATATGTTCCCCCTGAAGAAGATGAGCAAGAA
GTGCCACCAGATACTTAA

>ASPH|ENSG00000198363 [cellage_279]
ATGGCCCAGCGTAAGAATGCCAAGAGCAGCGGCAACAGCAGCAGCAGCGGCTCCGGCAGCGGTAGCACGAGTGCGGGCAG
CAGCAGCCCCGGGGCCCGGAGAGAGACAAAGCATGGAGGACACAAGAATGGGAGGAAAGGCGGACTCTCAGGAACTTCAT
TCTTCACGTGGTTTATGGTGATTGCATTGCTGGGCGTCTGGACATCTGTAGCTGTCGTTTGGTTTGATCTTGTTGACTAT
GAGGAAGTTCTAGGAAAACTAGGAATCTATGATGCTGATGGTGATGGAGATTTTGATGTGGATGATGCCAAAGTTTTATT
AGGACTTAAAGAGAGATCTACTTCAGAGCCAGCAGTCCCGCCAGAAGAGGCTGAGCCACACACTGAGCCCGAGGAGCAGG
TTCCTGTGGAGGCAGAACCCCAGAATATCGAAGATGAAGCAAAAGAACAAATTCAGTCCCTTCTCCATGAAATGGTACAC
GCAGAACATGTTGAGGGAGAAGACTTGCAACAAGAAGATGGACCCACAGGAGAACCACAACAAGAGGATGATGAGTTTCT
TATGGCGACTGATGTAGATGATAGATTTGAGACCCTGGAACCTGAAGTATCTCATGAAGAAACCGAGCATAGTTACCACG
TGGAAGAGACAGTTTCACAAGACTGTAATCAGGATATGGAAGAGATGATGTCTGAGCAGGAAAATCCAGATTCCAGTGAA
CCAGTAGTAGAAGATGAAAGATTGCACCATGATACAGATGATGTAACATACCAAGTCTATGAGGAACAAGCAGTATATGA
ACCTCTAGAAAATGAAGGGATAGAAATCACAGAAGTAACTGCTCCCCCTGAGGATAATCCTGTAGAAGATTCACAGGTAA
TTGTAGAAGAAGTAAGCATTTTTCCTGTGGAAGAACAGCAGGAAGTACCACCAGATACTTAA
