# Supplementary material for: A multidimensional systems biology analysis of cellular senescence in aging and disease
Source: Genome Biol. 2020 Apr 7;21:91. doi: 10.1186/s13059-020-01990-9 (PMC7333371; doi:10.1186/s13059-020-01990-9)
Supplement: Supplementary file 3 — 271 CellAge orthogroups. Directory containing FASTA files of CellAge orthogroups. [file 13059_2020_1990_MOESM3_ESM.zip › SI Cellage_Orthologous-Groups/ENSG00000119408.fa]

>lcl|AC_000168.1_cds_NP_001092458.1_21969|m.24626 lcl|AC_000168.1_cds_NP_001092458.1_21969|g.24626  ORF lcl|AC_000168.1_cds_NP_001092458.1_21969|g.24626 lcl|AC_000168.1_cds_NP_001092458.1_21969|m.24626 type:complete len:314 (+) lcl|AC_000168.1_cds_NP_001092458.1_21969:1-942(+) [Bos_taurus]
ATGGCAGGACAGCCCAGCCACATGCCCCATGGAGGGAACCCAAACAACCTCTGCCACACCCTGGGGCCCGCGCACCCTCC
TGACCCACAGAGGCACCCCAACGCCCTGTCTTTTCGCTGCTCACTGGCCGACTTCCAGATTGAGAAGAAGATTGGCCGAG
GGCAGTTCAGTGAGGTGTACAAGGCCACCTGCTTGCTGGACAGGAAGACAGTGGCTCTGAAGAAGGTGCAGATATTTGAG
ATGATGGACGCCAAGGCCAGGCAGGACTGTGTCAAGGAGATTGGCCTCCTGAAGCAACTGAACCATCCAAACATCATCAA
GTATTTGGATTCATTCATCGAGGACAATGAACTGAACATTGTGCTGGAGCTGGCGGACGCGGGCGACCTATCACAGATGA
TCAAGTACTTCAAGAAGCAGAAGCGGCTCATCCCGGAGAGGACCGTGTGGAAGTACTTCGTGCAGCTCTGCAGTGCCGTG
GAGCACATGCACTCCCGCCGGGTCATGCACCGCGACATCAAGCCTGCCAACGTGTTCATCACGGCCACGGGCATCGTGAA
GCTGGGCGACCTCGGCCTGGGCCGCTTCTTCAGCTCAGAGACCACCGCGGCCCACTCCCTAGTGGGGACGCCGTACTACA
TGTCACCAGAGAGGATCCATGAGAACGGCTATAACTTCAAGTCTGACATCTGGTCTCTGGGCTGTTTGCTGTACGAGATG
GCAGCTCTTCAGAGCCCCTTCTATGGAGACAAAATGAATCTCTTCTCCCTCTGCCAGAAGATCGAGCAGTGTGACTACCC
GCCTCTCCCCGGGGAACATTACTCTGAGAAGTTACGAGAACTGGTCAGCATGTGTATCCACCCTGACCCCAACCAGAGAC
CCGACATCACCTATGTGCACCAGATTGCCAAACAGATGCACGTGTGGACTTCAAGCACCTGA

>ENSCJAT00000058574.2|m.36997 ENSCJAT00000058574.2|g.36997  ORF ENSCJAT00000058574.2|g.36997 ENSCJAT00000058574.2|m.36997 type:complete len:352 (+) ENSCJAT00000058574.2:1-1056(+) [Callithrix_jacchus]
ATGCCCAGGAGAGAAGTTTGCTGGGAGGCAGCTCATTCCAGGCAGGAGGAGCAGAGCCTGCCAAGGCCCCTGTTTTCTGT
TGCAGCCCGTGCCCTTGTGAGGCTGGCATGCAGGATGGCAGGACAGCCTGGCCACATGCCCCACGGAGGGAGTTCCAACA
GCCTGTGCCACACCCTGGGGCCTGCACACCCTCCTGACCCACAGAGACACCCCAACACCCTGTCTTTTCGCTGCTCGCTG
GCGGACTTCCAGATCGAAAAGAAGATAGGCCGAGGACAGTTCAGCGAGGTGTACAAGGCCACCTGCCTGCTGGACAGGAA
GACGGTGGCTCTGAAGAAGGTGCAGATCTTTGAGATGATGGACGCCAAGGCGAGGCAGGACTGCGTCAAGGAGATTGGCC
TCCTGAAGCAACTGAACCACCCAAATATCATCAAGTATTTGGACTCATTTATTGAAGACAATGAGCTGAACATCGTGCTG
GAGTTGGCCGATGCAGGGGATCTCTCGCAGATGATCAAGTACTTTAAGAAGCAGAAGCGGCTCATCCCAGAGAGGACGGT
GTGGAAGTATTTCGTGCAGCTGTGCAGCGCCGTGGAGCACATGCACTCACGCCGGGTGATGCACCGAGACATCAAGCCTG
CCAACGTGTTCATCACAGCCACGGGTGTTGTGAAGCTTGGTGACCTTGGTCTGGGCCGCTTCTTCAGCTCTGAGACCACC
GCAGCCCACTCCCTAGTGGGGACACCCTACTACATGTCGCCGGAGAGGATCCATGAGAATGGCTACAACTTCAAGTCCGA
CATCTGGTCCCTGGGCTGTCTGCTCTATGAGATGGCAGCCCTCCAGAGCCCCTTCTATGGAGATAAGATGAATCTCTTCT
CCCTGTGCCAGAAGATCGAGCAGTGTGACTACCCGCCCCTCCCCGGGGAGCACTACTCCGAGAAGTTACGAGAACTAGTC
AGCATGTGCATCTACCCTGACCCCGACCAGAGGCCTGACATCGGGTACGTGCACCAGGTGGCCAAGCAGATGCACGTCTG
GATGTCCAGCACCTGA

>ENSCAFT00000049017.2|m.36961 ENSCAFT00000049017.2|g.36961  ORF ENSCAFT00000049017.2|g.36961 ENSCAFT00000049017.2|m.36961 type:complete len:314 (+) ENSCAFT00000049017.2:1-942(+) [Canis_familiaris]
ATGGCCGGCCAGCCCAGCCACATGCCCCATGGAGGGAGCCCGAACAACCTCTGCCACACCCCAGGGCTGGCACACCCCCC
TGACCCACAGAGACACCCAAACACCTTGTCTTTTCGCTGCTCGCTGGCCGACTTCCAGATAGAGAAGAAGATAGGCCGAG
GACAGTTCAGCGAGGTGTACAAGGCCACCTGCCTGCTGGATAGGAAGACCGTGGCTCTGAAGAAGGTGCAGATATTTGAG
ATGATGGACGCCAAAGCCAGGCAAGACTGCGTCAAGGAGATCGGCCTCCTGAAGCAATTGAACCATCCCAACATTATCAA
GTATTTGGACTCGTTTATTGAGGACAATGAGCTGAACATTGTACTGGAGCTGGCTGATGCGGGTGACCTCTCACAGATGA
TCAAGTACTTTAAGAAGCAGAAGCGGCTCATCCCGGAGAGGACTGTGTGGAAGTACTTCGCACAGCTGTGCAGTGCCGTG
GAACATATGCACTCTCGCCGGGTGATGCACCGAGACATCAAGCCTGCCAACGTGTTCATCACAGCCACGGGGGTCGTGAA
GCTTGGTGACCTTGGCCTGGGTCGCTTCTTTAGCTCTGAGACCACTGCAGCCCACTCCCTAGTGGGGACACCTTACTACA
TGTCACCAGAGAGGATTCATGAGAACGGCTACAACTTCAAGTCTGACATCTGGTCTCTGGGCTGTTTGCTGTACGAGATG
GCAGCTCTCCAGAGCCCCTTCTACGGAGATAAAATGAACCTCTTCTCCCTCTGCCAGAAGATCGAGCAATGTGACTACCC
GCCTCTCCCTGGAGAACATTACTCTGAGAAGTTACGAGAACTGGTCAGTATGTGCATCTACCCTGACCCCAACCAGAGAC
CGGACATCGGATATGTGCACCAGGTCGCCAAACAGATGCACGTGTGGACTTCAAGCACCTGA

>ENSCCAT00000021240.1|m.5554 ENSCCAT00000021240.1|g.5554  ORF ENSCCAT00000021240.1|g.5554 ENSCCAT00000021240.1|m.5554 type:complete len:348 (+) ENSCCAT00000021240.1:1-1044(+) [Cebus_capuchinus]
ATGCCCAGGAGAGAAGTTTGCTGGGAGGCAGCTCCTTCCAGGCAGGAGGAGCAGAGCCTGCCAAGGCCTCGAGTCTGTGC
CCTCGTGAGGCTGGCATGCAGGATGGCAGGACAGCCCGGCCACATGCCCCACGGAGGGAGTTCCAACAGCCTGTGCCACA
CCCTGGGGCCTGCACACCCTCCTGACCCACAGAGACACCCCAACACCCTGTCTTTTCGATGCTCACTGGCGGACTTCCAG
ATCGAAAAGAAGATAGGCCGAGGACAGTTCAGCGAGGTGTACAAGGCCACCTGCCTGCTGGACAGGAAGACGGTGGCTCT
GAAGAAGGTGCAGATCTTTGAGATGATGGACGCCAAGGCGAGGCAGGACTGCGTCAAGGAGATTGGCCTGCTGAAGCAAC
TGAACCACCCAAATATCATCAAGTATTTGGACTCGTTTATTGAAGACAACGAGCTGAACATCGTGCTGGAGTTGGCCGAT
GCAGGGGATCTCTCGCAGATGATCAAGTACTTTAAGAAGCAGAAGCGGCTCATCCCGGAGAGGACGGTGTGGAAGTATTT
CGTGCAGCTGTGCAGCGCCGTGGAGCACATGCACTCACGCCGGGTGATGCACCGAGACATCAAGCCTGCCAACGTGTTCA
TCACAGCCACGGGTGTCGTGAAGCTTGGTGACCTTGGTCTGGGCCGCTTCTTCAGCTCTGAGACCACCGCAGCCCACTCC
CTAGTGGGGACACCCTACTACATGTCGCCAGAGAGGATCCATGAGAATGGCTACAACTTCAAGTCCGACATCTGGTCCCT
GGGCTGTCTGCTGTATGAGATGGCAGCCCTCCAGAGCCCCTTCTATGGAGATAAGATGAATCTCTTCTCCCTGTGCCAGA
AGATCGAGCAGTGTGACTACCCGCCCCTCCCCGGGGAGCACTACTCCGAGAAGTTACGAGAACTGGTCAGCATGTGCATC
TACCCTGACCCCGACCAGAGACCTGACATCGGATACGTGCACCAGGTGGCCAAGCAGATGCACGTCTGGATGTCCAGCAC
CTGA

>ENSDNOT00000031947.1|m.13806 ENSDNOT00000031947.1|g.13806  ORF ENSDNOT00000031947.1|g.13806 ENSDNOT00000031947.1|m.13806 type:complete len:384 (+) ENSDNOT00000031947.1:1-1152(+) [Dasypus_novemcinctus]
ATGCTTACCAAACATCGGTCAGGCACACAGAGTCCTGGGGATGCTGCCAAGTGTTTCTTTGCTTTTCCCATCGAGTCCTC
AGCCCATGTGGAGAGTCTCACAGGAGGCCGAGCCGCCACTGCCTGGTGCTTCTACACGCAGATGCCCTTCTCCGCAGGCT
GCTTTCCCAGGCTCCCTCACCAGCCCGTGCCCGTGAGGCTGGCATGCAGGATGGCAGGACAGCCCAGCCCCATGTCCCAT
GGAGGGAGCCCGAACAACCTCTGCCACACGCCTGGGCCCACGCACCCTGCTGACCCACAGAGGCACCTGACCGCCGTGTC
CTTCCGCTGCTCGCTGGCCGACTTCCAGATCGAGAAGAAGATAGGCCGCGGGCAGTTCAGCGAGGTGTACAAGGCCACCT
GCCTGCTGGACAGGAAGACGGTGGCCCTGAAGAAGGTGCAGATATTTGAGATGATGGACGCCAAGGCCAGGCAAGACTGC
GTCAAGGAGATCGGCCTCCTGAAGCAATTAAACCATCCCAACATCATCAAGTACTTGGACTCGTTTATTGAGGACAACGA
GCTGAACATCGTGCTGGAGCTGGCCGACGCCGGCGACCTCTCGCAGATGATCAAGTACTTTAAGAAGCAGAAGCGGCTGA
TCCCCGAGAGGACGGTGTGGAAGTACTTTGTGCAGCTGTGCAGCGCCGTGGAGCACATGCACTCCCGCCGGGTGATGCAC
CGAGACATCAAGCCGGCAAACGTGTTCATCACGGCCACAGGCGTCGTGAAGCTGGGGGACCTGGGCCTGGGCCGCTTCTT
CAGCTCCGAGACCACCGCGGCCCACTCCCTAGTTGGGACGCCGTACTACATGTCTCCAGAGAGGATCCACGAGAACGGCT
ACAACTTCAAGTCCGACATCTGGTCCCTGGGCTGCTTGCTGTACGAGATGGCAGCTCTCCAGAGCCCCTTCTACGGAGAT
AAGATGAATCTCTTCTCCCTCTGCCAGAAGATCGAGCAATGTGACTACCCGCCTCTCCCTGGAGAACATTACTCTGAGAA
GTTACGAGAACTCGTCAGTATGTGTATCTACCCTGACCCGGACCAGAGACCTGATATCGGATATGTGCACCAAGTTGCCA
AACAGATGCACGTCTGGACTTCCAGCACCTGA

>lcl|NW_004558826.1_cds_XP_004716521.1_21362|m.45390 lcl|NW_004558826.1_cds_XP_004716521.1_21362|g.45390  ORF lcl|NW_004558826.1_cds_XP_004716521.1_21362|g.45390 lcl|NW_004558826.1_cds_XP_004716521.1_21362|m.45390 type:complete len:314 (+) lcl|NW_004558826.1_cds_XP_004716521.1_21362:1-942(+) [Echinops_telfairi]
ATGGCAGGACAGCCCAGCCCCATGCCCCATGGAGGGAACCCAAACAACCTCTGCCACAGCCCGGGACCTGCACACACCCC
CAACCCACAGAGGCATCCTGCCACCCCGTCTTTTCGCTGCTCTCTGGCTGACTTCCAGATCGAGAAGAAGATCGGCCGTG
GGCAGTTCAGCGAGGTGTACAAGGCCACCTGCTTGCTGGACAGGAAGACCGTGGCGCTGAAGAAAGTGCAGATATTTGAG
ATGATGGACGCTAAGGCGAGGCAGGACTGCGTCAAAGAGATTGGCCTCCTGAAGCAACTGAACCATCCAAACATCATCAA
GTATCTGGACTCATTCATCGAGGACAACGAGCTGAATATCGTGCTGGAGCTGGCCGATGCCGGTGACCTCTCGCAGATGA
TCAAGTTCTTTAAGAAGCAGAAGCGGCTCATCCCCGAGCGGACAGTGTGGAAGTACTTCGTGCAGCTGTGCAGCGCCGTG
GAGCACATGCACTCGCGCCGTGTCATGCACCGAGACATCAAGCCAGCCAATGTGTTCATCACTGCCACAGGTGTGGTGAA
GCTTGGTGACCTGGGCCTGGGCCGCTTCTTCAGCTCCGAGACCACCGCAGCCCATTCCCTAGTTGGAACCCCATACTACA
TGTCACCAGAGAGGATCCATGAAAATGGCTACAACTTCAAGTCAGACATCTGGTCTCTGGGCTGCTTGCTGTATGAGATG
GCAGCCCTCCAAAGCCCGTTCTACGGAGATAAAATGAATCTTTTCTCCCTCTGCCAGAAGATCGAACAATGTGACTACCC
CCCTCTCCCTGGAGAACATTACTCTGAAAAGTTACGAGAACTGGTCAGCATGTGCATCTACCCTGACCCCACCCAGAGAC
CTGACATCGGGTATGTGCACCAGGTGGCCAAACAGATGCACGTCTGGATGTCCAGCACCTGA

>ENSECAT00000010586.1|m.12468 ENSECAT00000010586.1|g.12468  ORF ENSECAT00000010586.1|g.12468 ENSECAT00000010586.1|m.12468 type:5prime_partial len:321 (+) ENSECAT00000010586.1:1-963(+) [Equus_caballus]
CTTGTGAGGTTGGCATGCAGGATGGCAGGACAGCCCAGCCACATGCCCCACGGAGGGAGCCCGAACAACCTGTGCCATGC
CCCGGGGCCTGCGCCCCCTCCTGACCCACAGAGGCACCCGAATGCCCTGTCTTTTCGCTGCTCACTGGCAGACTTCCAGA
TCGAGAAGAAGATAGGCCGAGGGCAGTTCAGCGAGGTGTACAAGGCCACCTGCCTGCTGGACAGGAAGACGGTGGCTCTG
AAGAAGGTGCAGATATTTGAGATGATGGACGCCAAGGCCAGGCAGGACTGCGTCAAGGAGATCGGCCTCCTGAAGCAACT
GAACCATCCGAACATCATCAAGTATCTGGACTCGTTTATCGAGGACAACGAGCTGAACATCGTGCTGGAGCTGGCCGATG
CGGGCGACCTCTCGCAGATGATCAAGTACTTCAAGAAGCAGAAGCGGCTCATCCCCGAGAGGACGGTGTGGAAGTACTTC
GTACAGCTGTGCAGCGCCGTGGAGCACATGCACTCCCGCAGAGTAATGCACCGAGACATCAAGCCTGCCAATGTGTTCAT
CACAGCCACGGGCATCGTGAAGCTCGGTGACCTCGGCCTGGGCCGCTTCTTCAGCTCCGAGACCACGGCAGCCCACTCGC
TAGTGGGGACGCCGTACTACATGTCACCGGAGAGGATCCATGAGAATGGCTACAACTTCAAATCCGACATCTGGTCTCTG
GGCTGTTTGCTGTACGAGATGGCAGCTCTCCAGAGCCCCTTCTATGGGGATAAAATGAACCTCTTCTCCCTCTGCCAGAA
GATCGAGCAATGTGATTACCCGCCGCTCCCTGGAGAACATTACTCTGAGAAGTTACGAGAACTGGTCAGTATGTGCATCC
ACCCCGACCCCAACCAGAGACCTGACATCGGCTACGTGCACCAGGTGGCCAAACAGATGCACGGGTGGACTTCAAGCACC
TGA

>ENSHGLT00000019389.1|m.33625 ENSHGLT00000019389.1|g.33625  ORF ENSHGLT00000019389.1|g.33625 ENSHGLT00000019389.1|m.33625 type:complete len:314 (+) ENSHGLT00000019389.1:1-942(+) [Heterocephalus_glaber]
ATGGCGGGCCAGCCCAGCCACATGCCCCACGGAGGGAGCCCGAACAGCCTCTGCCACACTCCGGGGCCTGCGCACCCTCC
TGACTCACAGAGGCATCTCAATACCCTGACTTTCCGCTGCTCGCTGGCCGACTTCCAGATCGAGAAGAAGATCGGCCGAG
GACAGTTCAGTGAGGTCTACAAGGCCACCTGCCTCCTGGATGGGAAGACAGTGGCTCTGAAGAAGGTGCAGATCTTTGAA
ATGATGGACGCCAAGGCCAGGCAGGACTGTGTCAAGGAGATCGGCCTTCTGAAGCAACTGAACCACCCGAACATCATCAA
GTATCTGGACTCGTTCATCGAGGACAATGAGCTGAACATCGTCCTGGAGCTGGCCGACGCGGGCGACCTCTCACAGATGA
TCAAGTACTTCAAGAAGCAGCAGCGGCTTATCCCTGAGAGGACCGTGTGGAAGTACTTTGTGCAGCTGTGCAGTGCCGTG
GAGCACATGCATTCCCGCCGCATTATGCACCGCGACATCAAGCCTGCCAATGTGTTCATCACGGCCACGGGCATCGTGAA
GCTCGGTGACCTCGGCCTGGGCCGCTTCTTCAGCTCCGAGACCACGGCAGCACACTCCCTCGTTGGGACACCGTACTACA
TGTCACCAGAGAGGATCCATGAGAACGGCTACAACTTCAAGTCCGACATCTGGTCCCTGGGCTGTCTGCTCTACGAGATG
GCTGCCCTCCAGAGCCCCTTCTATGGAGATAAAATGAATCTCTTCTCCCTCTGCCAGAAGATTGAGCAATGTGATTACCC
TCCACTCCCAGGGGAGCACTACTCGGAGAAGCTTCGAGAACTGGTCAGTATGTGTATTTACCCCGACCCCGACCAGAGGC
CGGACATCGCGTACGTGCACCAGGTGGCCAAGCAGATGCACGTCTGGATGTCCAGCACCTGA

>ENST00000373600.7|m.32559 ENST00000373600.7|g.32559  ORF ENST00000373600.7|g.32559 ENST00000373600.7|m.32559 type:complete len:348 (+) ENST00000373600.7:1-1044(+) [Homo_sapiens]
ATGCCCAGGAGAGAAGTTTGCTGGGAGGCAGCTCATTTCCGGCAGGAGGAGCAGAGCCTGCCAAGGCCTCGAGTTCGTGC
CCTCGTGAGGCTGGCATGCAGGATGGCAGGACAGCCCGGCCACATGCCCCATGGAGGGAGTTCCAACAACCTCTGCCACA
CCCTGGGGCCTGTGCATCCTCCTGACCCACAGAGGCATCCCAACACGCTGTCTTTTCGCTGCTCGCTGGCGGACTTCCAG
ATCGAAAAGAAGATAGGCCGAGGACAGTTCAGCGAGGTGTACAAGGCCACCTGCCTGCTGGACAGGAAGACAGTGGCTCT
GAAGAAGGTGCAGATCTTTGAGATGATGGACGCCAAGGCGAGGCAGGACTGTGTCAAGGAGATCGGCCTCTTGAAGCAAC
TGAACCACCCAAATATCATCAAGTATTTGGACTCGTTTATCGAAGACAACGAGCTGAACATTGTGCTGGAGTTGGCTGAC
GCAGGGGACCTCTCGCAGATGATCAAGTACTTTAAGAAGCAGAAGCGGCTCATCCCGGAGAGGACAGTATGGAAGTACTT
TGTGCAGCTGTGCAGCGCCGTGGAGCACATGCATTCACGCCGGGTGATGCACCGAGACATCAAGCCTGCCAACGTGTTCA
TCACAGCCACGGGCGTCGTGAAGCTCGGTGACCTTGGTCTGGGCCGCTTCTTCAGCTCTGAGACCACCGCAGCCCACTCC
CTAGTGGGGACGCCCTACTACATGTCACCGGAGAGGATCCATGAGAACGGCTACAACTTCAAGTCCGACATCTGGTCCCT
GGGCTGTCTGCTGTACGAGATGGCAGCCCTCCAGAGCCCCTTCTATGGAGATAAGATGAATCTCTTCTCCCTGTGCCAGA
AGATCGAGCAGTGTGACTACCCCCCACTCCCCGGGGAGCACTACTCCGAGAAGTTACGAGAACTGGTCAGCATGTGCATC
TGCCCTGACCCCCACCAGAGACCTGACATCGGATACGTGCACCAGGTGGCCAAGCAGATGCACATCTGGATGTCCAGCAC
CTGA

>ENSLAFT00000021405.2|m.38982 ENSLAFT00000021405.2|g.38982  ORF ENSLAFT00000021405.2|g.38982 ENSLAFT00000021405.2|m.38982 type:internal len:322 (+) ENSLAFT00000021405.2:1-963(+) [Loxodonta_africana]
GCCCTCGTGAAGCTGGCATGCAGGATGGCAGGACAGCCCAGCCCCATTCCGCATGGAGGGAGCCCAAACAACCTCTGCCA
CAGTCCAGGGCCTGCACACCCTTCCGACCCACAGAGGCACCCGACCACCCTATCTTTTCGCTGCTCACTGGCAGACTTCC
AGATTGAAAAGAAGATAGGCCGTGGGCAGTTCAGTGAGGTGTACAAGGCCACCTGCCTGTTGGACAGGAAGACAGTGGCT
CTGAAGAAGGTGCAGATATTTGAGATGATGGACGCCAAGGCAAGGCAGGACTGTGTCAAGGAGATTGGCCTCCTGAAGCA
ATTGAATCATCCGAACATCATCAAGTATCTGGACTCGTTTATTGAGGACAATGAGCTGAACATTGTGCTGGAGCTGGCTG
ACGCAGGCGACCTCTCGCAGATGATCAAGTACTTTAAGAAGCAGAAGCGGCTCATCCCCGAGAGGACGGTGTGGAAGTAC
TTTGTGCAGCTGTGCAGCGCCGTGGAGCACATGCACTCACGCCGGGTCATGCACCGAGACATCAAGCCAGCCAACGTGTT
CATCACGGCCACGGGTGTCGTGAAGCTGGGTGACCTCGGCCTGGGCCGCTTCTTCAGCTCTGAGACCACCGCGGCCCACT
CCCTAGTTGGGACACCGTACTACATGTCACCAGAGAGGATCCACGAGAACGGCTACAACTTCAAGTCCGACATCTGGTCT
CTGGGCTGTTTGCTGTATGAGATGGCAGCTCTCCAGAGCCCCTTCTATGGAGATAAAATGAACCTTTTCTCCCTCTGCCA
GAAGATCGAACAATGTGACTACCCGCCTCTCCCGGGAGAACATTACTCTGAGAAGTTACGAGAACTGGTCAGCATGTGCA
TCTACCCTGACCCCAACCAAAGACCGGACATTGGATATGTGCACCAGGTTGCCAAACAGATGCACGGCTGGACTTCAAGC
AGC

>ENSMMUT00000046842.2|m.28518 ENSMMUT00000046842.2|g.28518  ORF ENSMMUT00000046842.2|g.28518 ENSMMUT00000046842.2|m.28518 type:complete len:348 (+) ENSMMUT00000046842.2:1-1044(+) [Macaca_mulatta]
ATGCCCAGGAGAGAAGTTTGCTGGGAGGCAGCTCATTCCAGGCAGGAGGAGCAGAGCCTGCCAAGGCCTGGAGCTCGTGC
CCTTGTGAGGCTGGCATGCAGGATGGCAGGACAGCCCGGCCACATGCCCCACGGAGGGAGTTCCAACAACCTCTGCCACA
CCCTGGGGCCTGCGCACCCTCCTGACCCGCAGAGGCACCCCAACACCCTGTCTTTTCGCTGCTCGCTGGCGGACTTCCAG
ATCGAAAAGAAGATAGGCCGAGGACAGTTCAGCGAGGTGTACAAGGCCACCTGCCTGCTGGACAGGAAGACGGTGGCTCT
GAAGAAGGTGCAGATCTTTGAGATGATGGATGCCAAGGCAAGGCAAGACTGCGTCAAGGAGATCGGCCTCTTGAAGCAAC
TGAACCACCCAAATATCATCAAGTATTTGGACTCGTTTATCGAAGACAACGAGCTGAACATTGTGCTGGAGTTGGCCGAC
GCGGGGGACCTCTCACAGATGATCAAGTACTTTAAGAAGCAGAAGCGGCTCATCCCGGAGAGGACAGTGTGGAAGTACTT
CGTGCAGCTGTGCAGCGCCGTGGAGCACATGCATTCACGCCGGGTGATGCACCGAGACATCAAGCCTGCCAACGTGTTCA
TCACAGCCACAGGCGTCGTGAAGCTCGGTGACCTTGGTCTGGGCCGCTTCTTCAGCTCTGAGACCACTGCAGCCCACTCC
CTAGTGGGGACGCCCTACTACATGTCACCGGAGAGGATCCATGAGAACGGCTACAACTTCAAGTCCGACATCTGGTCCCT
GGGCTGTCTGCTGTATGAGATGGCAGCCCTCCAGAGCCCCTTCTACGGAGATAAGATGAATCTCTTCTCCTTGTGCCAGA
AGATCGAGCAGTGTGACTACCCCCCGCTGCCCGGGGAGCACTACTCCGAGAAGTTACGAGAACTGGTCAGCATGTGCATC
TACCCTGACCCCGACCAGAGACCTGACATCGGCTACGTGCACCAGGTGGCCAAGCAGATGCACGTCTGGACGTCCAGCAC
CTGA

>ENSMICT00000030405.1|m.12065 ENSMICT00000030405.1|g.12065  ORF ENSMICT00000030405.1|g.12065 ENSMICT00000030405.1|m.12065 type:5prime_partial len:348 (+) ENSMICT00000030405.1:1-1044(+) [Microcebus_murinus]
CTCCCCAGGAGGCAGCTCTGTGTGGAAAGGCCCTCTCGAGGAGAAGGTGAACAGGTCCCATTTTCTGTTGCAGCCCGTGC
CCTGCTGAGGCTGGCATGCAGGATGGCAGGACAGCCCAGCCACATGCCCCATGGAGGGAGCCCGAACAACCTCTGCCACA
CCCTGGGACCCGCGCACCCTCCTGACCCACAGAGACACCCCAGCACCCTGTCTTTTCGCTGCTCGCTGGCGGACTTCCAG
ATCGAGAAGAAGATAGGCCGAGGACAGTTCAGCGAGGTGTACAAAGCCACCTGCCTGCTGGACAGGAAGACGGTGGCTCT
GAAGAAGGTGCAGATCTTCGAGATGATGGACGCCAAGGCGAGGCAGGACTGCGTGAAGGAGATCGGCCTCCTGAAGCAAC
TGAACCATCCAAACATCATCAAGTACCTGGACTCGTTCATCGAAGACAACGAGCTCAACATCGTGCTGGAGCTGGCCGAC
GCGGGCGACCTCTCGCAGATGATCAAGTACTTTAAGAAGCAGAAGCGGCTCATCCCCGAGAGGACGGTATGGAAGTACTT
CGTGCAGCTGTGCAGCGCCGTGGAGCACATGCACTCGCGGCGCGTCATGCACCGAGACATCAAGCCTGCCAACGTGTTCA
TCACGGCCACAGGCATCGTGAAGCTTGGTGACCTCGGTCTGGGCCGCTTCTTCAGCTCTGAGACCACCGCGGCCCACTCC
CTAGTTGGGACGCCATACTACATGTCGCCAGAGAGGATCCATGAGAACGGCTACAACTTCAAGTCCGACATCTGGTCCCT
GGGCTGTTTGCTGTACGAGATGGCAGCTCTCCAGAGCCCCTTCTATGGGGATAAGATGAACCTCTTCTCCCTCTGCCAGA
AGATCGAGCAGTGTGACTACCCGCCCCTCCCCGGAGAGCACTACTCGGAGAAGTTACGAGAACTGGTCAGCATGTGCATC
TACCCCGACCCCGACCAGAGACCTGACATTGGCTATGTGCACCAGGTGGCCAAACAGATGCACGTCTGGACATCGAGCAC
CTGA

>ENSMODT00000025079.3|m.31726 ENSMODT00000025079.3|g.31726  ORF ENSMODT00000025079.3|g.31726 ENSMODT00000025079.3|m.31726 type:complete len:315 (+) ENSMODT00000025079.3:1-945(+) [Monodelphis_domestica]
ATGGAAGGACAACACAACCATGCTCATCACCTTGGGGATCAGACCAGCAGCCGATGCCATATGCCAGGAACAGAGTATCA
GCCTGATTCCCAAAGACACTTGACTACGTTTCCCTATCGCTGTACCTTAGCTGACTTCCAGATAGAGAAGAAGATAGGCC
GAGGACAGTTCAGTGAAGTTTACAAAGCAACTTGTCTCTTGGACAGGAAAACTGTTGCTCTGAAGAAAGTCCAGATATTT
GAAATGATGGATGCCAAAGCCAGACAAGACTGCATTAAAGAGATTGACCTCTTAAAGCAACTGAACCACCCAAATATCAT
TAAGTATTTGGATTCTTTCATTGAAGAGAGTGAGCTGAACATTGTCCTGGAACTGGCTGATGCAGGTGATCTCTCTCAGA
TGATTAAGTTTTTTAAAAAGCAGAAACGGTTAATCCCCGAGAGGACGGTCTGGAAGTATTTTGTGCAGTTGTGCAGCGCT
GTGGAGCACATGCACTCCCGCAGGGTGATGCACAGAGACATAAAACCTGCCAATGTGTTTATAACAGCCACAGGTGTAGT
GAAGTTGGGAGACCTTGGACTGGGTCGCTTCTTTAGTTCCAAGACTACTGCAGCGCATTCCTTAGTTGGAACACCTTACT
ACATGTCCCCAGAGAGAATTCATGAAAATGGCTATAACTTTAAGTCTGATATCTGGTCTTTGGGCTGTTTATTGTATGAG
ATGGCAGCTCTTCAAAGTCCCTTCTATGGAGATAAAATGAATCTTTTTTCACTTTGTCAGAAGATAGAGCAATGTGACTA
CCCTCCTCTTCCAGGAGAACATTATTCTGAGAAGCTGCGGGAACTGGTCAGTATGTGCATATATCCAGACCCTGACCAGA
GACCTGACATCGGCTATGTGCACCAGCTAGCCAAACAGATGCACATCTGGAACGCCAGCACTTGA

>ENSMUST00000054234.9|m.18833 ENSMUST00000054234.9|g.18833  ORF ENSMUST00000054234.9|g.18833 ENSMUST00000054234.9|m.18833 type:complete len:314 (+) ENSMUST00000054234.9:1-942(+) [Mus_musculus]
ATGGCAGGACAGCCCAGCCACATGCCTCATGGAGGGAGCCCAAACCACCTCTGCCATGCACTGGGGCCTGCACCCCCTCC
AGACCCACAGAGGCTCCCAAACACCCTGTCTTTTCGCTGCTCACTGGCAGACTTCCAAATTGAGAAGAAGATTGGCCGAG
GACAGTTCAGTGAGGTTTACAAGGCCACTTGCCTGCTGGACAGGAAGACAGTGGCTCTGAAGAAGGTGCAGATCTTTGAG
ATGATGGATGCCAAAGCCAGGCAAGACTGTGTCAAGGAAATTGGTCTCCTAAAGCAACTGAACCATCCGAATATCATCAA
GTATCTGGACTCCTTCATCGAAGACAATGAGCTGAACATTGTGCTGGAGTTGGCTGACGCGGGTGACCTCTCACAGATGA
TCAAGTATTTCAAGAAGCAGAAGCGGCTTATCCCTGAGAGGACCGTGTGGAAGTACTTCGTGCAGCTGTGCAGCGCTGTG
GAGCACATGCACTCCCGACGTGTGATGCACCGAGACATCAAGCCCGCCAACGTGTTCATCACAGCTACGGGCATTGTGAA
GCTTGGTGACCTCGGCCTGGGCCGCTTCTTCAGCTCGGAGACCACTGCGGCCCACTCACTAGTGGGAACACCATACTACA
TGTCACCCGAGAGAATCCATGAGAATGGCTACAACTTCAAGTCAGACATCTGGTCCCTAGGCTGCCTGCTGTATGAGATG
GCAGCTCTCCAGAGCCCCTTCTATGGAGATAAGATGAATCTCTTCTCCCTCTGCCAAAAGATTGAGCAGTGTGACTACCC
GCCTCTCCCGGGAGAGCACTACTCTGAGAAGCTTCGGGAACTGGTCAGTATGTGTATCTACCCTGACCCTGACCACCGAC
CTGACATTGTATATGTGCACCAGGTGGCTAGACAGATGCACGTCTGGACATCCAGCACCTGA

>ENSMLUT00000007478.2|m.33875 ENSMLUT00000007478.2|g.33875  ORF ENSMLUT00000007478.2|g.33875 ENSMLUT00000007478.2|m.33875 type:5prime_partial len:339 (+) ENSMLUT00000007478.2:1-1017(+) [Myotis_lucifugus]
GTGGAAGCACTTCCTCCGTCCCAGTGCTGTCAGGAGGGAATGGAAGCCCGTGCCCTTGTGAGGCTGGCATGCAGGATGGC
AGGACAGCCCAGCCACATGCCCCACGGAGGGAACCCCAACAGCCTTTGCCACACCCCGGGGCCCGCGCACCCTCCTGACC
CACAGAGGCACCCGAACGCCCTGTCTTTCCGCTGCTCGCTGGCAGACTTCCAGATCGAGAAGAAGATCGGCCGAGGGCAG
TTCAGCGAGGTGTACAAGGCCACCTGCCTGCTGGACAGGAAGACGGTGGCTCTGAAGAAGGTGCAGATATTTGAGATGAT
GGACGCCAAGGCCAGGCAGGACTGCGTCAAGGAGATCGGCCTCCTGAAGCAACTGAACCATCCGAACATCATCAAGTACT
TGGACTCGTTTATTGAGGACAACGAGCTGAACATTGTGCTGGAGCTGGCTGACGCGGGCGACCTCTCGCAAATGATCAAG
TACTTCAAGAAGCAGAAGCGGCTCATCCCCGAGAGGACGGTGTGGAAGTACTTCGTGCAGCTGTGCAGCGCCGTGGAGCA
CATGCACTCCCGCCGCGTGATGCACCGAGACATCAAGCCTGCCAACGTGTTCATCACGGCCACGGGCGTCGTGAAGCTCG
GGGACCTCGGCCTGGGCCGCTTCTTCAGCTCCGAGACCACCGCGGCCCACTCCCTAGTGGGGACGCCATACTACATGTCA
CCCGAGAGGATCCACGAGAACGGATACAACTTCAAGTCCGACATCTGGTCCCTGGGCTGTTTGCTATATGAGATGGCCGC
TCTCCAGAGCCCCTTCTACGGAGACAAGATGAACCTCTTCTCGCTCTGCCAGAAGATCGAGCAGTGCGACTACCCCCCCC
TCCCTGGAGAACATTACTCCGAGAAGTTACGAGAGCTGGTCAGTATGTGCATCTACCCCGACCCCAACCAGAGACCTGAC
ATTGGATATGTGCACCAGGTTGCCAAACAGATGCACGTGTGGACTTCAAGCACCTGA

>lcl|NW_004438443.1_cds_XP_004269287.1_8060|m.14023 lcl|NW_004438443.1_cds_XP_004269287.1_8060|g.14023  ORF lcl|NW_004438443.1_cds_XP_004269287.1_8060|g.14023 lcl|NW_004438443.1_cds_XP_004269287.1_8060|m.14023 type:complete len:314 (+) lcl|NW_004438443.1_cds_XP_004269287.1_8060:1-942(+) [Orcinus_orca]
ATGGCAGGACAGCCTAGCCACCTGCCCCATGGAGGGAGCCCGAACAACCTCTGCCACACCCCGGGGCCCGCGCACCCTCC
CGACCCACAGAGGCACCCGAACGCCCTGTCTTTTCGCTGCTCGCTGGCTGACTTCCAGATTGAGAAGAAGATCGGCCGCG
GGCAGTTCAGCGAGGTGTACAAGGCCACCTGCCTGCTGGACAGGAAGACAGTGGCTCTGAAGAAGGTGCAGATATTTGAG
ATGATGGACGCCAAGGCCCGGCAGGACTGTGTCAAGGAGATCGGCCTCCTGAAGCAACTGAACCATCCAAACATCATCAA
GTATTTGGACTCGTTCATTGAGGACAGCGAGCTGAACATTGTGCTGGAGCTGGCAGACGCGGGCGACCTCTCGCAGATGA
TCAAGTATTTCAAGAAGCAGAAGCGGCTCATTCCCGAGAGGACGGTGTGGAAGTACTTTGTGCAGCTGTGCAGCGCCGTG
GAACACATGCACTCCCGCCGGGTGATGCACCGAGACATCAAGCCTGCCAACGTGTTCATCACAGCCACGGGCATCGTGAA
GCTTGGTGACCTCGGCCTGGGCCGCTTCTTCAGCTCCGAGACCACCGCGGCCCACTCCCTAGTGGGGACACCATACTACA
TGTCACCGGAGAGGATCCATGAGAACGGCTACAACTTCAAGTCTGACATCTGGTCTCTGGGCTGTTTGCTGTACGAGATG
GCAGCTCTTCAGAGCCCCTTCTATGGAGATAAAATGAACCTCTTCTCCCTCTGCCAGAAGATTGAGCAGTGTGACTACCC
GCCTCTCCCCGGAGAACATTACTCTGAGAAGTTACGAGAATTGGTCAGTATGTGCATCCACCCCGACCCCAACCAGAGAC
CCGACATCAGCTACGTGCACCAGGTCGCCAAACAGATGCACGTGTGGACTTCGAGCACCTGA

>ENSOCUT00000009107.3|m.8931 ENSOCUT00000009107.3|g.8931  ORF ENSOCUT00000009107.3|g.8931 ENSOCUT00000009107.3|m.8931 type:complete len:314 (+) ENSOCUT00000009107.3:1-942(+) [Oryctolagus_cuniculus]
ATGGCAGGACAGCCCAGCCACCTGCCCCATGGAGGGAGCGCCAACAACCTCTGCCACACCCCAGGGCCCGCACACCCTCC
CGACACACAGAGGCACCCCAGCACCCTGTCCTTTCGCTGCTCGCTGGCGGACTTCCAGATCGAGAAGAAGATAGGCCGCG
GGCAGTTCAGCGAGGTGTACAAGGCCACCTGCCTGCTGGACAGGAAGACGGTGGCCCTGAAGAAGGTGCAGATCTTTGAG
ATGATGGACGCCAAAGCCAGGCAGGACTGCGTCAAGGAGATCGGCCTGCTGAAACAACTGAACCACCCGAACATCATCAA
GTACCTGGACTCGTTCATCGAGGACAACGAGCTAAACATCGTGCTGGAGCTGGCCGACGCCGGGGACCTCTCGCAGATGA
TCAAGTACTTCAAGAAGCAGAAGCGGCTCATCCCGGAGCGCACGGTGTGGAAGTACTTCGTGCAGCTGTGCAGCGCCGTG
GAGCACATGCACTCGCGTCGCGTGATGCACCGGGACATCAAGCCTGCCAATGTGTTCATCACGGCCACGGGCGTCGTGAA
GCTTGGTGACCTTGGTCTGGGCCGCTTCTTCAGCTCTGAGACTACGGCGGCACACTCCCTAGTGGGGACGCCGTACTACA
TGTCGCCGGAGAGGATCCACGAGAACGGCTACAACTTCAAGTCTGACATCTGGTCCCTGGGCTGCTTGCTGTATGAGATG
GCCGCTCTGCAGAGCCCCTTCTACGGCGATAAGATGAACCTCTTCTCTCTGTGCCAGAAGATCGAGCAGTGCGACTACCC
GCCCCTCCCCGGCGAGCACTACTCGGAGAAGTTACGGGAACTGGTCAGCATGTGCATCTATCCCGACCCTGACCAGAGAC
CGGACATCGGCTATGTGCACCAGGTTGCCAAGCAGATGCATGTCTGGACGTCCAGCACCTGA

>ENSPPYT00000022861.2|m.19773 ENSPPYT00000022861.2|g.19773  ORF ENSPPYT00000022861.2|g.19773 ENSPPYT00000022861.2|m.19773 type:complete len:314 (+) ENSPPYT00000022861.2:1-942(+) [Pongo_abelii]
ATGGCAGGACAGCCCGGCCACATGCCCCATGGAGGGAGTTCCAACAACCTCTGTCACACCCTGGGGCCTGTGCATCCTCC
TGACCCACAGAGGCACCTCAACACCCTGTCTTTTCGCTGCTCGCTGGCGGACTTCCAGATCGAAAAGAAGATAGGCCGAG
GACAGTTCAGCGAGGTGTACAAGGCCACCTGCCTGCTGGACAGGAAGACGGTGGCTCTGAAGAAGGTGCAGATCTTTGAG
ATGATGGACGCCAAGGCGAGGCAGGACTGCGTCAAGGAGATCGGCCTCTTGAAGCAACTGAACCACCCAAATATCATCAA
GTATTTGGACTCGTTTATTGAAGACAACGAGCTGAACATTGTGCTGGAGTTGGCTGATGCAGGGGACCTCTCGCAGATGA
TCAAGTACTTTAAGAAGCAGAAGCGGCTCATCCCAGAGAGGACAGTGTGGAAGTACTTTGTGCAGCTGTGCAGCGCCGTG
GAACACATGCATTCACGCCGGGTGATGCACCGAGACATCAAGCCTGCCAACGTGTTCATCACAGCCACGGGCGTCGTGAA
GCTCGGTGACCTTGGTCTGGGCCGCTTCTTCAGCTCTGAGACCACCGCAGCCCACTCCCTAGTGGGGACGCCCTACTACA
TGTCACCGGAGAGGATCCATGAGAACGGCTACAACTTCAAGTCCGACATCTGGTCCCTGGGCTGTCTGCTGTACGAGATG
GCAGCCCTCCAGAGCCCCTTCTATGGAGATAAGATGAATCTCTTCTCCCTGTGCCAGAAGATCGAGCAGTGTGACTACCC
CCCACTCCCCGGGGAGCACTACTCCGAGAAGTTACGAGAACTGGTCAGCATGTGCATCTACCCTGACCCCGACCAGAGAC
CTGACATCGGATACGTGCACCAGGTGGCCAAGCAGATGCACGTCTGGATGTCCAGCACCTGA

>ENSSSCT00000057496.1|m.32326 ENSSSCT00000057496.1|g.32326  ORF ENSSSCT00000057496.1|g.32326 ENSSSCT00000057496.1|m.32326 type:complete len:360 (+) ENSSSCT00000057496.1:1-1080(+) [Sus_scrofa]
ATGCCGCGGGGGGACCCAGGACTGGCAGGTTCACAGGCAGGAGAGACCCTGGCCCAAGCTGTGCTTGGCAGGATGCTCCC
AGCCACCCAGGGCCTCCTGCCCGGCCAAGCCTGTGCCCTCGTGAGGCTGGCATGCAGGATGGCAGGACAGCCCAGTCACA
TGCCCCACGGAGGGAGCCCGAACAACCTCTGCCACACCCCGGGGCCCGCACACCCTCCTGACCCCCAGAGGCACCCGAAT
GCCCTGTCTTTTCGCTGCTCGCTGGCCGACTTCCAGATCGAGAAGAAGATCGGCCGAGGCCAGTTCAGCGAGGTGTACAA
GGCCACCTGCCTGCTGGACAGGAAGACAGTGGCTCTGAAGAAGGTGCAGATATTTGAGATGATGGATGCCAAGGCCAGGC
AGGACTGTGTCAAGGAGATCGGCCTCCTGAAGCAACTGAATCATCCGAACATCATCAAGTATTTGGACTCATTCATCGAG
GACAACGAGCTGAACATCGTGCTGGAGCTGGCGGACGCAGGCGACCTCTCACAGATGATCAAGTATTTCAAGAAGCAGAA
GCGGCTCATTCCCGAGAGGACGGTGTGGAAGTACTTTGTGCAGCTGTGCAGCGCCGTGGAGCACATGCACTCACGCCGGG
TGATGCACCGAGACATCAAGCCTGCCAACGTGTTCATCACGGCCACCGGCATCGTGAAGCTCGGTGACCTTGGCCTGGGC
CGCTTCTTCAGCTCCGAGACCACCGCAGCCCACTCCCTAGTGGGGACACCATACTACATGTCACCGGAGAGGATCCATGA
GAACGGCTACAACTTCAAGTCTGACATCTGGTCTCTGGGCTGTTTGCTGTATGAGATGGCAGCTCTTCAGAGCCCCTTCT
ACGGAGATAAGATGAATCTCTTCTCCCTCTGCCAGAAGATCGAGCAGTGCGACTACCCGCCTCTCCCTGGAGAGCATTAC
TCTGAGAAGTTACGAGAACTGGTCAGTATGTGCATCTACCCCGACCCCAACCAGAGACCCGACATCGGATACGTGCACCA
GGTTGCCAGACAGATGCACGTGTGGACTTCGAGCACCTGA

>ENSTTRT00000012947.1|m.23311 ENSTTRT00000012947.1|g.23311  ORF ENSTTRT00000012947.1|g.23311 ENSTTRT00000012947.1|m.23311 type:5prime_partial len:348 (+) ENSTTRT00000012947.1:1-1044(+) [Tursiops_truncatus]
GTGCCCAGGATCCAGGTTTGCCGGGAGGCAGTTCATTCCAGGCAAGGGAGGCAGAGCCTGCCAAGGCCTCGAGCCCGTGT
CCTCGTGCGGCTGGCATGCAGGATGGCAGGACAGCCTAGCCACCTGCCCCATGGAGGGAGCCCGAACAACCTCTGCCACA
CCCCGGGGCCCGCGCACCCTCCCGACCCACAGAGGCACCCGAACGCCCTGTCTTTTCGCTGCTCGCTGGCTGACTTCCAG
ATTGAGAAGAAGATCGGCCGCGGGCAGTTCAGCGAGGTGTACAAGGCCACCTGCCTGCTGGACAGGAAGACAGTGGCTCT
GAAGAAGGTGCAGATATTTGAGATGATGGACGCCAAGGCCCGGCAGGACTGTGTCAAGGAGATCGGCCTCCTGAAGCAAC
TGAACCATCCAAACATCATCAAGTATTTGGACTCGTTCATTGAGGACAGCGAGCTGAACATTGTGCTGGAGCTGGCAGAC
GCGGGCGACCTCTCGCAGATGATCAAGTATTTCAAGAAGCAGAAGCGGCTCATCCCGAAGAGGACAGTGTGGAAGTACTT
CGTGCAGCTGTGCAGCGCCGTGGAACACATGCACTCCCGCCGGGTGATGCACCGAGACATCAAGCCTGCCAACGTGTTCA
TCACAGCTACGGGCATCGTGAAGCTCGGTGACCTCGGTCTGATCCGCTTCTTCAGCTCCGAGACCACCGCGGTCCACTCC
CTAATGGGGACACCATACTACATGTCACCGGAGAGGATCCATGAGAACGGCTACAACTTCAAGTCTGACATCTGGTCTCT
GGGCTGTTTGCTGTACGAGATGGCAGCTCTTCAGAGCCCCTTCTATGGAGATAAAATGAACCTCTTCTCCCTCTGCCAGA
AGATTGAGCAGTGTGACTACCCGCCTCTCCCCGGAGAACATTACTCTGAGAAGTTACGAGAATTGGTCAGTATGTGCATC
CACCCCGACCCCAACCAGAGACCCGACATCAGCTACGTGCACCAGGTTGCCAAACAGATGCACGTGTGGACTTCGAGCAC
CTGA

>NEK6|ENSG00000119408 [cellage_279]
ATGGCAGGACAGCCCGGCCACATGCCCCATGGAGGGAGTTCCAACAACCTCTGCCACACCCTGGGGCCTGTGCATCCTCC
TGACCCACAGAGGCATCCCAACACGCTGTCTTTTCGCTGCTCGCTGGCGGACTTCCAGATCGAAAAGAAGATAGGCCGAG
GACAGTTCAGCGAGGTGTACAAGGCCACCTGCCTGCTGGACAGGAAGACAGTGGCTCTGAAGAAGGTGCAGATCTTTGAG
ATGATGGACGCCAAGGCGAGGCAGGACTGTGTCAAGGAGATCGGCCTCTTGAAGCAACTGAACCACCCAAATATCATCAA
GTATTTGGACTCGTTTATCGAAGACAACGAGCTGAACATTGTGCTGGAGTTGGCTGACGCAGGGGACCTCTCGCAGATGA
TCAAGTACTTTAAGAAGCAGAAGCGGCTCATCCCGGAGAGGACAGTATGGAAGTACTTTGTGCAGCTGTGCAGCGCCGTG
GAGCACATGCATTCACGCCGGGTGATGCACCGAGACATCAAGCCTGCCAACGTGTTCATCACAGCCACGGGCGTCGTGAA
GCTCGGTGACCTTGGTCTGGGCCGCTTCTTCAGCTCTGAGACCACCGCAGCCCACTCCCTAGTGGGGACGCCCTACTACA
TGTCACCGGAGAGGATCCATGAGAACGGCTACAACTTCAAGTCCGACATCTGGTCCCTGGGCTGTCTGCTGTACGAGATG
GCAGCCCTCCAGAGCCCCTTCTATGGAGATAAGATGAATCTCTTCTCCCTGTGCCAGAAGATCGAGCAGTGTGACTACCC
CCCACTCCCCGGGGAGCACTACTCCGAGAAGTTACGAGAACTGGTCAGCATGTGCATCTGCCCTGACCCCCACCAGAGAC
CTGACATCGGATACGTGCACCAGGTGGCCAAGCAGATGCACATCTGGATGTCCAGCACCTGA
