# Supplementary material for: A multidimensional systems biology analysis of cellular senescence in aging and disease
Source: Genome Biol. 2020 Apr 7;21:91. doi: 10.1186/s13059-020-01990-9 (PMC7333371; doi:10.1186/s13059-020-01990-9)
Supplement: Supplementary file 3 — 271 CellAge orthogroups. Directory containing FASTA files of CellAge orthogroups. [file 13059_2020_1990_MOESM3_ESM.zip › SI Cellage_Orthologous-Groups/ENSG00000100307.fa]

>bmy_00967 [Balaena_mysticetus]
ATGGAGCTGTCAGCCATCGGCGAGCAGGTGTTCGCCGTAGAGAGCATCCGGAAGAAGCGCGTGCGGAAGGGTAAAGTCGA
ATATCTGGTGAAGTGGAAAGGATGGCCCCCAAAGTACAGCACGTGGGAGCCGGAGGAGCACATCCTGGACCCCCGCCTGG
TCATGGCCTATGAGGAGAAGGAGGAGAGAGACCGAGCATCGGGGTATAGGAAGAGAGGCCCGAAACCCAAGCGGCTTCTG
CTGCAGCGGCTGTACAGCATGGACCTGCGGAGCTCCCACAAGGCCAAGGGCAAGGAGAAGCTCTGCTTCTCCCTGACGCG
CCCACTCGGCAGCGGGAGCCCCGAGGGGGTGGTCAAGGCGGGGGCACCCGAGCTGGTGGACAAGGGCCCCTTGGTGCCCA
CCCTGCCCTTCCCGCTCCGCAAGCCCCGCAAGGCCCACAAGTACCTGCGGCTCTCACGCAAGAAGTTCCCGCCCCGCGGG
CCCAACCTGGAGAGTCACAGCCATCGACGGGAGCTCTTCCTGCAGGAGTCACCGGCCCCGGACGTCCTGCAGGCGGCCAG
CGAGTGGGAGCCTGCTGAGCAGCCCCCTGAAGAGGAGGCAGATGCAGATCTGGCCGAGGGGCCCCCTTCCTGGACACCCA
CGCTCCCCTCAAGTGAAGTGACAGTGACCGATATCACCGCCAACTCCATCACCGTCACCTTCCGCGAGGCCCAGGCAGCT
GAGGGCTTCTTCCGAGACCGCAGCGGGAAGTTCTGA

>lcl|AC_000162.1_cds_NP_001179547.1_11147|m.11980 lcl|AC_000162.1_cds_NP_001179547.1_11147|g.11980  ORF lcl|AC_000162.1_cds_NP_001179547.1_11147|g.11980 lcl|AC_000162.1_cds_NP_001179547.1_11147|m.11980 type:complete len:252 (+) lcl|AC_000162.1_cds_NP_001179547.1_11147:1-756(+) [Bos_taurus]
ATGGAGCTGTCAGCCATCGGCGAGCAGGTGTTCGCCGTAGAGAGCATCCGGAAGAAGCGCGTGCGGAAGGGTAAAGTTGA
ATACTTGGTCAAGTGGAAAGGATGGCCCCCAAAGTACAGCACGTGGGAGCCGGAGGAACACATCCTGGACCCCCGCCTGG
TCATGGCCTACGAGGAGAAGGAGGAGAGAGACCGAGCGTCGGGGTATAGGAAGAGAGGTCCGAAACCCAAGCGGCTTCTG
CTGCAGCGGCTGTACAGCATGGACCTGCGGAGCTCCCACAAGGCCAAGGGCAAGGAGAAGCTCTGCTTCTCCCTGACGCG
CCCACTCGGCAGCGGGAGCCCCAAGGGGGTGGTCAAGGCGGGGGCGCCAGAGCTGGCGGACAAGGGCCCCTTGGTGCCCA
CCCTGCCCTTCCCGCTCCGCAAGCCCCGCAAGGCCCACAAGTACCTGCGGCTCTCACGCAAGAAGTTCCCGCCCCGCGGG
CCCAACCTGGAGAGTCACAGCCATCGACGGGAGCTCTTCCTGCAGGAGTCACCGGCCCAGGACGTCCTGCAGGCGGCCAG
CGAGTGGGAGCCTGCCGAGCAACCCCCCGAAGAGGAGGCAGAGGCAGACCTGGGCGAGGGGCCCCCTTCTTGGACACCCA
CGCTCCCCTCAAGTGAAGTGACAGTGACCGACATCACCGCCAACTCCATCACCGTCACCTTCCGCGAGGCCCAGGCCGCC
GAGGGCTTCTTCCGAGACCGCAGCGGGAAGTTCTGA

>ENSCAFT00000002104.3|m.29338 ENSCAFT00000002104.3|g.29338  ORF ENSCAFT00000002104.3|g.29338 ENSCAFT00000002104.3|m.29338 type:complete len:250 (+) ENSCAFT00000002104.3:1-750(+) [Canis_familiaris]
ATGGAGCTGTCAGCCATCGGCGAGCAGGTGTTCGCGGTGGAGAGCATCCGGAAGAAGCGCGTGCGGAAGGGTAAAGTCGA
ATATCTGGTGAAATGGAAAGGATGGCCTCCAAAGTACAGCACATGGGAGCCGGAAGAGCACATCCTGGACCCCCGCCTGG
TCATGGCCTATGAGGAGAAGGAGGAGAGAGACCGAGCGTCGGGGTATAGGAAGAGAGGTCCGAAACCCAAGCGGCTTCTG
CTGCAGCGGCTGTACAGCATGGACCTGCGGAGCTCGCACAAGGCCAAGGGCAAGGAGAAGCTGTGCTTCTCTCTGACGCG
CCCACTCGGCAGCGGGAGCCCTGAGGGGGTGGTCAAGGCAGGGGCACCCATGGTGGACAAGGGCCCCATGGTGCCCGCCC
TGCCCTTCCCGCTCCGCAAGCCGCGGAAGGCCCACAAGTACCTGCGGCTCTCACGCAAGAAGTTCCCGCCCCGCGGGCCC
GACCTGGAGAGTCACAGCCATCCACGGGAGCTCTTCCTGCAGGAGCCAGCGGCCCCGGACGTCCTGCAGGCGGCCAGCGA
GTGGGAGCCTGCTGAGCAGCCCCCCGAGGAGGAGGATGCAGACCTGGCCGAGGGGCCACCTCCTTGGACACCCGTGCTCC
CCGCAAGTGAAGTGACAGTGACCGATATCACCGCCAACTCCGTCACCGTCACCTTCCGGGAGGCCCAGGCGGCTGAAGGT
TTCTTCCGGGACCGCGGCGGGAAGTTCTGA

>ENSCCAT00000042162.1|m.34519 ENSCCAT00000042162.1|g.34519  ORF ENSCCAT00000042162.1|g.34519 ENSCCAT00000042162.1|m.34519 type:complete len:260 (+) ENSCCAT00000042162.1:1-780(+) [Cebus_capuchinus]
ATGGAGCTGTCAGCAATCGGCGAGCAGGTGTTCGCCGTGGAGAGCATCCGGAAGAAGCGTGTGCGGAAGGGTAAAGTCGA
GTATCTGGTGAAGTGGAAAGGATGGCCCCCAAAGTACAGCACGTGGGAGCCAGAAGAGCACATCTTGGACCCCCGCCTTG
TCATGGCCTACGAGGAGAAGTACGGTGTCCTCGGCGCTGCCGGGGAGGAGAGAGACCGAGCGTCGGGGTATAGGAAGAGA
GGTCCGAAACCCAAGCGGCTTCTGCTGCAGCGGCTGTACAGCATGGACCTGCGGAGCTCCCACAAGGCCAAGGGCAAGGA
GAAGCTCTGCTTCTCCCTGACCTGCCCGCTCGGCAGCGGGAGCCCCGAGGGGGTGGTCAAGGCGGGGGCACCTGAGCTGG
TGGACAAGGGCCCCTTGGTGCCCACCCTGCCCTTCCCACTCCGCAAGCCCCGAAAGGCCCACAAGTACCTGCGGCTCTCA
CGCAAGAAGTTCCCGCCCCGCGGGCCCAACCTGGAGAGCCACAGCCATCGACGGGAGCTCTTCCTGCAGGAGCAACCGGC
CCCAGACGTCCTGCAGGCGGCTGGCGAGTGGGAGCCTGCTGCGCAGCCCCCTGAAGAGGAGGCAGATGCCGACCTGGCCG
AGGGGCCCCCTCCCTGGACACCTGTGCTCCCCCCAAGTGAGGTGACTGTGACGGACATCACCGCCAACTCCATCACCGTC
ACCTTCCGCGAGGCTCAGGCGGCTGAGGGCTTCTTCCGAGACCGAAGTGGGAAGTTCTGA

>ENSDNOT00000044822.1|m.35768 ENSDNOT00000044822.1|g.35768  ORF ENSDNOT00000044822.1|g.35768 ENSDNOT00000044822.1|m.35768 type:complete len:253 (+) ENSDNOT00000044822.1:1-759(+) [Dasypus_novemcinctus]
ATGGAGCTGTCAGCCATCGGCGAGCAGGTGTTCGCCGTGGAGAGCATCCGGAAGAAGCGCGTGCGGAAGGGTAAAGTCGA
ATATCTGGTGAAGTGGAAAGGATGGCCCCCAAAGTACAGCACGTGGGAGCCAGAGGAGCACATCCTGGACCCCCGCCTCG
TCATGGCCTATGAGGAGAAGGAGGAGAGAGACCGAGCGTCGGGGTATAGGAAGAGAGGCCCGAAACCCAAGCGGCTTCTG
CTGCAGCGGCTGTACAGCATGGACCTGCGGAGCTCACACAAGGCCAAGGGCAAGGAGAAGCTCTGCTTCTCCCTGACGCG
CCCACTCGGCAGCGGGAGCCCCGAGGGGGTGGTCAAGGCAGGGGCGCCCGAGCTGGTGGACAAGGGCCCCTTGGTGCCCA
CCCTGCCCTTCCCGCTCCGCAAGCCGCGCAAGGCCCACAAGTACCTGCGGCTCTCACGCAAGAAGTTCCCGCCCCGCGGG
CCCAGCCTGGAGAGTCACAGCCATCCACGGGAGCTCTTCCTGCAGGAGTCACCAGCCCCGGACGTCCTGCAGGCGGCCGG
CGAGTGGGAGCCCGCTGAGCAGCCCCCCGAAGAGGAGGCAGCAGATGCAGACCTGGCCGATGGGCCCCCTCCCTGGACCC
CCGCGCTTCCCCCAAGTGAAGTGACAGTGACTGATATCACCGCCAACTCTGTCACCGTCACCTTCCGCGAGGCCCAGGCA
GCTGAGGGCTTCTTCCGAGACCGCAGTGGGAAGTTCTGA

>lcl|NW_004558708.1_cds_XP_004700317.1_4497|m.9096 lcl|NW_004558708.1_cds_XP_004700317.1_4497|g.9096  ORF lcl|NW_004558708.1_cds_XP_004700317.1_4497|g.9096 lcl|NW_004558708.1_cds_XP_004700317.1_4497|m.9096 type:complete len:254 (+) lcl|NW_004558708.1_cds_XP_004700317.1_4497:1-762(+) [Echinops_telfairi]
ATGGAGCTGTCAGCCATCGGCGAGCAGGTGTTCGCCGTAGAGAGCATCCGGAAGAAGCGCGTGCGGAAGGGTAAAGTCGA
GTACCTGGTGAAGTGGAAAGGATGGCCGCCAAAGTACAGCACGTGGGAGCCAGAGGAGCACATCTTAGACCCGCGCCTGG
TCCTGGCCTACGAGGAGAAGGAGGAGAAAGACCGAGCCTCGGGGTATAGGAAGAGAGGCCCGAAACCCAAGCGGCTGCTG
CTGCAGCGCCTGTATGGCATGGACCTGCGCAGCTCTCACAAGGCCAAGGGCAGGGAGAAGCTCTGCTTCTCCCTGACGCG
CCCACCCGGCAGCGGGAGCCCTGAGGGGGTGGTCAAGGCGGGGGCGCCCGAGCTGGTGGACAAGGGCCCCTTGGTGCCCA
CCCTGCCCTTCCCGCTCCGCAAACCACGCAAGGCCCACAAGTACCTGCGGCTCTCACGCAAGAAGTTCCCGCCCCGTGGG
CCCAGCCTGGAGAGCCCCAGCCATGGACGGGAGCTCTTCCTGCAGGAGGCCCCGGCCCCGGACGGCCCGCAGGCGGCCGG
CGAGTGGGAGCCCGTGGAGCGGCCCCCCGATGAGGAGGCAGACGCAGACCTGGCCGATGGGCCCCCTTCCTGGACACCTG
CGCTGCCCCCAAGTGCAGTGACCGTGACCGACATCACCGCCAACTCCGTCACCGTTACCTTCCGAGAGGCCCAGGCGGCC
GAAGGCTTCTTCCGAGACCGGGACTGCAGCGGGCAGTTCTGA

>ENSECAT00000013529.1|m.18213 ENSECAT00000013529.1|g.18213  ORF ENSECAT00000013529.1|g.18213 ENSECAT00000013529.1|m.18213 type:5prime_partial len:251 (+) ENSECAT00000013529.1:1-753(+) [Equus_caballus]
AGCTGTCAGCCATCGGGCGAGCAGGTGTTCGCTGTGGAGAGCATCCGGAAGAAGCGCGTGCGGAAGGGTAAAGTCGAATA
TCTGGTGAAGTGGAAAGGATGGCCCCCAAACTACAGGGCTTGGGGGCCTAGCCCCAGCCTCCTGCCGCCAAGACTAGTCC
TGTCTGAGGAGGAAATTGAAGAGAGAGACCGAGCGTCGGGGTATAGGAAGAGAGGTCCGAAACCCAAGCGGCTTCTGCTG
CAGCGGCTGTACAGCATGGACCTGCGGAGCTCCCACAAGGCCAAGGGCAAGGAGAAGCTCTGCTTCTCCCTGACGCGCCC
ACTCGGCAGCGGGAGCCCCGAGGGGGTGGTCAAGGCGGGGGCGCCCGAGCTGGTGGACAAGGGCCCCTTGGTGCCCGCCC
TGCCTTTCTCGCTCCGCAAGCCGCGCAAGGCCCACAAGTACCTGCGGCTCTCACGCAAGAAGTTCCCGCCCCGCGGGCCC
AACCTGGAGAGTCACAGCCATCGACGGGAGCTCTTCCTGCAGGAGTCGCCGGCCCCGGACGTCTTGCAGGCGACCGGCGA
GTGGGAGCCTGCTGAGCAGCCCCCTGAAGAGGAGGCAGATGCAGACCTGGCCGAGGGCCCCCCTCCCTGGACACCCACGC
TCCCCCCAAGTGAAGTGACAGTGACCGATATCACCGCCAACTCCATCACCGTCACCTTCCGCGAGGCCCAAGCGGCTGAG
GGCTTCTTCCGAGACCGCAGCGGGAAGTTCTGA

>ENSHGLT00000022012.1|m.38618 ENSHGLT00000022012.1|g.38618  ORF ENSHGLT00000022012.1|g.38618 ENSHGLT00000022012.1|m.38618 type:complete len:252 (+) ENSHGLT00000022012.1:1-756(+) [Heterocephalus_glaber]
ATGGAGCTGTCAGCCATTGGGGAGCAGGTGTTCGCGGTGGAGAGCATCCGGAAGAAGCGCGTGCGGAAGGGCAAAGTGGA
GTATCTGGTAAAGTGGAAAGGATGGCCCCCCAAGTACAGCACATGGGAGCCGGAAGAGCACATCCTGGACCCCCGCCTTG
TCATGGCCTACGAGGAAAAGGAGGAGAGAGACCGAGCATCGGGGTATAGGAAGAGAGGCCCGAAACCCAAACGGCTTCTG
CTGCAGCGGCTGTACAGCATGGACCTGCGCAGCTCCCACAAGGCCAAGGGCAAGGAGAAGCTCTGCTTCTCCCTGACGTG
CCCGCTTGGCAGCGGGAGCCCTGAGGGGGTGGTCAAGGCGGGGGCACCTGAGCTGGTGGACAAGGGCCCCTTGGTGCCCA
CCCTGCCCTTCCCACTCTGCAAGCCGCACAAGGCCCACAAGTACCTGCGGCTCTCACGAAAGAAGTTCCCGCCCTGCGGG
ACCCACCTGGAGAGTCACAGCCATCCACGGGAGCTCTCCCTGCAGGAGCCACCGGCCACAGAGGTCCTGCAGGCAGCCAG
CGAGTGGGAGTCCACGGAGCAGCCCCCGGAGGAGGAGGCAGATGCAGACTTGGCCAATGGGCCCCCTCCCTGGACACCCA
CGCTCCCCTCAAGTGAGGTGACCGTGACTGACATCACCGCCAACTCCATCACCGTCACCTTCCGTGAGGCCCAGGCAGCG
GAGGGCTTCTTCCGAGATCGCAGCAGGAAGCTCTGA

>ENST00000216133.9|m.52604 ENST00000216133.9|g.52604  ORF ENST00000216133.9|g.52604 ENST00000216133.9|m.52604 type:complete len:252 (+) ENST00000216133.9:1-756(+) [Homo_sapiens]
ATGGAGCTGTCAGCCATCGGCGAGCAGGTGTTCGCCGTGGAGAGCATCCGGAAGAAGCGCGTGCGGAAGGGTAAAGTCGA
GTATCTGGTGAAGTGGAAAGGATGGCCCCCAAAGTACAGCACGTGGGAGCCAGAAGAGCACATCTTGGACCCCCGCCTCG
TCATGGCCTACGAGGAGAAGGAGGAGAGAGACCGAGCATCGGGGTATAGGAAGAGAGGTCCGAAACCCAAGCGGCTTCTG
CTGCAGCGGCTGTACAGCATGGACCTGCGGAGCTCCCACAAGGCCAAGGGCAAGGAGAAGCTCTGCTTCTCCCTGACGTG
CCCACTCGGCAGCGGGAGCCCTGAGGGGGTGGTCAAGGCGGGGGCACCTGAGCTGGTGGACAAGGGCCCCTTGGTGCCCA
CCCTGCCCTTCCCGCTCCGCAAGCCCCGAAAGGCCCACAAGTACCTGCGGCTCTCGCGCAAGAAGTTCCCGCCCCGCGGG
CCCAACCTGGAGAGCCACAGCCATCGACGGGAGCTCTTCCTGCAGGAGCCACCGGCCCCAGACGTCCTGCAGGCGGCTGG
CGAGTGGGAGCCTGCTGCGCAGCCCCCTGAAGAGGAGGCAGATGCCGACCTGGCCGAGGGGCCCCCTCCCTGGACACCTG
CGCTCCCCTCAAGTGAGGTGACCGTGACCGACATCACCGCCAACTCCATCACCGTCACCTTCCGCGAGGCCCAGGCAGCT
GAGGGCTTCTTCCGAGACCGCAGTGGGAAGTTCTGA

>ENSLAFT00000022398.2|m.25328 ENSLAFT00000022398.2|g.25328  ORF ENSLAFT00000022398.2|g.25328 ENSLAFT00000022398.2|m.25328 type:internal len:249 (+) ENSLAFT00000022398.2:1-744(+) [Loxodonta_africana]
XXXXXCATCGGCGAGCAGGTGTTCGCCGTGGAGAGCATCCGGAAGAAGCGCGTGCGGAAGGGTAAAGTGGAGTACCTGGT
GAAGTGGAAAGGATGGCCCCCAAAGTACAGCACGTGGGAGCCGGAAGAGCACATCCTGGACCCCCGCCTGGTCCTGGCCT
ATGAGGAGAAGGAGGAGAGAGACCGAGCATCCGGGTACAGGAAGAGAGGTCCGAAACCCAAGCGACTTCTGCTGCAGCGG
CTGTACAGCATGGACCTGCGCAGCTCCCACAAGGCCAAGGGCAGGGAGAAGCTCTGCTTCTCCCTGACGCGCCCACTCGG
CAGCGGGAGCCCCGAGGGGGTGGTCAAGGCGGGGGCGCCCGAGCTGGTGGACAAGGGCCCCTTGGTGCCCACCCTGCCCT
TCCCGCTCCGCAAGCCGCGCAAGGCCCACAAGTACCTGCGGCTCTCACGCAAGAAGTTCCCGCCCCGCGGGCCCAGCCTG
GAGAGTCACAGCCATCGACGGGAGCTCTTCCTGCAGGAGTCACCGGCCCCAGGCGTCCTGCAGGCAGCCGGCGAGTGGGA
GCCCGCTGAGCAGCCCCCCGAAGAGGAGGCAGATGCAGACCTGACCGATGGTCCTCCTTCCTGGACACCCACGCTCCCCC
CAAGTGAAGTGACAGTGACTGACATCACCGCCAACTCCATCACCGTCACCTTCCGCGAGGCCCAGGCAGCTGAGGGCTTC
TTCCGAGACCGCAGCGGGAAGTTG

>ENSMMUT00000010983.3|m.47533 ENSMMUT00000010983.3|g.47533  ORF ENSMMUT00000010983.3|g.47533 ENSMMUT00000010983.3|m.47533 type:complete len:252 (+) ENSMMUT00000010983.3:1-756(+) [Macaca_mulatta]
ATGGAGCTGTCAGCCATCGGCGAGCAGGTGTTCGCCGTGGAGAGCATCCGGAAGAAGCGCGTGCGGAAGGGTAAAGTCGA
GTATCTGGTGAAGTGGAAAGGATGGCCCCCAAAGTACAGCACGTGGGAGCCAGAAGAGCACATTTTGGACCCCCGCCTCG
TCATGGCCTACGAGGAGAAGGAGGAGAGAGACCGAGCATCGGGGTATAGGAAGAGAGGTCCGAAACCCAAGCGGCTTCTG
CTGCAGCGGCTGTACAGCATGGACCTGCGGAGCTCCCACAAGGCCAAGGGCAAGGAGAAGCTCTGCTTCTCCCTGACGTG
CCCACTCGGCAGCGGGAGCCCCGAGGGGGTGGTCAAGGCGGGGGCACCTGAGCTGGTGGACAAGGGCCCCTTGGTGCCCA
CCCTGCCCTTCCCGCTCCGCAAGCCCCGAAAGGCCCACAAGTACCTGCGGCTCTCACGCAAGAAGTTCCCGCCCCGCGGG
CCCAACCTGGAGAGCCACAGCCATCGACGGGAGCTCTTCCTGCAGGAGCCACCGGCCCCAGACGTCCTGCAGGCGGCCGG
CGAGTGGGAGCCTGCTGCGCAGCCCCCCGAAGAGGAGGCAGATGCCGACCTGGCTGAGGGGCCCCCTCCCTGGACACCTG
CGCTCCCCTCAAGTGAGGTGACCGTGACCGACATCACCGCCAACTCCATCACCGTCACCTTCCGTGAGGCCCAGGCGGCT
GAGGGCTTCTTCCGAGACCGCAGCGGGAAGTTCTGA

>ENSMICT00000047027.1|m.46082 ENSMICT00000047027.1|g.46082  ORF ENSMICT00000047027.1|g.46082 ENSMICT00000047027.1|m.46082 type:complete len:252 (+) ENSMICT00000047027.1:1-756(+) [Microcebus_murinus]
ATGGAGCTGTCAGCCATCGGAGAGCAGGTGTTCGCCGTGGAGAGCATCCGGAAGAAGCGCGTGCGGAAGGGTAAAGTCGA
ATACCTGGTGAAGTGGAAAGGATGGCCCCCAAAGTACAGCACGTGGGAGCCAGAAGAGCACATCCTGGACCCCCGCCTCG
TCATGGCCTATGAGGAGAAGGAAGAGAGAGACCGAGCGTCGGGGTATAGGAAGAGAGGTCCGAAACCCAAGCGGCTTCTG
CTGCAGCGGCTGTACAGCATGGACCTGCGGAGCTCCCACAAGGCCAAGGGCAAGGAGAAGCTCTGCTTCTCCCTGATGCG
CCCACTCGGCAGCGGGAGCCCCGAGGGGGTGGTCAAGGCGGGGACACCCGAGCTGGTGGACAAGGGCCCCTTGGTGCCCA
CCCTGCCCTTCCCGCTCCGCAAGCCGCGCAAGGCCCACAAGTACCTGCGGCTCTCACGCAAGAAGTTCCCGCCCCGCGGG
CCCAACCTGGAGAGTCTCAGCCATCGACGGGAGCTCTTCCTGCAGGAGTCATCGAGCGCAGACGTCCTGCAGGCGGCCAG
CGAGTGGGAGCCCACGGAGCAGCCCCCCGAAGAGGAGGCAGAGACAGACCTGGCCGAAGGGCCCCCTCCCTGGACACCTG
CGCTCCCCCCAAGTGAGGTGACCGTGACTGACATCACCGCCAACTCCATCACCGTCACCTTCCGAGAGGCCCAGGCGGCA
GAGGGCTTCTTCCGAGACCGCAGCGGAAAGTTCTGA

>ENSMUST00000089293.10|m.48917 ENSMUST00000089293.10|g.48917  ORF ENSMUST00000089293.10|g.48917 ENSMUST00000089293.10|m.48917 type:complete len:252 (+) ENSMUST00000089293.10:1-756(+) [Mus_musculus]
ATGGAGCTGTCAGCCATAGGCGAGCAGGTGTTTGCGGTGGAGAGCATCCGGAAGAAGCGCGTGCGGAAGGGCAAAGTTGA
ATATCTGGTGAAGTGGAAAGGATGGCCCCCCAAGTATAGCACCTGGGAGCCAGAGGAGCACATCTTGGACCCTCGCCTTG
TCATGGCCTACGAGGAGAAGGAGGAGAGAGACCGAGCCTCGGGGTATAGGAAGAGAGGTCCGAAACCCAGGCGGCTTCTG
CTACAGCGGCTGTACAGCATGGACCTGCGGAGCTCCCACAAAGCCAAGGGCAATGAGAAGCTCTGCTTCTCTCTGGCGCG
CCCGCTCCGCAGCGGGAGCCCCATGGGGGTGGTCAAGGCAGGGGTCGCTGAGCTGGTGGAGAAGGGCCCCTTGGTGCCCA
CCCTGCCATTCCCGCTCCGCAAGGCGCGCAAAGCCCACAAGTACCTGCGGCTCTCACGCAAGAAGTTCCCGCCACGCGGG
CCCCACCTGGAGAGTCACAGCCATCGACGGGAGCTCTCCCTGCAGGAGTCAGCAGCCCCAGACGTTGTGCAGACCCCCGG
AGACTGGGAGCCTATGGAGCAAGCCCCCGAGGAGGAGGCAGAAGCAGACCTGACCAATGGGCCGCCTCCCTGGACACCCA
CGCTCCCCTCAAGTGAAGTTACCGTGACTGACATCACCGCCAACTCCGTCACCGTCACCTTCCGCGAGGCTCAAGCCGCC
GAGGGCTTCTTCCGAGACCGCAACGAGAAGCTGTGA

>ENSMLUT00000001758.2|m.30950 ENSMLUT00000001758.2|g.30950  ORF ENSMLUT00000001758.2|g.30950 ENSMLUT00000001758.2|m.30950 type:internal len:244 (+) ENSMLUT00000001758.2:1-729(+) [Myotis_lucifugus]
GTCCTGTGGGTGGTCATCGGGGCGGCTGTGTATCTCACTGTGTCTGCTTCTCTTTCTTCCCAGGGTAAAGTCGAGTATCT
GGTGAAGTGGAAAGGATGGCCCCCAAAGTACAGCACGTGGGAGCCAGAGGAGCACATCCTGGACCCCCGCCTGGTCATGG
CCTATGAGGAGAAGGAGGAGAGAGACCGAGCGTCGGGGTATAGGAAGAGAGGTCCGAAACCCAAGCGGCTTCTGCTGCAG
CAAAGGCGCCTCGGCATCCTGGACCCACCGTCGTGGAAAGTCCTAGAAAGGTGTCACCCTTTCCGGTTCCCTGCCACAGA
TCCAGGGACTGGGGACCAAAAACCTGTGCCTGTGGCCTCCGTCCCTGAGCCCCTCACAGCCCCTGGGGAGATGAGGCTGC
CCCGTGGGGCTATAGGGCTGGGACTGGCTAAGGCAGAGTTCCCGCCCCGCGGGCCCAACCTGGAGAGTCACAGCCTTTCA
CGGGAGCTCTTCCTGCAGGAGGCACCGGCACCAGACGTCCTGCAGGCAGCCAGCGAGTGGGAGCCTGCTGAGCAGCCCCC
CGAAGAGGAGGTAGCAGATGCAGACCTGGCCGAGGGACCCCCTCCCTGGACACCCGCGCTCCCCGCAAGTGAAGTGACAG
TGACAGATATCACCGCCAACTCCATCACCGTCACCTTCCGCGAGGCCCAGGCCGCTGAGGGCTTCTTCCGAGACCGAGAC
CGAGACCGA

>lcl|NW_004438525.1_cds_XP_004279543.1_19671|m.34755 lcl|NW_004438525.1_cds_XP_004279543.1_19671|g.34755  ORF lcl|NW_004438525.1_cds_XP_004279543.1_19671|g.34755 lcl|NW_004438525.1_cds_XP_004279543.1_19671|m.34755 type:complete len:252 (+) lcl|NW_004438525.1_cds_XP_004279543.1_19671:1-756(+) [Orcinus_orca]
ATGGAGCTGTCAGCCATCGGCGAGCAGGTGTTCGCCGTAGAGAGCATCCGGAAGAAGCGCGTGCGGAAGGGTAAAGTCGA
ATATCTGGTGAAGTGGAAAGGATGGCCCCCAAAGTACAGCACGTGGGAACCGGAGGAGCACATCCTGGACCCCCGCCTGG
TCATGGCCTATGAGGAGAAGGAGGAGAGAGACCGAGCATCGGGGTATAGGAAGAGAGGTCCGAAACCCAAGCGGCTTCTG
CTGCAGCGGCTGTACAGCATGGACCTGCGGAGCTCCCACAAGGCCAAGGGCAAGGAGAAGCTCTGCTTCTCCCTGACGCG
CCCACTCGGCAGCGGGAGCCCCGAGGGGGTGGTCAAGGCGGGGGCACCCGAGCTGGTGGACAAGGGCCCCTTGGTGCCCA
CCCTGCCCTTCCCGCTCCGCAAGCCCCGCAAGGCCCACAAGTACCTGCGGCTCTCACGCAAGAAGTTCCCGCCCCGCGGG
CCCAACCTGGAGAGTCACAGCCATCGACGGGAGCTCTTCCTGCAGGAGTCAGCGGCCCCGGACGTCCTGCAGGCGGCCAG
CGAGTGGGAGCCTGCTGAGCAGCCCCCTGAAGAGGAGGCAGACGCAGATCTGGCCGAGGGGCCCCCCTCCTGGACACCCA
CGCTCCCCTCAAGTGAAGTGACAGTGACCGATATCACCGCCAACTCCATCACCGTCACCTTCCGCGAGGCCCAGGCAGCT
GAGGGCTTCTTCCGAGACCGCAGCGGGAAGTTCTGA

>ENSOANT00000018007.2|m.7726 ENSOANT00000018007.2|g.7726  ORF ENSOANT00000018007.2|g.7726 ENSOANT00000018007.2|m.7726 type:5prime_partial len:212 (+) ENSOANT00000018007.2:1-636(+) [Ornithorhynchus_anatinus]
CCCAGGTACAGCACGTGGGAGCCGGAAGAGCACATCCTGGACCCCCGCCTTGTCATGGCCTATGAGGAGAAAGAAGAGCG
AGATCGGGCCTCCGGGTATAGGAAGAGGGGGCCCAAGCCCAAGCGTCTCCTGCTGCAGAGGCTGTACAGCATGGACCTGC
GCAGCGCCCACAAGGTCAAGGGGAAGGAGAAGCTCTGCTTCTCCCTGTCGCGGCAGGGGAAGGCGGGCCCGGCCGAGCTG
GCCCCAGAGAAGAGCGGAGTGGGGCCGGCCCTGCCCTTCCCGTTGAGAAAGCAGCGCAAGTCCCAGAAGTACCTGCGGCT
GTCCCGCAAGAAGTTCCCGCCCCGCGGGCCCAGCCTGGAGAGCCGCAGCCGGCGCCGGGAATTCTTCTTGAAGGAGCCGG
CGGCCCGGGAGGCCCTGCAGGCCCCCGGCGAGTGGGAGCCCGCCGAGCCGCACCCCGGCAAGGAAGGCGTGGGCCCGACA
GGTGCGGACCTCCCTGAAGGCGGAGCCCCCTGGATCCCCGTGGTGCCCCCCAGCGAGGTGACCGTCACCGACATCACCGC
CAACTCCATCACCGTCACCTTCCGAGAAGCACAGGCGGCCGAGGGCTTCTTCCGAGACCGGAGCGGGCAGTTCTGA

>ENSOCUT00000025909.1|m.35455 ENSOCUT00000025909.1|g.35455  ORF ENSOCUT00000025909.1|g.35455 ENSOCUT00000025909.1|m.35455 type:internal len:230 (+) ENSOCUT00000025909.1:1-687(+) [Oryctolagus_cuniculus]
CAGGGCAAAGTCGAGTATCTGGTGAAGTGGAAAGGATGGCCCCCAAAGTACAGCACGTGGGAGCCGGAGGAGCACATCCT
GGACCCCCGTCTCGTCATGGCCTACGAGGAGAAGGAGGAGAGAGACCGAGCGTCGGGGTATAGGAAGAGAGGTCCGAAAC
CCAAGCGGCTTCTGCTGCAGCGGCTGTACGGCATGGACCTGCGGAGCTCCCACAAGGCCAAGGGCAAGGAGAAGCTGTGC
TTCTCCCTGACGCGCCCGCTCGGCAGCGGGAGCCCCGAGGGGGTGGTCAAGGCGGGGGCGCCCGAGCTGGTGGACAAGGG
CCCCTTGGTGCCCACCCTGCCCTTCCCGCTCCGCAAGCCTCGCAAGGCCCACAAGTACCTGCGGCTCTCGCGCAAGAAGT
TCCCGCCCCGCGGGCCCAGCCTGGAGAGCCACAGCCATCGACGGGAGCTCTTCCTGCAGGAGTCAGCGCCCCCAGACGCC
CTGCAGGCGGCCGGCGAGTGGGAGCCCACAGAGCAGCCCCCCGAGGAGGAGGCAGATGCAGACGCGGCCGACGGGCCCCC
TCCCTGGACACCCGCGCTCCCCCAGAGTGAGGTGACCGTGACCGACATCACCGCCAACTCCATCACCGTCACCTTCCGAG
AGGCCCAGGCGGCTGAGGGCTTCTTCCGAGACCGCAGCGGGAAGTTC

>ENSPPYT00000013743.1|m.3210 ENSPPYT00000013743.1|g.3210  ORF ENSPPYT00000013743.1|g.3210 ENSPPYT00000013743.1|m.3210 type:5prime_partial len:188 (+) ENSPPYT00000013743.1:1-564(+) [Pongo_abelii]
GTTGAGAGCATCCGGAAGAAGCGCGTGCGGAAGGGTAAAGTCGAGTATCTGGTGAAGTGGAAAGGATGGCCCCCAAAGTA
CAGCACGTGGGAGCCAGAAGAGCACATCTTGGACCCCCGCCTCGTCATGGCCTACGAGGAGGGCAGCGGGAGCCCCGAGG
GGGTGGTCAAGGCGGGGGCAGAGCTGGTGGACAAGGGCCCCTTGGTGCCCACCCTGCCCTTCCCGGTCCGCAAGCCCCGA
AAGGCCCACAAGTACCGGCTCTCACGCAAGAAGTTCCCGCCCCGCGGGCCCAACCTGGAGAGCCACAGCCATCGACGGGA
GCTCTTCCTGCAGGAGCCACCGGCCCCAGACGTCCTGCAGGCGGCCGGCGAGTGGGAGCCTGCTGTGCAGCCCCCTGAAG
AGGAGGCAGATGCCGACCTGGCCGAGGGGCCCCCTCCCTGGACACCTGCGCTCCCCTCAAGTGAGGTGACCGTGACCGAT
ATCACCGCCAACTCCATCACCGTCACCTTCCGCGAGGCCCAGGCGGCTGAGGGCTTCTTCCGAGACCGCAGTGGGAAGTT
CTGA

>ENSSSCT00000000096.3|m.60122 ENSSSCT00000000096.3|g.60122  ORF ENSSSCT00000000096.3|g.60122 ENSSSCT00000000096.3|m.60122 type:complete len:252 (+) ENSSSCT00000000096.3:1-756(+) [Sus_scrofa]
ATGGAGCTGTCAGCCATCGGCGAGCAGGTGTTCGCCGTAGAGAGCATCCGGAAGAAGCGCGTGCGGAAGGGTAAAGTCGA
ATATCTGGTGAAGTGGAAAGGATGGCCCCCAAAGTACAGCACGTGGGAGCCGGAGGAGCACATCCTGGACCCCCGCCTGG
TCATGGCCTATGAGGAGAAGGAGGAGAGAGACCGAGCGTCGGGTTATAGGAAGAGAGGCCCGAAACCCAAGCGGCTTCTG
CTGCAGCGGCTGTACAGCATGGACCTGCGGAGCTCCCACAAGGCCAAGGGCAAGGAGAAGCTCTGCTTCTCCCTGGCGCG
CCCACTCGGCAGCGGGAGCCCTGAGGGGGTGGTCAAGGCGGGGGCGCCCGAGCTGGCGGACAAGGGCCCCTTGGTGCCCA
CCCTGCCCTTCCCGCTCCGCAAGCCCCGCAAGGCCCACAAGTACCTGCGGCTCTCACGCAAGAAGTTCCCGCCCCGCGGG
CCCAACCTGGAGAGTCACAGCCATCGACGGGAGCTCTTCCTGCAGGAGTCACCGGCCCCGGACGTCCTGCAGGCGGCCAG
CGAGTGGGAGCCTGCTGAGCAGCCCCCCGAAGAGGAGGCAGATGCAGATCTGGCCGAGGGGCCCCCTTCCTGGACACCCA
CGCTCCCCTCAAGTGAAGTGACAGTGACCGATATCACCGCCAACTCCATCACCGTCACCTTCCGAGAGGCTCAGGCAGCT
GAGGGCTTCTTCCGAGACCGCGGCGGGAAGTTCTGA

>ENSTTRT00000001265.1|m.29150 ENSTTRT00000001265.1|g.29150  ORF ENSTTRT00000001265.1|g.29150 ENSTTRT00000001265.1|m.29150 type:complete len:250 (+) ENSTTRT00000001265.1:1-750(+) [Tursiops_truncatus]
ATGGAGCTGTCAGCCATCGGCGAGCAGGTGTTCGCCGTAGAGAGCATCCGGAAGAAGCGCGTGCGGAAGGGTAAAGTCGA
ATATCTGGTGAAGTGGAAAGGATGGCCCCCAAAGTACAGCACGTGGGAACCGGAGGAGCACATCCTGGACCCCCGCCTGG
TCATGGCCTATGAGGAGAAGGAGGAGAGAGACCGAGCATCGGGGTATAGGAAGAGAGGTCCGAAACCCAAGCGGCTTCTG
CTGCAGCGGCTGTACAGCATGGACCTGCCGACCTCCCACTTCGCCAAGGGCAAGGAGAAGCTCTGCTTCTCCCTGACGCG
CCCACTCGGCAGCGGGAGCCCCGAGGGGGTGGTCAAGGCGGGGCCCGAGCTGGTGGACAAGGGCCCCTTGGTGCCCTCCC
TGCCCTTCCCGCTCCGCAAGCCCCGCAAGGCCCACAAGTACCGGCTCTCACGCAAGAAGTTCCCGCCCCGCGGGCCCAAC
CTGGAGAGTCACAGCCATCGACGGGAGCTCTTCCTGCAGGAGTCAGCGGCCCCGGACGTCCTGCAGGCGGCCAACGAGTG
GGAGCCTGCTGAGCAGCCCCCTGAAGAGGAGGCAGACGCAGATCTGGCCGAGGGGCCCCCCTCCTGGACACCCACGCTCC
CCTCAAGTGAAGTGACAGTGACCGATATCACCGCCAACTCCATCACCGTCACCTTCCGCGAGGCCCAGGCAGCTGAGGGC
TTCTTCCGAGACCGCAGCGGGAAGTTCTGA

>CBX7|ENSG00000100307 [cellage_279]
ATGGAGCTGTCAGCCATCGGCGAGCAGGTGTTCGCCGTGGAGAGCATCCGGAAGAAGCGCGTGCGGAAGGGTAAAGTCGA
GTATCTGGTGAAGTGGAAAGGATGGCCCCCAAAGTACAGCACGTGGGAGCCAGAAGAGCACATCTTGGACCCCCGCCTCG
TCATGGCCTACGAGGAGAAGGAGGAGAGAGACCGAGCATCGGGGTATAGGAAGAGAGGTCCGAAACCCAAGCGGCTTCTG
CTGCAGCGGCTGTACAGCATGGACCTGCGGAGCTCCCACAAGGCCAAGGGCAAGGAGAAGCTCTGCTTCTCCCTGACGTG
CCCACTCGGCAGCGGGAGCCCTGAGGGGGTGGTCAAGGCGGGGGCACCTGAGCTGGTGGACAAGGGCCCCTTGGTGCCCA
CCCTGCCCTTCCCGCTCCGCAAGCCCCGAAAGGCCCACAAGTACCTGCGGCTCTCGCGCAAGAAGTTCCCGCCCCGCGGG
CCCAACCTGGAGAGCCACAGCCATCGACGGGAGCTCTTCCTGCAGGAGCCACCGGCCCCAGACGTCCTGCAGGCGGCTGG
CGAGTGGGAGCCTGCTGCGCAGCCCCCTGAAGAGGAGGCAGATGCCGACCTGGCCGAGGGGCCCCCTCCCTGGACACCTG
CGCTCCCCTCAAGTGAGGTGACCGTGACCGACATCACCGCCAACTCCATCACCGTCACCTTCCGCGAGGCCCAGGCAGCT
GAGGGCTTCTTCCGAGACCGCAGTGGGAAGTTCTGA
