# Supplementary material for: A multidimensional systems biology analysis of cellular senescence in aging and disease
Source: Genome Biol. 2020 Apr 7;21:91. doi: 10.1186/s13059-020-01990-9 (PMC7333371; doi:10.1186/s13059-020-01990-9)
Supplement: Supplementary file 3 — 271 CellAge orthogroups. Directory containing FASTA files of CellAge orthogroups. [file 13059_2020_1990_MOESM3_ESM.zip › SI Cellage_Orthologous-Groups/ENSG00000168564.fa]

>lcl|NW_004558701.1_cds_XP_004696514.1_219|m.441 lcl|NW_004558701.1_cds_XP_004696514.1_219|g.441  ORF lcl|NW_004558701.1_cds_XP_004696514.1_219|g.441 lcl|NW_004558701.1_cds_XP_004696514.1_219|m.441 type:5prime_partial len:103 (+) lcl|NW_004558701.1_cds_XP_004696514.1_219:1-309(+) [Echinops_telfairi]
CACTGGCACCACCGCCGCGAGTTTCTGCTCCGCAACGCCGGGGACTTGGCCCCCACGGGCGGCGTGGCCTCGGATGACAC
GGCCGCCGCCGAGAGCGGGACCCGCAGTCGGCAGCTTCAGCAGCTCATCTCCTTCTCCCTGGCCTGGGCCAACCATGTCT
TCCTCGGGTGCCGGTACCCTCAAAAAGTTATGGATAAAATACTTAGTATGGCTGAAGGCATCAAAGTGACAGATGCTCCA
ATCCATACAACAAGAGACGAACTGGTTGCCAAGGTGAAGAAAAGAGGGATATCGAGTAGCAATGGTTAG

>ENSMICT00000040798.1|m.25142 ENSMICT00000040798.1|g.25142  ORF ENSMICT00000040798.1|g.25142 ENSMICT00000040798.1|m.25142 type:complete len:127 (+) ENSMICT00000040798.1:1-381(+) [Microcebus_murinus]
ATGGCGCAGGAGGTGTCGGAGTTCCTGAGCCAGAATCCGCGGGCGGCCGCCTGGGTGGAGGCTCTGCGCTGCGAGGGCGA
GACTGACAAACACTGGCGCCACCGCCGGGAGTTTTTGCTCCGCAACGCCGGGGACCTCGCCCCCATTGGCGGCGCTGCCT
CGGCTAACACGGATGAAGCTGCTGACGCCGAGAGCGGGTCCCGCAATCGACAACTGCAGCAGCTCATCTCCTTTTCCATG
GCGTGGGCAAACCACGTCTTCCTCGGGTGCCGATACCCTCAAAAAGTTATGGATAAAATACTTAGTATGTCTGAAGGCAT
CAAAGTGACAGATGCTCCAATCCATACCACAAGAGACGAACTGGTTGCCAAGAAGGGGTAG

>CDKN2AIP|ENSG00000168564 [cellage_279]
ATGGCGCAGGAGGTGTCGGAGTACCTGAGCCAGAACCCGCGGGTGGCAGCCTGGGTGGAGGCGCTGCGCTGCGACGGCGA
GACTGACAAACACTGGCGCCACCGCCGGGATTTTTTGCTTCGCAACGCCGGGGACCTGGCCCCCGCTGGCGGCGCTGCCT
CCGCTAGCACGGATGAAGCTGCCGACGCCGAGAGCGGGACCCGAAACCGGCAGCTGCAGCAGCTCATCTCCTTTTCCATG
GCCTGGGCGAACCACGTCTTCCTCGGGTGCCGATACCCTCAAAAAGTTATGGATAAAATACTTAGTATGGCTGAAGGCAT
CAAAGTGACAGATGCTCCAACCTATACAACAAGAGATGAACTGGTTGCCAAGAAGGGGTAG
