# Supplementary material for: A multidimensional systems biology analysis of cellular senescence in aging and disease
Source: Genome Biol. 2020 Apr 7;21:91. doi: 10.1186/s13059-020-01990-9 (PMC7333371; doi:10.1186/s13059-020-01990-9)
Supplement: Supplementary file 3 — 271 CellAge orthogroups. Directory containing FASTA files of CellAge orthogroups. [file 13059_2020_1990_MOESM3_ESM.zip › SI Cellage_Orthologous-Groups/ENSG00000124216.fa]

>bmy_02938 [Balaena_mysticetus]
CAGCTGTACGGCCTCGCGGGTGGAGGGTCTTGGGATCCCAGCACGACCCGGCTACCCTCGGTGCTTCGGCCACCATGCCG
CGCTCTTTCCTCGTCAGGAAGTCCGCCTGTTCCCGCCGGAGACCCAATTACAGCGAGCTCCACGACTCTTCTCCAGCAGC
CCTACGACCAGGCCCACCTGCTGGCAGCCATCCCGCCGCCTGAGGTCCTCAATCCCACGGCCTCACTGCCTACGCTCATC
TGGGACTCTCTCCTGGCACCCCAAGCCCAGCCGATTGGCTGGGCCTCGCTTCTGCCCCAGGAGATCCCCAAGGCCGTCGA
GCTGACCTCCCTGTCTGACGAGGACAGCGGGAAAGGCTCCCAGCCCCCCAGCCCACCCTCACCGGCTCCTTCGTCCTTCT
CTTCCACCTCAGCCTCCTCCCTGGAGGCCGAGGGTTATGCTGCCTTCCCAGGCTTGGGCCAGTTGCCCAAGCAGCTGGCT
GGGCTCTCCGTGGCCAAGGACCCCCAGTCTCGCAAGGCCTTCAACTGCAAATACTGCAACAAGGAGTACATCAGCCTGGG
TGCCCTTAAGATGCACATCAGAAGCCACACGCTGCCTTGCGTCTGTAGCACCTGCGGGAAGGCCTTCTCCAGGCCCTGGC
TGCTGCAGGGCCACGTCCGGACCCACACTGGCGAAAAGCCCTTCTCCTGCCCCCACTGCAGCCGCGCCTTCGCTGACCGC
TCCAACCTGCGGGCCCATCTCCAGACCCACTCGGATGTCAAAAAGTACCAGTGCAAGACGTGCTCCAGAACCTTCTCCCG
AATGTCCCTGCTCCACAAGCACCAAGAGTCAGGCTGCTCAGGGGGGCCCCGCTGA

>lcl|AC_000170.1_cds_NP_001106179.1_25203|m.28640 lcl|AC_000170.1_cds_NP_001106179.1_25203|g.28640  ORF lcl|AC_000170.1_cds_NP_001106179.1_25203|g.28640 lcl|AC_000170.1_cds_NP_001106179.1_25203|m.28640 type:complete len:265 (+) lcl|AC_000170.1_cds_NP_001106179.1_25203:1-795(+) [Bos_taurus]
ATGCCGCGCTCTTTCCTCGTCAGGAAGTCTGCGGGCTCCCGCCGGAGACCCAATTACAGTGAACTGCACGACTCTTCTCC
AGAGCTCACTTTCCAGCAGCCCTACGACCAGGCCCACCTGCTGGCAGCCATCCCGCCGCCCGAGGTCCTCAATCCCACCG
CCTCCTTGCCGACACTCATCTGGGACTCTCTCTTGGCGCCCCAAGCCCAGCCCATCAGCTGGGCTTCTCTCCTGCCCCAG
GAGATCCCCAAGGCTGGCGAGCTGACCTCCCTGTCCGACGAGGACAGCGGGAAAGGCTCCCAGCCCCCTAGCCCACCCTC
GCCGGCCCCTTCGTCCTTCTCGTCCACTTCAGCCTCCTCCTTGGAGGCTGAGGGCTATGCTGCCTTCCCAGGCTTGGGCC
AGTTGCCCAAGCAGCTGACCGGGCTCTCCGTGGCCAAGGACCCCCAGTCTCGCAAGGCCTTCAACTGCAAATACTGCAAC
AAGGAGTACATCAGCCTGGGTGCCCTCAAGATGCACATCCGGAGCCACACTCTGCCCTGTGTCTGTAGCACCTGCGGGAA
GGCCTTCTCCAGGCCCTGGCTGCTGCAGGGCCACGTCCGGACCCACACCGGCGAGAAGCCCTTCTCCTGCCCCCACTGCA
GCCGCGCCTTTGCTGACCGCTCCAACCTTCGGGCCCACCTCCAGACCCACTCGGATGTCAAGAAGTACCAGTGCAAGACA
TGCTCCAGAACCTTCTCCCGAATGTCCCTGCTCCACAAGCACCAAGAGTCGGGCTGCTCGGGGGGGCCACGCTGA

>ENSCAFT00000018234.3|m.45513 ENSCAFT00000018234.3|g.45513  ORF ENSCAFT00000018234.3|g.45513 ENSCAFT00000018234.3|m.45513 type:5prime_partial len:238 (+) ENSCAFT00000018234.3:1-714(+) [Canis_familiaris]
GAGTTTACCTTCCAGCAGCCCTACGACCAGGCCCACCTGCTGGCGGCCATCCCGCCTCCCGAGGTCCTCAACCCCACGGC
CTCTCTGCCCACGCTCATCTGGGACTCTCTCCTGGCACCCCAAGCCCAGCCGATGAGCTGGGCCGCCCTTCTGCCCCAGG
AGGTCCCCAAGGCCGTGGAGCTGACCTCCCTGTCGGACGAGGACAGTGGGAAAGGCTCCCAGCCCCCCAGTCCCCCCTCA
CCGGCTCCCTCGTCCTTCTCTTCCACCTCAGCCTCTTCCCTGGAGGCCGAGGGCTATGTTGCCTTCCCAGGCTTGGGCCA
GTTGCCCACGCAGCTGGCCGGGCTCTCCGTGGCCAAGGACTCCCAGACTCGCAAGGCCTTCAACTGCAAATACTGCAACA
AGGAATACCTCAGCCTGGGTGCCCTCAAGATGCACATCCGAAGCCACACGCTGCCCTGCGTCTGTGGCACCTGCGGGAAG
GCCTTCTCCAGGCCCTGGCTGCTGCAGGGCCACGTCCGGACCCACACCGGTGAGAAGCCGTTTTCCTGCTCCCACTGCAG
CCGTGCCTTTGCCGACCGCTCCAACCTTCGGGCCCACCTGCAGACCCACTCAGATGTCAAGAAGTATCAGTGCAAGACCT
GTTCCCGAACCTTCTCCCGCATGTCCCTGCTGCACAAACACCAAGAATCAGGCTGCTCAGGGGGCCCCCGCTGA

>ENSCCAT00000041024.1|m.32896 ENSCCAT00000041024.1|g.32896  ORF ENSCCAT00000041024.1|g.32896 ENSCCAT00000041024.1|m.32896 type:complete len:265 (+) ENSCCAT00000041024.1:1-795(+) [Cebus_capuchinus]
ATGCCGCGCTCTTTTCTCGTTAGGAAGCCCTCCGACCCCAATCGGAAGCCTAACTACAGCGAGCTGCAGGACTCTAATCC
AGAGTTTACTTTCCAGCAGCCCTATGACCAGGCCCACCTGCTGGCAGCCATCCCACCTCCGGAGATCCTCAACCCCACCG
CCTCACTGCCAACGCTCATCTGGGACTCAGTCCTGGCCCCGCAAGCCCAGCCAATTGCCTGGGCTTCCCTTCGGCTCCAG
GAGAGCCCCAGGGCAGCAGAGCTGACCTCCCTGTCGGATGAGGACAGCGGGAAAGGCTCCCAGCCCCCCAGCCCACCCTC
ACCGGCTCCTTCGTCCTTCTCCTCCACTTCGGCCTCTTCCTTGGAGGCTGAGGCCTATGCTGCCTTCCCAGGCTTGGTCC
AAGTGCCCAAGCAGCTGGTCCAGCTCTCTGAGGCCAAGGATCTCCAGTCTCGAAAGGCTTTCAACTGCAAATACTGCAAC
AAGGAATACCTCAGCCTGGGTGCCCTCAAGATGCACATCCGAAGCCACACGCTGCCCTGCGTCTGTGGCACCTGCGGGAA
GGCCTTCTCCAGGCCCTGGCTGCTGCAAGGCCACGTCCGGACCCATACTGGCGAGAAGCCCTTCTCCTGTCCCCACTGCA
GCCGTGCCTTCGCTGACCGCTCCAACCTGCGGGCCCACCTCCAGACCCACTCGGATGTCAAGAAGTACCAGTGCCAGGCA
TGCGCTCGGACCTTCTCCCGAATGTCCCTGCTCCACAAGCACCAAGAGTCCGGCTGCTCAGGATGTCCCCGCTGA

>ENSECAT00000010038.1|m.12182 ENSECAT00000010038.1|g.12182  ORF ENSECAT00000010038.1|g.12182 ENSECAT00000010038.1|m.12182 type:complete len:266 (+) ENSECAT00000010038.1:1-798(+) [Equus_caballus]
ATGCCGCGCTCTTTCCTCGTCAGGAAGTCTGCCTGCTCGCGCCGGAGGCCCAACTACAGCGAGCTGCACGACTCCTCCCC
GGAGTTCACCTTCCAGCAGCCCTACGACCAGGCTCACCTGCTGGCGGCCATCCCGCCTCCCGAGGTCCTCAACCCCACGG
CCTCACTGCCCACGCTCATCTGGGACTCGCTGCTGGCACCCCAGGCCCAGGCGATTGGCTGGGCTTCTCTCCTGCCCCAG
GAGATGCCCAAGGCTGTCGTCGAGCTGACCTCCCTGTCGGACGAGGACAGTGGGAAGGGCTCCCAGCCCCCCAGCCCGCC
CTCGCCGACTCCTTCGTCCTTCTCCTCCACCTCGGCCTCATCCCTGGAGGCTGAGGGTTTTGCTGCCTTCCCGGGCTTGG
GCCAGTTGCCCAAGCAGCTGGCCGGGCTCTCGGTGGCCAAGGACCCCCAGTCCCGCAAGGCCTTCAACTGCAAATACTGC
AACAAGGAGTACGTCAGCCTGGGCGCCCTCAAGATGCACATCCGCAGCCACACGCTGCCCTGCGTCTGCGGCACCTGCGG
GAAGGCCTTCTCCCGGCCCTGGCTGCTGCAGGGCCACGTCCGCACCCACACCGGCGAGAAGCCCTTCTCTTGCTCGCACT
GCAGCCGCGCCTTCGCCGACCGCTCCAACCTGCGTGCGCACCTGCAGACCCACTCGGACGTCAAGAAGTACCACTGCAAG
GCCTGCGCCCGCACCTTCTCCCGCATGTCGCTGCTCCACAAGCACCAGGAGGCCGGCTGCTCTGGGGGCCCCCGCTGA

>ENSHGLT00000007375.1|m.12069 ENSHGLT00000007375.1|g.12069  ORF ENSHGLT00000007375.1|g.12069 ENSHGLT00000007375.1|m.12069 type:complete len:265 (+) ENSHGLT00000007375.1:1-795(+) [Heterocephalus_glaber]
ATGCCGCGCTCTTTCCTAGTAAGGAAGCCCTCTGACCCCAACCGCAAGCCAAACTACAGCGAGCTGCAAGATTCCTCTCC
GGAGTTTACCTTCCAGCAGCCCTACGACCAGGCCCACCTGCTGGCAGCCATCCCGCCCCCGGAGGTCCTCAACCCCACGG
CCTCTCTGCCTACACTCATCTGGGATTCTGTCCTGGCGCCTCTGGCCCAACCCCTCGGCTGGGCCTCGCTTCAGCCCCAG
GAGAGCCCCAGGGCGGCTGAGCTGACCTCCCTGTCTGACGAGGACAGTGGGAAGGGCTCCCAGCCCCCCAGCCCACCCTC
GCCAGCTCCTTCGTCCTTCTCCTCCACCTCCACCTCTTCCCTGGAGGCGGAGGCCTACGCTGCTTTCCCAGGCTTGGGCC
AACTGCCCAAGCAGCTGGCTCGGCTCTCTGTGGCCAAGGACCTCCAGTCTCGAAAGGCTTTCAACTGCAAATACTGCAAC
AAGGAATACCTCAGCCTGGGCGCCCTTAAGATGCACATCCGGAGCCACACGCTGCCCTGCGTCTGCGCCACCTGTGGGAA
GGCCTTCTCCCGGCCCTGGCTGCTACAGGGCCACGTCCGGACCCACACCGGTGAGAAGCCCTTCTCCTGCTCCCACTGTA
GCCGTGCCTTCGCCGATCGCTCCAACCTACGTGCTCACCTGCAGACCCACTCAGACGTGAAGAAGTACCAGTGCAAGATG
TGCTCCCGCACCTTCTCCCGCATGTCCCTGCTCCACAAACACCAAGAGTCCGGCTGCTTGGGGGGGCCCCGCTGA

>ENST00000244050.2|m.21737 ENST00000244050.2|g.21737  ORF ENST00000244050.2|g.21737 ENST00000244050.2|m.21737 type:complete len:265 (+) ENST00000244050.2:1-795(+) [Homo_sapiens]
ATGCCGCGCTCTTTCCTCGTCAGGAAGCCCTCCGACCCCAATCGGAAGCCTAACTACAGCGAGCTGCAGGACTCTAATCC
AGAGTTTACCTTCCAGCAGCCCTACGACCAGGCCCACCTGCTGGCAGCCATCCCACCTCCGGAGATCCTCAACCCCACCG
CCTCGCTGCCAATGCTCATCTGGGACTCTGTCCTGGCGCCCCAAGCCCAGCCAATTGCCTGGGCCTCCCTTCGGCTCCAG
GAGAGTCCCAGGGTGGCAGAGCTGACCTCCCTGTCAGATGAGGACAGTGGGAAAGGCTCCCAGCCCCCCAGCCCACCCTC
ACCGGCTCCTTCGTCCTTCTCCTCTACTTCAGTCTCTTCCTTGGAGGCCGAGGCCTATGCTGCCTTCCCAGGCTTGGGCC
AAGTGCCCAAGCAGCTGGCCCAGCTCTCTGAGGCCAAGGATCTCCAGGCTCGAAAGGCCTTCAACTGCAAATACTGCAAC
AAGGAATACCTCAGCCTGGGTGCCCTCAAGATGCACATCCGAAGCCACACGCTGCCCTGCGTCTGCGGAACCTGCGGGAA
GGCCTTCTCTAGGCCCTGGCTGCTACAAGGCCATGTCCGGACCCACACTGGCGAGAAGCCCTTCTCCTGTCCCCACTGCA
GCCGTGCCTTCGCTGACCGCTCCAACCTGCGGGCCCACCTCCAGACCCACTCAGATGTCAAGAAGTACCAGTGCCAGGCG
TGTGCTCGGACCTTCTCCCGAATGTCCCTGCTCCACAAGCACCAAGAGTCCGGCTGCTCAGGATGTCCCCGCTGA

>ENSPPYT00000012916.2|m.6096 ENSPPYT00000012916.2|g.6096  ORF ENSPPYT00000012916.2|g.6096 ENSPPYT00000012916.2|m.6096 type:complete len:264 (+) ENSPPYT00000012916.2:1-792(+) [Pongo_abelii]
ATGCCGCGCTCTTTCCTCGTCAGGAAGTCCTCCGACCCCAATCGGAAGCCTAACTACAGCGAGCTGCAAGACTCTAATCC
AGAGTTTACCTTCCAGCAGCCCTACGACCAGGCCCACCTGCTGGCAGCCATCCCACCTCCGGAGATCCTCAACCCCACAG
CCTCGCTGCCAATGCTCATCTGGGACTCTGTCCTGGCGCCCCAAGCCCAGCCAATTGCCTGGGCCTCCCTTCGGCCCCAG
GAGAGTCCCAGGGCGGCAGAGCTGACCTCCCTGTCAGACGAGGACAGTGGGAAAGGCTCCCAGCCCCCCAGCCCACCCTC
ACCGGCTCCTTCGTCCTTCTCCTCTACTTCAGCCTCTTCCTTGGAGGCCGAGGCCTATGCTGCCTTCCCAGGCTTGGGCC
AAGTGCCCAAGCAGCTGGCCCAGCTCTCTGAGGCCAAGGATCTCCAGTCTCGAAAGGCCTTCAACTGCAAATACTGCAAC
AAGGAATACCTCAGCCTGGGTGCCCTCAAGATGCACATCCGAAGCCACACGCTGCCCTGCGTCTGCGGAACCTGCGGGAA
GGCCTTCTCTAGGCCCTGGCTGCTAGGCCATGTCCGGACCCACACAGGCGAGAAACCCTTCTCATGTCCCCACTGCAGCC
GTGCCTTCGCTGACCGCTCCAACCTGCGGGCCCACCTCCAGACCCACTCAGATGTCAAGAAGTACCAGTGCCAGGCGTGT
GCTCGGACCTTCTCCCGAATGTCCCTACTCCATAAGCACCAAGAGTCCGGCTGCTCAGGATGTCCCCGCTGA

>ENSTTRT00000002029.1|m.14038 ENSTTRT00000002029.1|g.14038  ORF ENSTTRT00000002029.1|g.14038 ENSTTRT00000002029.1|m.14038 type:complete len:265 (+) ENSTTRT00000002029.1:1-795(+) [Tursiops_truncatus]
ATGCCGCGCTCTTTCCTCGTCAGGAAGTCCGCCTGCTCCCGCCGGAGACCCAATTACAGTGAGCTCCACGACTCTTCTCC
AGAGTTCACTTTTCAACAGCCCTATGACCAGGCCCACCTGCTGGCAGCCATCCCGCCACCCGAGGTCCTCAATCCCACGG
CCTCACTGCCTACGCTCATCTGGGACTCTCTCCTGGCACCCCAAGCCCAGCCGATTGGCTGGGCCTCTCTTCTGCCCCAG
GAGATCCCCAAGGCCATCGAGCTGACCTCCCTGTCTGACGAGGACAGCGGGAAAGGCTCCCAGCCCCCCAGCCCACCCTC
ACCGGCTCCTTCGTCCTTCTCTTCCACCTCAGCCTCCTCCCTGGAGGCCGAGGGTTATGCTGCCTTCCCAGGCTTGGGCC
AGTTGCCCAAGCAGCTGGCTGGGCTCTCCGTGGCCAAGGACCCCCAGTCTCGCAAGGCCTTCAACTGCAAATACTGCAAC
AAGGAGTACATCAGCCTGGGTGCCCTTAAGATGCACATCAGAAGCCACACGCTGCCTTGCGTCTGTAGCACCTGCGGGAA
GGCCTTCTCCAGGCCCTGGCTGCTGCAGGGCCACGTCCGGACCCACACTGGCGAAAAGCCCTTCTCCTGCCCCCACTGCA
GCCGCGCCTTCGCTGACCGCTCCAACCTGCGGGCCCATCTCCAGACCCACTCGGATGTCAAAAAGTACCAGTGCAAGACG
TGCTCCAGAACCTTCTCCCGAATGTCCCTGCTCCACAAGCACCAAGAGTCAGGCTGCTCAGGGGGGCCCCGCTGA

>SNAI1|ENSG00000124216 [cellage_279]
ATGCCGCGCTCTTTCCTCGTCAGGAAGCCCTCCGACCCCAATCGGAAGCCTAACTACAGCGAGCTGCAGGACTCTAATCC
AGAGTTTACCTTCCAGCAGCCCTACGACCAGGCCCACCTGCTGGCAGCCATCCCACCTCCGGAGATCCTCAACCCCACCG
CCTCGCTGCCAATGCTCATCTGGGACTCTGTCCTGGCGCCCCAAGCCCAGCCAATTGCCTGGGCCTCCCTTCGGCTCCAG
GAGAGTCCCAGGGTGGCAGAGCTGACCTCCCTGTCAGATGAGGACAGTGGGAAAGGCTCCCAGCCCCCCAGCCCACCCTC
ACCGGCTCCTTCGTCCTTCTCCTCTACTTCAGTCTCTTCCTTGGAGGCCGAGGCCTATGCTGCCTTCCCAGGCTTGGGCC
AAGTGCCCAAGCAGCTGGCCCAGCTCTCTGAGGCCAAGGATCTCCAGGCTCGAAAGGCCTTCAACTGCAAATACTGCAAC
AAGGAATACCTCAGCCTGGGTGCCCTCAAGATGCACATCCGAAGCCACACGCTGCCCTGCGTCTGCGGAACCTGCGGGAA
GGCCTTCTCTAGGCCCTGGCTGCTACAAGGCCATGTCCGGACCCACACTGGCGAGAAGCCCTTCTCCTGTCCCCACTGCA
GCCGTGCCTTCGCTGACCGCTCCAACCTGCGGGCCCACCTCCAGACCCACTCAGATGTCAAGAAGTACCAGTGCCAGGCG
TGTGCTCGGACCTTCTCCCGAATGTCCCTGCTCCACAAGCACCAAGAGTCCGGCTGCTCAGGATGTCCCCGCTGA
