# Supplementary material for: A multidimensional systems biology analysis of cellular senescence in aging and disease
Source: Genome Biol. 2020 Apr 7;21:91. doi: 10.1186/s13059-020-01990-9 (PMC7333371; doi:10.1186/s13059-020-01990-9)
Supplement: Supplementary file 3 — 271 CellAge orthogroups. Directory containing FASTA files of CellAge orthogroups. [file 13059_2020_1990_MOESM3_ESM.zip › SI Cellage_Orthologous-Groups/ENSG00000115163.fa]

>bmy_01064 [Balaena_mysticetus]
GCTTCCTCCCGTCCACTTGCTCGCCGGAAACATCGGGTTCTGAAGGAGATCCGAACTCTTCAGAAGAGCACACACCTGTT
GTTAAGGAAGAACCCCTTCGGCCGCCTGGCAAGAGAAATATGTGTTATATTCACTCGTGGTGTGGACTTCAATTGGCAAG
CCCAGGCCCTGTTGGCCCTACAAGAGGCAGCAGAAGCGTTTCTAGTTCATCTCTTTGAGGATGCCTATCTCCTCTCCTTA
CATGCCGGCCGTGTCACTCTCTTCCCGAAGGATGTGCAGCTGGCCAGGAGGATCCGAGGCATTCAGGAAGGGCTCGGC

>ENSCAFT00000007185.3|m.19737 ENSCAFT00000007185.3|g.19737  ORF ENSCAFT00000007185.3|g.19737 ENSCAFT00000007185.3|m.19737 type:complete len:136 (+) ENSCAFT00000007185.3:1-408(+) [Canis_familiaris]
ATGGGCCCGCGCCGCAAGCCCGAAGTCCCGAAGAGGCGCCCCGCGAGCCCGGCCCCCAGCGCCCCCCGGCGGGGCCCCTC
CTTAGGCACTTCTTCCCGTCACCCTGGTTCCCGAAAACATCTGGTTATGAAGGAGATCCGAAAGCTTCAGATGAGTACAA
ACCTGTTGTTAAGGAAGAACCCCTTCAGCCGCCTGGTGAGAGAGATATGTGTTAAATTCACACGCGGTGTGGACTTCTCT
TGGCAAGCCCAGGCCCTGTTGGCCCTGCAAGAGGCTGCAGAAGCATTTCTAGTTCATCTCTTTGAGGACGCCTATCTTCT
CTCCTTACATGCTGGCCGTGTTACTCTCTTCCCGAAGGATGTACAGCTGGCCAGGAGGATCCGAGGCATTCAGGAAGGGC
TTGGCTGA

>ENSDNOT00000042558.1|m.45017 ENSDNOT00000042558.1|g.45017  ORF ENSDNOT00000042558.1|g.45017 ENSDNOT00000042558.1|m.45017 type:complete len:137 (+) ENSDNOT00000042558.1:1-411(+) [Dasypus_novemcinctus]
ATGGCCCCGCGCCGCCGGAGCCGCAAGCCCGAAGCCCCCGAGAGGCGGCCCGCGGCCCCCGCTACCCCGCGGCGGGACGT
CTCCTCAGGCGCTTCCTTCCGTCGACGTGGTGTGCAGAGATACAGGGTTCTGAAGGAGATCAAAAAGCTTCAGAAGAGCA
CAGATCTATTGATAAGGAAGCGGCCCTTCAGCCTCCTGGTAAGAGAGATATGCTCTAAATTCACTCGCGGTGTGGACTTC
AATTGGCAAGCCCAGGCCCTGCTGGCCCTACAAGAGGCAGCAGAAGCATTTCTAGTTCATCTCTTTGAGGACGCCTACCT
CCTCTCTCTGCATGCTGGCCGTGTCACTCTTTTCCCGAAGGATGTGCAGCTGGCCAGGAGGATCCGAGGCATTGAAGCGG
GACTTGGCTGA

>lcl|NW_004558701.1_cds_XP_004696133.1_119|m.230 lcl|NW_004558701.1_cds_XP_004696133.1_119|g.230  ORF lcl|NW_004558701.1_cds_XP_004696133.1_119|g.230 lcl|NW_004558701.1_cds_XP_004696133.1_119|m.230 type:complete len:138 (+) lcl|NW_004558701.1_cds_XP_004696133.1_119:1-414(+) [Echinops_telfairi]
ATGGGCCCGCGCCGCCGGAAGCCCGAAGCCCCGAAGAGGCGCACGGCCAGCCCGCCCCCCAGGACCCCGCGGCGGGGCCC
CTCCCTAGGCACTTCCACCCATCGCAGACGTCGCCTGTGGACACCCAAGGTTTTGAAGGAGATCCGAAAGCTTCAGAAGA
GCACAAACCTGTTGTTGAGGAAGAGGCCCTTCAGCCTCCTGGCAAGAGAAGTATGTGTTAAATTCACTCGTGGTGTGGAC
TTAAATTGGCAAGCCCAGGCCCTGATGGCCCTGCAAGAGGCAGCAGAAGCCTTTCTGGTGCACCTCTTTGAAGATGCCTA
CCTTCTCTCCTTGCATGCTGGCCGCGTCACTCTTTTCCCAAAGGACGTTCAGCTGGCCCGGAGGATCCGCGGCATCCAAG
AAGGACTGGGCTGA

>ENSHGLT00000011095.1|m.18650 ENSHGLT00000011095.1|g.18650  ORF ENSHGLT00000011095.1|g.18650 ENSHGLT00000011095.1|m.18650 type:complete len:137 (+) ENSHGLT00000011095.1:1-411(+) [Heterocephalus_glaber]
ATGGGCCCGCGCCGGCGCCGCAAGCCGGAGGCCCCGAGAAGGCGCAGCCCGAGCCCGACTCCCGAGACGCCCCGGCCGAG
AGCCCCCTTAGGGGCCTCCAGTCTGCGAGGTCGGCGGAAGCACGTATGGCTCAGAGAGATCCGAAAGCTTCAGAAGAGCA
CAGACCTCTTGCTGAGGAAGGCTCCCTTCAGCCGAGTGGTAAGAGAAATATGTACTAAATTCGCCCGTGGCGTGGACTTA
AACTGGCAAGCCCAGGCCCTGCTGGCCCTTCAAGAGGCAGCAGAAGCATTTTTAGTTCACCTCTTCGAGGACGCCTACCT
CCTCTCCTTACATGCTGGCCGAGTCACTCTCTTCCCCAAGGACGTGCAGCTGGCCAGGAGGATCCGGGGCATTCAGGAAG
GACTCGGCTGA

>ENSMMUT00000022413.3|m.51073 ENSMMUT00000022413.3|g.51073  ORF ENSMMUT00000022413.3|g.51073 ENSMMUT00000022413.3|m.51073 type:complete len:113 (+) ENSMMUT00000022413.3:1-339(+) [Macaca_mulatta]
ATGGGCCCGCGCCGCCGGAGCCGCAAGCCCGAGGCCCCGAGGAGGCGCAGCCCGAGCCCGACCCCCGGCCCCTCCCGGCG
GGGCCCCTCCTTAGGCCCTTCCTCCCGTCAACATGGTCGGCGGAGACAAGCTTGGCTAAAGGAGATCCGAAAGCTTCAGA
AGAGCACACACCTCTTGATAAGGAAGTACCCCTTCAGCCGCCTGGCAGCGGAAGCATTTCTAGTTCATCTCTTTGAAGAT
GCCTATCTCCTCGCCTTACATGCCGGCCGAGTTACTCTCTTCCCAAAGGATGTGCAACTGGCCCGGAGGATCCGGGGCAT
TGAGGCGGGACTCGGCTGA

>ENSMUST00000144742.5|m.7959 ENSMUST00000144742.5|g.7959  ORF ENSMUST00000144742.5|g.7959 ENSMUST00000144742.5|m.7959 type:complete len:135 (+) ENSMUST00000144742.5:1-405(+) [Mus_musculus]
ATGGGCCCGCGTCGCAAACCGCAGACCCCAAGGAGGAGACCCTCCAGCCCGGCGCCTGGACCCTCGCGACAGAGCTCCAG
TGTAGGCTCTCAGACACTGCGCAGAAGACAGAAATTCATGTGGCTTAAGGAAATCAAGACCCTGCAGAAGAGCACAGACC
TCTTGTTCAGGAAGAAGCCTTTCAGCATGGTTGTTAGAGAAATATGTGAGAAGTTCAGCCGTGGTGTGGATTTTTGGTGG
CAAGCCCAGGCCTTGTTGGCCCTTCAGGAGGCAGCAGAAGCTTTCCTCATCCACCTCTTTGAGGACGCCTACCTCCTCTC
CTTACATGCTGGTCGGGTCACGCTTTTCCCCAAAGACATTCAGTTGACCAGGAGAATCCGAGGCTTCGAGGGCGGACTCC
CCTAA

>ENSSSCT00000062796.1|m.25106 ENSSSCT00000062796.1|g.25106  ORF ENSSSCT00000062796.1|g.25106 ENSSSCT00000062796.1|m.25106 type:complete len:132 (+) ENSSSCT00000062796.1:1-396(+) [Sus_scrofa]
ATGGGCCCGCGCCGCCGGAGACGCAAGCCCGAAACTCCACGGAGGCGCCCCGCGAGCCCGGCTCCCGCCGCCCCCCGGCG
GGGCCCCCCCTTAGGTCCCCGGAGACACCGCGTTCTGAGGGAGATCCGAATTCTTCAGAAGAGCACGCACCTGTTGTTAA
GGAAGAACCCCTTCTGCCGCCTGGCACGAGAAATATGTGTTCAGTTCACTCGTGGTGTGGATTTCAATTGGCAAGCCCAG
GCCCTGCTGGCCCTACAAGAGGCGGCAGAAGCGTTTCTCGTTCATCTCTTTGAGGACGCCTACCTCCTCTCCCTGCACGC
CGGCCGCGTGACTCTCTTCCCCAAGGACATCCAGCTGGCCAGGAGGATCCGGGGCATTCAGGAAGGGCTCGGCTGA

>CENPA|ENSG00000115163 [cellage_279]
ATGGGCCCGCGCCGCCGGAGCCGAAAGCCCGAGGCCCCGAGGAGGCGCAGCCCGAGCCCGACCCCGACCCCCGGCCCCTC
CCGGCGGGGCCCCTCCTTAGGCGCTTCCTCCCATCAACACAGTCGGCGGAGACAAGGTTGGCTAAAGGAGATCCGAAAGC
TTCAGAAGAGCACACACCTCTTGATAAGGAAGCTGCCCTTCAGCCGCCTGGCAGCAGAAGCATTTCTAGTTCATCTCTTT
GAGGACGCCTATCTCCTCACCTTACATGCAGGCCGAGTTACTCTCTTCCCAAAGGATGTGCAACTGGCCCGGAGGATCCG
GGGCCTTGAGGAGGGACTCGGCTGA
