# Supplementary material for: A multidimensional systems biology analysis of cellular senescence in aging and disease
Source: Genome Biol. 2020 Apr 7;21:91. doi: 10.1186/s13059-020-01990-9 (PMC7333371; doi:10.1186/s13059-020-01990-9)
Supplement: Supplementary file 3 — 271 CellAge orthogroups. Directory containing FASTA files of CellAge orthogroups. [file 13059_2020_1990_MOESM3_ESM.zip › SI Cellage_Orthologous-Groups/ENSG00000169057.fa]

>bmy_18745 [Balaena_mysticetus]
ATGTACGACGACCCCACTCTGCCTGAAGGTTGGACCCGAAAGCTTAAGCAAAGGAAATCTGGCCGCTCCGCTGGGAAGTA
TGATGTGTATTTGATCAATCCCCAGGGAAAAGCCTTTCGCTCTAAAGTGGAGCTGATTGCGTACTTCGAAAAGGTAGGCG
ACACCTCCCTGGACCCTAATGATTTTGACTTCACGGTAACTGGGAGAGGGAGCCCCTCCCGGCGAGAGCAGAAACCACCT
AAGAAGCCCAAATCTCCCAAAGCTCCAGGAACTGGCAGAGGTCGGGGACGCCCCAAAGGGAGCGGCACCACGAGACCCAA
GGCAGCAACATCAGAGGGCGTGCAGGTGAAAAGGGTCCTGGAGAAAAGCCCCGGGAAGCTGCTCGTCAAGATGCCTTTCC
AAGCTTCGCCGGGCAGTAAGGCCGAAGGGGGTGGGGCCACCACGTCGGCCCAGGTCATGGTTATCAAACGCCCCGGCCGG
AAGCGAAAAGCTGAGGCTGACCCCCAGGCCATTCCCAAGAAACGGGGCCGAAAGCCGGGCAGTGTGGTGGCGGCTGCCGC
CGCCGAGGCCAAGAAGAAAGCCGTGAAGGAGTCTTCCATCCGGTCTGTGCAGGAGACCGTGCTGCCCATCAAGAAGCGTA
AGACCCGGGAGACGGTGAGCATCGAGGTGAAGGAGGTGGTGAAGCCCCTGCTGGTGTCCACCCTTGGCGAGAAGAGCGGG
AAGGGACTGAAGACCTGCAAGAGCCCCGGGCGGAAAAGCAAGGAGAGCAGCCCCAAGGGGCGCAGCGGCAGCGCCTCCTC
GCCCCCCAAGAAGGAGCACCACCACCACCACCACCACGCGGAGCCCCCGAAGGCGCCCGCGCCACTGCTCCCGCCCCCGC
CCCCGCCCCCACCGGAGCCCCAGAGCTCCGAGGACCCCGCCAGCCCXCCCGAGCCCCAGGACTTGAGCAGCAGCGTCTGC
AAAGAGGAGAAGATGCCGAGAGCAGGCTCGCTGGAGAGCGACGGCTGCCCCAAGGAGCCAGCTAAGACTCAGCCCGCGCT
CACGACCGCCGCCACGGCCACAGAAAAGTACAAACACCGAGGGGAGGGAGAGCGCAAAGACATTGTCTCATCCTCCATGC
CAAGGCCAAACAGAGAGGAGCCTGTGGACAGCCGGACGCCCGTGACCGAGAGAGTGAGCTGA

>lcl|AC_000187.1_cds_NP_001193481.1_47765|m.57285 lcl|AC_000187.1_cds_NP_001193481.1_47765|g.57285  ORF lcl|AC_000187.1_cds_NP_001193481.1_47765|g.57285 lcl|AC_000187.1_cds_NP_001193481.1_47765|m.57285 type:complete len:487 (+) lcl|AC_000187.1_cds_NP_001193481.1_47765:1-1461(+) [Bos_taurus]
ATGGTAGCTGGAATGTTAGGGCTCAGGGAAGAAAAGTCCGAAGAGCAGGATCTCCAGGGCCTGAAGGACAAACCTTTGAA
GTTCAAAAAGGTGAAGAAGGATAAGAAAGAAGACAAAGAGGGCAAGCATGAGCCCCTGCAGCCAGCAGCCCACCACTCTG
CCGAGCCAGCAGAGGCCGGCAAAGCAGAGACCTCAGAAGGGTCAGGCTCGGCCCCAGCCGTGCCAGAAGCTTCTGCATCC
CCCAAGCAGCGGCGCTCCATCATTCGTGATCGGGGCCCCATGTACGATGACCCCACTCTGCCGGAAGGTTGGACCCGAAA
GCTTAAGCAAAGGAAATCTGGCCGCTCCGCTGGGAAGTATGATGTGTACTTGATCAATCCCCAGGGAAAAGCCTTTCGCT
CTAAAGTGGAGTTGATTGCGTACTTCGAAAAGGTAGGCGACACCTCCCTGGACCCTAATGATTTTGACTTCACGGTAACC
GGGAGAGGGAGCCCCTCCCGGCGAGAACAGAAACCACCTAAGAAGCCCAAATCTCCCAAAGCTCCAGGAACTGGCAGAGG
TCGGGGACGCCCCAAAGGGAGTGGCACCACGAGACCCAAGGCAGCTGCGTCAGAGGGTGTGCAAGTGAAAAGGGTTCTGG
AGAAAAGTCCTGGAAAGCTACTCGTCAAGATGCCTTTCCAAGCTGCGCCGGGCAGCAAGGCAGAAGGGGGTGGGGCCACC
ACCTCAGCCCAGGTCATGGTCATCAAGCGCCCCGGCCGGAAGCGAAAAGCGGAGGCCGACCCCCAGGCCATTCCCAAGAA
ACGAGGCCGAAAGCCGGGCAGTGTGGTTGCTGCCGCCACTGCCGAGGCCAAAAAGAAAGCCGTGAAGGAGTCATCTATCC
GGTCCGTTCAGGAGACCGTGCTCCCCATCAAGAAGCGCAAGACCCGGGAGACGGTGAGCATTGAGGTGAAGGAGGTAGTG
AAGCCCCTGCTGGTGTCCACGCTCGGCGAGAAGAGCGGGAAGGGACTGAAGACCTGCAAGAGCCCAGGGCGGAAAAGCAA
GGAGAGCAGTCCCAAGGGGCGCAGCGGCAGCGCCTCCTCGCCCCCCAAGAAGGAGCACCACCACCACCACCACCACGTGG
AGCCCCCGAAGGCCCCCGCGCCGCTGCTCCTGCCCCCGCCCCCACCCCCGCCCGAGCCCCAGAGCTCCGAGGACCCTGCC
AGCCCCCCTGAGCCCCAGGACTTGAGCAGCAGCGTCTGCAAAGAGGAGAAGATGCCGAGAGCAGGCTCGCTGGAGAGCGA
TGGCTGCCCCAAGGAGCCTGCTAAGACTCAGCCCGCGCTCGCCACCGCGGCCCCGGCCACAGAAAAGTACAAACACCGAG
GGGAGGGAGAGCGCAAAGACATTGTCTCATCCTCCATGCCAAGGCCAAACAGAGAGGAGCCTGTGGACAGCCGGACGCCC
GTGACCGAGAGAGTTAGCTGA

>ENSCJAT00000063596.2|m.289 ENSCJAT00000063596.2|g.289  ORF ENSCJAT00000063596.2|g.289 ENSCJAT00000063596.2|m.289 type:complete len:498 (+) ENSCJAT00000063596.2:1-1494(+) [Callithrix_jacchus]
ATGGCCGCCGCCGCCGCCGCGCCGAGCGGAGGAGGAGGAGGAGGCGAGGAGGAGAGACTGGAAGAAAAGTCAGAAGACCA
GGATCTCCAGGGCCTCAAGGACAAGCCCCTCAAGTTCAAAAAGGTGAAGAAAGATAAGAAAGAAGACAAAGAGGGCAAGC
ATGAGCCCGTGCAGCCATCAGCGCACCACTCTGCCGAGCCCGCAGAGGCAGGCAAAGCGGAGACGTCAGAAGGGTCAGGC
TCCGCCCCAGCCGTGCCAGAAGCTTCTGCCTCCCCCAAACAGCGGCGCTCCATCATCCGTGACCGGGGACCCATGTATGA
TGACCCCACCCTACCTGAAGGCTGGACACGGAAGCTTAAGCAAAGGAAATCTGGCCGCTCTGCTGGGAAGTATGATGTGT
ATTTGATTAATCCCCAGGGAAAAGCCTTTCGCTCTAAAGTGGAATTGATTGCATACTTCGAAAAGGTAGGCGACACATCC
CTGGACCCTAATGATTTTGACTTCACGGTAACTGGGAGAGGGAGCCCCTCCCGGCGAGAGCAGAAACCACCTAAGAAGCC
CAAATCTCCCAAAGCTCCAGGAACTGGCAGAGGCCGGGGACGCCCCAAAGGGAGCGGCACAACGAGACCCAAGGCGGCCA
CGTCAGAGGGTGTGCAGGTGAAAAGGGTCCTGGAGAAAAGCCCTGGGAAGCTCCTCGTCAAGATGCCTTTCCAAACTTCG
CCAGGGGGCAAGGCTGAGGGGGGTGGGGCCACCACATCCACCCAGGTTATGGTGATCAAACGCCCTGGCAGGAAGCGAAA
AGCCGAGGCCGACCCTCAGGCCATTCCCAAGAAACGGGGCCGAAAGCCAGGGAGTGTGGTGGCAGCCGCTGCTGCCGAGG
CCAAAAAGAAAGCCGTGAAGGAGTCTTCTATCCGATCTGTGCAGGAGACCGTACTCCCCATCAAGAAGCGCAAGACCCGG
GAGACGGTCAGCATCGAGGTCAAGGAAGTGGTGAAGCCCCTGCTGGTGTCCACCCTCGGTGAGAAGAGTGGGAAGGGACT
GAAGACCTGTAAGAGCCCAGGGCGGAAAAGCAAGGAGAGCAGCCCCAAGGGGCGCAGCAGCAGCGCCTCCTCGCCCCCCA
AGAAGGAGCACCACCACCATCACCACCACTCAGAGTCCCCAAAGGCCCCCGTGCCACTGCTCCCACCCCTGCCCCCACCC
CCACCTGAGCCCGAGAGCTCCGAGGACCCCACCAGCCCCCCTGAGCCCCAGGACTTGAGCAGCAGCGTCTGCAAAGAGGA
GAAGATGCCCAGAGGAGGCTCGCTGGAGAGCGACGGCTGCCCCAAGGAGCCAGCTAAGACTCAGCCCGCGGTCGCTACCG
CCGCCACGGCCGCAGAAAAGTACAAACACCGAGGGGAGGGAGAGCGCAAAGACATTGTTTCATCCTCCATGCCAAGGCCA
AACAGAGAGGAGCCTGTGGACAGCCGGACGCCCGTGACCGAGAGAGTTAGCTGA

>ENSCAFT00000030916.4|m.25329 ENSCAFT00000030916.4|g.25329  ORF ENSCAFT00000030916.4|g.25329 ENSCAFT00000030916.4|m.25329 type:3prime_partial len:499 (+) ENSCAFT00000030916.4:1-1494(+) [Canis_familiaris]
ATGGCCGCCGCCGCCGCTGCCGCGCCGAGCGGAGGAGGAGGAGGAGGCGAGGAGGAGAGACTGGAAGAAAAGTCAGAAGA
CCAGGATCTCCAGGGCCTCAAGGACAAACCCCTGAAATTTAAAAAGGTGAAGAAAGAGAAGAAAGAAGACAAAGAGGGCA
AGCATGAGCCCCTGCAGCCACCGGCTCACCACTCTGCTGAACCAGCAGAGGCAGGCAAAGCGGAGACCTCAGAAGGGTCA
GGCTCAGCCCCAGCTGTCCCGGAAGCTTCTGCCTCCCCCAAACAGCGACGCTCTATCATTCGTGACCGGGGACCCATGTA
TGACGACCCCACTCTGCCTGAAGGTTGGACCCGAAAGCTTAAACAAAGGAAATCTGGCCGCTCCGCTGGGAAGTATGATG
TGTATTTGATCAATCCCCAGGGAAAAGCCTTTCGCTCTAAAGTGGAGTTGATTGCGTACTTCGAAAAGGTAGGCGACACC
TCCCTGGACCCTAATGATTTTGACTTCACGGTAACTGGGAGAGGGAGCCCCTCCCGGCGAGAGCAGAAACCACCTAAGAA
GCCCAAATCTCCCAAAGCTCCAGGAACTGGCAGAGGTCGGGGACGCCCCAAAGGGAGCGGCACTGCGAGACCCAAGGCAG
CAACATCAGAGGGTGTGCAGGTGAAAAGGGTCCTGGAGAAAAGTCCCGGGAAGCTGCTCGTCAAGATGCCTTTTCAAGCT
TCGCCCGGGAGCAAGGCTGAAGGGGGCGGGGCCACCACGTCAGCCCAGGTCATGGTTATCAAACGCCCAGGCCGGAAGCG
AAAAGCCGAGGCTGACCCCCAGGCCATTCCCAAGAAGCGGGGCCGAAAGCCAGGCAGTGTGGTGGCAGCTGCCGCCGCAG
AGGCCAAAAAGAAAGCCGTGAAGGAGTCTTCCATCCGGTCCGTGCAGGAGACTGTGCTCCCCATCAAGAAGCGCAAGACT
CGGGAGACGGTCAGCATTGAGGTGAAGGAGGTGGTGAAGCCCCTGCTGGTGTCCACCCTCGGCGAGAAGAGTGGAAAGGG
ACTGAAGACCTGCAAGAGCCCCGGACGGAAAAGCAAGGAGAGCAGCCCGAAGGGGCGCAGCAGCAGCGCCTCCTCACCCC
CCAAGAAGGAGCACCACCACCATCACCACCACTCAGAGCCCCCGAAGGCACCCGCGCCGCTGCTTCCGCCCCCGCCCCCT
CCCCCACCTGAGCCCCAGAGCTCCGAGGACCCCGCCAGCCCCCCTGAGCCCCAGGACTTGAGCAGCGGCGTCTGCAAAGA
GGAGAAGATGGCGAGAGGAGGCTCGCTGGAGAGCGACGGCTGCCCCAAGGAGCCAGCTAAGACTCAGCCCACGGTCGCGA
CCGCCGCCACGGCCGCAGACAAGTACAAACACCGAGGGGAGGGAGAGCGCAAAGACATTGTTTCATCCTCCATGCCAAGG
CCAAACAGAGAGGAGCCTGTGGACAGCCGGACGCCCGTGACCGAGAGAGTTAGC

>ENSCCAT00000056952.1|m.55155 ENSCCAT00000056952.1|g.55155  ORF ENSCCAT00000056952.1|g.55155 ENSCCAT00000056952.1|m.55155 type:complete len:499 (+) ENSCCAT00000056952.1:1-1497(+) [Cebus_capuchinus]
ATGGCCGCCGCCGCCGCCGCGCCGAGCGGAGGAGGAGGAGGAGGCGAGGAGGAGAGACTGGAAGAAAAGTCAGAAGACCA
GGATCTCCAGGGCCTCAAGGACAAGCCCCTCAAGTTCAAAAAGGTGAAGAAAGATAAGAAAGAAGACAAAGAGGGCAAGC
ATGAGCCCGTGCAGCCATCAGCGCACCACTCTGCCGAGCCCGCAGAGGCAGGCAAAGCGGAGACGTCAGAAGGGTCGGGC
TCCGCCCCAGCCGTGCCAGAAGCTTCTGCCTCCCCCAAACAGCGGCGCTCCATCATCCGTGACCGGGGACCCATGTATGA
TGACCCCACCCTACCTGAAGGCTGGACACGGAAGCTTAAGCAAAGGAAATCTGGCCGCTCTGCTGGGAAGTATGATGTGT
ATTTGATTAATCCCCAGGGAAAAGCCTTTCGCTCTAAAGTGGAATTGATTGCATACTTCGAAAAGGTAGGCGACACATCC
CTGGACCCTAATGATTTTGACTTCACGGTAACTGGGAGAGGGAGCCCCTCCCGGCGAGAGCAGAAACCACCTAAGAAGCC
CAAATCTCCCAAAGCTCCAGGAACTGGCAGAGGCCGGGGATGCCCCAAAGGGAGCGGCACCACGAGACCCAAGGCGGCCA
CGTCAGAGGGTGTGCAGGTGAAAAGGGTCCTGGAGAAAAGCCCTGGGAAGCTCCTCGTCAAGATGCCTTTCCAAACTTCG
CCAGGGGGCAAGGCTCAGGGAGGTGGGGCCCCCACATCCACCCAGGTTATGGTGATCAAACGCCCCGGCAGGAAGCAAGA
AGCCGAGGCCGACCCTCAGGCCATTCCCAAGAAACAGGGCCGAAAGCCGGGGAGTGTGGTGGCAGCCGCTGCCGCCGAGG
CCAAAAAGAAAGCCGTGAAGGAGTCTTCTATCCGATCTGTGCAGGAGACCGTACTCCCTGACCCCATCAAGAAGCGCAAG
ACCCGGGAGACGGTCAGCATTGAGGTCAAGGAAGTGGTGAAGCCCCTGCTGGTGTCTACACTTGGTGAGAAGAGCGGGAA
GGGACTGAAGACCTGTAAGAGCCCCGGGCGGAAAAGCAAGGAGAGCAGCCCCAAGGGGCGCAGCAGCAGCGCCTCCTCGC
CCCCCAAGAAGGAGCACCACCACCATCACCACCACTCAGAGTCCCCAAAGGCCCCCGTGCCACTGCTCCCACCCCTGCCC
CCACCCCCACCTGAGCCCGAGCGCTCCGAGGACCCCACCAGCCCCCCTGAGCCCCAGGACTTGAGCAGCAGCGTCTGCAA
AGAGGAGAAGATGCCTAGAGGAGGCTCGCTGGAGAGCGACGGCTGCCCCAAGCCAGCTAAGACTCAGCCCGCGGTCGCTA
CCGCCGCCACGGCCGCAGAAAAGTACAAACACCGAGGGGAGGGAGAGCGCAAAGACATTGTTTCATCCTCCATGCCAAGG
CCAAACAGAGAGGAGCCTGTGGACAGCCAGACGCCCGTGACCGAGAGAGTTAGCTGA

>ENSDNOT00000013414.2|m.45264 ENSDNOT00000013414.2|g.45264  ORF ENSDNOT00000013414.2|g.45264 ENSDNOT00000013414.2|m.45264 type:3prime_partial len:456 (+) ENSDNOT00000013414.2:1-1365(+) [Dasypus_novemcinctus]
ATGGTCCACCCACTAAAGGGACTAGACCCCGCGTTCCTGGGTCCCACAACTCATCATAAAGAGGTGGCTGTACTTCCCTG
CAGGAGCCGTGGGGAAGAGAAGTCAGAAGACCAAGACCTCCAGGGCCTCAAGGATAAGCCCCTGAAGTTTAAGAAGGTGA
AGAAGGACAAGAAAGAAGAAAAAGAGGGCAAACATGAGCCTCTCCAGCCGTCTGCCCACCACTCTGCTGAGCCAGCGGAG
GCAGGCAAAGCAGAGACGTCAGAGGGGTCGGGCTCTGCCCCAGCTGTGCCAGAAGCTTCTGCCTCCCCCAAACAGCGGCG
CTCAATCATTCGTGACCGGGGACCCATGTATGATGATCCCACCCTGCCTGAAGGTTGGACACGAAAACTTAAGCAGAGGA
AATCTGGCCGCTCCGCTGGGAAGTATGATGTGTATTTGATCAATCCCCAGGGAAAAGCCTTTCGCTCTAAAGTGGAGTTA
ATTGCATACTTCGAAAAGGTAGGCGACACCTCCCTGGACCCTAATGATTTTGACTTCACGGTAACTGGGAGAGGGAGCCC
CTCCCGGCGAGAGCAGAAACCACCTAAGAAGCCCAAATCTCCCAAAGCTCCAGGAACTGGCAGAGGTCGGGGACGGCCCA
AAGGGAGCGGCACCGCGAGACCCAAGGCAGCAGCGTCTGAGGGCGTGCAGGTGAAGAGGGTCATGGAGAAAAGTCCTGGC
AAGCTCCTGGTCAAGATGCCTTTTCAAGCTTCGCCCGGGGGCAAGGCTGAAGGGGGCGGGGCTACCACATCCGCCCAGGT
CATGGTCATCAAGCGCCCTGGCCGGAAGCGAAAAGCAGAGGCTGACCCTCAGGCCATTCCCAAGAAGCGCGGCCGGAAGC
CTGGGAGTGTGGTGGCGGCGGCTGCCGCTGAGGCCAAGAAGAAGGCTGTGAAGGAGTCTTCTATCAGGTCCGTGCAGGAG
ACCGTGCTCCCCATCAAGAAGCGCAAGACCCGGGAAGCCGTCAGCATTGAGGTCAAAGAGGTGGTGAAGCCCCTGCTGGT
GTCTGCCATTGGGGAGAAGAGTGGGAGAGGACTGAAGACCTGCAGAAGCCCCGGGCGGAAAAGCAAAGAGAGCAGCCCCA
AGGGGCGCAGCAGCACCTCCTCACCCCCCAAGAAGGAGCACCACCACCACCACCACCACTCAGAGTCTCCCAAGGCCCCC
GGGCCGCCGCCCCCGCCCCCGCCCCCACCCCCGCCTGAGAGCTCCAAGGACCCCAGAAGCTCCCCGGAGCCTCAGGACTT
AAGCAGCAGCATTTGCCAAGAGGAGAAGATGCCGAGAGGGGCCTCGCTGGAGAGTGATGGCTGCACCCAGGAACCAGCTA
AGACT

>lcl|NW_004558857.1_cds_XP_004717620.1_22554|m.47732 lcl|NW_004558857.1_cds_XP_004717620.1_22554|g.47732  ORF lcl|NW_004558857.1_cds_XP_004717620.1_22554|g.47732 lcl|NW_004558857.1_cds_XP_004717620.1_22554|m.47732 type:complete len:481 (+) lcl|NW_004558857.1_cds_XP_004717620.1_22554:1-1443(+) [Echinops_telfairi]
ATGGTAGCTGGGATGTTAGGGCTCAGGGAGGAAAAGTCGGAAGACCAAGACCTCCAGGGCCTCAAGGACAAACCCCTGAA
GTTGAAGAAGTTGAAGAAGGATAAGAAGGAAGACAAAGAGGGCAAACATGAGTCTCTCCAGCCGTCTGCCCACCACTCTG
CTGAGCCCGCCGAGGCTGGCAAGGCCGAGACCTCTGAGGGGGCGGGCTCAGCCCCGGCTGTTCCAGAGGCCTCAGCCTCC
CCGAAACAGCGGCGCTCCATCATTCGTGACCGGGGACCCATGTACGATGACCCCACCCTGCCTGAAGGTTGGACACGGAA
GTTGAAGCAAAGGAAATCTGGCCGCTCGGCTGGGAAGTATGATGTGTATTTGATCAACCCCCAGGGCAAAGCCTTCCGCT
CTAAAGTGGAGCTGATTGCCTACTTCGAAAAGGTAGGCGACACCTCCCTGGACCCTAATGATTTTGACTTCACGGTCACA
GGGAGAGGGAGTCCTTCCCGGCGAGAGCAGAAACCACCTAAGAAGCCCAAATCTCCCAAAGCCCCAGGGACTGGCCGAGG
CCGGGGACGCCCCAAAGGGAGCGGCAGTGCAAGACCCAAGGCAACAGTGGCCGAGGGTGTGCAGGTGAAGAGGGTCATGG
AGAAGAGCCCAGGCAAGCTCCTGGTCAAGATGCCTTTCCAAGCCACAGGGGGCGGCAAGGCGGAGGGCGGCGGGGCCACC
ACCTCCACCCAGGTCATGGTCATCAAGCGTCCTGGCAGGAAGCGGAAAGCCGAGGCTGACCCTCAGGCCATTCCTAAGAA
GCGGGGCCGGAAACCTGGCAGCGCAGTGGCAGCCGCCGCAGCTGAAGCCAAGAAGAAGGCGGTGAAGGAGTCTTCCATCC
GCTCTGTGCAAGAGACCGTGCTCCCCATCAAGAAGCGCAAGACCCGGGAGACAGTCAGCATCGAGGTCAAGGAAGTGGTG
AAGCCCCTGCTGGTGTCACCCGTGGGCGAGAAGAGCGGCAAAGGACTGAAGCCCTGCAAAAGCCCTGGACGGAAAAGCAA
GGAAAGCAGCCCCAAGGGGCGCAGCAGCAGCACCTCCTCACCCCCCAAGAAGGAGCACCACCACCACCACCACCACTCGG
AGCCTCCCAAGGCCCCCGCGCCACTGCTGCCACCCCTGCCCCCGCCTGAGCCCAAAAGCTCCCAGGACCCTCAAAGTTCC
CCAGAGCCTCAGGACTGCCGCGAGGAGAAGATGGTGCCTCGAGGAGGCTCCCTGGAGAGCGATGGCTGCCCCAAGGAACC
AGCTAAGACTCAGCCCGTGGTGGCTCCTGCTGCCACCGCTGCTGAAAAGTACAAACACCGAGGGGAGGGCGAGCGGAAAG
ACATTGTTTCGTCCTCCCTGCCGAGGCCGAGCAGAGAGGAGCCCGTGGACAGCCGGACGCCCGTGACAGAGAGAGTCAGC
TGA

>ENSECAT00000019245.1|m.28665 ENSECAT00000019245.1|g.28665  ORF ENSECAT00000019245.1|g.28665 ENSECAT00000019245.1|m.28665 type:complete len:487 (+) ENSECAT00000019245.1:1-1461(+) [Equus_caballus]
ATGGTAGCTGGAATGTTAGGGCTCAGGGAAGAAAAATCAGAAGACCAGGATCTCCAGGGCCTCAAGGACAAACCCTTGAA
GTTTAAAAAAGTGAAGAAGGATAAGAAAGAAGACAAAGAGGGCAAGCATGAGCCCCTGCAGCCACCGGCCCACCATTCTG
CTGAGCCAGCAGAGGCAGGCAAAGCAGAGACCTCAGAAGGGTCAGGCTCAGCCCCAGCTGTCCCAGAAGCTTCTGCATCC
CCCAAACAGCGACGCTCCATCATTCGAGACCGGGGACCCATGTACGACGACCCCACTCTGCCTGAAGGTTGGACCCGAAA
GCTTAAGCAAAGGAAATCTGGCCGCTCCGCCGGGAAGTATGATGTGTATCTGATCAATCCCCAGGGGAAAGCCTTTCGCT
CTAAAGTGGAGTTGATTGCGTACTTCGAAAAGGTAGGCGACACCTCCCTGGACCCTAATGATTTTGACTTCACGGTAACT
GGGAGAGGGAGCCCCTCCCGGCGAGAGCAGAAACCACCTAAGAAGCCCAAATCTCCCAAAGCTCCAGGAACTGGCAGAGG
TCGGGGACGCCCCAAAGGGAGTGGCACCGCGAGACCCAAGGCAGCAGCATCAGAGGGCGTGCAGGTGAAAAGGGTCCTGG
AGAAAAGTCCCGGGAAGCTGCTTGTCAAGATGCCTTTTCAAGCTTCACCGGGGAGCAAGGCTGAAGGGGGTGGGGCTACC
ACATCGGCCCAGGTCATGGTTATCAAACGCCCAGGTAGGAAGCGGAAAGCTGAGGCCGACCCCCAGGCCATTCCCAAGAA
ACGAGGCCGAAAGCCGGGCAGTGTGGTGGCAGCCGCTGCCGCCGAAGCCAAGAAGAAAGCCGTAAAGGAGTCTTCCATCC
GGTCCGTGCAGGAGACCGTGCTCCCCATCAAGAAGCGTAAGACCCGGGAGACAGTCAGCATCGAAGTGAAGGAGGTGGTG
AAGCCCCTGCTGGTGTCCACCCTCGGCGAGAAGAGTGGGAAGGGACTGAAGACCTGCAAGAGCCCCGGGCGGAAAAGCAA
GGAGAGCAGCCCCAAAGGTCGCAGCAGCAGCACCTCCTCACCACCCAAGAAGGAGCATCACCACCACCACCACCACGCAG
AGCCCCCGAGGGCGCCTGCACCGCTGCTCCCACCCCCGCCCCCACCCCCGCCTGAGCCCCAGAGCTCCGAGGACCCCACC
AGCCCCCCTGAGCCCCAGGACTTGAGCAGCAGCGTCTGCAAAGAGGAGAAGATGCCGAGAGGAGGCTCACTGGAGAGTGA
CGGCTGCCCCAAGGAGCCAGCTAAGACTCAGCCCGCGGTTGCAACCGCCGCCACGGCCGCAGAAAAGTACAAACACCGAG
GGGAGGGAGAGCGCAAAGACATTGTTTCATCCTCCATGCCAAGGCCAAACAGAGAGGAGCCTGTGGACAGCCGGACGCCC
GTGACCGAGAGAGTTAGCTGA

>ENSHGLT00000001181.1|m.1772 ENSHGLT00000001181.1|g.1772  ORF ENSHGLT00000001181.1|g.1772 ENSHGLT00000001181.1|m.1772 type:complete len:501 (+) ENSHGLT00000001181.1:1-1503(+) [Heterocephalus_glaber]
ATGGCTGCCGCCGCCGCCGCCGCCGCCGCCGCGCCGAGCGGAGGAGGAGGAGGAGGCGAGGAGGAGAGACTGGAAGAGAA
GTCAGAAGACCAGGACCTCCAGAGCCTCAAGGACAAACCCCTAAAGTTGAAAAAGGTGAAGAAAGATAAGAAGGAAGACA
AGGAGGGCAAACATGAGGCCCTGCAGCCATCGGCGCACCATTCTGCGGAGCCTGCAGAGGCAGGCAAGGCGGAGACCTCC
GAGGGCTCGGGCTCCGCCCCAGCTGTGCCAGAAGCATCTGCCTCCCCCAAGCAGCGACGCTCCATCATTCGGGACCGGGG
GCCCATGTATGACGACCCCACCCTACCGGAGGGCTGGACTCGGAAGCTTAAGCAGAGGAAGTCTGGCCGCTCTGCTGGGA
AGTACGATGTCTACTTGATCAATCCCCAGGGAAAAGCCTTTCGCTCTAAAGTGGAGTTGATTGCGTACTTCGAAAAGGTA
GGCGACACCTCCCTGGACCCTAACGATTTTGACTTCACGGTAACTGGGAGAGGGAGCCCTTCCCGGAGAGAACAGAAACC
ACCTAAGAAGCCCAAATCTCCCAAAGCTCCAGGAACTGGCAGAGGTCGGGGACGCCCCAAGGGGAGTGGCTCAGCGAGAC
CCAAGGCGGCAGCGTCCGAAGGTGTTCAGGTGAAAAGGGTCTTGGAGAAGAGCCCTGGGAAGCTTCTGGTCAAGATGCCC
TTCCAGGCGGCACCCGGGTGTAAGGCCGAGGGCGGTGGGGCCACCACGTCGGCCCAGGTCATGGTGATCAAGCGCCCTGG
CCGCAAGCGGAAAGCTGAGGCCGACCCCCAGGCCATCCCCAAGAAGCGGGGCCGGAAGCCAGGGAGCATCGTGGCCGCCA
CCACCATGGAGGCCAAGAAGAAGGCCGTGAAGGAGTCTTCCATCCACTCCGTGCAGGAGACCGTGCTCCCTATCAAGAAG
CGCAAAACCCGGGAGACGGTCAGCATTGACGTGAAGGAGGTGGTGAAGCCACTGCTTGTGTCCACCCTCGGCGAGAAGAG
CGGCAAGGGACTGAAGACCTGCAAGAGCCCCGGGCGGAAAAGCAAGGAGAGCAGCCCCAAGGGGCGCAGCAGCAGTAGCA
GCGCCTCGTCACCCCCCAAGAAGGAGCACTACCACCACCACCACCGTGCGGAGTCCCCGAAGGCGCCCATGCCCCCGCTG
CTGCCCCCGCCCCCACCCCTGCCCGAGCCCGACTCCGAGGACCCCGCCAGCCCCCCTGATCCCCAGGACTTGAGCGGCGG
CTTCTGCAAGGAGGAGAAGATGCCCCGAGGAGGCTCACTGGAGAGCGACAGCTGCCCCAAGGAGCCAGCTAAGACTCAGC
CCGCGGTCACCAGCGCCACCCCGGCCCCGTACAAACACCGAGGGGAGGGAGAGCGCAAAGACATTGTTTCGTCCTCCATG
CCGAGGCCAAACAGAGAGGAGCCTGTGGACAGCCGGACGCCCGTGACCGAGAGAGTTAGCTGA

>ENST00000453960.6|m.6329 ENST00000453960.6|g.6329  ORF ENST00000453960.6|g.6329 ENST00000453960.6|m.6329 type:complete len:499 (+) ENST00000453960.6:1-1497(+) [Homo_sapiens]
ATGGCCGCCGCCGCCGCCGCCGCGCCGAGCGGAGGAGGAGGAGGAGGCGAGGAGGAGAGACTGGAAGAAAAGTCAGAAGA
CCAGGACCTCCAGGGCCTCAAGGACAAACCCCTCAAGTTTAAAAAGGTGAAGAAAGATAAGAAAGAAGAGAAAGAGGGCA
AGCATGAGCCCGTGCAGCCATCAGCCCACCACTCTGCTGAGCCCGCAGAGGCAGGCAAAGCAGAGACATCAGAAGGGTCA
GGCTCCGCCCCGGCTGTGCCGGAAGCTTCTGCCTCCCCCAAACAGCGGCGCTCCATCATCCGTGACCGGGGACCCATGTA
TGATGACCCCACCCTGCCTGAAGGCTGGACACGGAAGCTTAAGCAAAGGAAATCTGGCCGCTCTGCTGGGAAGTATGATG
TGTATTTGATCAATCCCCAGGGAAAAGCCTTTCGCTCTAAAGTGGAGTTGATTGCGTACTTCGAAAAGGTAGGCGACACA
TCCCTGGACCCTAATGATTTTGACTTCACGGTAACTGGGAGAGGGAGCCCCTCCCGGCGAGAGCAGAAACCACCTAAGAA
GCCCAAATCTCCCAAAGCTCCAGGAACTGGCAGAGGCCGGGGACGCCCCAAAGGGAGCGGCACCACGAGACCCAAGGCGG
CCACGTCAGAGGGTGTGCAGGTGAAAAGGGTCCTGGAGAAAAGTCCTGGGAAGCTCCTTGTCAAGATGCCTTTTCAAACT
TCGCCAGGGGGCAAGGCTGAGGGGGGTGGGGCCACCACATCCACCCAGGTCATGGTGATCAAACGCCCCGGCAGGAAGCG
AAAAGCTGAGGCCGACCCTCAGGCCATTCCCAAGAAACGGGGCCGAAAGCCGGGGAGTGTGGTGGCAGCCGCTGCCGCCG
AGGCCAAAAAGAAAGCCGTGAAGGAGTCTTCTATCCGATCTGTGCAGGAGACCGTACTCCCCATCAAGAAGCGCAAGACC
CGGGAGACGGTCAGCATCGAGGTCAAGGAAGTGGTGAAGCCCCTGCTGGTGTCCACCCTCGGTGAGAAGAGCGGGAAAGG
ACTGAAGACCTGTAAGAGCCCTGGGCGGAAAAGCAAGGAGAGCAGCCCCAAGGGGCGCAGCAGCAGCGCCTCCTCACCCC
CCAAGAAGGAGCACCACCACCATCACCACCACTCAGAGTCCCCAAAGGCCCCCGTGCCACTGCTCCCACCCCTGCCCCCA
CCTCCACCTGAGCCCGAGAGCTCCGAGGACCCCACCAGCCCCCCTGAGCCCCAGGACTTGAGCAGCAGCGTCTGCAAAGA
GGAGAAGATGCCCAGAGGAGGCTCACTGGAGAGCGACGGCTGCCCCAAGGAGCCAGCTAAGACTCAGCCCGCGGTTGCCA
CCGCCGCCACGGCCGCAGAAAAGTACAAACACCGAGGGGAGGGAGAGCGCAAAGACATTGTTTCATCCTCCATGCCAAGG
CCAAACAGAGAGGAGCCTGTGGACAGCCGGACGCCCGTGACCGAGAGAGTTAGCTGA

>ENSLAFT00000016288.2|m.3944 ENSLAFT00000016288.2|g.3944  ORF ENSLAFT00000016288.2|g.3944 ENSLAFT00000016288.2|m.3944 type:5prime_partial len:470 (+) ENSLAFT00000016288.2:1-1410(+) [Loxodonta_africana]
GAAGAAAAGTCAGAAGACCAAGACCTCCAGGGCCTCAAGGATAAGCCCCTGAAGTTGAAGAAGTTGAAGAAGGATAAGAA
AGAAGACAAAGAGGGCAAACATGAGCCTGTGCAGTCTGCCCACCACTCTGCTGAGCCAGCTGAGGCAGGCAAGGCAGAGA
CGTCCGAGTCAGGCTCTGCTCCGGCCGTCCCAGAGGCTTGCGTCCCCAAACAGCGCGCTCATCATTCGCGACCGGGACCC
ATGTATGACGATCCCACCCTGCCTGAAGGTTGGACACGACTGAAGCAAAGGAAATCTGGCGCTGCTGGGAAGTATGACGT
GTATTTGATCAACCCCCAGGGCAAAGCCTTCCGCTCTAAAGTGGAGCTGATTGCATACTTCGAAAAGGTAGGCGACACCT
CCCTGGACCCTAATGATTTTGACTTCACGGTCACAGGGAGAGGGAGCCCTTCCCGGCGAGAGCAGAAACCACCTAAGAAG
CCCAAATCTCCCAAAGCTCCAGGAACTGGCAGAGGTCGGGGGCGGCCCAAAGGGAGTGGCACTGCGAGACCCAAGGCAGC
AGCGTCCGAGGGCGTGCAAGTGAAAAGGGTCATGGAGAAGAGTCCTGGGAAGCTCCTCGTCAAGATGCCTTTCCAAGCTT
CGGCGGGGGGCAAGGCAGAAGGGGGAGGGGCAACCACGTCCACCCAGGTCATGGTCATCAAACGCCCAGGCAGGAAGCGG
AAAGCAGAGGCTGACCCCCAGGCCATTCCTAAGAAGCGGGGCCGGAAGCCCGGCAGCGTGGTGGCAGCCGCGGCTGCCGA
GGCCAAGAAGAAAGCCGTGAAAGAGTCTTCCATCCGGTCTGTGCAGGAGACCGTGCTCCCAATTAAGAAGCGCAAGACCC
GGGAGACCGTCAGCATCGAGGTTAAAGAAGTGGTGAAGCCCCTGCTGGTGTCCACCATGGGCGAAAAGAGCGGGAAAGGA
CTGAAGACCTGCAAAAGCCCCGGGCGGAAAAGCAAGGAGAGCAGCCCCAAGGGCCGCAGCAGCAGCACCTCCTCACCCCC
CAAGAAGGAGCACCACCACCACCACCACCACTCGGAGTCCCCCAAGGCCCCCGCGCCGCTGCTGCCGCCTCTGCCCCCGC
CTGAGCCTGAAAGCTCCAAGGACCCCAAAAGCTCCCCCGAGCCTCAGGACTTAAGCAGCAGCATTTGCAAGGAGGAGAAG
ATGGCACGAGGAGGCTCATTGGAGAGTGACGGCTGCCCCAAGGAACCAGCTAAGACTCAGCCCGCGGTTGCTCCTGCCGC
CACAGCCGCAGAAAAGTACAAACACCGAGGGGAGGGAGAGCGGAAAGACATTGTTTCATCCTCCATGCCAAGGCCAAACA
GAGAGGAGCCTGTGGACAGCCGGACGCCCGTGACAGAGAGAGTTAGCTGA

>ENSMMUT00000047728.2|m.47722 ENSMMUT00000047728.2|g.47722  ORF ENSMMUT00000047728.2|g.47722 ENSMMUT00000047728.2|m.47722 type:5prime_partial len:504 (+) ENSMMUT00000047728.2:1-1512(+) [Macaca_mulatta]
GAGGTTCGACTCATGCTGGGGCAGGAAGAAAAGTCAGAAGACCAGGATCTCCAGGGCCTCAAGGACAAACCCCTCAAGTT
TAAAAAGGTGAAGAAAGATAAGAAAGAAGACAAAGAGGGCAAGCATGAGCCAGTGCAGCCGTCAGCCCACCACTCTGCTG
AGCCCGCAGAGGCAGGCAAAGCGGAGACATCAGAAGGGTCGGGGTCTGCCCCGGCTGTGCCGGAAGCTTCTGCCTCCCCT
AAACAGCGGCGCTCCATCATCCGTGACCGGGGACCCATGTATGATGACCCCACCCTGCCTGAAGGCTGGACACGGAAGCT
TAAGCAAAGGAAATCTGGCCGCTCTGCTGGGAAGTATGATGTGTATTTGATCAATCCCCAGGGAAAAGCCTTTCGCTCTA
AAGTGGAGTTGATTGCGTACTTCGAAAAGGTAGGCGACACATCCCTGGACCCTAATGATTTTGACTTCACGGTAACTGGG
AGAGGGAGCCCCTCCCGGCGAGAGCAGAAACCACCTAAGAAGCCCAAATCTCCCAAAGCTCCAGGAACTGGCAGAGGCCG
GGGACGCCCCAAAGGGAGCGGCACCACGAGACCCAAGGCGGCCACGTCAGAGGGTGTGCAGGTGAAAAGGGTCCTGGAGA
AAAGTCCTGGGAAGCTCCTTGTCAAGATGCCTTTTCAAACTTCGCCAGGGGGCAAGGCTGAGGGGGGTGGGGCCACCACA
TCCACCCAGGTCATGGTGATCAAACGCCCTGGCAGGAAGCGAAAAGCTGAGGCCGACCCTCAGGCCATTCCCAAGAAACG
GGGCCGAAAGCCAGGGAGTGTGGTGGCAGCCGCTGCCGCCGAGGCCAAAAAGAAAGCCGTGAAGGAGTCTTCTATCCGAT
CTGTGCAGGAGACCGTACTCCCCATCAAGAAGCGCAAGACCCGGGAGACGGTCAGCATCGAGGTCAAGGAAGTGGTGAAG
CCCCTGCTGGTGTCCACCCTCGGTGAGAAGAGCGGGAAGGGACTGAAGACCTGTAAGAGCCCTGGGCGGAAAAGCAAGGA
GAGCAGCCCCAAGGGGCGCAGCAGCAGCGCCTCCTCGCCCCCCAAGAAGGAGCACCACCACCATCACCACCACTCAGAGT
CCCCAAAGGCCCCCGTGCCGCTGCTCCCACCCCTGCCCCCACCTCCACCCGAGCCCGAGAGCTCCGAGGACCCCACCAGC
CCCCCTGAGCCCCAGGACTTGAGCAGCAGCGTCTGCAAAGAGGAGAAGATGCCCAGAGGAGGCTCACTGGAGAGCGACGG
CTGCCCCAAGGAGCCAGCTAAGACTCAGCCCGCGGTCGCCACCGCCGCCACGGCCGCAGAAAAGTACAAACACCGAGGGG
AGGGAGAGCGCAAAGACATTGTTTCATCCTCCATGCCAAGGCCAAACAGAGAGGAGCCTGTGGACAGCCGGACGCCCCTG
ACTTTACACAGCGGATTGCAAAGCAAACCAACAAGAATAAAGGCAGCTGTTGTCTCTTCTCCTTATGGGTAG

>ENSMICT00000053310.1|m.12674 ENSMICT00000053310.1|g.12674  ORF ENSMICT00000053310.1|g.12674 ENSMICT00000053310.1|m.12674 type:5prime_partial len:506 (+) ENSMICT00000053310.1:1-1518(+) [Microcebus_murinus]
AAAGGGGGAGGGATGCAAGGGGAAGAAAAGTCAGAAGACCAGGACCTCCAGGGCCTCAAGGACAAACCTCTAAAGTTTAA
AAAGGTGAAGAAAGATAAGAAAGAAGACAAAGAGGGCAAGCATGAGCCTCTGCAGCCATCAGCCCACCATTCTGCTGAGC
CAGCAGAGGCAGGCAAAGCAGAGACATCAGAAGGGTCAGGTTCTGCCCCAGCCGTGCCAGAAGCTTCTGCCTCCCCCAAA
CAGCGGCGCTCCATCATTCGCGACCGGGGACCCATGTATGACGACCCCACCCTGCCTGAAGGTTGGACACGAAAACTTAA
GCAAAGGAAATCTGGCCGCTCCGCTGGGAAGTATGATGTATATTTGATCAATCCCCAGGGAAAAGCCTTTCGCTCTAAAG
TGGAGTTGATTGCGTACTTCGAAAAGGTAGGCGACACATCCCTGGACCCTAATGATTTTGACTTCACGGTAACTGGGAGA
GGGAGCCCCTCCCGGCGAGAGCAGAAACCACCTAAGAAGCCCAAATCTCCCAAAGCTCCAGGAACTGGCAGAGGTCGGGG
ACGCCCCAAAGGGAGTGGCACCACGAGACCCAAGGCGGCAGCGTCAGAGGGTGTACAGGTGAAAAGGGTCCTAGAGAAAA
GTCCTGGGAAGCTCCTTGTCAAGATGCCTTTTCAAGCTTCACCAGGGGGCAAGCCTGAGGGTGGTGGGGCTACCACGTCT
GCCCAGGTCATGGTGATCAAACGCCCTGGCAGGAAGCGAAAAGCTGAGGCTGACCCCCAGGCCATTCCCAAGAAACGGGG
CCGAAAGCCAGGGAGTGTGGTGGCAGCTGCTGCTGCCGAGGCCAAGAAGAAAGCAGTGAAGGAGTCTTCCATCCGGTCCG
TGCAGGAGACCGTACTCCCCATCAAGAAGCGCAAGACCCGGGAGACAGTTAGCATCGAAGTCAAGGAAGTAGTGAAGCCC
CTGCTGGTGTCCACTCTTGGTGAGAAGAGCGGGAAGGGACTGAAGACTTGCAAGAGCCCTGGGCGAAAAAGCAAGGAGAG
CAGCCCCAAGGGGCGTAGCAGCAGCAGTGCCTCCTCGCCCCCCAAGAAGGAGCACCACCATCATCACCACCACTCAGAGT
CCCCAAAGGCCCCTGCGCCGCTGCTCCCGCCCCTGCCTCCACCCCCACCTGAGCCTGAGAGCTCCGAGGACCCCACCAGC
CCCCCTGAGCCCCAGGACTTGAGCAGCAGCGTCTGCAAAGAGGAGAAGATGCCCAGAGGAGGCTCACTGGAGAGCGACGG
CTGCCCCAAGGAGCCAACTAAGACTCAGCCCGCGGTCGCTACTGCCGCCACGGCCGCAGAAAAGTACAAACACCGAGGGG
AGGGAGAGCGCAAAGACATTGTTTCATCCTCCATGCCAAGGCCAAACAGAGAGGAGCCTGTGGACAGCCGGACGCCCTTA
GCTGACTTTACACAGAGCGGATTGCAAAGCAAACCAACAAGAATAAAGGCAGCTGTTGTCTCTTCTCCTTATGGGTAG

>ENSMODT00000014856.3|m.250 ENSMODT00000014856.3|g.250  ORF ENSMODT00000014856.3|g.250 ENSMODT00000014856.3|m.250 type:complete len:519 (+) ENSMODT00000014856.3:1-1557(+) [Monodelphis_domestica]
ATGACTGCCCTGGTGCTTGTCCCAAAAGACTCAGAGTCTGACATTCTGCTTCAAGAACAAGAAAATGCTCTTTCTCCTAG
GGAAGAACAGTCTGAAGACCAAGACCTCCAGGGCCTCAGAGATAAACCCCTGAAGTTCAGAAAGTTGAAGAGGGATAAAA
AGGAGGAGAAAGAAGGAAAACATGAATTCCCACAGCCATCATCACACCAGTCTGCCGAACCAGCAGAGGCAGGAAAAGCA
GAAACATCAGAAGAGGCTGGGTCAGCCCCTGCTGCACCTGAAGCTTCAGCTTCTCCTAAACAACGGCGTTCTATCATCCG
AGACCGGGGGCCCATGTATGATGATCCCACACTACCAGAGGGCTGGACAAGAAAACTGAAGCAGAGGAAATCAGGCCGTT
CTGCTGGGAAGTACGATGTCTATTTGATCAATCCACAGGGAAAAGCTTTTCGCTCCAAGGTAGAGTTGATTGCATACTTC
GAAAAGGTAGGCGACACCTCCCTGGACCCTAATGATTTTGACTTCACGGTAACTGGGAGAGGGAGTCCCTCCCGACGAGA
GCAGAAACCACCCAAGAAGTCCAAATCCCCCAAGGCTCCAGGGACAGGCCGAGGGAGGGGACGGCCCAAAGGGAGCGGCA
CAGTGAAACCCCGGGTCACAGCCTCAGAAGGGGTCCAGGTCAAAAGGGTGATTGAGAAAAGTCCTGGGAAGCTCCTAGTC
AAGATGCCTTTTCAGCCGTCACCTGGGGGAAAGGCTGAAGGGGGTGGGGCCACCACGTCCACCCAAGTCATGGTGATCAA
GCGCCCTGGCAGGAAACGGAAAGTTGAGACCGAGCCACAGGTCATCCCTAAGAAACGGGGCCGTAAGCCGGGGAGCATAG
TGGCCGCAGCTGCCGTGGAAGCCAAGAAGAAAGCAATCAAAGAGTCTTCCATCAGGTCCATTCATGAGACCGTGCTGCCC
ATCAAAAAGCGGAAGACCAGGGAAGCCGTCAGCATCGAGGTGAAGGAGGTGGTGAAGCCTCTACTTGTCTCCACCGTGGG
GGAGAAGAGCACGAAGGGACTCAAGCCTGGAAAGAGCCCAGGTCGGAAAAGCAAAGAGAGCAGCCCCAAAGGGCGGAGTG
CCAGCACCTCCTCTTCCCCCCCGAAGAAGGAGCAGCAGCAGCAGCAGCAGTACCACCACCACCACTACTACCCTTCCTCA
GAGTCCCCCAAGGCCCCACCCCCACCTCACCCCGAGCCAGAGGGCTCCAAGGACAGCAAAAGCCCCCCCGAACCTCAGGA
CTTAAGCAGCAAAGTTTGCAAAGAAGAGAAGATGCCAAGAGGGGCTCCACCAGAGAGTGATGGCTGCACAAAGGAGCTCG
CTAAGACTCAGCCCACAGCTGCTGCCGCCTCCGCTGCTGCCACCGCCGCCACCGCCACCACCGCCACCACGGCAGCAGAA
AAGTTCAAACACCGAGCAGAGGGAGACCGAAAGGACATTGTCTCGTCCTCCATGCCGAGGCCAAACCGAGAGGATCCTGT
GGACAGCCGGACGCCCGTGACAGAGAGAGTTAGCTGA

>ENSMUST00000033770.12|m.39760 ENSMUST00000033770.12|g.39760  ORF ENSMUST00000033770.12|g.39760 ENSMUST00000033770.12|m.39760 type:complete len:502 (+) ENSMUST00000033770.12:1-1506(+) [Mus_musculus]
ATGGCCGCCGCTGCCGCCACCGCCGCCGCCGCCGCCGCGCCGAGCGGAGGAGGAGGAGGAGGCGAGGAGGAGAGACTGGA
GGAAAAGTCAGAAGACCAGGATCTCCAGGGCCTCAGAGACAAGCCACTGAAGTTTAAGAAGGCGAAGAAAGACAAGAAGG
AGGACAAAGAAGGCAAGCATGAGCCACTACAACCTTCAGCCCACCATTCTGCAGAGCCAGCAGAGGCAGGCAAAGCAGAA
ACATCAGAAAGCTCAGGCTCTGCCCCAGCAGTGCCAGAAGCCTCGGCTTCCCCCAAACAGCGGCGCTCCATTATCCGTGA
CCGGGGACCTATGTATGATGACCCCACCTTGCCTGAAGGTTGGACACGAAAGCTTAAACAAAGGAAGTCTGGCCGATCTG
CTGGAAAGTATGATGTATATTTGATCAATCCCCAGGGAAAAGCTTTTCGCTCTAAAGTAGAATTGATTGCATACTTTGAA
AAGGTGGGAGACACCTCCTTGGACCCTAATGATTTTGACTTCACGGTAACTGGGAGAGGGAGCCCCTCCAGGAGAGAGCA
GAAACCACCTAAGAAGCCCAAATCTCCCAAAGCTCCAGGAACTGGCAGGGGTCGGGGACGCCCCAAAGGGAGCGGCACTG
GGAGACCAAAGGCAGCAGCATCAGAAGGTGTTCAGGTGAAAAGGGTCCTGGAGAAGAGCCCTGGGAAACTTGTTGTCAAG
ATGCCTTTCCAAGCATCGCCTGGGGGTAAGGGTGAGGGAGGTGGGGCTACCACATCTGCCCAGGTCATGGTGATCAAACG
CCCTGGCAGAAAGCGAAAAGCTGAAGCTGACCCCCAGGCCATTCCTAAGAAACGGGGTAGAAAGCCTGGGAGTGTGGTGG
CAGCTGCTGCAGCTGAGGCCAAAAAGAAAGCCGTGAAGGAGTCTTCCATACGGTCTGTGCATGAGACTGTGCTCCCCATC
AAGAAGCGCAAGACCCGGGAGACGGTCAGCATCGAGGTCAAGGAAGTGGTGAAGCCCCTGCTGGTGTCCACCCTTGGTGA
GAAAAGCGGGAAGGGACTGAAGACCTGCAAGAGCCCTGGGCGTAAAAGCAAGGAGAGCAGCCCCAAGGGGCGCAGCAGCA
GTGCCTCCTCCCCACCTAAGAAGGAGCACCATCATCACCACCATCACTCAGAGTCCACAAAGGCCCCCATGCCACTGCTC
CCATCCCCACCCCCACCTGAGCCTGAGAGCTCTGAGGACCCCATCAGCCCCCCTGAGCCTCAGGACTTGAGCAGCAGCAT
CTGCAAAGAAGAGAAGATGCCCCGAGGAGGCTCACTGGAAAGCGATGGCTGCCCCAAGGAGCCAGCTAAGACTCAGCCTA
TGGTCGCCACCACTACCACAGTTGCAGAAAAGTACAAACACCGAGGGGAGGGAGAGCGCAAAGACATTGTTTCATCTTCC
ATGCCAAGGCCAAACAGAGAGGAGCCTGTGGACAGCCGGACGCCCGTGACCGAGAGAGTTAGCTGA

>ENSMLUT00000014299.2|m.4803 ENSMLUT00000014299.2|g.4803  ORF ENSMLUT00000014299.2|g.4803 ENSMLUT00000014299.2|m.4803 type:complete len:482 (+) ENSMLUT00000014299.2:1-1446(+) [Myotis_lucifugus]
ATGTTAGGGCTCAGGGAAGAAAAGTCAGAAGACCAGGACCTCCAGGGCCTCAAGGACAAACCCCTGAAGTTTAAAAAGGT
GAAGAAGGATAAGAAAGAAGAAAGCAAGCATGAGCCCCTGCAGCCGCCAGCCCACCACTCTGCTGAACCAGCAGAGGCAG
GCAAAGCGGAGACCTCGGAAGGGTCAGGCTCAGCCCCAGCCGTCCCGGAAGCTTCTGCCTCCCCCAAACAGCGGCGCTCT
ATCATTCGCGACCGGGGACCCATGTATGATGACCCCACTCTGCCTGAAGGTTGGACCCGGAAGCTTAAGCAAAGGAAATC
TGGCCGCTCCGCTGGGAAGTATGATGTGTATTTGATCAATCCCCAGGGAAAAGCCTTTCGATCTAAAGTGGAGTTGATTG
CGTACTTCGAAAAGGTAGGCGACACCTCCCTGGACCCTAATGATTTTGACTTCACGGTAACTGGGAGAGGGAGCCCCTCC
CGGCGAGAGCAGAAACCACCTAAGAAGCCCAAATCTCCCAAAGCTCCAGGAACTGGCAGAGGTCGGGGACGCCCCAAAGG
GAGTGGCACCGCGAGACCCAAGGCAACAGCATCAGAGGGCGTGCAGGTGAAAAGGGTCCTGGAGAAAAGTCCCGGGAAGC
TGCTCGTCAAGATGCCTTTTCAAACTTCGCCAGGAAGCAAGGCCGAAGGGGCTGGGGCTACCACATCAGCCCAGGTCATG
GTGATCAAACGCCCTGGCAGGAAGCGAAAAGCCGAAGCTGACCCCCAGGCCATTCCCAAGAAACGGGGCCGAAAGCCAGG
CAGTGTGGTGGCAGCTGCTGCCGCTGAGGCCAAGAAGAAAGCCGTGAAGGAGTCATCCATCCGGTCTGTGCAAGAGACCG
TGCTCCCCATCAAGAAGCGTAAGACCCGAGAGACAGTCAGCATTGAGGTGAAGGAGGTGGTGAAGCCCCTGCTGGTGTCC
ACCCTCGGTGAGAAGAGTGGGAAGGGACTGAAGACCTGCAAGAGCCCGGGGCGGAAAAGCAAGGAGAGCAGCCCTAAAGG
GCGCAGCAGCAGTGCCTCCTCACCCCCCAAGAAGGAGCACCACCACCACCACCACCACTCAGAGCCCCAGAAGGCACCCA
CACCGCTGCTCCCGCCCCCGCCCCCGCCCCCGCCCGAGCCCCAGAGCTCCGAGGACCCCGCCAGCCCCCCTGAGCCCCAG
GACTTGAGCAGCAGCGTCTGCAAAGAGGAGAAGATGCCGAGAGGAGGCTCGCTGGAGAGCGACGGCTGCCCCAAGGAGCC
AGCTAAGACTCAGCCCACGGTCGCAACCACCACCACCACGGCCGCAGAAAAGTACAAACACCGAGGGGAGGGAGAGCGCA
AAGACATTGTTTCATCCTCCATGCCAAGGCCAAACAGAGAGGAGCCTGTGGACAGCCGGACGCCCGTGACCGAGAGAGTT
AGCTGA

>lcl|NW_004438728.1_cds_XP_004286489.1_27579|m.49130 lcl|NW_004438728.1_cds_XP_004286489.1_27579|g.49130  ORF lcl|NW_004438728.1_cds_XP_004286489.1_27579|g.49130 lcl|NW_004438728.1_cds_XP_004286489.1_27579|m.49130 type:complete len:487 (+) lcl|NW_004438728.1_cds_XP_004286489.1_27579:1-1461(+) [Orcinus_orca]
ATGGTAGCTGGAATGTTAGGGCTCAGGGAAGAAAAGTCAGAAGAACAGGATCTCCAGGGCCTGAAGGATAAACCTTTGAA
GTTTAAAAAGGTGAAGAAGGATAAGAAAGAAGACAAAGAGGGCAAGCATGAGCCCCTGCAGCCAGCGGCCCACCGCTCTG
CTGAGCCGGCAGAGGCAGGTAAAGCAGAGACCTCGGAAGGGTCGGGCTCGGCCCCAGCCGTGCCGGAAGCTTCGGCCTCC
CCCAAACAGCGGCGCTCCATCATTCGCGACCGGGGACCCATGTACGACGACCCCACTCTGCCTGAAGGTTGGACCCGAAA
GCTTAAGCAAAGGAAATCTGGCCGCTCCGCTGGGAAGTATGATGTGTATTTGATCAATCCCCAGGGAAAAGCCTTTCGCT
CTAAAGTGGAGCTGATTGCATACTTCGAAAAGGTAGGCGACACCTCCCTGGACCCTAATGATTTTGACTTCACGGTAACT
GGGAGAGGGAGCCCCTCCCGGCGAGAGCAGAAACCACCTAAGAAGCCCAAATCTCCCAAAGCTCCAGGAACTGGCAGAGG
CCGGGGACGCCCCAAAGGGAGCGGCACCACGAGACCCAAGGCAGCAGCATCAGAGGGCGTGCAGGTGAAAAGGGTCCTGG
AGAAAAGTCCCGGGAAGCTGCTCGTCAAGATGCCTTTCCAAGCTTCGCCGGGCAGCAAGGCCGAAGGGGGTGGGGCCACC
ACGTCGGCCCAAGTCATGGTTATCAAACGCCCCGGCCGGAAGCGAAAAGCTGAGGCTGACCCCCAGGCCATTCCCAAGAA
ACGGGGCCGAAAGCCGGGCAGTGTGGTGGCGGCTGCCGCCGCCGAGGCCAAGAAGAAAGCCGTGAAGGAGTCTTCCATCC
GGTCTGTGCAGGAGACCGTGCTGCCCATCAAGAAGCGCAAGACCCGGGAGACGGTGAGCATCGAGGTGAAGGAGGTGGTG
AAGCCCCTGCTGGTGTCCACCCTTGGCGAGAAGAGCGGGAAGGGACTGAAGACCTGCAAGAGCCCCGGGCGGAAAAGCAA
GGAGAGCAGCCCCAAGGGGCGCAGCGGCAGCGCCTCCTCGCCCCCCAAGAAGGAGCACCACCACCACCACCACCACGTGG
AGCCCCCGAAGGCACCCGCGCCGCTGCTCCCGCCCCCGCCCCCGCCCCCGCCGGAGCCCCAGAGCTCCGAGGCCCCCGCC
AGCCCCCCCGAGCCCCAGGACTTGAGCAGCAGCGTCTGCAAAGAGGAGAAGATGCCGAGAGCAGGCTCGCTGGAGAGCGA
CGGCTGCCCCAAGGAGCCAGCTAAGACTCAGCCCGCGCTCACGACCGCCGCCGCGGCCACAGAAAAGTACAAACACCGAG
GGGAGGGAGAGCGCAAAGACATTGTCTCATCCTCCATGCCAAGGCCAAACAGAGAGGAGCCTGTGGACAGCCGGACGCCC
GTGACCGAGAGAGTTAGCTGA

>ENSOANT00000017468.2|m.19680 ENSOANT00000017468.2|g.19680  ORF ENSOANT00000017468.2|g.19680 ENSOANT00000017468.2|m.19680 type:internal len:500 (+) ENSOANT00000017468.2:1-1497(+) [Ornithorhynchus_anatinus]
AAGGCGGAGCGAAGGGCAGATGCCCCGTCGTCTTGGTTTGGGGGCGGGAGAGGTCCCCGGGCGAGTCACGGGGAAGAAAA
ATCGGAAGACCAAGACCTGCAGGGAGTTAAGGACAAGCCCCCGAAGCCCAAAAAGGTGAAGAAGGAGAGAAAGGAGGAGA
AGGAGGGCAAGAATGAGCCCCCGCAGCCGTCCGCCCACCAGTCAGCCGAGCCGGCCGAAGCGGGGAAAGCGGAGACGTCG
GAAGGGGCCGGGGTGGCCCCCGCGGCGCCCGAAGCCTCGGCCTCCCCCAAGCAGCGGCGCTCCATCATCCGAGACCGAGG
CCCCATGTACGACGACCCCACCCTGCCCGAGGGCTGGACCCGCAAGCTCAAGCAGAGGAAATCGGGCCGCTCCGCCGGAA
AGTACGACGTGTATTTGATCAACCCCCAGGGCAAAGCCTTCCGCTCCAAGGTGGAATTGATCGCGTACTTCGAAAAGGTA
GGGGACACCTCCCTGGACCCGAACGACTTTGACTTCACGGTCACCGGGAGAGGGAGCCCTTCGCGGCGAGAGCAGAAACC
CCCCAAGAAACCGAAGGCTCCCAAGGCCCCCGGCACGGGCCGAGGCCGGGGGCGGCCGAAGGGCAGCGGCACGCTGAAGC
CCCGGGCGGCGACGGCGGCGGCGGCCTCGGAGGGGGTCCAGGTCAAGAGGGTGGTCGAGAAGAGCCCCGGCAAGCTCCTG
GTCAAGATGCCGTTCCAGCCCTCGGCCGGGGGGAGGGCGGAGGGCGGGGGCGCCACCACGTCGGCGCAGGTCATGGTGAT
GAAGCGGCCCGGCCGTAAGAGGAAGGAGGAGGAGACGGACCCCCAGGCGGTCCCCAAGAAGCGGGGCCGCAAGCCGGGGG
GCGCGGGGGCTGTTCTATTCCTTCCAAAAAATAAATATTGGTATACTTCAGCTCCAGTGTTATCAAAAGTCAACCTCTTA
GTTCATAATGTGGGTACCTCACTTTATTATCATTATTATTATGGTATTTGTAAACACTTACTTTGTGCCAATCACTGTTC
TAAGTGCTGGGGTAGATGCAGGGTAATTATTCTCAATCCCCATTTTACAGATGAAGTAACTGAGGCACAGAGAAGTTATG
TGGCTTGCCCGAGGTCAGATGGCAGTCAAGTAGCAGAGCTCCGCCTCCAATCCACGCCCCCTGAGCCGGAGAGCTCCAGG
GACAACAGAAGCTCCCCCGAGCCTCAGGACTTAAGCAGCAAAGTCTGCAAAGACGAGAAGATGCCGAGGGGGGGGCCGCC
CGAGAGCGACGGCTGCCCCAAGGAGCCCGCTAAGACTCAGCCCCCCCAAGCCGCCGCCGCCGCCTCCGCCTCCTCGGCCG
CCTCGGCCGCGGCGGCGGCAGAAAAGTACAAACACCGAGGGGAGGGAGAGCGGAAAGACATTGTCTCGTCCTCCATGCCG
AGGCCAAACAGAGAGGAGCCCGTGGACACCCGGACGCCGGTGACGGAGAGGGTCAGC

>ENSOCUT00000013141.3|m.19831 ENSOCUT00000013141.3|g.19831  ORF ENSOCUT00000013141.3|g.19831 ENSOCUT00000013141.3|m.19831 type:complete len:497 (+) ENSOCUT00000013141.3:1-1491(+) [Oryctolagus_cuniculus]
ATGGCCTGCCAGCCCCCACCCCCAAGACAACAGTGGCCGTTCTTGGGTGCTTCTTCTAGGGAAGAAAAGTCAGAAGACCA
GGACCTCCAGGGCCTCAAGGACAAGCCTCTCAAATTTAAAAAGGTGAAGAAAGATAAGAAAGAAGACAAAGAGGGCAAGC
ATGAGCCTCTGCAGCCATCAGCCCACCACTCTGCTGAGCCAGCCGAGGCAGGCAAAGCGGAGACGTCAGAAGGATCGGGC
TCTGCCCCAGCTGTACCGGAAGCGTCTGCCTCCCCCAAACAGCGGCGTTCCATCATTCGTGACCGGGGACCCATGTACGA
CGACCCTACCCTGCCTGAAGGTTGGACACGAAAGCTTAAGCAAAGGAAGTCTGGCCGCTCTGCTGGAAAGTATGATGTGT
ACTTGATCAATCCCCAGGGAAAAGCCTTCCGCTCTAAAGTGGAGTTGATTGCGTACTTCGAAAAGGTAGGCGACACCTCC
CTGGACCCTAATGATTTTGACTTCACGGTAACTGGGAGAGGGAGCCCCTCCCGACGAGAGCAGAAACCACCTAAGAAGCC
CAAATCTCCCAAAGCTCCAGGAACTGGCAGAGGTCGGGGACGCCCCAAAGGCAGTGGCAGCACGAGACCCAAGGCGGCTG
CGTCAGAAGGTGTGCAGGTGAAAAGGGTCCTGGAGAAAAGCCCCGGGAAGCTGCTCGTCAAGATGCCTTTCCAGGCCTCG
CCGGGGGGCAAGGCCGAGGGGGGTGGGGCCACCACGTCTGCCCAGGTCATGGTCATCAAGCGCCCTGGCAGGAAGCGAAA
AGCTGAGGCTGACCCGCAGGCGATTCCCAAAAAACGGGGCCGAAAGCCTGGGAGTGTGGTGGCAGCTGCCGCTGCCGAGG
CCAAAAAGAAAGCCGTGAAGGAATCTTCCATCCGGTCCGTGCAGGAGACCGTGCTGCCCATCAAGAAGCGCAAAACCCGG
GAGACGGTGAGCATCGAGGTCAAGGAAGTGGTGAAGCCCCTGCTCGTGTCCACCCTGGGCGAGAAGAGCGGCAAGGGACT
GAAGACCTGCAAGAGCCCCGGGCGGAAAAGCAAGGAGAGCAGCCCCAAGGGGCGCAGCAGCACCTCCTCGCCCCCCAAGA
AGGAGCACCACCACCACCACCACCACTCAGAGTCCCCGAAGGCCCCTGCGCCGCTGCTCCCGCCCCTGCCCCCGCCCCCG
CCCGAGCCCGAGAGCTCCGAGGACCCCGCCAGCCCCCCTGAGCCCCAGGACTTGAGCAGCAGTGTCTGCAAAGAGGAGAA
GATGCCCCGAGGAGGCTCGCTGGAGAGCGACGGCTGCCCCAAGGAGCCAGCTAAGACTCAGCCCGCGGTCGCTGCCGCCG
CCACAGCTGCGGAAAAGTACAAACACCGAGGGGAGGGAGAGCGCAAAGACATTGTCTCATCCTCCATGCCAAGGCCAAAC
AGAGAGGAGCCTGTGGACAGCCGGACGCCCGTGACCGAGAGAGTTAGCTGA

>ENSPPYT00000024331.2|m.28552 ENSPPYT00000024331.2|g.28552  ORF ENSPPYT00000024331.2|g.28552 ENSPPYT00000024331.2|m.28552 type:complete len:445 (+) ENSPPYT00000024331.2:1-1335(+) [Pongo_abelii]
ATGAGCCCGTGCAGCCGTCAGCCCACCACTCTGCCGAGCCCGCAGAGGCAGGCAAAGCAGAGACATCAGAAGGGTCGGGC
TCCGCCCCGGCTGTGCCGGAAGCTTCTGCCTCCCCCAAACAGCGGCGCTCCATCATCCGTGACCGGGGACCCATGTATGA
TGACCCCACCCTGCCTGGAAGGCTGGACACGGAAGCTTAAGCAAAGGAAATCTGGCCGCTCTGCTGGGAAGTATGATGTG
TATTTGATCAATCCCCAGGGAAAAGCCTTTCGCTCTAAAGTGGAGCTGATTGCGTACTTCGAAAAGGTAGGCGACACATC
CCTGGACCCTAATGATTTTGACTTCACGGTAACTGGGAGAGGGAGCCCCTCCCGGCGAGAGCAGAAACCACCTAAGAAGC
CCAAATCTCCCAAAGCTCCAGGAACTGGCAGAGGCCGGGGACGCCCCAAAGGGAGCGGCACCACGAGACCCAAGGCGGCC
ACGTCAGAGGGTGTGCAGGTGAAAAGGGTCCTGGAGAAAAGTCCTGGGAAGCTCCTTGTCAAGATGCCTTTTCAAACTTC
GCCAGGGGGCAAGGCTGAGGGGGGTGGGGCCACCACATCCACCCAGGTCATGGTGATCAAACGCCCCGGCAGGAAGCGAA
AAGCCGAGGCCGACCCTCAGGCCATTCCCAAGAAACGGGGCCGAAAGCCGGGGAGTGTGGTGGCAGCCGCTGCCGCCGAG
GCCAAAAAGAAAGCCGTGAAGGAGTCTTCTATCCGATCTGTGCAGGAGACCGTACTCCCCATCAAGAAGCGCAAGACCCG
GGAGACAGTCAGCATCGAGGTCAAGGAAGTGGTGAAGCCCCTGCTGGTGTCCACCCTCGGTGAGAAGAGCGGGAAAGGAC
TGAAGACCTGTAAGAGCCCTGGGCGGAAAAGCAAGGAGAGCAGCCCCAAGGGGCGCAGCAGCAGCGCCTCCTCGCCCCCC
AAGAAGGAGCACCACCACCATCACCACCACTCAGAGTCCCCAAAGGCCCCTGTGCCGCTGCTCCCACCCCTGCCCCCACC
TCCACCCGAGCCCGAGAGCTCCGAGGACCCCACCAGCCCCCCTGAGCCCCAGGACTTGAGCAGCAGCGTCTGCAAAGAGG
AGAAGATGCCCAGAGGAGGCTCACTGGAGAGCGATGGCTGCCCCAAGGAGCCAGCTAAGACTCAGCCCGCGGTTGCCACC
GCCGCCACGGCCGCAGAAAAGTACAAACACCGAGGGGAGGGAGAGCGCAAAGACATTGTTTCATCCTCCATGCCAAGGCC
AAACAGAGAGGAGCCTGTGGACAGCCGGACGCCCGTGACCGAGAGAGTTAGCTGA

>ENSSART00000012918.1|m.29787 ENSSART00000012918.1|g.29787  ORF ENSSART00000012918.1|g.29787 ENSSART00000012918.1|m.29787 type:5prime_partial len:470 (+) ENSSART00000012918.1:1-1410(+) [Sorex_araneus]
GAAGAAAAGTCAGAAGACCAGGACCTCCAAGGCCTCAAGGACAAGCCCCTGAAGTTTAAGAAGGTGAAGAAGGACAAGAA
GGAAGACAGAGAGGGCAAGCATGAGGCCCTGCAGCCGCCAGCCCACCACTCTGCCGAGCCCCCAGAAGGCTCCGCCTCAG
GTCCAGCCGTCCCAGAGGCTTCTGCCTCGCCCAAACAGCGGCGTTCCATCATCCGCGACCGGGGTCCCATGTATGACGAC
CCCACCCTGCCTGAGGGCTGGACCCGCAAGTTGAAGCAAAGAAAGTCCGGCCGCTCTGCTGGGAAGTATGATGTATATTT
GATCAATCCCCAGGGGAAAGCTTTCCGCTCTAAAGTGGAGCTGATTGCATACTTCGAAAAGGTAGGCGACACCTCCCTGG
ACCCTAATGATTTTGACTTCACGGTAACGGGGAGAGGGAGCCCCTCCCGGCGAGAGCAGAAACCACCTAAGAAGCCCAAA
TCTCCCAAAGCTCCAGGAACTGGCAGAGGTCGGGGACGCCCCAAGGGGAGCGGCAGCGCGAGGCCCAAGGCAGCGGCATC
AGAGGGCGTGCAGGTGAAAAGGGTCCTGGAAAAAAGTCCCGGGAAGCTGCTGGTCAAGATGCCTTTCCAGGCTTCACCGG
GCAGCAGGGCCGAAGCAGGGGGCGCCACCACGTCCACCCAGGTCATGGTGATCAAACGTCCCGGCCGGAAGCGGAAGGCC
GAGGCCGATCCCCAGGCCATCCCCAAGAAGCGGGGCCGCAAGCCGGGCAGTGTGGTGGCGGCGGCCGCCGCCGAGGCCAA
GAAGAAGGCCGTGAAGGAACCTTCCATCCGCTCCGTGCAGGAGACCGTGCTGCCCATCAAGAAGCGCAAGACCCGGGAGA
CGGTGAGCATCGAGGTGAAGGAGGTGGTGAAGCCGCTGCTGGTGTCCACTCTGGGCGAGAAGAGCGGCAAGGGACTGAAG
ACGTGCAAGAGCCCCGGGCGGAAAAGCAAGGAGGGCAGCCCCAAGGGGCGCACAGGCGCCGCCGCCTCGCCCCCCAAGAA
GGAGCACCAGCACCAGCACCAGCACTCCGAGCTCTCCCCGGCACCGGCCCCGCTGCTCCCGCCCCCGCCCCCGCCCCCAC
CCGAGCCACAGAGCTCCGATGACCCTGCCAGCCCCCCCGAGCCCCAGGACTTGAGCAGCAGCGTGTGCAAGGAGGAGAAG
ATGCCGCGGGGGGGCTCGCTGGAGAGCGACGGCTGCCCCCAGGAGCCAGCTAAGACTCAGCCCGCGCTTGCCACCGCTGC
CACGGCCGCAGAAAAGTACAAACAGCGAGGGGAGGGAGAGCGCAGAGACATTGTCTCGTCCTCCATGCCGAGGCCAAACA
GAGAGGAGCCTGTGGACAGCCGGACGCCCGTGACCGAGAGAGTGAGCTGA

>ENSSSCT00000013989.4|m.52564 ENSSSCT00000013989.4|g.52564  ORF ENSSSCT00000013989.4|g.52564 ENSSSCT00000013989.4|m.52564 type:5prime_partial len:458 (+) ENSSSCT00000013989.4:1-1374(+) [Sus_scrofa]
CGGTGTGCAGGCCTGCTAGGAGCGGGGGAAGAAAAGTCAGAAGAACAAGATCTCCAGGGCCTGAAGGACAAACCTTTGAA
GTTTAAAAAGGTGAAGAAGGATAAGAAAGACGACCGAGAGGGCAAGCATGAGCCCCTGCAGCCGCCGCCAGCAGAGGCAG
GCAAAGCAGAGACCTCGGAAGGGTCAGGCTCAGCGCCCGCTGTCCCAGAAGCTTCTGCCTCCCCTAAGCAGCGGCGCTCC
ATCATTCGCGACCGGGGGCCCATGTACGACGACCCCACGCTGCCTGAAGGTTGGACCCGAAAGCTTAAGCAAAGGAAATC
CGGCCGCTCCGCTGGGAAGTATGATGTGTATTTGATCAATCCCCAGGGAAAAGCCTTTCGCTCTAAAGTGGAGTTGATTG
CGTACTTCGAAAAGGTAGGCGACACCTCCCTGGACCCTAATGATTTTGACTTCACGGTAACTGGGAGAGGGAGCCCCTCC
CGGCGAGAGCAGAAACCACCTAAGAAGCCCAAATCTCCCAAAGCTCCAGGAACTGGCAGAGGTCGGGGACGCCCCAAAGG
GAGTGGCACCACGAGACCCAAGGCAGCAGCGTCCGAGGGCGTGCAGGTGAAAAGGGTCCTGGAGAAAAGTCCCGGGAAGC
TGCTCGTCAAGATGCCTTTTCAAGCCTCGCCGGGGAGCAAGGCTGAAGGGGGTGGGGCCACCACGTCGGCCCAGGTCATG
GTCATCAAACGCCCTGGCAGGAAGCGAAAAGCTGAGGCCGACCCCCAGGCCATCCCCAAGAAGCGGGGCCGGAAGCCAGG
CAGTGTGGTGGCAGCTGCCGCCGCCGAGGCCAAGAAGAAAGCCGTGAAGGAGTCTTCCATCCGGTCCGTGCAAGAAACCG
TGCTCCCCATCAAGAAGCGCAAGACCCGGGAGACGGTGAGCATCGAGGTGAAGGAGGTGGTGAAGCCCCTGCTGGTGTCC
ACCCTCGGCGAGAAGAGCGGGAAGGGACTGAAGACCTGCAAGAGCCCTGGGCGCAAGAGCAAGGAGGGCAGCGCCTCCTC
GCCCCCCAAGAAGGAGCATCACCACCACCACCACCACGCGGAGCCCCCGAAGGCGCCCGCGCCGCTGCTCCCGCCCCCGC
CCCCGCCCCCGCCCGAGCCCAGCAACGTCTGCAGAGAGGAGAAGATGCCGAGAGCGGGCTCGCTGGAGAGCGACGGCTGC
CCCAAGGAGCCCGCTAAGACTCAGCCCGCCGTCGCGACCGCCGCCACGGCCGCAGAAAAGTACAAACACCGAGGGGAGGG
AGAGCGCAAAGACATTGTCTCGTCCTCCATGCCAAGGCCAAACAGAGAGGAGCCTGTGGACAGCCGGACGCCCGTGACCG
AGAGAGTTAGCTGA

>ENSTTRT00000004629.1|m.2011 ENSTTRT00000004629.1|g.2011  ORF ENSTTRT00000004629.1|g.2011 ENSTTRT00000004629.1|m.2011 type:complete len:499 (+) ENSTTRT00000004629.1:1-1497(+) [Tursiops_truncatus]
ATGGCCGCCGCCGCCGCTGCCGCGCCGAGCGGAGGAGGAGGAGGAGGCGAGGAGGAGAGACTGGAAGAAAAGTCAGAAGA
ACAGGATCTCCAGGGCCTGAAGGATAAACCTTTGAAGTTTAAAAAGGTGAAGAAGGATAAGAAAGAAGACAAAGAGGGCA
AGCATGAGCCCCTGCAGCCAGCGGCCCACCGCTCTGCTGAGCCGGCAGAGGCAGGTAAAGCAGAGACCTCGGAAGGGTCG
GGCTCGGCCCCAGCCGTGCCGGAAGCTTCGGCCTCCCCCAAACAGCGGCGCTCCATCATTCGCGACCGGGGACCCATGTA
CGACGACCCCACTCTGCCTGAAGGTTGGACCCGAAAGCTTAAGCAAAGGAAATCTGGCCGCTCCGCTGGGAAGTATGATG
TGTATTTGATCAATCCCCAGGGAAAAGCCTTTCGCTCTAAAGTGGAGCTGATTGCATACTTCGAAAAGGTAGGCGACACC
TCCCTGGACCCTAATGATTTTGACTTCACGGTAACTGGGAGAGGGAGCCCCTCCCGGCGAGAGCAGAAACCACCTAAGAA
GCCCAAATCTCCCAAAGCTCCAGGAACTGGCAGAGGCCGGGGACGCCCCAAAGGGAGCGGCACCACGAGACCCAAGGCAG
CAGCATCAGAGGGCGTGCAGGTGAAAAGGGTCCTGGAGAAAAGTCCCGGGAAGCTGCTCGTCAAGATGCCTTTCCAAGCT
TCGCCGGGCAGCAAGGCCGAAGGGGGTGGGGCCACCACGTCGGCCCAAGTCATGGTTATCAAACGCCCCGGCCGGAAGCG
AAAAGCTGAGGCTGACCCCCAGGCCATTCCCAAGAAACGGGGCCGAAAGCCGGGCAGTGTGGTGGCGGCTGCCGCCGCCG
AGGCCAAGAAGAAAGCCGTGAAGGAGTCTTCCATCCGGTCTGTGCAGGAGACCGTGCTGCCCATCAAGAAGCGCAAGACC
CGGGAGACGGTGAGCATCGAGGTGAAGGAGGTGGTGAAGCCCCTGCTGGTGTCCACCCTTGGCGAGAAGAGCGGGAAGGG
ACTGAAGACCTGCAAGAGCCCCGGGCGGAAAAGCAAGGAGAGCAGCCCCAAGGGGCGCAGCGGCAGCGCCTCCTCGCCCC
CCAAGAAGGAGCACCACCACCACCACCACCACGTGGAGCCCCCGAAGGCACCCGCGCCGCTGCTCCCGCCCCCGCCCCCG
CCCCCGCCGGAGCCCCAGAGCTCCGAGGCCCCCGCCAGCCCCCCCGAGCCCCAGGACTTGAGCAGCAGCGTCTGCAAAGA
GGAGAAGATGCCGAGAGCAGGCTCGCTGGAGAGCGACGGCTGCCCCAAGGAGCCAGCTAAGACTCAGCCCGCGCTCACGA
CCGCCGCCGCGGCCACAGAAAAGTACAAACACCGAGGGGAGGGAGAGCGCAAAGACATTGTCTCATCCTCCATGCCAAGG
CCAAACAGAGAGGAGCCTGTGGACAGCCGGACGCCCGTGACCGAGAGAGTTAGCTGA

>MECP2|ENSG00000169057 [cellage_279]
ATGGTAGCTGGGATGTTAGGGCTCAGGGAAGAAAAGTCAGAAGACCAGGACCTCCAGGGCCTCAAGGACAAACCCCTCAA
GTTTAAAAAGGTGAAGAAAGATAAGAAAGAAGAGAAAGAGGGCAAGCATGAGCCCGTGCAGCCATCAGCCCACCACTCTG
CTGAGCCCGCAGAGGCAGGCAAAGCAGAGACATCAGAAGGGTCAGGCTCCGCCCCGGCTGTGCCGGAAGCTTCTGCCTCC
CCCAAACAGCGGCGCTCCATCATCCGTGACCGGGGACCCATGTATGATGACCCCACCCTGCCTGAAGGCTGGACACGGAA
GCTTAAGCAAAGGAAATCTGGCCGCTCTGCTGGGAAGTATGATGTGTATTTGATCAATCCCCAGGGAAAAGCCTTTCGCT
CTAAAGTGGAGTTGATTGCGTACTTCGAAAAGGTAGGCGACACATCCCTGGACCCTAATGATTTTGACTTCACGGTAACT
GGGAGAGGGAGCCCCTCCCGGCGAGAGCAGAAACCACCTAAGAAGCCCAAATCTCCCAAAGCTCCAGGAACTGGCAGAGG
CCGGGGACGCCCCAAAGGGAGCGGCACCACGAGACCCAAGGCGGCCACGTCAGAGGGTGTGCAGGTGAAAAGGGTCCTGG
AGAAAAGTCCTGGGAAGCTCCTTGTCAAGATGCCTTTTCAAACTTCGCCAGGGGGCAAGGCTGAGGGGGGTGGGGCCACC
ACATCCACCCAGGTCATGGTGATCAAACGCCCCGGCAGGAAGCGAAAAGCTGAGGCCGACCCTCAGGCCATTCCCAAGAA
ACGGGGCCGAAAGCCGGGGAGTGTGGTGGCAGCCGCTGCCGCCGAGGCCAAAAAGAAAGCCGTGAAGGAGTCTTCTATCC
GATCTGTGCAGGAGACCGTACTCCCCATCAAGAAGCGCAAGACCCGGGAGACGGTCAGCATCGAGGTCAAGGAAGTGGTG
AAGCCCCTGCTGGTGTCCACCCTCGGTGAGAAGAGCGGGAAAGGACTGAAGACCTGTAAGAGCCCTGGGCGGAAAAGCAA
GGAGAGCAGCCCCAAGGGGCGCAGCAGCAGCGCCTCCTCACCCCCCAAGAAGGAGCACCACCACCATCACCACCACTCAG
AGTCCCCAAAGGCCCCCGTGCCACTGCTCCCACCCCTGCCCCCACCTCCACCTGAGCCCGAGAGCTCCGAGGACCCCACC
AGCCCCCCTGAGCCCCAGGACTTGAGCAGCAGCGTCTGCAAAGAGGAGAAGATGCCCAGAGGAGGCTCACTGGAGAGCGA
CGGCTGCCCCAAGGAGCCAGCTAAGACTCAGCCCGCGGTTGCCACCGCCGCCACGGCCGCAGAAAAGTACAAACACCGAG
GGGAGGGAGAGCGCAAAGACATTGTTTCATCCTCCATGCCAAGGCCAAACAGAGAGGAGCCTGTGGACAGCCGGACGCCC
GTGACCGAGAGAGTTAGCTGA
