# Supplementary material for: A multidimensional systems biology analysis of cellular senescence in aging and disease
Source: Genome Biol. 2020 Apr 7;21:91. doi: 10.1186/s13059-020-01990-9 (PMC7333371; doi:10.1186/s13059-020-01990-9)
Supplement: Supplementary file 3 — 271 CellAge orthogroups. Directory containing FASTA files of CellAge orthogroups. [file 13059_2020_1990_MOESM3_ESM.zip › SI Cellage_Orthologous-Groups/ENSG00000136810.fa]

>bmy_05481 [Balaena_mysticetus]
ATGGTGAAGCAGATTGAGAGAAAGTATGCTTTTCAGGAGGCCTTGAACAATGCAGGAGAGAAACTCCTAGTAGTCGACTT
CTCAGCCACATGGTGTGGGACTTGCGAAATGATCAAGCCTTTCTTTCATTCTCTCTCTGAAAAGTATTCCAACGTGGTGT
TCCTCAAAGTAGATGTGGATGACTGTCAGGATGTTGCTTCAGAGTGTGAAGTCAAATGCATGGCAACCTTCCAGTTTTTT
AAAAAGGAACAGGAAGTGGGTGAATTTTCTGGCGTCAATAAGGAAAACCTTGAAGCCACCATTAATGAATTAATCTCATC
ATGTTTTCTGAAGACATGA

>ENSCJAT00000033707.3|m.45332 ENSCJAT00000033707.3|g.45332  ORF ENSCJAT00000033707.3|g.45332 ENSCJAT00000033707.3|m.45332 type:complete len:106 (+) ENSCJAT00000033707.3:1-318(+) [Callithrix_jacchus]
ATGGTCAAGCAGATCGACAGCAAGGATGCTTTTCAGGAAGCCTTGGATGCGGCAGGTGATAAACTTGTAGTAGTTGACTT
CTCAGCCACGTGGTGTGGGCCTTGCAAAATGATCAAGCCTTTTTTCCATTCCCTCTCTGAAAAGTATTCCAATGTGGTAT
TCCTTGAAGTAGACGTGGATGACTGTCAGGATGTTGCTTCAGAGTGTGAAGTCAAATGCATGCCAACATTCCAGTTTTTT
AAGAAGGGACAAAAGGTGGGTGAATTTTCTGGAGCCAATAAGGAAAAGCTTGAAGCCACCATTAATGAATTCGTCTAA

>ENSCAFT00000043979.1|m.4617 ENSCAFT00000043979.1|g.4617  ORF ENSCAFT00000043979.1|g.4617 ENSCAFT00000043979.1|m.4617 type:5prime_partial len:102 (+) ENSCAFT00000043979.1:1-306(+) [Canis_familiaris]
ATCAAGAGCAAGTACGCTTTTCAGGAAGCCTTGAACAGTGCTGGGGATAAACTTGTAGTAGTTGACTTCTCAGCCACGTG
GTGTGGACCTTGCAAAATGATCAAGCCTTTCTTTCATTTCCTCTCTGAGAAGTATTCCAATGTGGTGTTCCTTGAAGTAG
ACGTGGATGACTGTCAGGATGTTGCTTCAGAGTGTGAAGTCAAATGCATGCCAACCTTCCAGTTTTTTAAGAAGGGACAA
AAGGTGGGTGAATTTTCCGGAGCTAATAAGGAAAAACTTGAAGCCACCATAAATGAATTAATCTAA

>ENSCCAT00000021811.1|m.6328 ENSCCAT00000021811.1|g.6328  ORF ENSCCAT00000021811.1|g.6328 ENSCCAT00000021811.1|m.6328 type:complete len:106 (+) ENSCCAT00000021811.1:1-318(+) [Cebus_capuchinus]
ATGGTCAAGCAGATCGACAGCAAGGATGCTTTTCAGGAAGCCTTGGATGCCGCAGGTGATAAACTTGTAGTAGTTGACTT
TTCAGCCACGTGGTGTGGACCTTGCAAAATGATCAAGCCTTTTTTTCATTCCCTCTCTGAAAAATATTCCAATGTGGTAT
TCCTTGAAGTAGATGTGGATGACTGTCAGGATGTTGCATCAGAGTGTGAAGTCAAATGCATGCCAACATTCCAGTTTTTT
AAGAAGGGACAAAAGGTGGGTGAATTTTCTGGAGCCAATAAGGAAAAGCTTGAAGCCACCATTAATGAATTAGTCTAG

>ENSDNOT00000040745.1|m.21447 ENSDNOT00000040745.1|g.21447  ORF ENSDNOT00000040745.1|g.21447 ENSDNOT00000040745.1|m.21447 type:complete len:101 (+) ENSDNOT00000040745.1:1-303(+) [Dasypus_novemcinctus]
ATGGTGAAGCACATCGAGAGCAGGGACGATTTTCAGGCAGCCTGGAACAGTGCTGTAGTTGGTTTCTCAGCCACATGGTG
TGGGCCTTGTAAAATGGTCAGGTCTTTCTTTCATGCCCTCTCTGAAAAGCATAGCGCAGTGGTGTTCCTTGAAGTAGATG
TGGGTGACTGTCAGGATGTCGCTGCAGACTGTGAAGTCAAATGCATGCCAACATTTCAGTTTTATAAAAAGGGACAAAAG
GTGGGTGCATTTTCTGGCGCTAATAAGGAAAAGCTTGAAGCCACCATTAATGAATTAAGCTAA

>lcl|NW_004558705.1_cds_XP_012864198.1_2881|m.5843 lcl|NW_004558705.1_cds_XP_012864198.1_2881|g.5843  ORF lcl|NW_004558705.1_cds_XP_012864198.1_2881|g.5843 lcl|NW_004558705.1_cds_XP_012864198.1_2881|m.5843 type:complete len:106 (+) lcl|NW_004558705.1_cds_XP_012864198.1_2881:1-318(+) [Echinops_telfairi]
ATGATGAAGCAGATCGATAGCAAGGAAGATTTTCAGGCAGCCCTGAAGAGTGCTAGAGAGAAGCTTGTAGTGGTTGACTT
CTCAGCCACATGGTGTGGGCCCTGCAAAATGTTCAAGCCTTTCTATCATTCCCTCTGTGAAAAGTATGGCAATGTGGTCT
TCCTTGAAGTTGATGTGGATGACTGCCAGGGAGTTGCTTCAGAGTGTGAAGTCAAATGCATGCCAACGTTTCAGTTTTAT
AAAAAGGGACAAAAGGTGGGTGAATTTTCTGGTGCTAATAAGGAAAAACTTGAAGCTACCATTAACGAGTTAAGTTAA

>ENSHGLT00000020592.1|m.35896 ENSHGLT00000020592.1|g.35896  ORF ENSHGLT00000020592.1|g.35896 ENSHGLT00000020592.1|m.35896 type:complete len:106 (+) ENSHGLT00000020592.1:1-318(+) [Heterocephalus_glaber]
ATGGTGCAGCAGATCGATAGCAAAGAGGCTTTTCAGCAAGCCTTGGCTGCTGCAGGAGATAAACTTGTAGTAGTTGATTT
CTCAGCCACATGGTGTGGGCCTTGCAAAATGATCAAACCTTTCTTTCATTCCCTGTCTGAAAAATATTCCAACGTGTTGT
TCCTTGAAGTAGATGTGGATGACTGTCAGGACATTGCTGCAGAGTGTGAAGTCAAATGCATGCCAACCTTCCAGTTTTTT
AAAAAGGGTGAAAAGGTGGGTGAGTTTTCTGGCGCTAATAAGGAAAAGCTTGAAGCCACCATTACTGAATTAGTCTAA

>ENST00000374517.5|m.21407 ENST00000374517.5|g.21407  ORF ENST00000374517.5|g.21407 ENST00000374517.5|m.21407 type:complete len:106 (+) ENST00000374517.5:1-318(+) [Homo_sapiens]
ATGGTGAAGCAGATCGAGAGCAAGACTGCTTTTCAGGAAGCCTTGGACGCTGCAGGTGATAAACTTGTAGTAGTTGACTT
CTCAGCCACGTGGTGTGGGCCTTGCAAAATGATCAAGCCTTTCTTTCATTCCCTCTCTGAAAAGTATTCCAACGTGATAT
TCCTTGAAGTAGATGTGGATGACTGTCAGGATGTTGCTTCAGAGTGTGAAGTCAAATGCATGCCAACATTCCAGTTTTTT
AAGAAGGGACAAAAGGTGGGTGAATTTTCTGGAGCCAATAAGGAAAAGCTTGAAGCCACCATTAATGAATTAGTCTAA

>ENSMMUT00000022794.3|m.6967 ENSMMUT00000022794.3|g.6967  ORF ENSMMUT00000022794.3|g.6967 ENSMMUT00000022794.3|m.6967 type:complete len:106 (+) ENSMMUT00000022794.3:1-318(+) [Macaca_mulatta]
ATGGTGAAGCAGATCGAGAGCAAGGCTGCTTTTCAGGAAGCCTTGAACACCGCAGGTGATAAACTTGTAGTAGTTGACTT
CTCAGCCACGTGGTGTGGGCCTTGCAAAATGATCAAGCCTTTCTTTCATTCCCTCTCTGAAAAGTATTCCAACGTGGTAT
TCCTTGAAGTAGATGTGGATGACTGTCAGGATGTTGCTTCAGAGTGTGAAGTCAAATGCATGCCAACATTCCAGTTTTTT
AAGAAGGGACAAAAGGTGGGTGAATTTTCTGGAGCCAATAAGGAAAAGCTTGAAGCCACCATTAATGAATTAGTCTAA

>ENSMICT00000029722.1|m.4439 ENSMICT00000029722.1|g.4439  ORF ENSMICT00000029722.1|g.4439 ENSMICT00000029722.1|m.4439 type:complete len:106 (+) ENSMICT00000029722.1:1-318(+) [Microcebus_murinus]
ATGGTGAAGCAGATCGAGAGCAAGTCTGCTTTTCAGGAAGCCTTGGATGCTGCTGGAGATAAACTTGTAGTAGTCGACTT
CTCAGCCACGTGGTGTGGGCCTTGCAAAATGATCAAGCCTTTCTTTCATAACCTCTCTGAAAAGTATTCCCATGTGGTGT
TCCTTGAAGTAGACGTGGATGACTGTCAGGATGTTGCTTCAGAGTGTGAAGTCAAATGCATGCCAACGTTCCAGTTTTTT
AAAAAGGGACAAAAGGTGGGTGAATTTTCTGGAGCTAATAAGGAAAAGCTTGAAGCCACCATTAATGAATTACTCTAA

>ENSMUST00000030051.5|m.15396 ENSMUST00000030051.5|g.15396  ORF ENSMUST00000030051.5|g.15396 ENSMUST00000030051.5|m.15396 type:complete len:106 (+) ENSMUST00000030051.5:1-318(+) [Mus_musculus]
ATGGTGAAGCTGATCGAGAGCAAGGAAGCTTTTCAGGAGGCCCTGGCCGCCGCGGGAGACAAGCTTGTCGTGGTGGACTT
CTCTGCTACGTGGTGTGGACCTTGCAAAATGATCAAGCCCTTCTTCCATTCCCTCTGTGACAAGTATTCCAATGTGGTGT
TCCTTGAAGTGGATGTGGATGACTGCCAGGATGTTGCTGCAGACTGTGAAGTCAAATGCATGCCGACCTTCCAGTTTTAT
AAAAAGGGTCAAAAGGTGGGGGAGTTCTCCGGTGCTAACAAGGAAAAGCTTGAAGCCTCTATTACTGAATATGCCTAA

>ENSMLUT00000009061.2|m.29724 ENSMLUT00000009061.2|g.29724  ORF ENSMLUT00000009061.2|g.29724 ENSMLUT00000009061.2|m.29724 type:5prime_partial len:106 (+) ENSMLUT00000009061.2:1-318(+) [Myotis_lucifugus]
TATATAAGAAAGGTTAAAACGGAATATGCTTTTCAGGAAGCCTTGAACAGTGCAGGAGATAAGCTGGTCGTGGTTGACTT
CTCCGCCGCGTGGTGTGGGCCTTGCAAAATGATCAAGCCCTTCTTTCATTCCCTCTCTGAAAAGTATTCCAATGTGGTGT
TCCTTGAAATAGATGTGGATGACTGTCAGGATGTTGCTGCAGAGTGTGAAGTGAAATGCATGCCAACCTTCCAGTTTTTT
AAAAAAGGACAAAAGGTGGGTGAGTTTTCTGGAGCTAATAAGGAAAAACTCGAAGCCACCATCAATGAATACATTTAA

>lcl|NW_004438443.1_cds_XP_004269397.1_8201|m.14294 lcl|NW_004438443.1_cds_XP_004269397.1_8201|g.14294  ORF lcl|NW_004438443.1_cds_XP_004269397.1_8201|g.14294 lcl|NW_004438443.1_cds_XP_004269397.1_8201|m.14294 type:complete len:106 (+) lcl|NW_004438443.1_cds_XP_004269397.1_8201:1-318(+) [Orcinus_orca]
ATGGTGAAGCAGATTGAGAGCAAGTATGCTTTTCAGGAAGCCTTGAACAGTGCGGGAGAGAAACTCGTAGTAGTCGACTT
CTCAGCCACGTGGTGTGGGCCTTGCAAAATGATCAAGCCTTTCTTTCATTCTCTCTCGGAAAAGTATTCCAACGTAGTGT
TCCTCGAAGTAGACGTGGATGACTGTCAGGATGTTGCTTCAGAGTGTGAAGTCAAATGCATGCCAACCTTCCAGTTTTTT
AAAAAGGGACAGAAGGTGGGTGAATTTTCTGGAGCTAATAAGGAAAAACTTGAAGCCACCATTAATGAATTAATCTAA

>ENSOANT00000011096.3|m.33113 ENSOANT00000011096.3|g.33113  ORF ENSOANT00000011096.3|g.33113 ENSOANT00000011096.3|m.33113 type:complete len:106 (+) ENSOANT00000011096.3:1-318(+) [Ornithorhynchus_anatinus]
ATGGTGAAGCAGATTCAGACCAAGGAAGAGTTTGAGGCAGAGTTGAAAAATGCAGGAGGTAAACTCGTAGTTGTTGACTT
TTCTGCCACTTGGTGTGGACCTTGCAAAATGATCAAACCTTTCTTTCATTCTCTTTCTGAGAAGGATCCTGATGTAGTGT
TCCTTGAAGTGGATGTAGATGACTGTCAGGATGTTGCTTCGCAATGTGAGGTCAAATGCATGCCAACATTCCAGTTCTAC
AAAAATGGGAAAAAGGTGTCTGAGTTTTCTGGTGCCAATAAGGAAAAGCTGGAGGCCACCATTAATGAATTAAAGTAA

>ENSOCUT00000003581.2|m.11905 ENSOCUT00000003581.2|g.11905  ORF ENSOCUT00000003581.2|g.11905 ENSOCUT00000003581.2|m.11905 type:complete len:106 (+) ENSOCUT00000003581.2:1-318(+) [Oryctolagus_cuniculus]
ATGGTGAAGCAGATCGAAAGCAAGTCTGCTTTTCAGGAAGTCTTGGACAGCGCAGGAGATAAGCTCGTCGTGGTGGACTT
CTCAGCCACGTGGTGTGGGCCCTGCAAAATGATCAAACCTTTCTTTCATGCCCTCTCTGAAAAATTTAACAACGTGGTGT
TCATTGAAGTAGACGTGGATGACTGCCAGGATATTGCTGCAGAGTGTGAAGTCAAATGCATGCCGACCTTCCAGTTTTTT
AAAAAGGGGCAAAAGGTGGGTGAATTTTCTGGAGCTAATAAGGAAAAGCTTGAAGCCACCATTAATGAACTACTCTAA

>ENSSSCT00000060068.1|m.29390 ENSSSCT00000060068.1|g.29390  ORF ENSSSCT00000060068.1|g.29390 ENSSSCT00000060068.1|m.29390 type:complete len:106 (+) ENSSSCT00000060068.1:1-318(+) [Sus_scrofa]
ATGGTGAAGCAGATTGAGAGCAAGTACGCTTTTCAGGAAGCCTTGAACAGTGCAGGAGAGAAACTCGTAGTGGTCGATTT
CTCAGCCACGTGGTGTGGGCCTTGCAAAATGATCAAGCCTTTCTTCCATTCTCTCTCTGAAAAGTATTCCAATGTCGTGT
TCCTTGAAGTAGATGTGGATGACTGTCAGGATGTTGCTTCAGAGTGTGAAGTCAAATGCATGCCAACCTTCCAGTTTTTT
AAAAAGGGACAGAAGGTGGGTGAATTTTCTGGAGCTAACAAGGAAAAACTTGAAGCCACCATTAATGAATTAATCTAA

>ENSTTRT00000000119.1|m.12562 ENSTTRT00000000119.1|g.12562  ORF ENSTTRT00000000119.1|g.12562 ENSTTRT00000000119.1|m.12562 type:complete len:105 (+) ENSTTRT00000000119.1:1-315(+) [Tursiops_truncatus]
ATGGTGAAGCAGATTGAGAGCAAGTATGCTTTTCAGGAAGCCTTGAACAGTGCGGGAGAGAAACTCGTAGTAGTCGACTT
CTCAGCCACGTGGTGTGGGCCTTGCAAAATGATCAAGCCTTTCTTTCATTCTCTCTCGGAAAAGTATTCCAACGTAGTGT
TCCTTGAAGTAGACGTGGATGACTGTCAGGATGTTGCTTCAGAGTGTGAAGTCAAATGCATGCCAACCTTCCAGTTTTTT
AAAAAGGGACAGAAGGTGGGTGAATTTTCTGGAGCTCATAAGGAACTTGAAGCCACCATTAATGAATTAATCTAA

>TXN|ENSG00000136810 [cellage_279]
ATGGTGAAGCAGATCGAGAGCAAGACTGCTTTTCAGGAAGCCTTGGACGCTGCAGGTGATAAACTTGTAGTAGTTGACTT
CTCAGCCACGTGGTGTGGGCCTTGCAAAATGATCAAGCCTTTCTTTCATTCCCTCTCTGAAAAGTATTCCAACGTGATAT
TCCTTGAAGTAGATGTGGATGACTGTCAGGATGTTGCTTCAGAGTGTGAAGTCAAATGCATGCCAACATTCCAGTTTTTT
AAGAAGGGACAAAAGGTGGGTGAATTTTCTGGAGCCAATAAGGAAAAGCTTGAAGCCACCATTAATGAATTAGTCTAA
