# Supplementary material for: A multidimensional systems biology analysis of cellular senescence in aging and disease
Source: Genome Biol. 2020 Apr 7;21:91. doi: 10.1186/s13059-020-01990-9 (PMC7333371; doi:10.1186/s13059-020-01990-9)
Supplement: Supplementary file 3 — 271 CellAge orthogroups. Directory containing FASTA files of CellAge orthogroups. [file 13059_2020_1990_MOESM3_ESM.zip › SI Cellage_Orthologous-Groups/ENSG00000129757.fa]

>ENSCJAT00000056363.2|m.17900 ENSCJAT00000056363.2|g.17900  ORF ENSCJAT00000056363.2|g.17900 ENSCJAT00000056363.2|m.17900 type:complete len:335 (+) ENSCJAT00000056363.2:1-1005(+) [Callithrix_jacchus]
ATGTCCGACGCGTCCCTCCGCAGCACATCCGTGATGGAGCGTCTTGTCGCCCGTGGGACCTTCCCAGTACTTGTGCGCAC
CAGCGCCTGCCGCAGCCTCTTCGGCCCGGTGGACCACGAGGAGCTGAGCCGCGAGCTGCAGGCCCGCCTGGCCGAGCTGA
ACGCCGAGGACCAGAATCGCTGGGACTACGACTTCCAGCAGGACATGCCGCTGCGGGGCCCCGGACGCCTGCAGTGGACC
GAAGTGGACAGCGAGTCGGTGCCCGCGTTCTACCGCGAGACGGTGCAGGTGGGGCGCTGCCGCCTGCTGCTGGCGCCGCG
GCCCGTCGCGGTCGCGGTGGCTGTCAGCCCGCCCCTCGAGCCGGACGCTGAGTCCCTCGACGGCCTCGAGGAGGCGCCGG
AGCAGCTGCCTAATGTCCCGGTCCCGGCCCCGGCGTCCACCCCGCCCCCAGCCCCAGTCCTGGCTCCGGCCCCGGTCGCG
GTTCCGGACGTGGCTCCGGTCGTGGCTCCGGGTCCGGTCGCGGCCCCGGTCGTGGCCCCGGTCTTGGCCCCGGTCGTGGC
CCCGGCTCCGGTTCTGGCTCCGGTTCTGGCTCCGGCCCCGGCTCCGGTCGCGGCCCCAGCCCCGGCCCCGGCCCCGGTCC
CAGCTCCGGTCCCGGTTCCGGGCCCGGCCTTGGCTCCGGCCCCCGCCCCGGGCCCGGCCCCGGACGCGGCTCCTCAAGAG
AGTGCCGAGCAGGGCGCGAACCAGGGGCAGCGCGGCCAGGAGCCTCTCGCTGACCAGCTGCACTCGGGGATTTCGGGACG
TCCAGCGGCCGGCACCGCTGCTGCCAGCGCCAACGGCGCGGCGATCAAGAAGCTGTCCGGGCCTCTGATCTCCGATTTCT
TCGCCAAGCGCAAGAGATCTGCGCCTGAGAAGGCGTCGGGAGAGGTCCCCCCGCCGTGTCCCGCTCCCAGCGGCGCCCCC
GGCGTGGGCTCGGTGGAGCAGACCCCGCGCAAGAGGCTGCGGTGA

>ENSCCAT00000027177.1|m.13604 ENSCCAT00000027177.1|g.13604  ORF ENSCCAT00000027177.1|g.13604 ENSCCAT00000027177.1|m.13604 type:complete len:302 (+) ENSCCAT00000027177.1:1-906(+) [Cebus_capuchinus]
ATGTCCGACGCGTCCCTCCGCAGCACATCCGTGATGGAGCGTCTTGTCGCCCGTGGGACCTTCCCAGTACTTGTGCGCAC
CAGCGCCTGCCGCAGCCTCTTCGGCCCGGTGGACCACGAGGAGCTGAGCCGCGAGCTGCAGGCCCGCCTGGCCGAGCTGA
ACGCCGAGGACCAGAATCGCTGGGACTACGACTTCCAGCAGGACATGCCGCTGCGGGGCCCCGGACGCCTGCAGTGGACC
GAAGTGGACAGCGAGTCGGTGCCCGCGTTCTACCGCGAGACGGTGCAGGTGGGGCGCTGCCGCCTGCTGCTGGCGCCGCG
GCCCGTCGCGGTCGCGGTGGCTGTCAGCCCGCCCCTCGAGCCGGCCGCTGAGTCCCTCGACGTCGTGGCTCCGGGTCTGA
TCGCAGGTCCGGTCGCGGCTCCGGTCGTGGCCCCGATCGTGGCCCCAGTCGTGGCCCCGGTCGTGGCCCCGGTCTTGGCC
CTGGCCCCGGCTCTGGCTCCGGCCCCGGCTCCGGTCGCGGCCCCAGCCCCGGCCCCGGGCCCAGCCCCGGGCCCGGTTCC
GGGCCCGGCCTTGGCTCCGGCCCCCGTCCCGGGCCCGGCCCCGGACGCGGCGCCTCAAGAGAGTGCCGAGCAGGGCGCGA
ACCAGGGGCAGCGCGGCCAGGAGCCTCTCGCTGACCAGCTGCACTCGGGGATTTCTGGACGTCCAGCGGCCAGCACCGCT
GCTGCCAGCGCCAACGGCGCGGCGATCAAGAAGCTGTCCGGGCCTCTGATCTCCGATTTCTTCGCCAAGCGCAAGAGATC
TGCGCCTGAGAAGGCGTCGGGAGACGTCCCCCCGCCGTGTCCTGCTCCCAGCGGCGCCCCCGGCGTGGGCTCGGTGGAGC
AGACCCCGCGCAAGAGGCTGCGGTGA

>ENSHGLT00000015143.1|m.25715 ENSHGLT00000015143.1|g.25715  ORF ENSHGLT00000015143.1|g.25715 ENSHGLT00000015143.1|m.25715 type:complete len:313 (+) ENSHGLT00000015143.1:1-939(+) [Heterocephalus_glaber]
ATGTCCGACGTGTGCCTCCGCAGCACCTCTGCGATGGAGCGCCTGGTCACCGGTGGAAACGTCCCTGTGATGGCGCGCAC
GAGCGCCTGCCGTAGCCTCTTCGGGCCCGTGGACCATGAGGAGCTGGGCCGTGAGCTGCGGATGCGCCTAGCCGAGCTGG
CTGCTGAGGACCAGAACCGCTGGGACTTCAACTTCCAGCAGGACGTGCCGCTCCGGGGCCCTGGGCGCCTGCAGTGGACC
GAGGTGGACAGCGATTCCGTGCCCGCCTTCTATCGCGAGACGGTGCAGGTGGGGCGCTGTCGTCTGCTGCTGGCGCCCCG
GCCACCCCCGGTGGTCGTGGCTGTCATCCCGCCCCGCGAACCGCCTACCGCTAAGTCCCTCGACGGCCCGGATGAAGAGC
CGGGGCAGACGCCCAGCGTTCCTGCCCCGGCCCCGGCCCCGGTGCCCATTCCGCCCCTAGCCGCCGTCGCGGCCCCGGCG
GTGGCCCCAGTGCTGGCCCCGGCAGTGGCCCCGCCGCTGGCCCCTGTGATGGCCCCGCCGCTGGCCCCGGTGATGGCCCC
GCCGCTGGTCCCGGCGCTGGTTCCGGCCTCGGTCTCCGCTTCCGAGCTGGGCTCGGACCCGGACCCTGACGCGGACGCGG
CCCCTCAGGACAGCGCCGAGCCGGGCGCGAACCAGGCGCAGCGCGGCCCCGAGCCGCTCGCCGACTCGCTGCACTCGGGG
ATTCCGGGACGTCCCGCGGCCGGCACCGCGGTGGCCGGCGCCAACGGCGCGGCGATCAAGAAGCTGTCGGGGCCTCTCAT
CTCCGATTTCTTCGCCAAACGGAAGAGATCTGCGCCCGAGAGCAAGTCCTCCGGAGATGTACCCCCGGGGTGTCCCCCGG
CTGGCGCACCTCCTGGGATTGGCGGGGCGGAGCAAACCCCGCGCAAGCGGCTGAGATGA

>ENST00000414822.7|m.57165 ENST00000414822.7|g.57165  ORF ENST00000414822.7|g.57165 ENST00000414822.7|m.57165 type:complete len:317 (+) ENST00000414822.7:1-951(+) [Homo_sapiens]
ATGTCCGACGCGTCCCTCCGCAGCACATCCACGATGGAGCGTCTTGTCGCCCGTGGGACCTTCCCAGTACTAGTGCGCAC
CAGCGCCTGCCGCAGCCTCTTCGGGCCGGTGGACCACGAGGAGCTGAGCCGCGAGCTGCAGGCCCGCCTGGCCGAGCTGA
ACGCCGAGGACCAGAACCGCTGGGATTACGACTTCCAGCAGGACATGCCGCTGCGGGGCCCTGGACGCCTGCAGTGGACC
GAAGTGGACAGCGACTCGGTGCCCGCGTTCTACCGCGAGACGGTGCAGGTGGGGCGCTGCCGCCTGCTGCTGGCGCCGCG
GCCCGTCGCGGTCGCGGTGGCTGTCAGCCCGCCCCTCGAGCCGGCCGCTGAGTCCCTCGACGGCCTCGAGGAGGCGCCGG
AGCAGCTGCCTAGTGTCCCGGTCCCGGCCCCGGCGTCCACCCCGCCCCCAGTCCCGGTCCTGGCTCCAGCCCCGGCCCCG
GCTCCGGCTCCGGTCGCGGCTCCGGTCGCGGCTCCGGTCGCGGTCGCGGTCCTGGCCCCGGCCCCGGCCCCGGCTCCGGC
TCCGGCTCCGGCCCCGGCTCCAGTCGCGGCCCCGGCCCCAGCCCCGGCCCCGGCCCCGGCCCCGGCCCCCGCCCCGGCCC
CGGCCCCGGACGCGGCGCCTCAAGAGAGCGCCGAGCAGGGCGCGAACCAGGGGCAGCGCGGCCAGGAGCCTCTCGCTGAC
CAGCTGCACTCGGGGATTTCGGGACGTCCCGCGGCCGGCACCGCGGCCGCCAGCGCCAACGGCGCGGCGATCAAGAAGCT
GTCCGGGCCTCTGATCTCCGATTTCTTCGCCAAGCGCAAGAGATCAGCGCCTGAGAAGTCGTCGGGCGATGTCCCCGCGC
CGTGTCCCTCTCCAAGCGCCGCCCCTGGCGTGGGCTCGGTGGAGCAGACCCCGCGCAAGAGGCTGCGGTGA

>ENSMMUT00000077250.1|m.51740 ENSMMUT00000077250.1|g.51740  ORF ENSMMUT00000077250.1|g.51740 ENSMMUT00000077250.1|m.51740 type:complete len:284 (+) ENSMMUT00000077250.1:1-852(+) [Macaca_mulatta]
ATGTCCGACGCGTCCCTCTGCAGCACATCTACGATGGAGCGTCTTGTCGCCCGTGGGACCTTCCCAGTACTTGTGCGCAC
CAGCGCCTGCCGCAGCCTCTTCGGGCCGGTGGACCACGAGGAGTTGAGCCGCGAGCTGCAGGCCCGCCTGGCCGAGCTGA
ACGCCGAGGACCAGAACCGCTGGGATTACGACTTCCAGCAGGACATGCCGCTGCGGGGCCCAGGACGCCTGCAGTGGACC
GAAGTGGACAGCGACTCGGTGCCCGCGTTCTACCGCGAGACGGTGCAGGTGGGGCGCTGCCGCCTGCTGCTGGCGCCGCG
GCCCGTCGCGGTCGCGGTGGCTGTCAGCCCGCCCCTCGAGCCGGCCGCTGAGTCCCTCGACGGCCTCGAGGAGGCGCCGG
AGCAGCTGCCTAATGTCCCGGTCCCGGCCCCGCCGTCCACCCCGCCCCCAGCCCCGGTCCTGGCTCCAGCCCCGGCCCCG
GCTCCGGTTGCGGCTCCGGTCGCGGTCGCGGTCTTGGCCCCGGCCCCGGTCCTGCCTCGTGGCCCGCCCCAGCCCCCCCC
AGTCGTGGCCCGGGGCCCCGCCCCGGGCCCGCCCCGCCCCCGTCCCGGCCACCCCCCGGCCACCGGCCAGGGACCGCGGC
GCCTTCAATTGAAGAGCGGCCGAGGCCAGGCGCGACCAGGGCAGGCGCGGGCTCAGAGCCTCTCGCTGACCAGCTCACAT
TATTTCTTCGCCAAGCGCAAGAGATCAGCGCCTGAGAAGTCGTCGGGCGATGTCCCCGCGCCGTGTCCCGCTCCCAGCGC
CGCCCCTGGAGTGGGCTCGGTGGAGCAGACCCCGCGCAAGAGGCTGCGGTGA

>ENSMICT00000050750.1|m.28819 ENSMICT00000050750.1|g.28819  ORF ENSMICT00000050750.1|g.28819 ENSMICT00000050750.1|m.28819 type:5prime_partial len:306 (+) ENSMICT00000050750.1:1-918(+) [Microcebus_murinus]
TCCGACGCGTACCTCCACAGCACATCCACGATGGAGCGCCTTGTCGCCCGTGGGACCTTCCCTACCCTTGCGCGCACCAG
CGCCTGCCGCAGCCTCTTCGGGCCGGTGGACCACGAGGAGTTGAGCCGGGAGCTGCAGACCCGCCTGGCCGAGCTGAACG
CCGAGGACCGGAACCGCTGGGACTACGACTTCCAGCAGGACATGCCGCTGCGGGGCCCTGGACGCCTGCAGTGGACCGAG
GTGGACAGCGAGTCCGTGCCTGCATTCTACCGCGAGACGGTGCAGGTGGGGCGCTGCCGCCTGATGCTGACGTCCCGACC
CGTCGCGGTCGCCGTGGCTGTCAGCCCGCGCCCTGAGTCTCCGGGCGCTGAGTCCCTCGACGGCCTCGAGGAGGCGCCGG
AGCAGTCCCCTAGCGACCCGGCCCCCGCGCCCACCCCGCCCCCGGCCCCGGCCCCGGCCCCGGCCTCGGGCTCTGCCCAG
GCCCCGGACCCGGCCCCAGATGCCGCGGCTCAAGACGGCGCCGAGCCGGGCGCGAACCAGGCGCCGCGCAGCCAGGAGCC
TCTTGCTGACCAGCTGCTCTCGGGACGTCCCGCGGCCGGCACCGCTGCCGCCAGCGCCAGCGCCAACGGCGCCCTGTCCG
GGCCTCTCATCTCCGGTGAGCCCCGCGCGGCCCCGCCCCGCCCCGGCCCGGCCCCGCTTTGTCCGGCCGGCCGGTCTCCC
CGGCCCTCGGGGGCCTCGCTCGCACATTGCGCGCTGACCCGCCGCGGACCTCGGCGCGGGCGGGATTTCTTCGCCAAGCG
CAAGAGATCTGCGGCCGAGGGCAAGTCCTCGGGCGAGGTCCCCGGGGGGTGTCCCTCTCCTAGCGGCGCCACTGGGGTGG
GCGCGGCGGAGCAGACCCCGCGCAAGCGGCTGCGGTGA

>ENSMUST00000167912.8|m.18145 ENSMUST00000167912.8|g.18145  ORF ENSMUST00000167912.8|g.18145 ENSMUST00000167912.8|m.18145 type:complete len:349 (+) ENSMUST00000167912.8:1-1047(+) [Mus_musculus]
ATGGGCATGTCCGACGTGTACCTCCGCAGCAGAACAGCGATGGAACGCTTGGCCTCCAGCGATACCTTCCCAGTGATAGC
GCGTAGCAGCGCCTGCCGCAGCCTCTTCGGGCCTGTAGACCACGAGGAGCTGGGCCGCGAGCTGCGGATGCGCCTGGCCG
AGCTGAACGCCGAGGACCAGAACCGCTGGGACTTCAACTTCCAGCAGGATGTGCCTCTTCGAGGCCCTGGTCGTCTGCAG
TGGATGGAGGTGGACAGCGAGTCTGTGCCCGCCTTCTACCGCGAGACGGTGCAGGTGGGGCGCTGTCGCCTGCAGCTGGG
GCCCCGGCCACCCCCGGTGGCCGTGGCTGTCATCCCGCGTTCTGGGCCGCCGGCTGGCGAGGCCCCCGACGGCCTAGAGG
AGGCGCCTGAGCAGCCGCCCAGCGCCCCAGCCTCGGCCGTGGTCGCGGAGCCCACCCCACCCGCGACCCCGGCCCCGGCT
TCAGATCTGACCTCAGACCCAATTCCGGAGGTGACCCTGGTCGCGACCTCCGACCCGACTCCGGACCCGATCCCGGACGC
GAACCCGGACGTGGCGACTCGGGACGGCGAGGAACAGGTCCCTGAGCAGGTCTCTGAGCAGGGCGAGGAGTCGGGTGCTG
AGCCGGGTGATGAGCTGGGAACTGAGCCGGTCTCTGAGCAGGGCGAGGAGCAGGGCGCAGAGCCGGTCGAGGAGAAGGAC
GAGGAGCCGGAGGAGGAGCAGGGCGCGGAGCCGGTCGAGGAGCAGGGTGCGGAGCCGGTCGAGGAGCAGAATGGGGAGCC
GGTCGAGGAGCAGGACGAGAATCAAGAGCAGCGCGGCCAGGAGCTGAAGGACCAGCCTCTCTCGGGGATTCCAGGACGTC
CTGCACCCGGGACTGCTGCGGCCAATGCGAACGACTTCTTCGCCAAGCGCAAGAGAACTGCGCAGGAGAACAAGGCGTCG
AACGACGTCCCTCCAGGGTGTCCCTCTCCAAACGTGGCTCCTGGGGTGGGCGCGGTGGAGCAGACCCCGCGCAAACGTCT
GAGATGA

>CDKN1C|ENSG00000129757 [cellage_279]
ATGTCCGACGCGTCCCTCCGCAGCACATCCACGATGGAGCGTCTTGTCGCCCGTGGGACCTTCCCAGTACTAGTGCGCAC
CAGCGCCTGCCGCAGCCTCTTCGGGCCGGTGGACCACGAGGAGCTGAGCCGCGAGCTGCAGGCCCGCCTGGCCGAGCTGA
ACGCCGAGGACCAGAACCGCTGGGATTACGACTTCCAGCAGGACATGCCGCTGCGGGGCCCTGGACGCCTGCAGTGGACC
GAAGTGGACAGCGACTCGGTGCCCGCGTTCTACCGCGAGACGGTGCAGGTGGGGCGCTGCCGCCTGCTGCTGGCGCCGCG
GCCCGTCGCGGTCGCGGTGGCTGTCAGCCCGCCCCTCGAGCCGGCCGCTGAGTCCCTCGACGGCCTCGAGGAGGCGCCGG
AGCAGCTGCCTAGTGTCCCGGTCCCGGCCCCGGCGTCCACCCCGCCCCCAGTCCCGGTCCTGGCTCCAGCCCCGGCCCCG
GCTCCGGCTCCGGTCGCGGCTCCGGTCGCGGCTCCGGTCGCGGTCGCGGTCCTGGCCCCGGCCCCGGCCCCGGCTCCGGC
TCCGGCTCCGGCCCCGGCTCCAGTCGCGGCCCCGGCCCCAGCCCCGGCCCCGGCCCCGGCCCCGGCCCCCGCCCCGGCCC
CGGCCCCGGACGCGGCGCCTCAAGAGAGCGCCGAGCAGGGCGCGAACCAGGGGCAGCGCGGCCAGGAGCCTCTCGCTGAC
CAGCTGCACTCGGGGATTTCGGGACGTCCCGCGGCCGGCACCGCGGCCGCCAGCGCCAACGGCGCGGCGATCAAGAAGCT
GTCCGGGCCTCTGATCTCCGATTTCTTCGCCAAGCGCAAGAGATCAGCGCCTGAGAAGTCGTCGGGCGATGTCCCCGCGC
CGTGTCCCTCTCCAAGCGCCGCCCCTGGCGTGGGCTCGGTGGAGCAGACCCCGCGCAAGAGGCTGCGGTGA
