# Supplementary material for: A multidimensional systems biology analysis of cellular senescence in aging and disease
Source: Genome Biol. 2020 Apr 7;21:91. doi: 10.1186/s13059-020-01990-9 (PMC7333371; doi:10.1186/s13059-020-01990-9)
Supplement: Supplementary file 3 — 271 CellAge orthogroups. Directory containing FASTA files of CellAge orthogroups. [file 13059_2020_1990_MOESM3_ESM.zip › SI Cellage_Orthologous-Groups/ENSG00000165478.fa]

>bmy_20185 [Balaena_mysticetus]
AAAGGGGTGGGTGTGAGGGATGACAGGGGAGCGGAGGGGCCAGAGCTACAGTCGAAGGGTAAGAAGGAAGGACTGACAGG
GAGTGAAGGGCCCAGAAGGGTGAGGCATGGAGAGACCAGAGGACTCGAAGATGGGAGTGAGGTTAGGAGCCAGGGCCTGA
CGCTGCCCTCGCCTCGTGGGTCTCTGTTCGCAGAGCCCCTGGAGGGGGTGAACATCACCAGCCCAGTGCGCCTGATCCAT
GGCACAGTGGGGAAGGCGGCCCTGCTTTCCGTGCAGTACAGCAGCACCAGCAGTGACAAACCCGTTGTCAAGTGGCAGCT
GAAGCGGGACAAGCCAGTGACCGTGGTTCAGTCCATCGGCACAGAGGTCATTGGTACCCTGCGGCCCGACTATCGAGACC
GCATCCGCCTCTTTGAAAACGGTTCCCTGCTTCTTAGCGACCTGCAACTGGCCGACGAGGGCACCTATGAGGTTGAGATC
TCTATCACCGATGACACCTTCACTGGGGAGAAGACCATCAACCTCACTGTAGATGTGCCCATTTCGAGGCCCCAGGTGTT
AGTGGCTTCGACCACGGTGCTGGAGCTCAGCGAGGCCTTTACCCTGAACTGCTCGCACGAGAATGGCACCAAGCCCAGCT
ACACATGGCTGAAGGACGGCAAGCCCCTCCTCAACGACTCGCGGATGCTCCTGTCCCCCGACCAAAAGGTGCTCACCATC
ACCCGCGTGCTCATGGAGGACGACGACCTGTACAGCTGTGTGGTGGAGAACCCCATCAGCCAGGGCCGCAGCCTGCCCGT
CAAGATCACCGTGTACAGAAGAAGCTCCCTCTACATAATCTTGTCCACAGGAGGCATCTTCCTCCTTGTGACCTTGGTGA
CAGTCTGTGCCTGCTGGAAACCCTCCAAAAAGTCTGGGAAGAAGAGGAAGCTGGAGAAGCAAAACTCCCTGGAATATATG
GATCAGAATGATGACCXCCTGAAAGCAGAAGGTGAGCTCCCAGCCACGCACTCACCCGTCCCATCTTCACTCAGATCAGT
GAGCTGCTGGGAAAAGGCCGAAATGGGCGACAAGGAAGCCAGCTCTGCAGGGGCCCTTCCTCCACCAACTGCAAGAAGAC
TGCAGAGCAGGGAGAGGAGCGGCCAAGCAGACACCCTCCCGCGAAGTGGAGAGCAGGAGCGGAAGAACCCCATGGCACTC
TACATCCTGAAGGACAAGGACTCCCCGGAGCCCGAGGAGAACCCCGCCCCGGAGCCTCGGAGCGCGACGGAGCCCGGCCC
GCCCGGCTACTCCGTGTCGCCGGCCGTGCCGGGCCGCTCGCCGGGGCTGCCCGGCCGCTCTGCCCGCCGCTACCCGCGCT
CTCCAGCGCGCTCCCCCGCCACGGGCCGGACGCACACGTCGCCGCCCCGGGCCCCGAGCTCGCCCGGCCGCTCGCGCAGC
GCCTCGCGCACACTGCGGACTGCGGGCGGCGTGCACCTGATCCGCGAGCAAGACGAGGCCGGCCCGGTGGAGATCAGCGC
C

>lcl|AC_000186.1_cds_NP_001026929.2_46143|m.55191 lcl|AC_000186.1_cds_NP_001026929.2_46143|g.55191  ORF lcl|AC_000186.1_cds_NP_001026929.2_46143|g.55191 lcl|AC_000186.1_cds_NP_001026929.2_46143|m.55191 type:complete len:419 (+) lcl|AC_000186.1_cds_NP_001026929.2_46143:1-1257(+) [Bos_taurus]
ATGAAGAGAGAAAGGGAAGCCCCGTCCAGAGCCTTCAGTGCGCTGCGCCTCGCTCCTTTTGTCTACCTGCTTCTGATCCA
GACAGAGCCCCTGGAAGGCGTGAACATCACCAGCCCGGTGCGCCTGATCCATGGCACGGTGGGGAAGGCCGCCCTGCTCT
CCGTGCAGTATAGCAGCACCAGCAGTGACAAGCCCGTGGTCAAGTGGCAGCTGAAACGGGACAAGCCAGTGACCGTGGTT
CAGTCCATCGGCACAGAGGTCATTGGCACCCTGCGGCCTGACTATCGAGACCGCATCCGCCTCTTCGAAAACGGCTCCCT
GCTTCTCAGCGACCTGCAACTGGCCGACGAGGGCACCTACGAGGTCGAGATTTCCATCACCGATGACACTTTCACCGGGG
AGAAGACCATCAACCTCACTGTAGATGTGCCCATTTCAAGGCCGCAGGTGTTAGTAGCATCAACCACGGTGCTGGAGCTC
AGCGAGGCCTTCACCCTGAACTGCTCGCACGAGAACGGCACCAAACCCAGCTACACCTGGCTGAAGGACGGCAAGCCCCT
CCTCAACGACTCTCGGATGCTCCTGTCTCCAGACCAAAAGGTGCTCACCATCACGCGTGTGCTCATGGAGGATGACGACC
TGTACAGCTGTGTGGTGGAAAACCCCATCAGCCAGGGCCGCAGCCCGCCCGTCAAGATCACCGTGTACCGAAGAAGCTCC
CTCTACATCATCTTGTCCACAGGAGGCATCTTCCTCCTTGTGACCTTGGTGACTGTCTGCGCCTGCTGGAAACCCTCCAA
AAAGTCTGGGAAGAAGAGGAAGCTGGAGAAGCAAAACTCCATGGAGTATATGGATCAGAGTGATGACCGCCTGAAACCAG
AAGCAGACACCCTCCCCCGAAGCGGAGAGCAGGAACGGAAGAACCCCATGGCACTCTACATCCTGAAAGACAAGGACTCC
CCGGAGCCGGAGGAGAACCCCGCCTCAGAGCCTCGGAGCGCGGCGGAGCCCGGCCCGCCGGGGTACTCCGTGTCCCCGGC
CGTGCCGGGCCGGTCGCCCGGGCTACCCATTCGCTCCGCCCGTCGCTACCCGCGCTCCCCAGCGCGCTCCCCCGCCACCG
GCCGGACGCACTCGTCGCCGCCCCGGGCCCCCGGCTCGCCTGGCCGCTCGCGCAGCGCCTCGCGCACACTGCGGACTGCG
GGCGTGCACCTGATCCGCGAGCAAGACGAGGCGGGGCCGGTGGAGATCAGCGCTTGA

>ENSCJAT00000015930.3|m.28650 ENSCJAT00000015930.3|g.28650  ORF ENSCJAT00000015930.3|g.28650 ENSCJAT00000015930.3|m.28650 type:complete len:417 (+) ENSCJAT00000015930.3:1-1251(+) [Callithrix_jacchus]
ATGAAGAGAGAAAGGGGAACCCTGTCCAGAGCCTCCAGGGCCCTGCGCCTCGCTCCTTTTGTCTACCTTCTTCTGATCCA
GACAGACCCCCTGGAGGGGGTTAACATTACCAGCCCTGTGCGCCTCATCCACGGCACCGTGGGGAAGTCGGCTCTGCTTT
CTGTGCAGTACAGCAGTACCAGCAGCGACAAGCCTGTAGTGAAGTGGCAGCTGAAGCGTGACAAGCCAGTGACCGTGGTG
CAGTCCATTGGCACGGAGATCATCGGCACCTTGCGGCCTGACTATCGAGACCGTATCCGGCTCTTCGAAAATGGCTCCCT
GCTTCTCAGCGACCTGCAGCTGGCTGATGAAGGCACCTATGAGGTCGAGATCTCCATCACCGATGACACCTTCACTGGGG
AGAAGACTATCAACCTTACTGTAGATGTGCCCATTTCAAGGCCGCAGGTGTTGGTGGCTTCAACCACTGTGCTGGAGCTC
AGTGAGGCCTTCACCTTGAACTGCTCGCACGAGAATGGCACCAAGCCCAGCTACACCTGGCTGAAGGATGGCAAGCCCCT
CCTCAATGACTCGAGAATGCTCCTGTCCCCTGACCAAAAGGTGCTCACCATCACGCGCGTGCTCATGGAGGACGACGACC
TGTACAGCTGCGTGGTGGAGAACCCCATCAGCCAGGGCCGCAGCCTGCCCATCAAGATCACCGTATACAGAAGAAGCTCC
CTTTACATCATCTTATCTACAGGAGGCATCTTCCTCCTTGTGACCTTGGTGACAGTCTGTGCCTGCTGGAAACCCTCCAA
AAGGAAACAGAAGAAGCTAGAGAAGCAAAACTCCCTGGAATTCATGGATCAGAATGATGACCGCCTGAAACCAGAAGCAG
ACACCCTCCCTCGAAGTGGTGAGCAGGAACGGAAGAACCCCATGGCACTCTATATCCTGAAGGACAAGGACTCCCCGGAG
CCCGAGGAGAATCCAGCCCCGGAGCCTCGAAGTGCGACAGAGCCCGGCCCACCCGGCTACTCCGTGTCTCCCGCCGTGCC
CGGCCGCTCGCCGGGGCTGCCCATCCGCTCCGCCCGCCGCTACCCACGCTCCCCAGCGCGCTCCCCCGCCACCGGCCGGA
CGCACACGTCGCCCCCTAGGGCCCCGAGCTCGCCCGGCCGCTCGCGCAGCGCCTCGCGCACACTGCGGACTGCGGGCGTG
CACATAATCCGGGAACAGGATGAGGCCGGCCCGGTGGAGATCAGCGCCTGA

>ENSCAFT00000017511.3|m.47279 ENSCAFT00000017511.3|g.47279  ORF ENSCAFT00000017511.3|g.47279 ENSCAFT00000017511.3|m.47279 type:complete len:419 (+) ENSCAFT00000017511.3:1-1257(+) [Canis_familiaris]
ATGAAGAGAGAAAGGGGAGCCCCATCCAGAGCCTTCAGTGCCCTGAGCCTCGCTCCTTTTGTCTACCTTCTTCTGATCCA
GACAGAGCCCCTGGAGGGGGTGAACATCACCAGCCCAGTGCGCCTGATCCATGGCACGGTGGGGAAGTCAGCCCTGCTCT
CCGTGCAGTACAGCAGCACCAGCAGTGACAAGCCCGTGGTGAAGTGGCAGCTGAAGCGGGACAAGCCAGTGACCGTGGTA
CAGTCCATCGGCACAGAGGTCATTGGCACCCTACGGCCTGACTACCGAGACCGCATCCGCCTCTTCGAAAATGGCTCCCT
GCTCCTCAGTGACCTGCAGCTGGCCGACGAGGGCACCTACGAGGTTGAGATCTCCATCACGGATGACACGTTCACTGGAG
AGAAGACCATCAACCTCACTGTAGATGTGCCCATTTCGAGGCCACAGGTGTTAGTGGCTTCGACCACCGTGCTGGAGCTC
AGCGAGGCCTTCACCCTCAACTGCTCCCACGAGAATGGCACCAAGCCCAGCTACACCTGGCTGAAGGACGGCAAGCCTCT
CCTCAATGACTCGAGAATGCTCCTGTCCCCCGACCACAAGGTGCTCACCATCACCCGCGTGCTCATGGAGGACGATGACC
TGTACAGCTGCGTGGTGGAGAACCCCATCAGCCAGGGCCGCAGCCTGCCCATCAAGATCACCGTATACCGAAGAAGCTCC
CTCTACATCATCTTGTCCACAGGAGGCATCTTCCTTCTTGTGACCTTGGTGACAGTCTGTGCCTGCTGGAAACCCTCCAA
AAAGTCTGGGAAGAAGAGGAAGCTGGAGAAGCAAAACTCCCTGGAATATATGGATCAGAATGATGACCGTCTGAAACCAG
AAGCAGACACCCTCCCGCGAGGCGGCGAGCAGGAGCGGAAGAACCCCATGGCGCTGTACATCCTCAAGGACAAGGACTCC
CCGGAGCCCGAGGACAACCCCGCCGCCGAGCCCCGGGGCGCCGCCGAGCCCGGCCCGCCCGGCTACTCCGTGTCTCCGGG
CGTCCCCGGCCGCTCGCCCGGGCTGCCCATCCGCTCCGCCCGCCGCTACCCGCGCTCCCCGGCGCGCTCCCCCGCCACCG
GCCGGACGCACACGTCGCCGCCCCGCGCCCCCGGCTCGCCCGGCCGCTCGCGCAGCGCCTCGCGCTCACTGCGGACTGCG
GGCGTGCACCTGCTCCGCGAGCAAGACGAGGCCAGCCCGGTGGAGATCAGCGCCTGA

>ENSCCAT00000051353.1|m.47173 ENSCCAT00000051353.1|g.47173  ORF ENSCCAT00000051353.1|g.47173 ENSCCAT00000051353.1|m.47173 type:complete len:417 (+) ENSCCAT00000051353.1:1-1251(+) [Cebus_capuchinus]
ATGAAGAGAGAAAGGGGAGCCCTGTCCAGAGCCTCCAGGGCCCTGCGCCTCGCTCCTTTTGTCTACCTTCTTCTGATCCA
GACAGACCCCCTGGAGGGGGTGAACATTACCAGCCCCGTGCGCCTCATCCATGGCACCGTGGGGAAGTCGGCTCTGCTTT
CTGTGCAGTACAGCAGTACCAGCAGCGACAAGCCTGTAGTGAAGTGGCAGCTGAAGCGTGACAAGCCAGTAACCGTGGTG
CAGTCCATTGGCACGGAGATCATCGGCACCCTGCGGCCTGACTATCGAGACCGTATCCGGCTCTTCGAAAATGGCTCCCT
GCTTCTCAGCGACCTGCAGCTGGCTGATGAAGGCACCTATGAGGTCGAGATCTCCATCACCGATGACACCTTCACTGGGG
AGAAGACCATCAACCTTACTGTAGATGTGCCCATTTCTAGGCCGCAGGTGTTGGTGGCTTCGACCACTGTGCTGGAGCTC
AGTGAGGCCTTCACCTTGAACTGCTCTCACGAGAATGGTACCAAGCCCAGCTACACTTGGCTGAAGGATGGCAAGCCCCT
CCTCAATGACTCGAGAATGCTCCTGTCCCCTGACCAAAAGGTGCTCACCATCACGCGCGTGCTCATGGAGGACGACGACC
TGTACAGCTGCGTGGTGGAGAACCCCATCAGCCAGGGCCGCAGCCTGCCCATCAAGATCACCGTATACAGAAGAAGCTCC
CTTTACATCATCTTGTCTACAGGAGGCATCTTCCTCCTTGTGACCTTGGTGACAGTCTGTGCCTGCTGGAAACCCTCCAA
AAGGAAACAGAAGAAGCTAGAGAAGCAAAACTCCCTGGAATACATGGATCAGAATGATGACCGCCTGAAACCAGAAGCAG
ACACCCTCCCTCGAAGTGGTGAGCAGGAACGGAAGAACCCCATGGCACTCTATATCCTGAAGGACAAGGACTCCCCGGAG
CCCGAGGAGAGCCCGGCCCCGGAGCCTCGAAGTGCGACAGAGCCCGGCCCGCCCGGCTACTCCGTGTCTCCCGCCGTGCC
CGGCCGCTCGCCGGGGCTGCCCATCCGCTCCGCCCGCCGCTACCCACGCTCCCCAGCGCGCTCCCCCGCCACCGGCCGGA
CGCACACGTCGCCCCCTAGGGCCCCAAGCTCGCCCGGCCGCTCGCGCAGCGCCTCGCGCACACTGCGGACTGCGGGCGTG
CACATAATCCGGGAGCAGGATGAGGCCGGCCCGGTGGAGATCAGCGCCTGA

>ENSDNOT00000007564.2|m.11649 ENSDNOT00000007564.2|g.11649  ORF ENSDNOT00000007564.2|g.11649 ENSDNOT00000007564.2|m.11649 type:complete len:420 (+) ENSDNOT00000007564.2:1-1260(+) [Dasypus_novemcinctus]
ATGAAGAGAGAAAGGGGAGCCCTGTCCAGAGTCTCCAGTGCCCTGCGCTTCACTCCTTTTGTCTACCTTCTTCTGATCCA
GACAGACCCCCTGGAGGGGGTGAACGTCACCAGCCCCGTACGCCTGATCCATGGCACGGTGGGGAAGGCGGCTCTGCTCT
CCGTGCGGTACAGCAGCACCAGCAGCGACAGGCCAGTGGTGAAGTGGCAGCTGAAACGGGACAAGCCAGTGACCGTGGTC
CAGTCCATTGGCACAGAGGTCATTGGCACCCTGCGGCCCGACTACCGAGACCGCATCCGCCTCTTTGAGAATGGCTCCCT
GCTTCTCAGCGACCTGCAGCTGGCGGACGAGGGCACCTACGAGGTTGAGATCTCCATCACCGACGACACCTTCACTGGGG
AAAAGACCATCAACCTCACCGTAGATGCAGTGCCCATTTCCAGGCCGCAGGTGGTGGTGGCATCAACCACGGTGCTGGAG
CTCAGCGAGGCCTTTACCCTGAACTGCTCGCACGAGAACGGCACCAAGCCCAGCTACACCTGGCTGAAGGACGGCAAGCC
CCTCCTCAACGACTCGCGCCTGCTCCTGTCCCCCGACCGGAAGGTGCTCACCATCACCCGCGTGCTCCTGGAGGACGACG
ACCTGTACAGCTGCGCGGTGGAGAACCCCATCAGCCAGGGCCGCAGCCTGCCCGTCAAGATCACCGTGTACCGAAGAAGC
TCCCTCTACATCATCCTATCCACAGGAGGCATCTTCCTCCTTGTGACCTTGGTGACAGTCTGTGCCTGCTGGAAGCCCTC
CAAAAAGTCTGGGAAGAAGAGGAAGCTGGAGAAGCAAAACTCTCTGGAATACATGGACCAGAATGATGACGGCCTGAAAC
CAGAAGCCGAGACGCTCCCACGAAGTGGAGAGCAGGAGCGGAAGAACCCCATGGCGCTGTACATCCTGAAGGACAAGGAC
TCCCGGGAGCCCGAGGAGAACGCCGCCCCGGAGCCTCGCAGCGCGACAGAGCCCGGCCCGCCCGGCTACTCCGTGGCGCC
GGCCGTGCCCGGCCGCTCGCCGGGGCTGCCCATCCGCTCGGCGCGCCGCTACCCGCGCTCGCCCGCGCGCTCCCCCGCCA
CCGGCCGGACGCACACGTCGCCGCCGCGGGCCCCCGGCTCGCCGGGCCGCTCGCGCAGCGCCTCGTGCACACTGCGGACT
GCGGGCGTGCACCTGATCCGCGAGCAGGACGAGGCCGGCCGCGTGGAGATCAGCGCCTGA

>ENSECAT00000007958.1|m.8515 ENSECAT00000007958.1|g.8515  ORF ENSECAT00000007958.1|g.8515 ENSECAT00000007958.1|m.8515 type:complete len:419 (+) ENSECAT00000007958.1:1-1257(+) [Equus_caballus]
ATGAAGAGAGAAAGAGGAGCCCTGTCCAGAGCCTTCAGTGCCCTGCGCCTCGCTCCTTTTATCTACCTTCTTCTGATCCA
GACAGAGCCCCTGGAAGGGGTGAACATCACCAGCCCAGTGCGCCTGATCCATGGCACAGTGGGGAAGTCAGCCCTGCTTT
CCGTGCAATACAGCAGCACTAGCAGCGACAAGCCTGTGGTAAAATGGCAGCTGAAGCGGGACAAGCCAGTGACTGTGGTA
CAGTCTATTGGCACAGAGGTCATTGGCACCCTGCGGCCAGACTATCGAGATCGCATCCGCCTCTTTGAAAATGGCTCCCT
GCTTCTCAGCGACCTGCAGCTGGCTGATGAGGGCACCTATGAGGTGGAGATCTCCATCACAGATGACACCTTCACCGGGG
AGAAGACCATCAACCTCACTGTAGATGTGCCCATTTCAAGACCACAGGTGTTAGTGGCCTCGACCACTGTGCTGGAGCTC
AGCGAGGACTTCACCCTGAACTGCTCGCACGAGAATGGCACCAAGCCCAGCTACACCTGGCTGAAGGATGGCAAGCCCCT
CCTCAATGACTCGAGAATGCTCCTGTCCCCCGACCAAAAGGTGCTCACCATCACCCGTGTGCTCATGGAGGACGACAACC
TGTACAGCTGTGTGGTAGAGAACCCCATCAGCCAGGGCCGCAGCCTGCCCATCAAGATCACCGTATACAGAAGAAGCTCC
CTCTACATCATCTTGTCCACAGGAGGCATCTTCCTTCTTGTGACCTTGGTGACAGTCTGTGCCTGCTGGAAACCCTCCAA
AAAGAAGAAGAGGAAGCTGGAAAAGCAAAACTCCCTGGAATATATGGATCAGAATGATGACCGCCTGAAACCCGAAGCAG
ACACCCTCCCACGAAGTGGAGAGCAGGAACGGAAGAGCCCCATGGCACTCTATATCCTGAAGGACAAGGACTCTCCAGAG
CCCGACGAGAACCCCACGCCCGAGTCTCGAGATCGGAGCGCGACAGAGCCCGGCCCGCCAGGCTACTCCGTGTCGCCGGC
AGTACCCGGCCGCTCTCCGGGGCTGCCCATCCGCTCCGCCCGCCGCTACCCGCGGTCCCCAGCGCGCTCCCCCGCCACCG
GTCGGACGCACACGTCGCCGCCCCGGGCCCCAGGCTCGCCCGGCCGCTCGCGCAGCGGCTCGCGCACACTGCGGACTGCC
GGCGTGCACCTGATCCGCGAGCAAGACGAGGCCGGGCCGGTGGAGATCAGCGCCTGA

>ENSHGLT00000006352.1|m.10250 ENSHGLT00000006352.1|g.10250  ORF ENSHGLT00000006352.1|g.10250 ENSHGLT00000006352.1|m.10250 type:complete len:420 (+) ENSHGLT00000006352.1:1-1260(+) [Heterocephalus_glaber]
ATGAAGAGAGAAAGGGGAGCCCTGTCCAGAGCCTCCAGGGCCCTGAACCTCACTCCTTTTGTCTACCTGCTTCTGATCCA
GCCAGACCCCCTAGAGGGGGTGAACATCACCAGCCCAGTGCGTTTGATCCATGGCACTGTGGGGAAGTCGGCCCTACTTT
CTGTGCAGTACAGCAGCACCAGCAGCGACAAACCTGTAGTGAAGTGGCAGCTGAAGCGGGACAAGCCAGTGACTGTGGTG
CAGTCCATTGGCACAGAGGTCATCGGCAACCTGCGGGCTGACTACCGAGACCGTATCCGGCTCTTCGAAAATGGTTCCCT
GCTTCTCAGTGATCTGCAGCTGGCCGATGAAGGCACCTATGAGGTGGAGATCTCCATCACTGACGACACCTTCACCGGAG
AGAAGACCATCAACCTCACAGTGGATGTGCCCATTTCAAGGCCACAGGTGTTAGTGGCTTCAACCACAGTGCTGGAGCTC
AGCGAGGCCTTCACCCTGAACTGCTCCCATGAGAATGGCACCAAGCCCAGCTACACCTGGCTGAAGGATGGCAAGCCCCT
CATCAATGACTCGAGAATGCTCCTGTCCCCCGACCAAAAGGTGCTCACCATCACCCGCGTGCTCATGGAGGATGATGACC
TGTACAGCTGCGTGGTGGAGAACCCCATCAGCCAGGTCCGCAGCTTGCCCATCAAGATCACCGTGTACAGAAGAAGCTCC
CTCTACATCATCTTGTCGACAGGTGGTATCTTCCTCCTTGTGACATTGGTGACAGTCTGTGCCTGCTGGAAACCCTCCAA
GAAGTCTAGGAAGAAGAGGAAGCTGGAGAAGCAAAACTCCCTAGAATTCATGGATCAGAATGACGACCGTGTGAAACCAG
AAGCAGACACACTCCCACGAAGCGGAGAACAGGACCGGAAGAACCCCATGGCGCTCTATGTCCTGAAGGAAAAGGACTCC
CCGGAGTCTGAGGAGAACCCCGTTCCGGAGCCTCCTCGGAGCGCATCGGAGACTGGCCCTCCCAGCTACTCCGTGTCGCC
GCCCATGCCGGGCCGCTCCCCAGGGCTGCCCATCCGCTCCGCCCGCCGCTACCCGCGCTCCCCGGTGCGCTCCCCGGCCA
CTGCCCGGAGGCACTCGTCGCCGCCACGGGCTCCCAGCTCGCCAGGCCGCTCGCGCAGCGCCTCGCGAACACTGCGAACT
GGGGGTGTGCACATAATCCGTGAGCAAGACGAGGCTGGCTCGGTAGAGATCAGCGCCTGA

>ENST00000298251.4|m.21535 ENST00000298251.4|g.21535  ORF ENST00000298251.4|g.21535 ENST00000298251.4|m.21535 type:complete len:417 (+) ENST00000298251.4:1-1251(+) [Homo_sapiens]
ATGAAGAGAGAAAGGGGAGCCCTGTCCAGAGCCTCCAGGGCCCTGCGCCTTGCTCCTTTTGTCTACCTTCTTCTGATCCA
GACAGACCCCCTGGAGGGGGTGAACATCACCAGCCCCGTGCGCCTGATCCATGGCACCGTGGGGAAGTCGGCTCTGCTTT
CTGTGCAGTACAGCAGTACCAGCAGCGACAGGCCTGTAGTGAAGTGGCAGCTGAAGCGGGACAAGCCAGTGACCGTGGTG
CAGTCCATTGGCACAGAGGTCATCGGCACCCTGCGGCCTGACTATCGAGACCGTATCCGACTCTTTGAAAATGGCTCCCT
GCTTCTCAGCGACCTGCAGCTGGCCGATGAGGGCACCTATGAGGTCGAGATCTCCATCACCGACGACACCTTCACTGGGG
AGAAGACCATCAACCTTACTGTAGATGTGCCCATTTCGAGGCCACAGGTGTTGGTGGCTTCAACCACTGTGCTGGAGCTC
AGCGAGGCCTTCACCTTGAACTGCTCACATGAGAATGGCACCAAGCCCAGCTACACCTGGCTGAAGGATGGCAAGCCCCT
CCTCAATGACTCGAGAATGCTCCTGTCCCCCGACCAAAAGGTGCTCACCATCACCCGCGTGCTCATGGAGGATGACGACC
TGTACAGCTGCATGGTGGAGAACCCCATCAGCCAGGGCCGCAGCCTGCCTGTCAAGATCACCGTATACAGAAGAAGCTCC
CTTTACATCATCTTGTCTACAGGAGGCATCTTCCTCCTTGTGACCTTGGTGACAGTCTGTGCCTGCTGGAAACCCTCCAA
AAGGAAACAGAAGAAGCTAGAAAAGCAAAACTCCCTGGAATACATGGATCAGAATGATGACCGCCTGAAACCAGAAGCAG
ACACCCTCCCTCGAAGTGGTGAGCAGGAACGGAAGAACCCCATGGCACTCTATATCCTGAAGGACAAGGACTCCCCGGAG
ACCGAGGAGAACCCGGCCCCGGAGCCTCGAAGCGCGACGGAGCCCGGCCCGCCCGGCTACTCCGTGTCTCCCGCCGTGCC
CGGCCGCTCGCCGGGGCTGCCCATCCGCTCTGCCCGCCGCTACCCGCGCTCCCCAGCGCGCTCCCCAGCCACCGGCCGGA
CACACTCGTCGCCGCCCAGGGCCCCGAGCTCGCCCGGCCGCTCGCGCAGCGCCTCGCGCACACTGCGGACTGCGGGCGTG
CACATAATCCGCGAGCAAGACGAGGCCGGCCCGGTGGAGATCAGCGCCTGA

>ENSLAFT00000031501.1|m.28126 ENSLAFT00000031501.1|g.28126  ORF ENSLAFT00000031501.1|g.28126 ENSLAFT00000031501.1|m.28126 type:5prime_partial len:420 (+) ENSLAFT00000031501.1:1-1260(+) [Loxodonta_africana]
TCTGATTGCAACAGGGGGTCACTCTCTGAACAAGGCAGGAGGCTGAGAGCCAACCCCCAAGTGTCTCTGAGGCAGAAAAT
CCTACCTGACCCCCTGGAGGGAGTGAATATCACCAGCCCAGTGCGTCTGATCCATGGCACCGTGGGGAAGACAGCCCTGC
TCTCCGTGCAGTACAGCAGCACCAGCAGTGACAGGCCCGTGGTAAAGTGGCAGCTGAAGCGGGACAAGCCAGTGACCGTC
GTGCAGTCCATCGGCACAGAAGTCATTGGCACCCTTCGTCCTGACTATCGAGACCGAATTCGGCTCTTCGAAAACGGTTC
CCTGCTTCTCAGTGACCTGCAGCTGGCCGATGAGGGCACCTACGAAGTCGAGATCTCCATCACAGATGACACCTTCACTG
GGGAGAAGACCATCAACCTCACTGTAGATGTGCCCATTTCAAGGCCGCAGGTGGTAGTAGCTTCCACCACCGTGCTGGAG
CTGAGTGAGGCCTTCACCTTGAACTGCTCACATGAGAACGGCACCAAGCCCAGCTACACCTGGCTGAAGGATGGCAAGCC
CCTCCTCAATGACTCGCGAATGCTGCTATCCCCCGACCAAAAGGTGCTCACCATCACCCGTGTGCTCATGGAGGATGACG
ACCTGTACAGCTGTGTGGTGGAGAACCCCATCAGCCAGGGCCGCAGCCTGCCCGTCAAGATCACCGTGTACAGAAGAAGC
TCCCTCTACATCATCTTGTCTACAGGAGGCATCTTCCTCCTTGTGACCTTGGTGACAGTCTGTGCCTGCTGGAAACCCTC
CAAGAAATCTGGGAAGAAGAGGAAGCTGGAGAAGCAGAACTCCCTGGAATACATGGACCAGAATGATGACCACTTGAAAC
CAGAAGCAGACACCCTACCACGAAGTGGAGAGCAGGAGCGGAAGAACCCCATGGCTCTGTATGTCCTAAAGGACAAGGAC
GCCCCGGAGCCTGAGGAGAACCCGACCCCGGAGCCTCGGAGCGCTACAGAGCCCGGCCCGCCCGGTTACTCGGTGTCGCC
AGGCATACCCGGCCGCTCGCCGGGGCTACCCATCCGCTCCGCCCGCCGCTACCCGCGCTCGCCAGCGCGCTCCCCCGCCA
CCGGCCGGACGCACACGTCGCCGCCGCGGGCCCCCAGCTCTCCGGGCCGCTCGCGCAGCGCCTCGCGCACACTGCGGACT
GCGGGCGTGCACCTAATCCGCGAACAAGACGAGGCTGGCCCGGTGGAGATCAGCGCCTGA

>ENSMICT00000049420.1|m.10533 ENSMICT00000049420.1|g.10533  ORF ENSMICT00000049420.1|g.10533 ENSMICT00000049420.1|m.10533 type:complete len:419 (+) ENSMICT00000049420.1:1-1257(+) [Microcebus_murinus]
ATGAAGAGAGAAAGGGGAGCCCCGTCCAGAGCCTCCAGAGCCCTTCACCTCGCTCCTTTTGTCTACCTTCTTCTGATCCA
GACAGACCCCCTGGAGGGAGTGAACATCACCAGCCCAGTGCGCCTGATTCATGGCACTGTGGGGAAGTCAGCCCTGCTCT
CTGTGCAGTACAGCAGCACCAGCAGCGATAAGCCTGTAGTGAAGTGGCAGCTGAAGCGGGACAAGCCAGTGACCGTGGTG
CAGTCCATCGGCACGGAGGTCATCGGCACCCTGCGGCCTGACTATCGAGACCGTATCAGGCTCTTTGAAAATGGCTCCCT
GCTTCTCAGTGACCTGCAGCTGGCCGATGAGGGCACCTATGAGGTCGAGATCTCCATCACCGATGACACCTTCACCGGGG
AGAAGACCATCAACCTCACCGTAGACGTGCCCATTTCAAGGCCACAGGTATTAGTGGCTTCAACCACTGTCCTGGAGCTC
AGTGAGGCCTTCACCCTGAACTGCTCGCATGAGAATGGCACCAAGCCCAGCTACACCTGGCTGAAGGATGGCAAGCCCCT
CCTCAATGACTCCAGAATGCTCCTGTCCTCCGATCAAAAGGTGCTCACCATCACGCGTGTGCTCATGGAGGACGACGACC
TGTACAGCTGTGTGGTGGAGAACCCCATCAGCCAGGGCCGCAGCCTGCCTGTCAAGATCACCGTGTACAGAAGAAGCTCT
CTTTACATCATCTTGTCTACAGGAGGCATCTTCCTCCTTGTGACCTTGGTGACAGTCTGTGCCTGCTGGAAACCCTCCAA
AAAGTCTAGGAAGCAGAGGAAGCTGGAGAAGCAAAACTCCCTGGAATACATGGATCAGAGTGATGATCGCCTCAAACAAG
AAGCAGACACCCTCCCACGAAGCGGAGAGCAGGAGCGGAAGAACCCCATGGCCCTCTACATCCTGAAGGACAAGGACTCC
CCAGAGCCCGAGGAGAACCCCGTCCCGGAGCCTCGGAGCGCGACAGAGCCCGGCCCGCCCGGCTACTCCGTGTCGCCCGC
CGTGCCCGGCCGCTCGCCCGGGCTGCCCATCCGCTCGGCCCGCCGCTACCCGCGCTCCCCAGCGCGCTCCCCCGCCACCG
GCCGGACGCACACGTCGCCGCCCAGGGCCCCGGGCTCGCCCGGCCGCTCGCGCAGCGCCTCGCGCACGCTGCGGACTGCG
GGAGTGCACATAATCCGCGAGCAAGAGGAGACCGGCCCGGTGGAGATCAGCGCCTGA

>ENSMODT00000004871.2|m.17661 ENSMODT00000004871.2|g.17661  ORF ENSMODT00000004871.2|g.17661 ENSMODT00000004871.2|m.17661 type:complete len:419 (+) ENSMODT00000004871.2:1-1257(+) [Monodelphis_domestica]
ATGAAGAGAGAAAGGGGAGCCCTGTTCAGACGCTCCAGCGCCCCAAGCCTCACTCCTTTCGTCTGCCTCCTCCTGATCCA
GACAGGCTCGCTGGAAGGGGTAAATATCACAAGCCCAGTACGTCTGATCCATGGCACTGTGGGGAAGTCAGCTCTGCTTT
CTGTGCAGTACAGTAGTACCAGCAGTGACAAACCGGTAGTTAAGTGGCAGCTGAAGAGGGACAAACCAGTGACAGTGGTA
CAATCCATTGGCACTGAAGTCATTGGCACCCTGAGGCCTGACTACCGTGACCGAATCCGGCTCTTTGAGAATGGTTCCCT
TCTTCTCAGTGATCTTCAGACATCTGATGAGGGTACCTATGAGGTAGAGATTTCCATCACTGATGATACTTTCACTGGAG
AAAAGACCATCAACCTCACTGTGGATGTTCCCATCTCAAAGCCACAGGTTGTGGTGGCTTCATCTACTGTCCTGGAGCTC
AGTGAGGCCTTCATACTGAACTGTTCCCATGAAAATGGTACCAAAGCCAACTATACTTGGCTGAAGGATGGCAAGCCACT
CAGCAATGACTCAAGGATGCTCCTGTCTCCCGACCAAAAGGTGCTCACCATTACACGAGTGCTTATGGCAGATGATGACA
TCTATAGCTGCTTGGTGGAGAACCCCATTAGCCAAGGCCGAAGTGCCCCCATCAAGCTTACTGTGTATCGGAGAAGCTCC
CTTTATATCATCCTGACTACAGGAGGCATCTTCCTCCTTGTGACTTTGGTGACAGTCTGCGCATGTTGGAAACCCTCCAA
AAAATCCGGAAAGAAGAGGAAGCTGGAGAAGCAGGGCTCTCTAGAGTATGAGGATCAGAATGATGACCACGTAAAATCTG
AAGTGGAAACCTTGCCCCGAAGTGGCGAACACGAGCGGAAGAACCCTGTGGCCCTGTACATCTTGAAGGACAAGGACCCA
CCAGAAGGGGAGGAGAGCTCTGCCCCGGACCCTCGGAGCGCCACTGAGCAGAGCCCGCCCGGTTACACTATCTCCTCTGC
TGCTCCAGGCCGCTCTCCTGGGCTGCCCATTCGCTCAGCCCGCCGCTATCCTCGCTCACCTGCCCGCTCTCCGGCCACCA
GCCGGACGCACACGTCCCCCAGTCGGTCCCCGAGCTCTCCCGGCCGCTCCCGCAGTTCTACACGCACCCTCCGGACTGCA
GGAGTGCATATGATCCGGGAGCAAGAGGAGGCAGGCGCCGTGGAGATCAGCGCCTGA

>ENSMUST00000051839.8|m.26239 ENSMUST00000051839.8|g.26239  ORF ENSMUST00000051839.8|g.26239 ENSMUST00000051839.8|m.26239 type:complete len:419 (+) ENSMUST00000051839.8:1-1257(+) [Mus_musculus]
ATGAAGAGAGAAAGGGGAGCCCTGTCAAGAGCCTCCAGGGCTCTGCGCCTCTCTCCTTTTGTCTACCTGCTTCTCATCCA
GCCAGTCCCCCTGGAGGGGGTGAACATCACCAGCCCAGTACGTCTGATCCACGGCACAGTGGGGAAGTCGGCCCTGCTTT
CCGTGCAGTACAGTAGCACCAGCAGCGACAAGCCCGTGGTGAAGTGGCAGCTGAAGCGTGACAAGCCAGTGACCGTGGTG
CAGTCTATAGGCACAGAGGTCATTGGCACTCTGCGGCCTGACTATCGAGACCGTATCCGGCTCTTTGAAAATGGCTCCTT
GCTTCTCAGCGACCTGCAGCTGGCGGATGAGGGAACCTATGAAGTGGAGATTTCCATCACTGACGACACCTTCACCGGGG
AGAAGACCATCAACCTCACCGTGGATGTGCCCATTTCAAGGCCGCAGGTATTAGTGGCTTCAACCACTGTGCTGGAGCTC
AGTGAGGCCTTCACCCTCAACTGCTCCCATGAGAATGGCACCAAGCCTAGCTACACGTGGCTGAAGGATGGCAAACCCCT
CCTCAATGACTCCCGAATGCTCCTGTCCCCTGACCAAAAGGTGCTCACCATCACCCGAGTACTCATGGAAGATGACGACC
TGTACAGCTGTGTGGTGGAGAACCCCATCAGCCAGGTCCGCAGCCTGCCTGTCAAGATCACTGTGTATAGAAGAAGCTCC
CTCTATATCATCTTGTCTACAGGAGGCATCTTCCTCCTTGTGACCCTGGTGACAGTTTGTGCCTGCTGGAAACCCTCAAA
AAAGTCTAGGAAGAAGAGGAAGTTGGAGAAGCAAAACTCCTTGGAATACATGGATCAGAATGATGACCGCCTAAAATCAG
AAGCAGATACCCTACCCCGAAGTGGAGAACAGGAGCGGAAGAACCCAATGGCACTCTATATCCTGAAGGATAAGGATTCC
TCAGAGCCAGATGAAAACCCTGCTACAGAGCCACGGAGCACCACAGAACCCGGTCCCCCTGGCTACTCCGTGTCGCCGCC
CGTGCCCGGCCGCTCTCCGGGGCTTCCCATCCGCTCAGCCCGCCGCTACCCGCGCTCCCCAGCACGTTCCCCTGCCACTG
GCCGGACGCACACGTCGCCACCGCGGGCCCCGAGCTCGCCAGGCCGCTCGCGCAGCTCTTCGCGCTCACTGCGGACTGCA
GGCGTGCAGAGAATCCGGGAGCAGGACGAGTCAGGGCAGGTGGAGATCAGTGCCTGA

>ENSMLUT00000026394.1|m.27224 ENSMLUT00000026394.1|g.27224  ORF ENSMLUT00000026394.1|g.27224 ENSMLUT00000026394.1|m.27224 type:3prime_partial len:397 (+) ENSMLUT00000026394.1:1-1188(+) [Myotis_lucifugus]
ATGAAGAGAGAAAGGGGAGCCCTGTCCAGAGCCTTCAGCGCCCTGCGCCTCACTCCTTTTGTCTACCTTCTTCTGATCCA
GACAGGGCCCCTGCAGGGGGTGAACATCACCAGCCAGGTCCGCCTGATCCATGGCACGGTGGGGAAGTCCGCACTGCTCT
CCGTGCAGTACAGCAGCACCAGCAGCGACAAGCCCGTGGTGAAGTGGCAGCTAAAGCGGGACAAGCCAGTGACCGTGGTG
CAGTCCATTGGCACAGAGGTCATTGGCAACCTGCGCGCTGACTATCGAGACCGCATCCGCCTCTTTGAAAATGGCTCCCT
GCTTCTCAGCGACCTGCAGCTCACCGATGAGGGCACCTATGAGGTGGAGATCTCCATCACGGATGACACCTTCACCGGGG
AGAAGACCATCAACCTCACTGTGGACGGCCCAGTGCCCATTTCGAGGCCACAGGTGTTAGTGGCTTCGACCACTGTGCTG
GAGCTCAGTGAAGCCTTCACCCTGAACTGCTCCCACGAGAACGGCACCAAGCCCAGCTACACCTGGCTGAAGGATGGCAA
GCCCCTCCTCAATGACTCTCGAATGCTCCTGTCCTCCGACCAGAAGGTGCTCACCATCACGCGCGTGCTCATGGAGGACG
ACGACCTGTACAGCTGTGTGGTGGAGAACCCCATCAGCCAGGGCCGCAGCCTGCCCATCAAAATCACCGTGTACAAAAGA
AGCTCCCTCTACATCATCTTGTCCACAGGAGGCATCTTCCTCCTTGTGACCTTGGTGACAGTGTGTGCCTGCTGGAAACC
CTCCAAAAAGTCTAGAAAGAAGAAGAAACTGGAAAAACAAAACTCCCTGGAATATATGGATCAGAATGATGACAGCCTGA
AGCCAGAAGCAGACACCCTCCCCCGAAGTGGAGAGCAGGAGCGGAAGAACCCCATGGCACTCTATGTTCTGAAGGACAAG
CAAAGGACGCCCAGGAGCCCGAGGAGGGAGCCTGCTTCCGGAAGCCCCGCGCAAACGGAACCCGGCCCGCCCGGCCCGCC
CGGCTACTCGGTGTCGCCGGCTGTTCCTGGCCGCTCGCCCGGGCTGGCCGTGCGCTTTGCCCGCCGGTACCCGGGCTCGG
CCGCGCCCTCCCCCGCTTCCGGTCGGCACACGTCTCCATCCCGGGCCCCCGGCTCGCCTGGTCGCTCG

>lcl|NW_004438545.1_cds_XP_004280758.1_21079|m.37325 lcl|NW_004438545.1_cds_XP_004280758.1_21079|g.37325  ORF lcl|NW_004438545.1_cds_XP_004280758.1_21079|g.37325 lcl|NW_004438545.1_cds_XP_004280758.1_21079|m.37325 type:complete len:418 (+) lcl|NW_004438545.1_cds_XP_004280758.1_21079:1-1254(+) [Orcinus_orca]
ATGAAGAGAGAAAGGGAAGCCCTGTCCAGAGCCTTCAATGCCCTGCGCCTCACTCCTTTTCTCTACCTGCTTCTGATCCA
GACAGAGCCCCTGGAGGCGGTGAACATCACCAGCCCGGTGCGCCTGATCCATGGCACAGTGGGGAAGGCGGCCCTGCTTT
CTGTGCAGTACAGCAGCACCAGCAGTGACAAACCCGTTGTCAAGTGGCAGCTGAAGCGGGACAAGCCAGTGACCGTGGTT
CAGTCCATCGGCACAGAGGTCATCGGTACCCTGCGGCCCGACTACCGAGACCGCATCCGCCTCTTTGAAAACGGCTCCCT
GCTTCTCAGCGACCTGCAGCTGGCTGACGAGGGCACCTATGAGGTTGAGATCTCTATCACCGATGACACCTTCACTGGAG
AGAAGACCATCAACCTCACTGTAGATGTGCCCATTTCGAGGCCCCAGGTGTTAGTGGCTTCGACCACGGTGCTGGAGCTC
AGCGAGGCCTTTACCCTGAACTGCTCGCACGAGAACGGCACCAAGCCCAGCTACACATGGCTGAAGGACGGCAAGCCCCT
CCTCAACGACTCGCGGATGCTCCTGTCCCCCGACCAAAAGGTGCTCACCATCACCCGCGTGCTCATGGAGGACGACGACC
TGTACAGCTGTGTGGTGGAGAACCCCATCAGCCAGGGCCGCAGCCTGCCCGTCAAGATCACCGTATACAGAAGAAGCTCC
CTCTACATAATCTTGTCCACAGGAGGCATCTTCCTCCTTGTGACCTTGGTGACAGTCTGTGCCTGCTGGAAACCGTCCAG
AAAGAAGAAGAGGAAGCTGGAGAAGCAAAACTCCCTGGAATATATGGATCAGAATGATGACCGCCTGAAAGCAGAAGCAG
ACACCCTCCCACGGAGTGGAGAGCAGGAGCGGAAGAACCCCATGGCACTCTACATCCTGAAGGACAAGGACTCCCCGGAG
CCCGAGGAGAACCCCGCCCCGGAGCCTCGGAGCGCGACTGAGCCCGGCCCGCCCGGCTACTCCGTGTCGCCTGCCGTGCC
GGGCCGCTCGCCGGGGCTGCCCAGCCGCTCTGCCCGCCGCTATCCGCGCTCTCCAGCGCGCTCCCCTGCCACGGGCCGGA
CGCACACGTCGCCGCCCCGGGCCCCGAGCTCGCCCGGCCGCTCGCGCAGCGCCTCGCGCACACTGCGGACTGCGGGCGGC
GTGCACCTGATCCGCGAGCAAGACGAGGCCGGCCCGGTGGAGATCAGCGCCTGA

>ENSOANT00000017510.1|m.177 ENSOANT00000017510.1|g.177  ORF ENSOANT00000017510.1|g.177 ENSOANT00000017510.1|m.177 type:5prime_partial len:420 (+) ENSOANT00000017510.1:1-1260(+) [Ornithorhynchus_anatinus]
CGGACCAGCTCCCTGACGAGGGCCTTCCGAGGGCCCCCTCCAGCCACGCTGCCCCGCCTCTCCCCCCTCCCCCCCGCAGG
GCGGCTGGCGGCCGTGAACATCACCAGCCCGGTGCAGGTGGTCCACGGCACGGAGGGCCGAGAGGCCCTGCTCTCCGTCC
AGTACAGCAGCACCAGCAGCGACCGGCCGGTGGTCAAGTGGCAGCTGAAGCGCGACAAGCCGGTGACGGTGGTGCAGTCG
GTGGGCACCGAGGTCATCGGGACCCTGCGGCCCGAGTACCGCGGCCGCGTGCGGCTCTTCCCCAACGGCTCCCTGCTGCT
CAGCGGCCTGCGCCCGGCCGACGAGGGAGCCTACGAGGTCGAGATCTCCATCACCGACGACACCTTCACCGGCGAGAAGA
CCATCAACCTCACCGTGGACGGTGXTCGAAGCCGCACGTCGTCCTGGCCTCGTCCACGCGTTCTGGAGCTGAGCGAATCG
GTCACGCTGACATGCGCCCACGAGAACGGCACGAAGCCCAGCTACACGTGGCTGCGGGCCAGCCAGCCACTCAGCAACGA
CTCACGCCTGCAGCTGTCCGCCGACCAGAAAGTGCTGACCATCACCCGGGTGCTGCTGGCCGACGACGACGTCTACAGCT
GCCTGGTGGAGAACCCCATCAGCAAGGGTCACAGCGTCCCCATCAAACTCACCGTCTACCGACGAAGCTCACTCTACATC
ATCCTGTCCACGGGAGGCATCTTCCTCCTCGTCACTCTGGTGACCGTCTGTGCCTGCTGGAAGCCATCTCAGAAATCTGG
ACCAAGCGGAAGCTGGAGGGCCCAGGGCTCGCTGGACTACATGGAGCAGAGCGAGGGACCAGTTAAAACCGCAGTTGAGA
CCCTCCCTCGCTGTGGGGGCGAAGAGCGCAAGAGCCCGCTGGCCCTGTACATCCTCAAGGACAAGGACTCTCCCGAAACC
GAAGACACCTCCGCCCCCGACCTCCGGCGCAGCGGCGAGCCGGGTCCGCCCGGCTACTCGGTCTCCCCGGCGGCTCCCGG
CCGCTCCCCGGGGCTCCCCATCCGCTCCGCCCGCCGCTACCCCCGCTCCCCGGTCCGCTCCCCGACCCCCGGCCGGACCC
ACACGTCGCCGAGCCGCTCCCCGGGCTCGCCGGCCCGCTCGCGCAGCGCTTCGCGCACCCTGCGGACGGCGGCGGGCGTG
CGGGTGATCCGGGAGCAGGAGGAGACCGGAGGAGGTGGCAGGGTGGAGATCAGCGCTTGA

>ENSOCUT00000002655.3|m.39297 ENSOCUT00000002655.3|g.39297  ORF ENSOCUT00000002655.3|g.39297 ENSOCUT00000002655.3|m.39297 type:complete len:419 (+) ENSOCUT00000002655.3:1-1257(+) [Oryctolagus_cuniculus]
ATGAAGAGAGAAAGGGGAGCCCTGTCCAGAGCCTCCAGGGCCCTGCACCTCGCTCCTTTTGTCTACCTACTTCTGATCCA
GACAGACCCCCTGGAGGGGGTGAACATCACCAGCCCGGTGCGCCTGATCCATGGCACGGTGGGGAAGTCGGCCCTGCTCT
CTGTGCAGTACAGCAGCACCAGCAGTGACAAGCCCGTAGTGAAGTGGCAGCTGAAGCGGGACAAGCCAGTGACCGTGGTG
CAGTCCATCGGCACGGAGGTCATTGGCACCCTGCGGCCCGACTATCGAGACCGAATTCGGCTCTTTGAAAATGGCTCCCT
GCTTCTCAGCGACCTGCAACTGGCGGACGAGGGCACCTATGAGGTTGAGATCTCCATCACTGATGACACCTTCACTGGGG
AGAAGACCATTAACCTCACTGTGGATGTGCCCATTTCGAGGCCACAGGTATTAGTGGCTTCGACCACTGTGCTGGAGCTC
AGCGAGGCCTTCACCCTGAACTGCTCACATGAGAACGGCACCAAGCCCAGCTACACCTGGCTGAAGGATGGCAAGCCCCT
CCTCAACGACTCGCGGATGCTCCTGTCCCCTGACCAAAAGGTGCTCACCATCACCCGCGTGCTCATGGAGGATGACGACC
TGTACAGCTGTGTGGTGGAGAACCCCATCAGCCAGGGCCGCAGCCCGCCCGTCAAGATCACAGTGTACAGAAGAAGCTCC
CTGTACATCATCTTGTCTACAGGAGGCATCTTCCTCCTTGTGACCTTGGTAACAGTCTGTGCCTGCTGGAAACCCTCCAA
AAAGTCTAGGAAGAAGAGGAAGCTGGAGAAGCAAAACTCCCTGGAATACATGGATCAGAATGAGGACCGCCTGAAATCAG
AAGCAGACACCCTGCCGCGAGGCGGAGAACAAGATCGCAAGAACCCCATGGCATTGTACGTTCTGAAGGACAAGGACTCT
CCGGAGCCCGAGGAGAACCCCGCGCCGGAGCCTCGGAGCGCGACAGAGCCCGGCCCGCCCGGCTACTCCGTGTCGCCCAC
AGTGCCGGGCCGCTCGCCCGGGCTGCCCATCCGCTCGGCCCGCCGCTACCCGCGCTCGCCAGCGCGCTCCCCTGCCACCG
GCCGGACGCACTCGTCGCCGCCGCGCGCCCCGAGCTCGCCGGGCCGCTCGCGCAGCGCCTCGCGCACACTGCGGACTGCG
GGCGTGCACATGATCCGTGAGCAGGACGAGGCGGGCCCGGTGGAGATCAGCGCCTGA

>ENSPPYT00000004783.2|m.33264 ENSPPYT00000004783.2|g.33264  ORF ENSPPYT00000004783.2|g.33264 ENSPPYT00000004783.2|m.33264 type:complete len:400 (+) ENSPPYT00000004783.2:1-1200(+) [Pongo_abelii]
ATGAAGAGAGAAAGGGGAGCCCTGTCCAGAGCCTCCAGGGCCCTGCGCCTCGCTCCTTTTGTCTACCTTCTTCTGATCCA
GACAGACCCCCTGGAGGGGGTGAACATCACCAGCCCCGTGCGCCTGATCCATGGCACCGTGGGGAAGTCGGCTCTGCTTT
CTGTGCAGTACAGCAGTACCAGCAGCGACAGGCCTGTAGTGAAGTGGCAGCTGAAGCGGGACAAGCCAGTGACCGTGGTG
CAGTCCATTGGCACGGAGGTCATCGGCACACTGCGGCCTGACTATCGAGACCGTATCCGGCTCTTTGAAAATGGCTCCCT
GCTTCTCAGCGACTTGCAGCTGGCCGATGAGGGCACCTATGAGGTCGAGATCTCCATCACCGACGACACCTTCACTGGGG
AGAAGACCATCAACCTTACTGTAGATGTGCCCATTTCGAGGCCACAGGTGTTGGTGGCTTCAACCACTGTGCTGGAGCTC
AGCGAGGCCTTCACCTTGAACTGCTCACACGAGAATGGCACCAAGCCCAGCTACACCTGGCTGAAGGATGGCAAGCCCCT
CCTCAATGACTCGAGAATGCTCCTGTCCCCCGACCAAAAGGTGCTCACCATCACCCGCGTGCTCATGGAGGACGATGACC
TGTACAGCTGCGTGGTGGAGAACCCCATCAGCCAGGGCCGCAGCCTGCCCGTCAAGATCACCGTATACAGAAGAAGCTCC
CTTTACATCATCTTGTCTACAGGAGGCATCTTCAAACAGAAGAAGCTAGAAAAGCAAAACTCCCTGGAATACATGGATCA
GAATGATGACCGCCTGAAACCAGAAGCAGACACCCTCCCTCGAAGTGGTGAGCAGGAACGGAAGAACCCCATGGCACTCT
ATATCCTGAAGGACAAGGACTCCCCGGAGCCCGAGGAGAACCCGGCCCCGGAGCCTCGAAGCGCGACGGAGCCCGGCCCG
CCCGGCTACTCCGTGTCTCCCGCCGTGCCCGGCCGCTCGCCTGGGCTGCCCATCCGCTCTGCCCGCCGCTACCCGCGCTC
CCCAGCGCGCTCCCCAGCCACCGGCCGGACACACACGTCGCCGCCCAGGGCCCCGAGCTCGCCCGGCCGCTCGCGCAGCG
CCTCGCGCACACTGCGGACTGCGGGCGTGCACATAATCCGCGAGCAAGACGAGGCCGGCCCGGTGGAGATCAGCGCCTGA

>ENSSSCT00000016571.3|m.39957 ENSSSCT00000016571.3|g.39957  ORF ENSSSCT00000016571.3|g.39957 ENSSSCT00000016571.3|m.39957 type:complete len:471 (+) ENSSSCT00000016571.3:1-1413(+) [Sus_scrofa]
ATGAAGAGAGAAAGGGAAGCCCTGTCCAGAGCCTTCAGTGCCCTGCGCCTCGCTCCCTTTGTCTACCTGCTTCTGATCCG
GACAGAGCCTCTGGAGGGGGTGAACATCACCAGCCCCGTGCGCTTGATCCACGGCACAGTGGGGAAGGCAGCGCTGCTTT
CCGTGCAGTACAGCAGCACCAGCAGTGACAAGCCCGTGGTAAAGTGGCAGCTGAAGCGGGACAAGCCAGTGACCGTGGTT
CAGTCCATTGGCACAGAGGTCATTGGCACCCTGCGGCCTGACTATCGGGACCGCATCCGCCTCTTTGAAAATGGCTCCCT
GCTGCTCAGCGACCTGCAGCTGGCTGATGAGGGCACCTATGAGGTTGAGATCTCCATCACCGATGACACCTTCACTGGGG
AGAAGACCATCAACCTCACTGTGGATGTGCCCATTTCGAGGCCGCAGGTATTAGTGGCTTCGACCACAGTGCTGGAGCTC
AGTGAGGCCTTCACCCTGAACTGTTCACACGAGAATGGCACCAAGCCCAGCTACACCTGGCTGAAGGATGGCAAGCCTCT
CCTCAATGACTCGAGAATGCTCCTGTCCCCCGACCAAAAGGTGCTCACCATCACCCGTGTGCTCATGGAGGATGATGACC
TGTACAGCTGTGTGGTGGAGAACCCCATCAGCCAGGGCCGCAGCCCGCCCATCAAGATCACAGTGTACAGAAGAAGCTCC
CTCTACATCATCTTGTCCACAGGAGGCATCTTCCTCCTCGTGACCTTGGTGACAGTTTGTGCCTGCTGGAAACCCTCCAA
GAAGTCTGGGAAGAAGAGGAAGCTGGAGAAGCAAAACTCCCTGGAATATATGGATCAGAATGATGACCGCCCGAAAGCAG
AAGGTGAGCTCCCAGCCACCCACTCACCCATCCCATCTTCACTCAGATCAGTGGGCTGCTGGGAAAAGGCAGAACTGGGC
GACAAGGAAGCCAGCTCTGCAGGGCCCCTTCCTCCACCAACTGCACGAAGACTGCAGAGCAGGGAGAGGAGCGCCCAAGC
AGACACCCTCCCACGAAGTGCAGAGCAGGAGCGGAAGAACCCCATGGCACTCTACATTCTGAAGGACAAGGACTCCCCAG
AGTCCGAGGAGAACCCCGCCCAGGAGCCTCGGAGCGCGACAGAGCCTGGCCCGCCCGGCTACTCCGTGTCGCCCGCCGTG
CCGGGCCGCTCGCCTGGGCTGCCCATCCGCTCCGCCCGCCGCTACCCGCGCTCCCCAGCGTGCTCTCCCGCCACCAGCCG
GACGCACACGTCGCCGCCTCGGGCTCCGGGCTCACCCGGCCGCTCGCGCAGCGCCTCGCGCACACTGCGGACTGCGGGCG
TGCACCTGATCCGCGAGCAGGAGGAGGCCGGCCCTGTGGAGATCAGCGCCTGA

>ENSTTRT00000013256.1|m.7999 ENSTTRT00000013256.1|g.7999  ORF ENSTTRT00000013256.1|g.7999 ENSTTRT00000013256.1|m.7999 type:3prime_partial len:354 (+) ENSTTRT00000013256.1:1-1059(+) [Tursiops_truncatus]
ATGAAGAGAGAAAGGGAAGCCCTGTCCAGAGCCTTCAATGCCCTGCGCCTCACTCCTTTTCTCTACCTGCTTCTGATCCA
GACAGAGCCCCTGGAGGCGGTGAACATCACCAGCCCGGTGCGCCTGATCCATGGCACAGTGGGGAAGGCGGCCCTGCTTT
CTGTGCAGTACAGCAGCACCAGCAGTGACAAACCCGTTGTCAAGTGGCAGCTGAAGCGGGACAAGCCAGTGACCGTGGTT
CAGTCCATCGGCACAGAGGTCATCGGTACCCTGCGGCCCGACTACCGAGACCGCATCCGCCTCTTTGAAAACGGCTCCCT
GCTTCTCAGCGACCTGCAGCTGGCCGACGAGGGCACCTATGAGGTTGAGATCTCTATCACCGATGACACCTTCACTGGAG
AGAAGACCATCAACCTCACTGTAGATGTGCCCATTTCGAGGCCCCAGGTGTTAGTGGCTTCGACCACGGTGCTGGAGCTC
AGCGAGGCCTTTACCCTGAACTGCTCGCACGAGAACGGCACCAAGCCCAGCTACACATGGCTGAAGGACGGCAAGCCCCT
CCTCAACGACTCGCGGATGCTCCTGTCCCCCGACCAAAAGGTGCTCACCATCACCCGCGTGCTCATGGAGGACGACGACC
TGTACAGCTGTGTGGTGGAGAACCCCATCAGCGAGGGCCGCAGCCTGCCCGTCAAGATCACCGTATACAGAAGAAGCTCC
CTCTACATAATCTTGTCCACAGGAGGCATCTTCCTCCTTGTGACCTTGGTGACAGTCTGTGCCTGCTGGAAACCGTCCAG
AAAGAAGAAGAGGAAGCTGGAGAAGCAAAACTCCCTGGAATATATGGATCAGAATGATGACCGCCTGAAAGCAGAAGCAG
ACACCCTCCCACGGAGTGGAGAGCAGGAGCGGAAGAACCCCATGGCACTCTACATCCTGAAGGACAAGGACTCCCCGGAG
CCCGAGGAGAACCCCGCCCCGGAGCCTCGGAGCGCGACTGAGCCCGGCCCGCCCGGCTACTCCGTGTCGCCTGCCGTGCC
AGGCCGCTCGCCGGGGCTG

>HEPACAM|ENSG00000165478 [cellage_279]
ATGAAGAGAGAAAGGGGAGCCCTGTCCAGAGCCTCCAGGGCCCTGCGCCTTGCTCCTTTTGTCTACCTTCTTCTGATCCA
GACAGACCCCCTGGAGGGGGTGAACATCACCAGCCCCGTGCGCCTGATCCATGGCACCGTGGGGAAGTCGGCTCTGCTTT
CTGTGCAGTACAGCAGTACCAGCAGCGACAGGCCTGTAGTGAAGTGGCAGCTGAAGCGGGACAAGCCAGTGACCGTGGTG
CAGTCCATTGGCACAGAGGTCATCGGCACCCTGCGGCCTGACTATCGAGACCGTATCCGACTCTTTGAAAATGGCTCCCT
GCTTCTCAGCGACCTGCAGCTGGCCGATGAGGGCACCTATGAGGTCGAGATCTCCATCACCGACGACACCTTCACTGGGG
AGAAGACCATCAACCTTACTGTAGATGTGCCCATTTCGAGGCCACAGGTGTTGGTGGCTTCAACCACTGTGCTGGAGCTC
AGCGAGGCCTTCACCTTGAACTGCTCACATGAGAATGGCACCAAGCCCAGCTACACCTGGCTGAAGGATGGCAAGCCCCT
CCTCAATGACTCGAGAATGCTCCTGTCCCCCGACCAAAAGGTGCTCACCATCACCCGCGTGCTCATGGAGGATGACGACC
TGTACAGCTGCATGGTGGAGAACCCCATCAGCCAGGGCCGCAGCCTGCCTGTCAAGATCACCGTATACAGAAGAAGCTCC
CTTTACATCATCTTGTCTACAGGAGGCATCTTCCTCCTTGTGACCTTGGTGACAGTCTGTGCCTGCTGGAAACCCTCCAA
AAGGAAACAGAAGAAGCTAGAAAAGCAAAACTCCCTGGAATACATGGATCAGAATGATGACCGCCTGAAACCAGAAGCAG
ACACCCTCCCTCGAAGTGGTGAGCAGGAACGGAAGAACCCCATGGCACTCTATATCCTGAAGGACAAGGACTCCCCGGAG
ACCGAGGAGAACCCGGCCCCGGAGCCTCGAAGCGCGACGGAGCCCGGCCCGCCCGGCTACTCCGTGTCTCCCGCCGTGCC
CGGCCGCTCGCCGGGGCTGCCCATCCGCTCTGCCCGCCGCTACCCGCGCTCCCCAGCGCGCTCCCCAGCCACCGGCCGGA
CACACTCGTCGCCGCCCAGGGCCCCGAGCTCGCCCGGCCGCTCGCGCAGCGCCTCGCGCACACTGCGGACTGCGGGCGTG
CACATAATCCGCGAGCAAGACGAGGCCGGCCCGGTGGAGATCAGCGCCTGA
