# Supplementary material for: A multidimensional systems biology analysis of cellular senescence in aging and disease
Source: Genome Biol. 2020 Apr 7;21:91. doi: 10.1186/s13059-020-01990-9 (PMC7333371; doi:10.1186/s13059-020-01990-9)
Supplement: Supplementary file 3 — 271 CellAge orthogroups. Directory containing FASTA files of CellAge orthogroups. [file 13059_2020_1990_MOESM3_ESM.zip › SI Cellage_Orthologous-Groups/ENSG00000183207.fa]

>ENSMLUT00000009326.2|m.30630 ENSMLUT00000009326.2|g.30630  ORF ENSMLUT00000009326.2|g.30630 ENSMLUT00000009326.2|m.30630 type:internal len:265 (+) ENSMLUT00000009326.2:1-792(+) [Myotis_lucifugus]
CTCCGCCCCCAGACGGCCACAACCAAAGTCCCAGAGGTCCGCGACGTGACAAGAATCGAGCGCATTGGCGCTCACTCCCA
CATCCGGGGGTTGGGGCTGGACGATGCCTTGGAGCCGCGGCAGGCTTCCCAGGGCATGGTCGGCCAGCTGGCGGCCCGGC
GGGCAGCGGGCGTGGTGCTGGAGATGATCCGGGAAGGGAAGATCGCAGGCCGGGCGGTCCTCATCGCCGGCCAGCCGGGC
ACGGGGAAGACAGCCATCGCCATGGGCATGGCGCAGGCCCTGGGCCCGGACACCCCGTTCACAGCCATCGCGGGCAGCGA
GATCTTCTCCCTGGAGATGAGCAAGACGGAGGCGCTGACGCAGGCCTTCCGCAGGTCCATCGGCGTTCGCATCAAGGAGG
AGACGGAGATCATCGAAGGGGAGGTGGTGGAGATCCAGATCGACCGGCCGGCCACGGGGACGGGCTCCAAGGTGGGCAAG
CTGACCCTCAAGACCACCGAGATGGAGACGATATACGACCTGGGCACCAAGATGATTGAGTCCCTGACCAAGGACAAGGT
CCAGGCCGGGGATGTGATCACCATCGACAAGGCCACGGGCAAGATCTCCAAGCTGGGCCGCTCCTTCACACGCGCGCGGG
ACTACGACGCCATGGGCTCCCAGACCAAGTTCGTGCAGTGCCCAGACGGGGAGCTCCAGAAGCGCAAGGAGGTGGTGCAC
ACCGTGTCCCTGCACGAGATCGACGTCATCAACTCCCGCACCCAGGGCTTCCTGGCCCTCTTCTCAGGTGAG

>RUVBL2|ENSG00000183207 [cellage_279]
ATGGCAACCGTTACAGCCACAACCAAAGTCCCGGAGATCCGTGATGTAACAAGGATTGAGCGAATCGGTGCCCACTCCCA
CATCCGGGGACTGGGGCTGGACGATGCCTTGGAGCCTCGGCAGGCTTCGCAAGGCATGGTGGGTCAGCTGGCGGCACGGC
GGGCGGCTGGCGTGGTGCTGGAGATGATCCGGGAAGGGAAGATTGCCGGTCGGGCAGTCCTTATTGCTGGCCAGCCGGGC
ACGGGGAAGACGGCCATCGCCATGGGCATGGCGCAGGCCCTGGGCCCTGACACGCCATTCACAGCCATCGCCGGCAGTGA
AATCTTCTCCCTGGAGATGAGCAAGACCGAGGCGCTGACGCAGGCCTTCCGGCGGTCCATCGGCGTTCGCATCAAGGAGG
AGACGGAGATCATCGAAGGGGAGGTGGTGGAGATCCAGATTGATCGACCAGCAACAGGGACGGGCTCCAAGGTGGGCAAA
CTGACCCTCAAGACCACAGAGATGGAGACCATCTACGACCTGGGCACCAAGATGATTGAGTCCCTGACCAAGGACAAGGG
ACGTGATCACCATCGACAAGGCGACGGGCAAGATCTCCAAGCTGGGCCGCTCCTTCACACGCGCCCGCGACTACGACGCT
ATGGGCTCCCAGACCAAGTTCGTGCAGTGCCCAGATGGGGAGCTCCAGAAACGCAAGGAGGTGGTGCACACCGTGTCCCT
GCACGAGATCGACGTCATCAACTCTCGCACCCAGGGCTTCCTGGCGCTCTTCTCAGGTGA
