# Supplementary material for: A multidimensional systems biology analysis of cellular senescence in aging and disease
Source: Genome Biol. 2020 Apr 7;21:91. doi: 10.1186/s13059-020-01990-9 (PMC7333371; doi:10.1186/s13059-020-01990-9)
Supplement: Supplementary file 3 — 271 CellAge orthogroups. Directory containing FASTA files of CellAge orthogroups. [file 13059_2020_1990_MOESM3_ESM.zip › SI Cellage_Orthologous-Groups/ENSG00000100105.fa]

>bmy_01583 [Balaena_mysticetus]
ATGGAGCGAGTGAACGACGCTTCCTGCGGCCCGTCGGGCTGCTACACCTACCAGGTGAGCAGACACAGCACGGAGATGCT
GCACAACCTGAACCAGCAGCGCAAAAACGGCGGGCGCTTCTGCGACGTGCTCCTGCGGGTGGGCGACGAGAGCTTCCCAG
CGCACCGCGCGGTGCTGGCTGCCTGCAGCGAGTACTTTGAGTCGGTGTTTAGCGCCCAGTTGGGCGACGGCGGAGCTGCG
GACGGGGGTCCCGCTGACGTGGGGGGCGCAGCGGCGGCCCCGGGTGGCGGGGCTGGGGGCAGCCGGGAGCTGGAGATGCA
CACCATCAGCTCCAAGGTGTTCGGGGACATCCTGGACTTCGCCTACACTTCCCGCATTGTGGTTCGCCTGGAGAGCTTCC
CCGAGCTTATGACGGCCGCCAAGTTTCTGCTGATGAGGTCGGTCATTGAGATCTGCCAGGAAGTCATCAAACAGTCCAAT
GTGCAGATCCTGGTGCCCCCTGCCCGGGCCGACATCATGCTGTTTCGTCCCCCTGGGACCTCGGACTTGGGTTTCCCTTT
GGACATGACCAACGGGGCAGCCTTGGCAGCCAACAGCAATGGCATCGCAGGCAGCATGCAGCCTGAGGAGGAGGCAGCTC
GGGCGGCTGGTGCAGCCATTGCGAGCCAAGCCTCCCTGCCTGTGTTACCTGGGGTGGACCGCTTGCCCATGGTGGCCGGA
CCCCTGTCCCCCCAACTGCTGACTTCCCCATTCCCCAATGTGGCATCCAGTGCCCCTCCCCTGACTGGCAAGCGAGGCCG
GGGCCGCCCAAGGAAGGCCAACCTGCTGGACTCAATGTTCGGGTCCCCAGGGGGCCTGAGGGAGGCAGGCATCCTTCCAT
GTGGCCTGTGTGGGAAGGTGTTCACTGATGCCAACCGGCTCCGGCAGCACGAGGCCCAGCATGGTGTCACCAGCCTCCAG
CTGGGCTACATCGACCTTCCTCCTCCGAGGCTGGGTGAGAATGGGCTACCCATCTCTGAGGACCCCGACGGCCCCCGAAA
GAGGAGCCGGACCAGGAAGCAGGTGGCCTGCGAGATCTGCGGCAAGATCTTTCGTGATGTGTACCATCTCAATCGGCACA
AGCTGTCCCACTCGGGGGAGAAGCCCTATTCCTGCCCCGTGTGTGGGCTGCGGTTCAAGAGGAAAGATCGCATGTCCTAC
CACGTGCGGTCCCACGATGGGTCCGTGGGCAAGCCCTACATCTGCCAGAGCTGTGGGAAAGGCTTCTCCAGGCCTGATCA
CTTGAACGGACATATCAAGCAGGTGCACACTTCTGAGCGGCCTCACAAGTGTCAGACCTGCAATGCTTCTTTTGCCACCC
GAGACCGTCTGCGCTCCCACCTGGCCTGTCACGAAGACAAGGTGCCCTGCCAGGTATGCGGGAAGTACTTGAGGGCGGCG
TACATGGCAGACCACCTGAAGAAGCACAGCGAGGGGCCCAGCAACTTCTGCAGTATCTGTAACCGAGAAGGCCAGAAATG
CTCACATCAGGATCCGATTGAGAGCTCCGACTCCTACGGCGACCTCTCGGATGCCAGCGACCTGAAGACGCCCGAGAAAC
AGAGCACCAATGGATCCTTCTCCTGTGACATGGCGGTCCCCAAAAACAAAATGGAGTCTGACGGGGAGAAGAAGTACCCC
TGCCCCGAGTGCGGGAGCTTCTTCCGCTCCAAGTCCTACTTGAACAAACACATCCAGAAGGTGCATGTCCGGGCCCTCGG
GGGCCCCCTGGGGGACCTGGGCCCTGCCCTTGGCTCGCCTTTCTCTCCCCAGCAGAACATGTCTCTCCTCGAGTCCTTTG
GGTTTCAGATTGTTCAGTCGGCGTTTGCATCATCTCTGGTAGATCCCGAGGTCGACCAGCAGCCCATGGGGCCTGAGGGC
AAGTGA

>lcl|AC_000174.1_cds_NP_001178126.1_30881|m.35479 lcl|AC_000174.1_cds_NP_001178126.1_30881|g.35479  ORF lcl|AC_000174.1_cds_NP_001178126.1_30881|g.35479 lcl|AC_000174.1_cds_NP_001178126.1_30881|m.35479 type:complete len:688 (+) lcl|AC_000174.1_cds_NP_001178126.1_30881:1-2064(+) [Bos_taurus]
ATGGAGCGAGTGAACGACGCTTCCTGCGGCCCGTCGGGCTGCTACACCTACCAGGTGAGCAGGCACAGCACGGAGATGCT
GCACAACCTGAACCAGCAGCGCAAAAACGGCGGGCGCTTCTGCGACGTGCTCCTGCGGGTGGGCGACGAGAGCTTCCCAG
CGCACCGCGCGGTGCTGGCCGCCTGCAGCGAGTACTTTGAGTCGGTGTTCAGCGCCCAGTTGGGCGACGGCGGAGCTGCG
GACGGGGGCCCCGCTGACGTGGGGGGCGCGGCAGCGGCCCCGGGCGGCGGGGCTGGGGGCAGCCGGGAGCTGGAGATGCA
CACCATCAGCTCTAAGGTGTTTGGGGACATACTGGACTTCGCCTACACCTCCCGCATCGTGGTTCGCCTGGAGAGCTTTC
CTGAGCTTATGACCGCCGCCAAGTTTCTGCTGATGAGGTCGGTCATTGAGATCTGCCAGGAAGTCATCAAACAGTCCAAT
GTGCAGATCCTGGTGCCCCCTGCCCGGGCCGACATCATGCTCTTTCGGCCCCCCGGGACCTCGGACTTGGGTTTCCCTTT
GGACATGACCAACGGGGCAGCCTTAGCTGCCAACAGCAATGGCATCGCAGGCAGCATGCAGCCCGAGGAGGAGGCAGCGC
GGGCAGCTGGTGCAGCCATTGCGAGCCAGGCCTCCCTGCCTGTGTTACCTGGGGTGGACCGCTTGCCCATGGTGGCCGGA
CCCCTGTCCCCCCAGCTGCTGACCTCACCTTTCCCCAATGTGGCATCCAGTGCTCCTCCCCTGACTGGCAAGCGAGGCAG
GGGCCGCCCAAGGAAGGCCAACCTGCTGGACTCAATGTTCGGGTCCCCGGGGGGCCTAAGGGAGGCAGGCATCCTTCCGT
GCGGCCTGTGTGGGAAGGTGTTCACTGATGCCAACCGGCTCCGGCAGCACGAGGCCCAGCATGGGGTCACCAGCCTCCAG
CTGGGCTACATCGACCTTCCTCCTCCGAGGCTGGGTGAGAACGGGCTGCCCATCTCTGAGGACCCTGACGGCCCTCGAAA
GAGGAGCCGGACCAGGAAGCAGGTGGCATGCGAGATCTGCGGCAAGATCTTCCGTGATGTGTACCATCTCAACCGGCACA
AGCTTTCCCACTCGGGGGAGAAGCCCTACTCCTGCCCCGTGTGTGGGCTGCGGTTCAAGAGGAAAGATCGCATGTCCTAC
CACGTGCGCTCCCACGACGGGTCCGTGGGCAAGCCCTACATCTGCCAGAGCTGTGGGAAAGGCTTCTCCAGGCCTGATCA
CTTGAACGGACATATCAAGCAGGTGCACACTTCTGAGCGGCCTCACAAGTGTCAGACCTGCAATGCTTCTTTCGCCACCC
GAGACCGCCTGCGCTCCCACCTGGCCTGCCACGAAGACAAGGTGCCCTGCCAGGTATGCGGGAAGTACTTGCGGGCGGCG
TACATGGCAGACCACCTGAAGAAGCACAGCGAGGGGCCCAGCAACTTCTGCAGTATCTGTAACCGAGGTTTCTCCTCTGC
CTCCTACTTAAAGGTCCATGTTAAAACCCACCACGGTGTTCCCCTTCCCCAGGTCTCCAGGCACCAGGAGCCCATCCCGA
ATGGGGGAGCAGCGTTCCACTGCGCCAGGACCTATGGCAACAAAGAAGGCCAGAAATGCTCGCATCAGGATCCGATTGAG
AGCTCCGACTCCTACGGTGACCTCTCGGACGCCAGCGACCTGAAGACGCCCGAGAAACAGAGTACCAACGGCTCCTTCTC
CTGCGACATGGCGGTCCCCAAAAACAAAATGGAGTCTGACGGCGAGAAGAAGTACCCCTGCCCCGAGTGCGGGAGCTTCT
TCCGCTCCAAGTCCTACTTGAACAAACACATCCAGAAGGTGCACGTCCGCGCCCTCGGGGGCCCCCTGGGGGACTTGGGC
CCCGCCCTCGGCTCGCCTTTCTCTCCCCAGCAGAACATGTCTCTCCTCGAGTCCTTCGGGTTTCAGATCGTTCAGTCCGC
ATTCGCCTCGTCTCTGGTCGACCCCGAGGTCGACCAGCAGCCCCTGGGGCCCGAGGGCAAGTGA

>ENSCJAT00000021446.3|m.49351 ENSCJAT00000021446.3|g.49351  ORF ENSCJAT00000021446.3|g.49351 ENSCJAT00000021446.3|m.49351 type:complete len:688 (+) ENSCJAT00000021446.3:1-2064(+) [Callithrix_jacchus]
ATGGAGCGGGTGAACGACGCTTCTTGCGGCCCGTCGGGCTGTTACACCTACCAGGTGAGCAGACACAGCACTGAGATGCT
GCACAACTTGAACCAGCAGCGCAAAAACGGCGGGCGCTTCTGCGACGTGCTCCTGCGGGTAGGCGATGAGAGCTTCCCAG
CGCACCGCGCCGTACTGGCCGCCTGCAGCGAGTACTTTGAGTCGGTGTTCAGCGCCCAGTTGGGCGACGGTGGAGCCGCG
GACGGGGGTCCGGCTGATGTGGGGGGCGCAACGGCAGCCCCGGGCGGCGGGGCTGGGGGCAGCCGGGAGCTGGAGATGCA
CACTATCAGCTCCAAGGTATTCGGGGACATTCTGGACTTCGCTTACACATCCCGCATTGTGGTGCGCCTGGAGAGCTTTC
CTGAACTCATGACGGCCGCCAAGTTCCTGCTGATGAGGTCGGTTATCGAGATCTGCCAGGAAGTCATCAAACAGTCCAAC
GTGCAGATCCTGGTACCCCCTGCCCGCGCCGATATCATGCTCTTTCGCCCCCCTGGGACATCGGACTTGGGCTTCCCTTT
GGACATGACCAACGGGGCAGCCTTGGCAGCCAACAGCAATGGCATCGCGGGCAGCATGCAGCCAGAGGAGGAGGCAGCTC
GGGCGGCTGGTGCAGCCATTGCAGGCCAAGCCTCTTTGCCTGTGTTACCTGGGGTGGACCGTTTGCCCATGGTGGCTGGA
CCCCTGTCCCCCCAACTTCTGACTTCCCCATTCCCCAGTGTGGCATCCAGTGCCCCTCCCCTGACTGGCAAGCGAGGCCG
GGGCCGCCCAAGGAAGGCCAACCTGCTGGACTCAATGTTTGGGTCTCCAGGGGGCCTGAGGGAGGCAGGCATCCTTCCAT
GCGGCCTGTGTGGGAAGGTGTTCACTGATGCCAACCGGCTCCGGCAGCACGAGGCCCAGCACGGTGTCACCAGCCTCCAG
CTGGGCTACATCGACCTTCCACCTCCCAGGCTGGGTGAGAATGGGCTACCCATCTCTGAAGACCCCGACGGCCCCCGAAA
GAGGAGCCGGACCAGGAAGCAGGTTGCTTGTGAGATCTGCGGCAAGATCTTCCGTGATGTGTATCATCTCAACCGGCACA
AGCTGTCCCACTCTGGGGAGAAGCCCTATTCCTGCCCTGTCTGTGGGCTGCGGTTCAAGAGAAAAGACCGCATGTCCTAC
CATGTGCGGTCTCATGATGGGTCTGTGGGCAAGCCTTACATCTGCCAGAGCTGTGGGAAAGGCTTCTCCAGGCCTGATCA
CTTGAATGGACATATCAAGCAGGTGCACACTTCTGAGCGGCCTCACAAGTGTCAGACTTGCAACGCTTCTTTTGCCACCC
GAGACCGTCTGCGCTCCCACCTGGCCTGTCATGAAGACAAGGTGCCCTGCCAGGTGTGTGGGAAGTACTTGCGGGCAGCA
TACATGGCAGACCACCTGAAGAAGCACAGTGAGGGGCCCAGCAACTTCTGCAGTATCTGTAACCGAGGTTTCTCCTCTGC
CTCCTACTTAAAGGTCCATGTTAAAACCCACCACGGTGTTCCCCTTCCCCAGGTCTCCAGGCACCAGGAGCCCATCCTGA
ATGGGGGAGCAGCGTTCCACTGCGCCAGGACCTATGGCAACAAAGAAGGCCAGAAATGCTCACATCAGGATCCGATTGAG
AGCTCTGACTCCTATGGTGACCTCTCAGATGCCAGCGATCTGAAGACGCCGGAGAAGCAGAGTGCCAATGGCTCTTTCTC
CTGCGACATGGCAGTCCCCAAAAACAAAATGGAGTCTGATGGGGAGAAGAAGTACCCATGCCCTGAATGTGGGAGCTTCT
TCCGCTCTAAGTCCTACTTGAACAAACACATCCAGAAGGTGCATGTCCGGGCTCTCGGGGGCCCCTTGGGGGACCTGGGC
CCTGCCCTTGGCTCACCTTTTTCTCCTCAGCAGAACATGTCTCTCCTTGAGTCCTTTGGGTTTCAGATTGTTCAGTCGGC
ATTTGCGTCATCTTTAGTAGATCCTGAGGTTGACCAGCAGCCCATGGGGCCTGAAGGGAAATGA

>ENSCAFT00000020764.3|m.14222 ENSCAFT00000020764.3|g.14222  ORF ENSCAFT00000020764.3|g.14222 ENSCAFT00000020764.3|m.14222 type:3prime_partial len:688 (+) ENSCAFT00000020764.3:1-2061(+) [Canis_familiaris]
ATGGAGCGGGTGAACGACGCTTCCTGCGGCCCATCGGGCTGCTACACCTACCAGGTGAGCAGGCACAGCACCGAGATGCT
GCACAACCTGAACCAGCAGCGCAAAAACGGCGGGCGCTTCTGCGACGTGCTCCTGCGGGTGGGCGACGAGAGCTTCCCCG
CGCACCGCGCCGTGCTGGCCGCCTGCAGCGAGTACTTTGAGTCGGTGTTCAGCGCCCAGTTGGGCGACGGCGGAGCTGCT
GACGGGGGTCCCGCTGACGTGGGGGGCGCAGCGGCGGCCCCAGGCGGCGGGGCTGGGGGCAGCCGGGAGCTGGAGATGCA
CACCATAAGCTCCAAGGTGTTCGGGGACATCCTGGACTTCGCGTACACTTCCCGCATCGTGGTTCGCCTGGAGAGCTTCC
CCGAGCTCATGACGGCTGCCAAGTTCCTACTGATGAGGTCGGTCATTGAGATCTGCCAGGAAGTCATCAAACAGTCTAAT
GTGCAGATCCTGGTGCCCCCTGCCCGGGCAGACATCATGCTCTTTCGTCCCCCTGGGACCTCGGACTTGGGCTTCCCTTT
GGACATGACCAACGGGGCAGCCTTGGCAGCCAACAGCAATGGCATCGCAGGCAGCATGCAGCCCGAGGAGGAGGCAGCCC
GGGCTGCTGGTGCAGCCATTGCGAGCCAAGCCTCCCTGCCTGTGTTACCCGGGGTGGACCGCTTGCCCATGGTGGCCGGA
CCCCTGTCCCCCCAACTGCTGACTTCCCCGTTCCCCAATGTGGCATCCAGTGCCCCTCCCCTGACTGGCAAGCGAGGCCG
GGGCCGCCCACGGAAGGCCAACCTGCTGGACTCAATGTTCGGGTCCCCAGGGGGCCTGAGGGAGGCGGGCATCCTTCCAT
GTGGCCTGTGTGGGAAGGTGTTCACTGATGCCAACCGGCTCCGGCAGCATGAGGCCCAGCATGGTGTCACCAGCCTCCAG
CTGGGCTATATCGACCTTCCTCCACCCAGGCTGGGTGAGAATGGGCTCCCCATCTCTGAGGACCCCGACGGCCCCCGAAA
GAGGAGCCGGACCAGGAAGCAGGTGGCATGTGAGATCTGCGGCAAGATCTTCCGTGACGTGTACCATCTCAATCGGCACA
AGCTTTCCCACTCGGGAGAGAAGCCCTATTCTTGCCCGGTGTGTGGGCTGCGGTTCAAGAGAAAAGATCGCATGTCCTAC
CATGTGCGGTCCCACGATGGGTCGGTGGGCAAGCCCTACATCTGCCAGAGCTGTGGGAAAGGCTTCTCCAGGCCTGATCA
CTTGAATGGACATATCAAGCAGGTGCACACTTCTGAGCGGCCTCACAAGTGTCAGACCTGCAATGCTTCTTTCGCCACTC
GAGACCGGCTGCGCTCCCACCTGGCTTGTCATGAAGATAAGGTGCCCTGCCAGGTGTGTGGGAAGTACTTGCGGGCAGCG
TACATGGCAGACCACCTGAAGAAGCACAGTGAGGGGCCCAGCAACTTCTGCAGCATCTGTAACCGAGGTTTCTCCTCTGC
CTCCTACTTAAAGGTCCATGTTAAAACCCACCACGGTGTTCCCCTTCCCCAGGTCTCCAGGCACCAGGAGCCCATCCCGA
ATGGGGGAGCAGCGTTCCACTGCGCCAGGACCTATGGCAACAAAGAAGGCCAGAAATGCTCACATCAGGATCCGATTGAG
AGCTCCGATTCCTATGGTGACCTCTCGGACGCCAGTGACCTGAAGACACCCGAGAAGCAGAGCACCAATGGCTCCTTCTC
CTGTGACATGGCAGTCCCCAAAAACAAAATGGAGTCTGACGGGGAGAAGAAGTACCCTTGCCCTGAATGCGGGAGCTTCT
TCCGCTCTAAGTCCTACTTGAACAAACACATCCAGAAGGTGCATGTCCGGGCCCTTGGGGGCCCTCTGGGGGACCTGGGT
CCTGCCCTCGGCTCACCTTTCTCTCCCCAGCAGAACATGTCTCTTCTCGAGTCGTTTGGGTTTCAGATTGTCCAGTCGGC
GTTTGCATCATCTTTAGTAGATCCTGAGGTTGACCAGCAGCCCATGGGGCCTGAGGGGAAG

>ENSCCAT00000039472.1|m.30622 ENSCCAT00000039472.1|g.30622  ORF ENSCCAT00000039472.1|g.30622 ENSCCAT00000039472.1|m.30622 type:complete len:688 (+) ENSCCAT00000039472.1:1-2064(+) [Cebus_capuchinus]
ATGGAGCGGGTGAACGACGCTTCCTGCGGCCCGTCGGGCTGCTACACCTACCAGGTGAGCAGACACAGCACTGAGATGCT
GCACAACCTGAACCAGCAGCGCAAAAACGGCGGGCGCTTCTGCGACGTGCTCCTGCGGGTAGGCGATGAGAGCTTCCCAG
CGCACCGCGCCGTGCTGGCCGCCTGCAGCGAGTACTTTGAGTCGGTGTTCAGTGCCCAGTTGGGCGACGGCGGAGCTGCG
GACGGGGGTCCGGCTGATGTGGGGGGCGCGACGGCAGCCCCGGGCGGCGGGGCCGGGGGCAGCCGGGAGCTGGAGATGCA
CACTATCAGCTCCAAGGTATTCGGGGACATTCTGGACTTTGCTTACACATCCCGCATTGTGGTGCGCTTGGAGAGCTTTC
CCGAACTCATGACGGCCGCCAAGTTCCTGCTGATGAGGTCGGTTATCGAGATCTGCCAGGAAGTCATCAAACAGTCCAAC
GTGCAGATCCTGGTACCCCCTGCCCGCGCCGATATCATGCTCTTTCGCCCCCCTGGGACATCGGACTTGGGCTTCCCTTT
GGACATGACCAATGGGGCAGCCTTGGCAGCCAACAGCAATGGAATCGCGGGCAGTATGCAGCCAGAGGAGGAGGCAGCTC
GGGCGGCTGGTGCAGCCATTGCAGGCCAAGCCTCCTTGCCTGTGTTACCTGGGGTGGACCGTTTGCCCATGGTGGCTGGA
CCCCTATCTCCCCAACTGCTGACTTCCCCATTCCCCAGTGTGGCATCCAGTGCCCCTCCCCTGACTGGCAAGCGAGGCCG
GGGCCGCCCAAGGAAGGCCAACCTGCTGGACTCAATGTTTGGGTCTCCAGGGGGCCTGAGGGAGGCAGGCATCCTTCCAT
GCGGCCTGTGTGGGAAGGTGTTCACTGATGCCAACCGGCTCCGGCAGCACGAGGCCCAGCACGGTGTCACCAGCCTCCAG
CTGGGCTACATCGACCTTCCACCTCCCAGGCTGGGTGAGAATGGGCTACCCATCTCTGAAGACCCCGATGGTCCCCGAAA
GAGGAGCCGGACCAGGAAGCAGGTTGCTTGTGAGATCTGCGGCAAGATCTTCCGTGATGTGTATCATCTCAATCGGCACA
AGCTGTCCCACTCTGGGGAGAAGCCCTATTCCTGCCCTGTGTGTGGGCTGCGGTTCAAGAGAAAAGACCGCATGTCCTAC
CATGTGCGGTCTCATGATGGGTCTGTGGGCAAGCCTTACATCTGCCAGAGCTGTGGGAAAGGCTTCTCCAGGCCTGATCA
CTTGAATGGACATATCAAGCAGGTGCACACTTCTGAGCGGCCTCACAAGTGTCAGACTTGCAACGCTTCTTTTGCCACCC
GAGACCGTCTGCGCTCCCACCTGGCCTGTCATGAAGACAAGGTGCCCTGCCAGGTGTGTGGGAAGTACTTGCGGGCAGCA
TACATGGCAGACCACCTGAAGAAGCACAGTGAGGGGCCCAGCAACTTCTGCAGTATCTGTAACCGAGGTTTCTCCTCTGC
CTCCTACTTAAAGGTCCATGTTAAAACCCACCACGGTGTTCCCCTTCCCCAGGTCTCCAGGCACCAGGAGCCCATCCTGA
ATGGGGGAGCAGCGTTCCACTGCGCCAGGACCTATGGCAACAAAGAAGGCCAGAAATGCTCACATCAGGATCCGATTGAG
AGCTCTGACTCCTATGGTGACCTCTCAGATGCCAGCGACCTGAAGACGCCGGAGAAGCAGAGTGCCAATGGCTCTTTCTC
CTGCGACATGGCAGTCCCCAAAAACAAAATGGAGTCTGATGGGGAGAAGAAGTACCCATGCCCTGAATGTGGGAGCTTCT
TCCGCTCTAAGTCCTACTTGAACAAACACATCCAGAAGGTGCATGTCCGGGCTCTTGGGGGCCCCTTGGGGGACCTGGGC
CCTGCCCTTGGCTCACCTTTTTCTCCTCAGCAGAACATGTCTCTCCTTGAGTCCTTTGGGTTTCAGATTGTTCAGTCGGC
GTTTGCGTCATCTTTAGTAGATCCTGAGGTTGACCAGCAGCCCATGGGGCCTGAAGGGAAATGA

>ENSDNOT00000003180.3|m.1520 ENSDNOT00000003180.3|g.1520  ORF ENSDNOT00000003180.3|g.1520 ENSDNOT00000003180.3|m.1520 type:3prime_partial len:620 (+) ENSDNOT00000003180.3:1-1857(+) [Dasypus_novemcinctus]
ATGGAGCGGGTGAACGACGCTTCCTGCGGCCCGTCGGGCTGCTACACCTACCAGGTGAGCAGGCACAGCACCGAGATGCT
GCACAACCTGAACCAGCAGCGGAAAAACGGCGGGCGCTTCTGCGATGTGCTCCTACGGGTGGGCGACGAGAGCTTCCCAG
CGCACCGCGCCGTGCTCGCCGCCTGCAGCGAGTACTTTGAGTCGGTGTTCAGCGCTCAATTGGGTGACGGTGGAGCTGCG
GACGGAGGTCCCACCGACGTGGGAGGTGCGGCGGCGGCCCCGGGCAGCGGAACCGGGGGCAGCCGAGAGCTGGAGATGCA
CACCATTAGCTCCAAGGTGTTTGGGGACATTCTGGACTTCGCCTACACATCCCGTATAGTGGTGCGCCTGGAGAGCTTCC
CCGAGCTCATGACGGCCGCCAAGTTCCTGCTGATGAGGTCGGTCATCGAGATCTGCCAGGAAGTCATCAAACAGTCCAAC
GTGCAGATCCTGGTACCCCCTGCCCGGGCTGACATCATGCTTTTCCGCCCCCCTGGGACCTCGGACTTGGGCTTCCCTTT
GGACATGACCAACGGGGCGGCCTTGGCAGCCAATAGCAATGGCATTGCAGGCAGCATGCAGCCGGAGGAGGAGGCAGCCC
GGGCAGCTGGTGCAGCCATTGCAAGCCAAGCCTCTCTGCCAGTGTTACCTGGGGTGGACCGTTTGCCCATGGTGGCCGGA
CCCCTGTCCCCCCAACTACTGACTTCCCCATTCCCCAATGTGGCATCCAGTGCCCCTCCCCTGACTGGCAAGCGAGGCAG
GGGCCGCCCAAGGAAGGCTAACCTGCTGGACTCAATGTTTGGGTCCCCAGGGGGCCTGAGGGAGGCAGGCATCCTTCCAT
GTGGGCTGTGTGGGAAGGTGTTCACTGATGCCAACCGGCTCCGGCAGCACGAGGCCCAGCATGGTGTTACCAGCCTCCAG
CTGGGCTACATCGACCTTCCTCCTCCAAGGCTGGGTGAGAATGGGCTACCCCTCTCTGAGGACCCTGATGGCCCACGCAA
GAGGAGCCGGACCAGGAAGCAGGTGGCTTGTGAGATATGTGGCAAGATCTTCCGTGACGTATACCATCTCAACCGGCACA
AGCTCTCCCACTCTGGGGAGAAGCCCTACTCCTGCCCCGTGTGCGGACTGCGGTTCAAGAGAAAAGACCGCATGTCCTAC
CACGTGCGGTCCCACGATGGGTCCGTGGGCAAGCCCTACATCTGCCAGAGCTGTGGGAAAGGCTTCTCCAGGCCCGATCA
CCTGAATGGACATATCAAGCAGGTGCACACTTCTGAGCGGCCTCACAAGTGTCAGACCTGCAATGCTTCTTTCGCCACCC
GAGACCGTCTACGCTCCCACCTGGCTTGTCATGAAGACAAGGTACCCTGCCAGGTGTGTGGGAAGTACTTGCGGGCAGCG
TACATGGCAGACCACCTGAAGAAGCACAGTGAGGGGCCCAGCAACTTCTGCAGTATCTGTAACCGAGGTTTCTCCTCTGC
CTCCTACTTAAAGGTCCATGTTAAAACCCACCACGGTGTTCCCCTTCCCCAGGTCTCCAGGCACCAGGAGCCCATCCCGA
ATGGGGGAGCAGCGTTCCACTGCGCCAGGACCTATGGCAACAAAGAAGGCCAGAAATGCTCACATCAGGATCCGATTGAA
AGCTCTGACTCCTATGGCGACCTCTCGGATGCCAGCGACCTAAAGACACCGGAGAAGCAGAGCACCAACGGCTCCTTCTC
CTGTGACATGGCAGTTCCCAAAAACAAAATGGAGTCCGACGGAGAGAAGAAGTACCCATGCCCTGAATGTGGGAGCTTCT
TCCGCTCCAAGTCCTAC

>lcl|NW_004558831.1_cds_XP_004716764.1_21645|m.45858 lcl|NW_004558831.1_cds_XP_004716764.1_21645|g.45858  ORF lcl|NW_004558831.1_cds_XP_004716764.1_21645|g.45858 lcl|NW_004558831.1_cds_XP_004716764.1_21645|m.45858 type:complete len:688 (+) lcl|NW_004558831.1_cds_XP_004716764.1_21645:1-2064(+) [Echinops_telfairi]
ATGGAGCGGGTGAACGACGCTTCCTGTGGCCCCTCGGGCTGCTACACCTACCAGGTGAGCAGGCACAGCACGGAGATGCT
GCACAACCTGAACCAGCAGCGCAAAAACGGCGGGCGCTTCTGCGACGTGCTCCTGCGGGTGGGCGACGAGAGCTTCCCAG
CGCACCGCGCCGTCCTGGCCGCCTGCAGCGAGTACTTTGAGTCGGTGTTCAGTGCCCAGTTGGGCGACAGTGGAGCTGGG
GATGGGGGTCCCGCCGACGTCGGGGGTGCGGCAGCAGCCCCCGGCGGCGGGACTGGGGGCAGCCGGGAGCTGGAGATGCA
TACGATCAGTTCCAAGGTGTTCGGGGACATCCTGGACTTCGCCTACACGTCTCGCATTGTCGTGCGTCTGGAGAGCTTCC
CCGAGCTCATGACTGCCGCCAAGTTCCTGCTGATGAGGTCCGTCATTGAGATCTGCCAGGAAGTCATCAAACAGTCCAAC
GTGCAGATCCTGGTGCCCCCTGCGCGGGCAGACATCATGCTCTTCCGCCCCCCAGGGACCTCGGACTTGGGCTTCCCTTT
GGACATGACCAATGGGGCGGCCTTGGCCGCCAACAGCAATGGCATAGCCGGCAGCATGCAGCCCGAGGACGAGGTGGCCC
GGGCAGCAGGTGCGGCCATTTCCAGCCAAGCCTCTCTGCCTGTTCTCCCTGGGGTGGACCGCTTGCCCATGGTGGCTGGA
CCCTTGTCCCCGCAACTGCTGACTTCCCCGTTCCCCAATGTGGCATCCAGTGCCCCTCCCCTGACTGGCAAGCGAGGCCG
GGGCCGTCCAAGGAAGGCCAACCTGCTGGACTCCATGTTTGGGTCCCCGGGGGGCCTGCGGGAGGCAGGCATCCTTCCAT
GCGGCCTGTGTGGGAAGGTGTTCACGGATGCCAACCGGCTTCGGCAGCACGAGGCCCAGCACGGCGTCACCAGCCTCCAG
CTGGGCTACATCGACCTTCCTCCGCCGAGGCTGGGCGAGAATGGCCTGCCCATCTCCGAGGACCCCGATGGCCCCCGCAA
GAGGAGTCGGACCCGGAAGCAGGTGGCCTGCGAGATCTGTGGCAAGATCTTCCGCGACGTGTACCATCTCAACCGACACA
AGCTCTCCCACTCCGGGGAGAAGCCCTACTCGTGCCCTGTGTGCGGACTGCGGTTCAAGAGGAAAGACCGCATGTCCTAC
CACGTGCGGTCCCACGACGGCTCTGTGGGCAAGCCCTACATCTGCCAGAGCTGTGGGAAAGGTTTCTCCAGGCCCGACCA
CTTGAACGGACATATCAAGCAGGTGCACACCTCTGAGCGGCCTCACAAGTGTCAGACCTGCAATGCTTCTTTTGCCACCC
GCGACCGCCTGCGTTCCCACCTGGCCTGTCATGAAGACAAGGTGCCCTGCCAGGTGTGTGGCAAGTACCTGCGGGCCGCG
TACATGGCCGATCACCTGAAGAAGCACAGTGAGGGGCCCAGCAACTTCTGCAGCATCTGTAACCGAGGTTTCTCCTCTGC
CTCCTACTTAAAGGCCCATGTTAAAACCCACCACGGTGTTCCCCTTCCCCAGGTCTCCAGGCACCAGGAGCCCATCCCGA
ATGGGGGAGCAGCGTTCCACTGCGCCAGGACCTATGGCAACAAAGAAGGCCAGAAATGCTCACATCAGGATCCGATTGAG
AGCTCCGACTCCTACGGTGACCTCTCGGACGCCAGCGACCTGAAGACCCCAGAAAAGCAGAGCGCCAACGGCTCCTTCTC
CTGCGACATGGCGGTCCCCAAAAACAAAATGGAATCCGACGGGGAGAAGAAGTACCCGTGCCCTGAGTGCGGCAGCTTCT
TCCGGTCCAAGTCCTACTTGAACAAACACATCCAGAAGGTGCATGTCCGGGCCCTCGGGGGCCCCCTGGGGGACCTGGGC
CCTGCCCTCGGCTCCCCCTTCTCTCCCCAGCAGAACATGTCTCTCCTTGAGTCCTTCGGGTTCCAGATCGTTCAGTCGGC
CTTCGCGTCCTCCCTGGTAGACCCCGAGGTGGACCAGCAGCCCATGGGGCCCGAGGGGAAATGA

>ENSECAT00000027023.1|m.42397 ENSECAT00000027023.1|g.42397  ORF ENSECAT00000027023.1|g.42397 ENSECAT00000027023.1|m.42397 type:5prime_partial len:644 (+) ENSECAT00000027023.1:1-1932(+) [Equus_caballus]
GCGGCCATGGAGCGGGTGAGCGACGCTTCCTGCGGCCCGTCGGGCTGCTACACCTACCAGGTGAGCAGGCACAGCACGGA
GATGCTGCACAACCTGAACCAGCAGCGCAAAAACGGCGGGCGCTTCTGCGACGTGCTCCTGCGGGTGGGCGACGAGAGCT
TCCCAGCGCACCGCGCCGTGCTGGCCGCCTGCAGCGAGTACTTTGAGTCGGTGTTCAGCGCCCAGTTGGGCGACGGCGGA
GCTGCGGACGGGGGTCCTGCTGACGTGGGGGGCGCAGCGGCAGCCCCAGGCGGCGGGGCTGGGGGCAGCCGGGAGCTGGA
GATGCACACCATAAGTTCCAAGGTGTTCGGAGACATCCTGGACTTCGCCTACACTTCCCGCATCGTGGTTCGCCTGGAGA
GCTTCCCCGAGCTCATGACAGCCGCCAAGTTCCTGCTGATGAGGTCGGTCATTGAGATCTGCCAGGAAGTCATCAAACAG
TCCAATGTGCAGATCCTGGTGCCCCCTGCCCGGGCCGACATCATGCTCTTTCGCCCCCCTGGGACCTCGGACTTGGGCTT
CCCTTTGGACATGACCAACGGGGCAGCCTTGGCAGCCAACAGCAATGGCATCGCAGGCAGCATGCAGCCCGAGGAGGAGG
CAGCCCGGGCGGCTGGGGCTGCCATTGCGGGCCAAGCCTCCCTGCCTGTGTTACCTGGGGTGGACCGCTTGCCCATGGTG
GCTGGACCCCTGTCCCCCCAACTGCTGACTTCCCCATTCCCTAATGTGGCATCCAGTGCCCCTCCCCTGACTGGCAAGCG
AGGCCGGGGCCGCCCAAGGAAGGCCAACCTGCTGGACTCAATGTTCGGGTCCCCAGGGGGCCTGAGGGAGGCAGGCATCC
TTCCATGCGGCCTGTGTGGGAAGGTGTTCACTGATGCCAACAGGCTCCGGCAGCATGAGGCCCAGCATGGTGTTACTAGC
CTCCAGCTGGGCTACATCGACCTTCCTCCTCCAAGGCTGGGTGAGAATGGGCTTCCCATCTCTGAGGACCCCGACGGCCC
CCGAAAGAGGAGCCGGACCAGGAAGCAGGTGGCATGTGAGATCTGCGGCAAGATCTTCCGTGATGTGTACCATCTCAATC
GGCACAAGCTTTCCCACTCGGGAGAGAAGCCCTATTCCTGCCCCGTGTGTGGGCTGCGGTTCAAGAGAAAAGATCGCATG
TCCTACCATGTACGGTCCCATGATGGGTCCGTGGGCAAGCCCTACATCTGCCAGAGCTGTGGGAAAGGCTTCTCCAGGCC
CGATCACTTGAACGGACATATCAAGCAGGTGCACACCTCTGAGCGGCCTCACAAGTGTCAGACCTGCAATGCTTCTTTTG
CCACCCGAGACCGTCTGCGCTCCCACCTGGCCTGTCATGAAGACAAGGTGCCCTGCCAGGTGTGTGGGAAGTACTTGCGA
GCAGCGTACATGGCAGACCACCTGAAGAAACACAGCGAGGGGCCCAGCAACTTCTGCAGTATCTGTAACCGAGAAGGCCA
GAAATGCTCACATCAGGATCCGATTGAGAGCTCCGACTCCTACGGTGACCTCTCGGATGCCAGCGACCTGAAGACGCCGG
AGAAACAGAGCACCAATGGCTCCTTCTCCTGCGACATGGCAGTCCCCAAAAACAAAATGGAGTCTGACGGGGAGAAGAAG
TACCCCTGCCCTGAATGTGGAAGCTTCTTCCGCTCTAAGTCCTACTTGAACAAGCACATCCAGAAGGTGCACGTCCGGGC
CCTCGGAGGTCCCCTTGGGGACCTGGGCCCTGCCCTCAGTTCACCTTTCTCTCCCCAGCAGAACATGTCTCTCCTCGAGT
CCTTTGGGTTTCAGATTGTTCAGTCGGCGTTTGCATCATCTCTAGTAGATCCTGAGGTTGACCAGCAGCCCATGGGGCCT
GAGGGGAAGTGA

>ENSHGLT00000022041.1|m.38668 ENSHGLT00000022041.1|g.38668  ORF ENSHGLT00000022041.1|g.38668 ENSHGLT00000022041.1|m.38668 type:complete len:642 (+) ENSHGLT00000022041.1:1-1926(+) [Heterocephalus_glaber]
ATGGAGCGGGTAAACGACGCTTCCTGCGGCCCGTCGGGCTGCTACACCTACCAGGTGAGCAGACACAGTACGGAGATGCT
GCACAATCTGAACCAGCAGCGCAAAAACGGCGGGCGCTTCTGTGACGTGCTCCTGCGGGTGGGCGATGAGAGCTTCCCAG
CTCACCGCGCAGTGCTGGCCGCCTGCAGCGAGTACTTTGAGTCTGTGTTCAGCGCCCAGTTGGGCGATGGCGGAGCTGCC
GACGGGGGTCCCTCTGATGTGGGGGGCGCGTCAGCAGCCCCGGGCGGCGGGGCCGGGGGCAGCCGAGAGCTTGAGATGCA
CACCATCAGCTCCAAGGTGTTTGGAGACATTCTGGACTTCGCCTACACTTCCCGCATCGTGGTCCGCCTGGAGAGCTTCC
CTGAGCTCATGACTGCCGCCAAGTTCCTGCTAATGAGATCGGTCATCGAGATCTGCCAGGAAGTCATCAAGCAGTCTAAC
GTGCAGATCTTGGTGCCGCCTGCCCGGGCAGACATCATGCTCTTTCGGCCCCCTGGGACTTCTGACTTGGGTTTCCCTTT
GGACATGACCAACGGGGCAGCCTTGGCTGCCAACAGCAATGGCATCGCAGGCAGCATGCAGCCTGAAGAGGAAGCTGCCC
GAGCGGCTGGTGCAGCCATTTCGAGCCAAGCCTCCTTGCCTGTGTTACCCGGGGTGGACCGTTTGCCCATGGTGGCTGGA
CCCTTGTCCCCTCAACTGCTGACTTCCCCATTCCCTAATGTGGCATCCAGCACTCCTCCACTAACTGGCAAACGAGGCCG
GGGTCGCCCAAGAAAGGCCAACCTGCTGGACTCAATGTTAGGGTCCCCTGGGGGCCTGAGGGAAGCGGGCATCCTTCCCT
GTGGCCTGTGTGGGAAGGTGTTTACTGATGCCAACCGGCTCCGGCAGCATGAGGCCCAGCATGGTGTCACCAGCCTCCAG
CTGGGCTACATCGATCTTCCTCCTCCAAGGCTGGGTGAGAATGGGCTACCCATCTCTGAGGACCCCGATGGCCCCCGAAA
GAGGAGCCGGACCAGGAAGCAGGTGGCTTGTGAGATCTGCGGCAAGATCTTCCGAGACGTGTACCATCTCAACCGGCACA
AGCTGTCCCACTCTGGGGAGAAGCCCTATTCCTGCCCCGTGTGTGGACTGCGGTTCAAGAGAAAAGACCGAATGTCCTAC
CATGTGCGGTCCCATGATGGGTCTGTGGGCAAGCCCTACATCTGCCAGAGCTGTGGGAAAGGCTTCTCCAGGCCTGATCA
CTTGAATGGACATATCAAGCAGGTGCACACTTCTGAGCGGCCTCACAAGTGTCAGACCTGCAATGCTTCTTTTGCTACAC
GAGACCGTCTGCGATCCCATCTAGCCTGTCATGAAGACAAGGTGCCCTGCCAGGTGTGTGGGAAGTATTTGCGGGCAGCA
TACATGGCAGACCACCTGAAGAAGCACAGCGAGGGGCCCAGCAACTTCTGCAGTATTTGTAATCGAGAAGGCCAGAAATG
CTCACATCAGGATCCGATTGAGAGCTCCGACTCCTATGGTGACCTCTCAGATGCCAGTGACCTGAAGACACCAGAGAAGC
AGAGCACCAATGGCTCTTTCTCCTGTGACATGGCAGTCCCTAAAAACAAAATGGAGTCTGATGGGGAGAAGAAGTACCCA
TGCCCTGAATGTGGAAGCTTTTTCCGCTCTAAGTCCTACTTGAACAAACACATCCAGAAGGTGCATGTCCGGTCCCTTGG
AGGTTCCCTAGGAGACCTGGGCCCTGCTCTTGGCTCACCTTTCTCCCCTCAGCAGAACATGTCACTCCTTGAGTCATTTG
GGTTTCAGATTGTTCAGTCGGCGTTTGCATCATCTTTAGTAGATCCTGAGGTGGACCAGCAGCCCATGGGGCCTGAGGGG
AAATGA

>ENST00000266269.9|m.51740 ENST00000266269.9|g.51740  ORF ENST00000266269.9|g.51740 ENST00000266269.9|m.51740 type:complete len:688 (+) ENST00000266269.9:1-2064(+) [Homo_sapiens]
ATGGAGCGGGTGAACGACGCTTCGTGCGGCCCGTCTGGCTGCTACACATACCAGGTGAGCAGACACAGCACGGAGATGCT
GCACAACCTGAACCAGCAGCGCAAAAACGGCGGGCGCTTCTGCGACGTGCTCTTGCGGGTAGGCGACGAGAGCTTCCCAG
CGCACCGCGCCGTGCTGGCCGCCTGCAGCGAGTACTTTGAGTCGGTGTTCAGCGCCCAGTTGGGCGACGGCGGAGCTGCG
GACGGGGGTCCGGCTGATGTAGGGGGCGCGACGGCAGCACCAGGCGGCGGGGCCGGGGGCAGCCGGGAGCTGGAGATGCA
CACTATCAGCTCCAAGGTATTTGGGGACATTCTGGACTTCGCCTACACTTCCCGCATCGTGGTGCGCTTGGAGAGCTTTC
CCGAACTCATGACGGCCGCCAAGTTCCTGCTGATGAGGTCGGTTATCGAGATCTGCCAGGAAGTCATCAAACAGTCCAAC
GTACAGATCCTGGTACCCCCTGCCCGCGCCGATATAATGCTCTTTCGCCCCCCTGGGACCTCGGACTTGGGCTTCCCTTT
GGACATGACCAACGGGGCAGCCTTGGCAGCCAACAGCAATGGCATCGCCGGCAGCATGCAGCCAGAGGAGGAGGCAGCTC
GGGCGGCTGGTGCAGCCATTGCAGGCCAAGCCTCTTTGCCTGTGTTACCTGGGGTGGACCGCTTGCCCATGGTGGCTGGA
CCCCTATCCCCCCAACTGCTGACTTCCCCATTCCCCAGTGTGGCATCCAGTGCCCCTCCCCTGACTGGCAAGCGAGGCCG
GGGCCGCCCAAGGAAGGCCAACCTGCTGGACTCAATGTTTGGGTCCCCAGGGGGCCTGAGGGAGGCAGGCATCCTTCCAT
GCGGTCTATGTGGTAAGGTGTTCACTGATGCCAACCGGCTCCGGCAGCACGAGGCCCAGCACGGTGTCACCAGCCTCCAG
CTGGGCTACATCGACCTTCCTCCTCCGAGGCTGGGTGAGAATGGGCTACCCATCTCTGAAGACCCCGACGGCCCCCGAAA
GAGGAGCCGGACCAGGAAGCAGGTGGCTTGTGAGATCTGCGGCAAGATCTTCCGTGATGTGTATCATCTTAACCGGCACA
AGCTGTCCCACTCTGGGGAGAAGCCCTACTCCTGCCCTGTGTGTGGGTTGCGGTTCAAGAGAAAAGACCGCATGTCCTAC
CATGTGCGGTCCCATGATGGGTCCGTGGGCAAGCCTTACATCTGCCAGAGCTGTGGGAAAGGCTTCTCCAGGCCTGATCA
CTTGAACGGACATATCAAGCAGGTGCACACTTCTGAGCGGCCTCACAAGTGTCAGACCTGCAATGCTTCTTTTGCCACCC
GAGACCGTCTGCGCTCCCACCTGGCCTGTCATGAAGACAAGGTGCCCTGCCAGGTGTGTGGGAAGTACTTGCGGGCAGCA
TACATGGCAGACCACCTGAAGAAGCACAGCGAGGGGCCCAGCAACTTCTGCAGTATCTGTAACCGAGGTTTCTCCTCTGC
CTCCTACTTAAAGGTCCATGTTAAAACCCACCACGGTGTTCCCCTTCCCCAGGTCTCCAGGCACCAGGAGCCCATCCTGA
ATGGGGGAGCAGCGTTCCACTGCGCCAGGACCTATGGCAACAAAGAAGGCCAGAAATGCTCACATCAGGATCCGATTGAG
AGCTCTGACTCCTATGGTGACCTCTCAGATGCCAGCGACCTGAAGACGCCAGAGAAGCAGAGTGCCAATGGCTCTTTCTC
CTGCGACATGGCAGTCCCCAAAAACAAAATGGAGTCTGATGGGGAGAAGAAGTACCCATGCCCTGAATGTGGGAGCTTCT
TCCGCTCTAAGTCCTACTTGAACAAACACATCCAGAAGGTGCATGTCCGGGCTCTCGGGGGCCCCCTGGGGGACCTGGGC
CCTGCCCTTGGCTCACCTTTCTCTCCTCAGCAGAACATGTCTCTCCTCGAGTCCTTTGGGTTTCAGATTGTTCAGTCGGC
ATTTGCGTCATCTTTAGTAGATCCTGAGGTTGACCAGCAGCCCATGGGGCCTGAAGGGAAATGA

>ENSLAFT00000002317.3|m.4308 ENSLAFT00000002317.3|g.4308  ORF ENSLAFT00000002317.3|g.4308 ENSLAFT00000002317.3|m.4308 type:3prime_partial len:688 (+) ENSLAFT00000002317.3:1-2061(+) [Loxodonta_africana]
ATGGAGCGAGTGAACGACGCTTCTTGCGGCCCGTCGGGCTGCTACACCTACCAGGTGAGCAGGCACAGCACCGAGATGCT
GCACAACCTTAACCAGCAGCGCAAAAACGGCGGGCGCTTCTGCGACGTGCTCCTGCGTGTGGGCGACGAGAGCTTCCCAG
CTCACCGCGCCGTGCTGGCCGCCTGCAGCGAGTACTTTGAGTCCGTGTTCAGCGCCCAGTTGGGCGACAGTGGAGCTGCT
GACGGCGGTCCCACCGACGTGGGGGGCGCGGCGGCGGGGCCCGGCGGCGGGGCCGGGGACAGCCGTGAGCTGGAGATGCA
TACCATCAGCTCCAAGGTGTTCGGGGACATCCTGGACTTTGCCTACACTTCCCGCATCGTGGTGCGCCTGGAGAGCTTCC
CTGAGCTTATGACGGCCGCCAAGTTCCTGCTGATGAGGTCGGTCATCGAGATCTGCCAGGAAGTCATCAAACAGTCCAAC
GTGCAGATCTTGGTGCCCCCTGCTCGGGCTGACATCATGCTTTTCCGCCCGCCTGGGACCTCGGACTTGGGCTTCCCTTT
GGACATGACCAATGGGGCAGCCTTGGCAGCCAACAGCAATGGCATTGCGGGCAGCATGCAGCCCGAGGAGGAGGCAGCCC
GGGCGGCAGGTGCAGCCATTGCAAGCCAGTCCTCTCTGCCTGTGTTACCTGGGGTGGATCGATTGCCCATGGTGGCTGGA
CCTTTATCCCCCCAATTGCTAACTTCCCCATTCCCCAACGTGGCATCCAGTGCCCCTCCCCTGACTGGCAAACGAGGCCG
GGGCCGCCCAAGGAAGGCCAACCTGTTGGACTCAATGTTTGGCTCCCCAGGGGGCCTGAGGGAGGCAGGCATCCTTCCAT
GTGGCCTGTGTGGAAAGGTGTTCACTGATGCCAACCGTCTCCGGCAGCACGAGGCACAGCACGGCGTCACCAGCCTCCAG
CTGGGCTACATTGATCTTCCTCCTCCAAGGCTGGGCGAGAATGGGCTACCCATCTCTGAGGATCCTGATGGCCCCCGTAA
GAGGAGCCGGACCCGGAAGCAGGTGGCCTGTGAGATTTGTGGCAAGATCTTCCGAGACGTGTACCATCTCAACCGGCATA
AGCTCTCCCACTCTGGGGAGAAGCCCTACTCTTGCCCCGTGTGTGGACTTAGGTTCAAGAGGAAAGATCGCATGTCCTAC
CATGTGCGGTCCCATGACGGGTCCGTGGGCAAGCCCTACATCTGCCAGAGCTGTGGGAAAGGCTTCTCCAGGCCTGATCA
CTTGAATGGACATATCAAGCAGGTGCACACTTCTGAGCGGCCTCACAAGTGTCAGACCTGCAATGCCTCTTTTGCCACCC
GAGACCGTCTGCGCTCCCACCTGGCCTGTCACGAAGACAAGGTGCCCTGCCAAGTGTGTGGGAAGTACTTGCGGGCAGCA
TACATGGCAGATCACCTGAAGAAGCACAGTGAGGGGCCCAGCAACTTCTGCAGTATCTGTAACCGAGGTTTCTCCTCTGC
CTCCTACTTAAAGGCCCATGTTAAAACCCACCACGGTGTTCCCCTTCCCCAGGTCTCCAGGCACCAGGAGCCCATCCTGA
ATGGGGGAGCAGCGTTCCACTGCGCCAGGACCTATGGCAACAAAGAAGGCCAGAAATGCTCACATCAGGATCCGATTGAG
AGCTCTGACTCCTATGGTGACCTCTCAGATGCCAGCGACCTAAAGACTCCAGAGAAGCAGAGCACCAACGGCTCCTTCTC
CTGTGACATGGCAGTCCCCAAAAACAAAATGGAATCCGATGGGGAGAAGAAGTACCCATGCCCTGAATGCGGGAGCTTCT
TTCGCTCCAAATCCTACTTGAACAAACACATCCAGAAGGTGCATGTCCGGGCTCTTGGGGGCCCCCTAGGAGACCTGGGC
CCTGCCCTCGGTTCACCCTTCTCTCCCCAGCAGAACATGTCTCTCCTCGAGTCCTTTGGGTTTCAGATAGTTCAGTCAGC
ATTTGCATCATCTCTAGTAGATCCTGAGGTTGACCAGCAGCCCATGGGGCCTGAGGGGAAA

>ENSMMUT00000044080.2|m.58697 ENSMMUT00000044080.2|g.58697  ORF ENSMMUT00000044080.2|g.58697 ENSMMUT00000044080.2|m.58697 type:complete len:579 (+) ENSMMUT00000044080.2:1-1737(+) [Macaca_mulatta]
ATGGAGCGGGTGAACGACGCTTCCTGCGGCCCGTCTGGCTGCTACACGTACCAGGTGAGCAGACACAGCACGGAGATGCT
GCACAACCTGAACCAGCAGCGCAAGAACGGCGGGCGCTTCTGCGACGTGCTGCTGCGGGTAGGCGACGAGAGCTTCCCAG
CGCACCGCGCCGTGCTGGCCGCCTGCAGCGAGTACTTTGAATCGGTGTTCAGCGCCCAGTTGGGCGACAGCGGAGCTGCG
GACGGGGATCCGGCTGATGTAGGGGGCGCGACGGCAGCCCCAGGCGGCGGGGCCGGGGGCAGCCGGGAGCTGGAGATGCA
CACTATCAGCTCCAAGGTATTTGGGGACATTCTGGACTTCGCCTACACTTCCCGCATCGTGGTGCGACTGGAGAGCTTTC
CCGAACTCATGACGGCCGCCAAGTTCCTGCTGATGAGGTCGGTTATCGAGATCTGCCAGGAAGTCATCAAACAGTCCAAC
GTACAGATCCTGGTACCCCCTGCCCGCGCCGATATAATGCTCTTTCGCCCCCCTGGGACCTCGGACTTGGGTTTCCCTTT
GGACATGACCAACGGGGCAGCCTTGGCAGCCAACAGCAATGGCATCGCGGGCAGCATGCAGCCAGAGGAGGAGGCAGCTC
GGGCGGCTGGTGCAGCCATTGCAGGCCAAGCCTCCTTGCCTGTGTTACCTGGGGTGGACCGCTTGCCCATGGTGGCTGGA
CCCCTATCCCCACAACTGCTGACTTCCCCATTCCCCAATGTGGCATCCAGTGCCCCTCCCCTGACTGGCAAGCGAGGCCG
GGGCCGCCCAAGGAAGGCCAACCTGCTGGACTCAATGTTTGGGTCCCCAGGGGGCCTGAGGGAGGCCGGCATCCTTCCAT
GCGGTCTGTGTGGGAAGGTGTTCACTGATGCCAACCGGCTCCGGCAGCATGAGGCCCAGCACGGTGTCACCAGCCTCCAG
CTGGGCTACATCGACCTTCCTCCTCCGAGGCTGGGTGAGAATGGGCTACCCATCTCTGAAGACCCCGACGGCCCCCGAAA
GAGGAGCCGGACCAGGAAGCAGGTGGCTTGTGAGATCTGCGGCAAGATCTTCCGTGATGTGTATCATCTCAACCGGCACA
AGCTGTCCCACTCTGGGGAGAAGCCCTATTCCTGCCCTGTGTGTGGGCTGCGGTTCAAGAGAAAAGACCGCATGTCCTAC
CATGTGCGGTCCCATGATGGGTCCGTGTGTGGGAAGTACTTGCGGGCAGCATACATGGCAGACCACCTGAAGAAGCACAG
CGAGGGGCCCAGCAACTTCTGCAGTATCTGTAACCGAGAAGGCCAGAAATGCTCACATCAGGATCCGATTGAGAGCTCTG
ACTCCTATGGTGACCTCTCAGATGCCAGCGACCTGAAGACGCCGGAGAAGCAGAGTGCCAATGGCTCTTTCTCCTGCGAC
ATGGCAGTTCCCAAAAACAAAATGGAGTCTGATGGGGAGAAGAAGTACCCATGCCCCGAATGTGGGAGCTTCTTCCGCTC
TAAGTCCTACTTGAACAAACACATCCAGAAGGTGCATGTCCGGGCTCTTGGGGGCCCCCTGGGGGACCTGGGCCCTGCCC
TTGGCTCACCTTTCTCTCCTCAGCAGAACATGTCTCTCCTCGAGTCCTTTGGGTTTCAGATTGTTCAGTCGGCATTTGCG
TCATCTTTAGTAGATCCTGAGGTTGACCAGCAGCCCATGGGGCCTGAAGGGAAATGA

>ENSMICT00000029824.1|m.4835 ENSMICT00000029824.1|g.4835  ORF ENSMICT00000029824.1|g.4835 ENSMICT00000029824.1|m.4835 type:complete len:689 (+) ENSMICT00000029824.1:1-2067(+) [Microcebus_murinus]
ATGGAGCGGGTGAACGACGCTTCCTGCGGCCCGTCGGGCTGCTACACCTACCAGGTGAGCAGACACAGCACGGAGATGCT
GCACAACCTGAACCAGCAGCGCAAAAACGGCGGGCGCTTCTGCGACGTGCTCCTGCGCGTGGGCGATGAGAGCTTCCCAG
CGCACCGCGCAGTGCTGGCCGCCTGCAGCGAGTACTTTGAGTCGGTGTTCAGCGCCCAGTTGGGCGACGGCGGAGCTGCA
GATGGGGGTCCCGCTGATGTAGGGGGCGCGACGGCAGCCCCGGGCGGCGGGGCCGGGGGCAGCCGGGAGCTAGAGATGCA
CACTATCAGCTCCAAGGTGTTCGGGGACATTCTGGACTTCGCCTACACTTCCCGGATCGTGGTGCGCCTGGAGAGCTTCC
CCGAACTCATGACGGCCGCCAAGTTCCTGCTGATGAGGTCGGTCATTGAGATCTGCCAAGAAGTGATCAAACAGTCCAAT
GTACAGATCCTGGTGCCCCCTGCCCGGGCCGACATCATGCTCTTTCGCCCCCCTGGGACCTCAGACTTGGGCTTCCCTTT
GGACATGACCAACGGGGCAGCCTTGGCAGCCAACAGCAATGGCATCGCAGGCAGCATGCAGCCCGAGGATGAGGCAGCCC
GGGCTGCTGGTGCAGCCATTGCAGGCCAAGCCTCCCTGCCTGTGTTACCTGGGGTGGACCGCTTGCCCATGGTGGCTGGA
CCCCTGTCCCCCCAACTGCTGACTTCTCCATTCCCCAATGTGGCATCCAGTGCCCCTCCCCTGACTGGCAAGCGAGGCCG
GGGCCGCCCAAGGAAGGCCAACCTGCTGGACTCAATGTTTGGGTCCCCAGGGGGCCTGAGGGAGGCAGGGATCCTTCCAT
GTGGCCTATGTGGGAAGGTGTTCACTGATGCCAACCGGCTCCGGCAGCACGAAGCCCAGCACGGTGTCACCAGCCTCCAG
CTGGGCTACATTGACCTTCCTCCTCCGAGGCTGGGTGAGAATGGGCTACCCATCTCTGAAGACCCAGATGGCCCCCGCAA
GAGGAGCCGGACCAGGAAGCAGGTGGCCTGTGAGATCTGCGGCAAGATCTTTCGTGATGTGTACCATCTCAACCGGCACA
AGCTGTCCCACTCCGGGGAGAAGCCCTACTCCTGCCCTGTGTGTGGGCTGCGGTTCAAGAGAAAAGACCGCATGTCCTAC
CATGTGCGGTCCCATGATGGGTCTGTGGGCAAGCCCTACATCTGCCAGAGCTGTGGGAAAGGCTTCTCCAGTGTGTTTGG
TAGGGAGTCAGGTGTGGAATGCCGATTTCGCCTCATCTTATTTTCCTTTCTGCCCCAGACCTGCAACGCTTCTTTTGCCA
CCCGAGACCGTCTGCGCTCCCACCTGGCCTGTCATGAAGACAAGGTGCCCTGCCAGGTGTGTGGGAAGTACTTGCGGGCA
GCATACATGGCAGACCACCTGAAGAAGCACAGTGAGGGGCCCAGCAACTTCTGCAGTATCTGTAACCGAGGTTTCTCCTC
TGCCTCCTACTTAAAGGTCCATGTTAAAACCCACCACGGTGTTCCCCTTCCCCAGGTCTCCAGGCACCAGGAGCCCATCC
CGAATGGGGGAGCAGCGTTCCACTGCGCCAGGACCTATGGCAACAAAGAAGGCCAGAAATGCTCACATCAGGATCCGATT
GAGAGCTCTGACTCCTATGGTGACCTCTCAGACGCCAGTGACTTGAAGACACCAGAGAAGCAGAGTGCCAACGGCTCTTT
CTCGTGCGACATGGCGGTCCCCAAAAACAAAATGGAATCGGACGGGGAGAAGAAGTACCCATGCCCTGAATGTGGGAGCT
TCTTCCGCTCTAAGTCCTACTTGAACAAACACATCCAGAAGGTGCATGTCCGGGCCCTCGGGGGCCCCCTGGGGGACCTG
GGCCCTGCCCTCGGCTCACCTTTTTCTCCCCAGCAGAACATGTCTCTCCTCGAGTCCTTTGGGTTCCAGATTGTTCAGTC
GGCCTTTGCATCATCTTTAGTGGATCCTGAGGTTGACCAGCAGCCCCTGGGGCCTGAGGGGAAGTGA

>ENSMODT00000012318.3|m.24431 ENSMODT00000012318.3|g.24431  ORF ENSMODT00000012318.3|g.24431 ENSMODT00000012318.3|m.24431 type:3prime_partial len:598 (+) ENSMODT00000012318.3:1-1791(+) [Monodelphis_domestica]
ATGCAGCGCGGCGCGGCGCGTCCTGCGGGCTGCGCAGTAGCGGGCCGGGGCTGGCGTGCCCCAGGGCCCTCGTCCGGCTG
CTACACGTACCAGGTGAGCCGCCACAGCACGGAGATGCTGCACAATCTGAACCAGCAGCGCAAGAATGGTGGCCGCTTCT
GCGACGTGCTTCTGCGCGTGGGGGACGAGAGCTTTCCGGCGCATCGCGCGGTTCTGGCGGCCTGCAGCGAGTACTTCGAG
TCCGTGTTCAGTGCGCAGCTGGCCGAGGGCGGGCCCGGAGGCCCGGACGCAGGGGGCCCACAAGACGTGACCGGGGCTGC
TGGGGGCCCGGGGCCTGCGGGTGCCGGGCCCAGCCGGGAGCTGGAGATGCACACGATCAGCTCCAAGGTCTTTGGGGACA
TCCTGGACTTCGCCTACACTTCCCGAATTGTGGTGCGCCTGGAAAGCTTCCCCGAACTCATGACGGCCGCCAAGTTCCTG
CTTATGCGCTCTGTCATCGAGATCTGCCAGGAGGTCATCAAGCAGTCCAACGTACAGATCCTGGTGCCCCCGGCCAGAGC
CGACATCATGCTCTTCCGCCCCCCGGGAGCCACAGATCTGGGCTTCCCCTTGGACATGACCAATGGGGCCGGCCTGGGGC
CCAATGGCAACGGCATCGCGGGCAGCATGCAGCCGGAGGACGAGGCCGCCAGGGCCGCAGGAGCCGCCATCGCGGGCCAG
GCCTCCCTGCCCGTTTTGCCAGGGGTTGACCGCCTGCCCATGGTGGCCGGCCCTCTTTCTCCACAGCTGCTGACCTCCCC
TTTCCAGAACGTGGGCAGCAGCGCCCCACCCCTGACTGGCAAGCGGGGCCGAGGCCGGCCCAGGAAAGCCAACCTGCTGG
ACTCCATGATGTTCGGATCCCCGGGGGGTCTCCGAGAGGCGGGCATCCTCCCGTGCGGCCTCTGTGGGAAGGTGTTCACC
GATGCCAACCGCCTTCGGCAGCATGAGGCCCAGCACGGGGTCACCAGCCTGCAGCTGGGCTACATAGACATCCCGCCGCA
GAGGGTGGGCGAGAACGGGCTGCCCATCCCCGAGGACCCCGACGGCCCCCGCAAGAGGAGCCGGACGCGGAAGCAGGTGG
CCTGCGAGATCTGCGGCAAGATCTTCCGAGACGTGTACCACCTGAACCGGCATAAGCTGTCCCACTCCGGGGAGAAGCCC
TACTCCTGCCCCGTGTGCGGCCTGCGCTTCAAGCGGAAAGACCGGATGTCCTATCACGTCCGCTCGCACGACGGCTCCGT
GGGCAAGCCCTACATCTGCCAGAGCTGCGGGAAAGGCTTCTCCAGGAGTCCTTTCCTTTGGGGAGATGAGATGGGAACTC
ACCCTGATTCTCTTTGCCACCCACAGACCTGTAACGCTTCCTTTGCCACCCGTGACCGCCTGCGCTCCCACCTGGCCTGC
CATGAAGACAAGGTACCCTGCCAGGTGTGTGGGAAGTACTTGCGGGCAGCGTATATGGCAGATCACTTGAAGAAACACAG
CGAAGGACCAAGCAACTTCTGCAGTATATGTAACCGAGAAGGCCAGAAATGCTCACATCAGGACCCGATTGAGAGCTCTG
ATTCCTACGGTGACCTCTCGGACGCCAGTGACCTCAAGACCCCGGAGAAACAGAGCGCCAACGGTTCCTTCTCTTGTGAC
ATGGCCGTCCCCAAAAACAAGATGGAACCCGATGGGGAGAAGAAGTACCCTTGCCCCGAGTGCGGGAGCTTCTTCCGCTC
CAAGTCCTACTTGAACAAACACATCCAGAAG

>ENSMUST00000110043.7|m.50974 ENSMUST00000110043.7|g.50974  ORF ENSMUST00000110043.7|g.50974 ENSMUST00000110043.7|m.50974 type:complete len:688 (+) ENSMUST00000110043.7:1-2064(+) [Mus_musculus]
ATGGAGCGGGTCAACGACGCTTCTTGCGGTCCGTCGGGCTGCTACACCTACCAGGTGAGCAGACACAGTACGGAGATGCT
GCACAACCTGAACCAACAACGCAAAAACGGCGGGCGCTTTTGCGACGTGCTCCTACGAGTAGGCGACGAGAGCTTCCCAG
CGCACCGCGCCGTACTGGCTGCCTGCAGCGAGTACTTTGAGTCTGTGTTCAGCGCCCAGTTAGGCGACGGCGGAGCTGCA
GATGGTGGTCCTGCTGATGTGGGAGGCGCGGCGGCGGCTCCAGGCGGCGGAGCTGGAGGCAGCCGCGAACTGGAGATGCA
CACCATCAGTTCCAAAGTGTTCGGAGACATCCTGGACTTCGCTTATACGTCCCGAATCGTTGTGCGCCTAGAGAGCTTCC
CCGAGCTCATGACGGCCGCCAAGTTCCTGCTGATGAGGTCGGTCATCGAGATCTGCCAGGAAGTAATCAAACAGTCCAAC
GTGCAGATCCTCGTGCCCCCTGCCCGGGCTGATATCATGCTCTTTCGCCCACCTGGGACTTCTGACTTGGGCTTCCCTTT
GGACATGACCAACGGGGCAGCCATGGCAGCCAACAGTAACGGTATTGCTGGCAGTATGCAGCCCGAGGAGGAGGCTGCCA
GGGCCACAGGTGCTGCTATTGCGGGCCAAGCTTCTCTGCCTGTGTTACCCGGGGTGGACAGATTGCCCATGGTGGCTGGA
CCCCTATCCCCCCAACTACTGACTTCTCCGTTCCCTAATGTGGCATCCAGTGCACCTCCACTAACTAGCAAGCGAGGCCG
GGGACGCCCCAGGAAGGCCAACCTGCTGGACTCCATGTTTGGGTCTCCAGGGGGCTTGAGGGAAGCAGGCATCCTTCCAT
GTGGCCTGTGCGGGAAGGTGTTCACTGACGCCAACCGGCTCCGGCAACATGAGGCCCAGCACGGCGTCACAAGCCTCCAG
TTGGGCTATATCGATCTTCCTCCTCCAAGGCTGGGTGAGAATGGGTTACCCATCTCCGAGGACCCCGATGGCCCCAGAAA
AAGGAGCCGGACCAGGAAGCAAGTGGCTTGTGAGATCTGTGGCAAGATCTTTCGTGACGTATACCATCTCAACCGGCATA
AGCTTTCCCACTCGGGGGAGAAGCCGTACTCGTGCCCGGTGTGTGGTCTGCGGTTCAAGAGAAAAGACCGAATGTCGTAC
CATGTGAGGTCCCATGATGGGTCAGTGGGCAAACCGTACATCTGCCAGAGCTGTGGGAAAGGTTTCTCCAGGCCAGATCA
CTTGAATGGACATATCAAGCAGGTGCACACTTCTGAGCGACCTCACAAGTGTCAGACCTGCAATGCCTCCTTTGCGACTC
GAGACCGCCTGCGCTCCCACCTGGCCTGTCATGAAGACAAGGTGCCCTGCCAGGTGTGTGGAAAGTACTTGCGGGCCGCA
TACATGGCAGACCACCTGAAGAAGCACAGTGAGGGGCCCAGCAACTTCTGTAGCATCTGTAACCGAGGTTTCTCCTCTGC
CTCCTACTTAAAGGTCCATGTTAAAACCCACCACGGTGTTCCCCTTCCCCAGGTCTCCAGGCACCAGGAACCCATCCTGA
ATGGGGGAGCAGCGTTCCACTGCGCCAGGACCTATGGCAACAAAGAAGGCCAGAAATGCTCACATCAGGATCTGATTGAG
AGCTCCGACTCCTACGGTGACCTCTCCGACGCCAGCGACCTGAAGACGCCAGAGAAACAGAGTGCCAACGGCTCCTTCTC
CTGCGACGTGGCAGTCCCTAAAAACAAAATGGAGTCTGACGGGGAGAAGAAGTACCCATGCCCTGAATGTGGGAGCTTCT
TCCGTTCTAAGTCCTACTTGAACAAACACATCCAGAAGGTGCATGTCCGTGCCCTTGGGGGTCCCTTGGGGGACCTGGGC
CCTGCCCTTGGTTCACCTTTCTCTCCCCAGCAGAACATGTCTCTTCTTGAGTCCTTTGGATTTCAGATTGTTCAGTCAGC
GTTTGCATCATCTTTAGTGGATCCTGAGGTGGACCAGCAGCCCATGGGGCCTGAAGGGAAGTGA

>ENSMLUT00000009932.2|m.5203 ENSMLUT00000009932.2|g.5203  ORF ENSMLUT00000009932.2|g.5203 ENSMLUT00000009932.2|m.5203 type:3prime_partial len:688 (+) ENSMLUT00000009932.2:1-2061(+) [Myotis_lucifugus]
ATGGAGCGGGTGAACGACGCTTCCTGCGGCCCGTCGGGCTGCTACACCTACCAGGTGAGCAGGCACAGCACCGAGATGTT
GCACAACCTGAACCAGCAGCGCAAAAACGGCGGGCGCTTCTGCGACGTGCTCCTGCGGGTGGGAGACGAGAGCTTCCCTG
CGCACCGCGCCGTGCTGGCCGCCTGCAGCGAGTACTTTGAGTCGGTGTTCAGCGCCCAGTTGGGCGATGGCGGAACTGCA
GACGGGGGTCCCGCTGACGTGGGGGGCGCAGCGGCGGCCCCGGGCGGCGGGGCTGGGGGCAGCCGGGAGCTGGAGATGCA
CACCATCAGCTCCAAGGTGTTCGGGGACATCCTGGACTTCGCCTACACTTCTCGCATCGTGGTTCGCCTGGAGAGCTTCC
CCGAGCTCATGACGGCTGCCAAGTTCCTGCTGATGAGGTCGGTCATTGAGATCTGCCAGGAAGTCATCAAACAGTCCAAT
GTGCAGATCCTGGTGCCCCCTGCCCGGGCTGACATCATGCTCTTTCGTCCCCCTGGGACCTCAGACTTGGGCTTCCCTTT
GGACATGACCAACGGGGCAGCCTTGGCAGCCAACAGCAATGGCATTGCAGGCAGCATGCAGCCCGAGGAGGAGGCAGCTC
GGGCAGCTGGGGCGGCCATTGCCAGCCAAGCCTCCTTGCCTGTGTTACCTGGGGTGGACCGCTTGCCCATGGTGGCTGGA
CCCCTGTCCCCCCAACTGCTGACTTCCCCATTCCCCAATGTGGCATCCAGTGCCCCTCCCCTGACTGGCAAACGAGGCCG
GGGCCGCCCAAGGAAGGCCAACCTGCTGGACTCAATGTTCGGGTCTCCAGGGGGCCTGAGGGAGGCAGGCATCCTTCCCT
GTGGCCTGTGCGGGAAGGTGTTCACTGATGCCAACCGGCTCCGGCAGCACGAGGCCCAGCACGGTGTCACCAGCCTCCAG
CTGGGCTACATCGACCTTCCTCCTCCCAGGCTGGGTGAGAATGGGCTCCCCATCTCCGAGGACCCGGATGGACCCAGAAA
GAGGAGCCGGACCAGGAAGCAGGTGGCCTGTGAAATCTGCGGCAAGATCTTCCGTGATGTGTACCATCTCAATCGGCACA
AGCTTTCCCACTCGGGGGAGAAGCCCTATTCCTGCCCCGTGTGTGGGCTGAGGTTCAAGAGAAAAGATCGCATGTCCTAC
CATGTGCGGTCCCACGACGGGTCTGTGGGCAAGCCCTACATCTGCCAGAGCTGTGGGAAAGGCTTCTCCAGGCCTGATCA
CTTGAATGGACATATCAAGCAGGTGCACACTTCTGAGCGGCCTCACAAGTGTCAGACCTGCAACGCTTCCTTTGCCACCC
GAGACCGTCTGCGCTCCCACCTGGCCTGTCACGAGGACAAGGTGCCCTGCCAGGTGTGCGGGAAGTACTTGCGGGCGGCG
TACATGGCGGACCACCTGAAGAAGCACAGCGAGGGGCCCAGCAACTTCTGCAGCATCTGTAACCGAGGTTTCTCCTCTGC
CTCCTACTTAAAGGTCCATGTTAAAACCCACCACGGTGTTCCCCTTCCCCAGGTCTCCAGGCACCAGGAGCCCATACCGA
ATGGGGGAGCAGCGTTCCACTGCGCCAGGACCTATGGCAACAAAGAAGGCCAGAAATGCTCACATCAGGATCCGATTGAG
AGCTCCGACTCCTACGGTGACCTCTCGGATGCCAGCGACCTGAAGACGCCGGAGAAGCAGAACACCAACGGCTCTTTCTC
CTGCGACATGGCGGTCCCCAAAAACAAAATGGAGTCCGACGGGGAGAAGAAGTACCCCTGCCCCGAATGCGGGAGCTTCT
TCCGTTCCAAGTCCTACTTGAACAAACACATCCAGAAGGTGCATGTCCGGGCTCTCGGGGGCCCCCTGGGGGACCTGGGC
CCCGCCCTCGGCTCACCTTTCTCTCCCCAGCAGAACATGTCTCTCCTTGAGTCCTTCGGGTTTCAGATCGTGCAGTCGGC
GTTCGCCTCGTCTCTGGTAGACCCCGAGGTTGACCAGCAGCCCATGGGGCCAGAGGGGAAG

>lcl|NW_004438613.1_cds_XP_004283741.1_24467|m.43242 lcl|NW_004438613.1_cds_XP_004283741.1_24467|g.43242  ORF lcl|NW_004438613.1_cds_XP_004283741.1_24467|g.43242 lcl|NW_004438613.1_cds_XP_004283741.1_24467|m.43242 type:complete len:688 (+) lcl|NW_004438613.1_cds_XP_004283741.1_24467:1-2064(+) [Orcinus_orca]
ATGGAGCGAGTGAACGACGCTTCCTGCGGCCCGTCGGGCTGCTACACCTACCAGGTGAGCAGACATAGCACGGAGATGCT
GCACAACCTGAACCAGCAGCGCAAAAACGGCGGGCGCTTCTGCGACGTGCTCCTGCGGGTGGGCGACGAGAGCTTCCCAG
CGCACCGCGCGGTCCTGGCTGCCTGCAGCGAGTACTTTGAGTCGGTGTTCAGCGCCCAGTTGGGCGACGGCGGAGCTGCG
GACGGGGGTCCCGCTGACGTGGGGGGCGCAGCGGCGGCCCCGGGCGGCGGGGCTGGGGGCAGCCGGGAGCTGGAGATGCA
CACCATCAGCTCCAAGGTGTTCGGGGACATCCTGGACTTCGCCTACACTTCCCGCATTGTGGTTCGCCTGGAGAGCTTCC
CCGAGCTTATGACGGCCGCCAAGTTTCTGCTGATGAGGTCGGTCATTGAGATCTGCCAGGAAGTCATCAAACAGTCCAAT
GTGCAGATCCTGGTGCCCCCTGCCCGGGCTGACATCATGCTGTTTCGTCCCCCTGGGACCTCGGACTTGGGTTTCCCTTT
GGATATGACCAATGGGGCAGCCTTGGCAGCCAACAGCAATGGCATCGCAGGCAGCATGCAGCCTGAGGAGGAGGCAGCTC
GGGCGGCTGGTGCAGCCATTGCGAGCCAAGCCTCCCTGCCTGTGTTACCTGGGGTGGACCGCTTGCCCATGGTGGCCGGA
CCCCTGTCCCCCCAACTGCTGACTTCCCCATTCCCCAATGTGGCATCCAGTGCCCCTCCCCTGACTGGCAAGCGAGGCCG
GGGCCGCCCAAGGAAGGCCAACCTGCTGGACTCAATGTTCGGGTCCCCAGGGGGCCTGAGGGAGGCAGGCATCCTTCCAT
GTGGCCTGTGTGGGAAGGTGTTCACTGATGCCAACCGGCTCCGGCAGCACGAGGCCCAGCATGGTGTCACCAGCCTCCAG
CTGGGCTACATCGACCTTCCTCCTCCGAGGCTGGGTGAGAATGGGCTACCCATCTCTGAGGACCCCGACGGCCCCCGAAA
GAGGAGCCGGACCAGGAAGCAGGTGGCCTGCGAGATCTGCGGCAAGATCTTTCGTGATGTGTACCATCTCAATCGGCACA
AGCTGTCCCACTCGGGGGAGAAGCCCTATTCCTGCCCCGTGTGTGGGCTGCGGTTCAAGAGGAAAGATCGCATGTCCTAC
CACGTGCGGTCCCACGATGGGTCCGTGGGCAAGCCCTACATCTGCCAGAGCTGTGGGAAAGGCTTCTCCAGGCCTGATCA
CTTGAACGGACATATCAAGCAGGTGCACACTTCTGAGCGGCCTCACAAGTGTCAGACCTGCAATGCTTCTTTTGCCACCC
GAGACCGTCTGCGCTCCCACCTGGCCTGTCACGAAGACAAGGTGCCCTGCCAGGTATGCGGGAAGTACTTGAGGGCAGCG
TACATGGCAGACCACCTGAAGAAGCACAGCGAGGGGCCCAGCAACTTCTGCAGTATCTGTAACCGAGGTTTCTCCTCTGC
CTCCTACTTAAAGGTCCATGTTAAAACCCACCACGGTGTTCCCCTTCCCCAGGTCTCCAGGCACCAGGAGCCCATCCCGA
ATGGGGGAGCAGCGTTCCACTGCGCCAGGACCTATGGCAACAAAGAAGGCCAGAAATGCTCACATCAGGATCCGATTGAG
AGCTCCGACTCTTACGGTGACCTCTCGGATGCCAGCGACCTGAAGACGCCCGAGAAACAGAGCACCAATGGATCCTTCTC
CTGTGACATGGCGGTCCCCAAAAACAAAATGGAGTCTGACGGGGAGAAGAAGTACCCCTGCCCCGAGTGCGGGAGCTTCT
TCCGCTCCAAGTCCTACTTGAACAAACACATCCAGAAGGTGCATGTCCGGGCCCTCGGGGGCCCTCTGGGGGACCTGGGC
CCTGCCCTTGGCTCGCCTTTCTCTCCCCAGCAGAACATGTCTCTCCTTGAGTCCTTTGGGTTTCAGATTGTTCAGTCGGC
GTTTGCATCATCTCTGGTAGATCCTGAGGTCGACCAGCAGCCCATTGGTCCTGAGGGCAAGTGA

>ENSOANT00000023092.3|m.39908 ENSOANT00000023092.3|g.39908  ORF ENSOANT00000023092.3|g.39908 ENSOANT00000023092.3|m.39908 type:complete len:686 (+) ENSOANT00000023092.3:1-2058(+) [Ornithorhynchus_anatinus]
ATGGAGCGAGTGAACGACGCTTCCTGCGGCCCCTCCGGCTGCTACACCTACCAGGTGAGCAGGCACAGCACCGAGATGCT
GCATAACCTGAACCAGCAGCGGAAGAACGGGGGACGCTTCTGCGACGTGCTGCTGCGCGTGGGGGACGAGAGTTTCCCCG
CGCACCGGGCCGTCCTGGCCGCCTGCAGCGAGTACTTTGAGTCGGTGTTCAGCGCCCAGCTGGGCGACGCGGGGGCGGGC
GACGGGGGTCCCGCCGACGTGGGGGGCACCGCGGGGCCCGGCGGGGGGAGCAGGGAGCTGGAGATGCACACGATCAGCTC
CAAAGTGTTCGGGGACATCCTGGACTTCGCCTACACCTCACGCATCGTGGTCCGGCTGGAGAGCTTCCCCGAGCTCATGA
CGGCGGCCAAGTTCCTGCTCATGCGGTCGGTCATTGAGATCTGCCAGGAGGTCATCAAGCAGTCCAACGTCCAGATCCTG
GTGCCCCCGGCCCGGGCCGACATCATGCTCTTCCGCCCCCCCGGCGCGACCGACCTGGGCTTCCCTCTGGACATGACCAA
CGGGACCGGCCTGGGGCCCAACGGGAACGGCATCGCGGGCAGCATGCAGCCGGAAGACGACGCCGTGGCGCGGGCTGCGG
GGGCCGCCGTCGCCGGGCAGGCGGCCCTGCCGGTGCTGCCGGGGGTGGATCGCCTCCCCATGGTGGCCGGACCCCTGTCG
CCACAGCTGCTGGCCTCCCCGTTCCAGAACGTGGGGGCCGCCGCCCCGCCCCTGACCGGCAAGAGGGGCCGGGGACGGCC
CCGGAAAGCCAACCTGCTGGACTCCATGATGTTTGGGTCCCCCGGGGGCCTGAGGGAGGCCGGCATCCTCCCGTGCGGCC
TCTGCGGCAAGGTCTTCACCGACGCCAACCGTCTCCGGCAGCACGAGGCTCAGCACGGAGTGACCAGCCTGCAGCTGGGT
TACATAGACATCCCCCCGCCGAGGCTGGGCGAAAACGGGCTGCCCATCCCAGACGACCCGGATGGCCCCCGGAAGAGAAG
CAGGACCAGGAAGCAGGTGGCGTGCGAGATCTGTGGCAAGATCTTCCGGGATGTGTACCACCTGAACCGGCACAAGCTGT
CACATTCTGGGGAGAAACCCTACTCCTGCCCCGTGTGCGGGCTGCGGTTCAAGCGGAAAGACAGGATGTCCTACCACGTC
AGGTCCCACGACGGCTCCGTGGGCAAACCCTACATCTGCCAGAGCTGTGGCAAAGGCTTCTCCAGGCCAGACCACTTGAA
CGGGCACATCAAACAGGTGCATACGTCCGAGAGGCCGCACAAGTGTCAGACTTGCAATGCTTCTTTTGCTACCCGGGACC
GTCTACGCTCCCACCTGGCTTGTCACGAAGACAAGGTCCCTTGCCAGGTGTGCGGGAAGTACCTGCGGGCAGCATACATG
GCAGATCACCTGAAGAAGCACAGCGAAGGACCAAGCAACTTCTGCAGTATCTGTAACCGAGGTTTCTCCTCTGCCTCCTA
CTTAAAGGTCCATGTTAAAACCCACCACGGTGTTCCCCTTCCCCAGGTCTCCAGGCACCAGGAGTCCATCCCGAATGGGG
GAGCAGCGTTCCACTGCGTCAGGACCTATGGCACCAAAGAAGGCCAGAAATGCTCACATCAGGACCCGATTGAGAGTTCG
GATTCCTATGGAGACCTCTCTGATGCCAGCGACCTCAAGACCCCAGAGAAGCAGAGCTCCAACGGCTCCTTCTCCTGCGA
CATGGCCGTCCCCAAAAACAAAATGGAGTCCGACGGGGAGAAGAAGTACCCTTGCCCGGAGTGCGGTAGCTTCTTCCGCT
CCAAGTCTTACCTGAACAAACACATACAGAAAGTTCATGTCAGGGCCCTTGGGGGCCCTCTGGGGGATCTGGGCCCGGCC
CTGGGGTCTCCCTTCTCTCCCCAACAGAACATGTCCCTCCTGGAGTCCTTTGGGTTCCAGATCGTCCAGTCTGCGTTCGC
GTCGTCCCTAGTGGACCCAGAGGTTGACCAGCAGCCAATGGGGCCCGAGGGGAAGTGA

>ENSOCUT00000002322.3|m.4315 ENSOCUT00000002322.3|g.4315  ORF ENSOCUT00000002322.3|g.4315 ENSOCUT00000002322.3|m.4315 type:complete len:538 (+) ENSOCUT00000002322.3:1-1614(+) [Oryctolagus_cuniculus]
ATGGAGCGGGTGAACGACGCTTCCTGCGGCCCGTCGGGCTGCTACACCTACCAGGTGAGCAGGCACAGCACGGAGATGCT
GCACAACTTAAACCAGCAGCGGAAGAACGGCGGGCGCTTCTGCGACGTGCTCCTGCGGGTGGGCGACGAGAGCTTCCCGG
CGCACCGCGCCGTGCTGGCCGCCTGCAGCGAGTACTTCGAGTCGGTGTTCAGCGCCCAGCTGGGCGACGGTGGAGCTGCG
GACGGGGGTCCCGCCGACGTGGGGGGCGCGGCGGCAGCCCCTGGCGGCGGAGCCGGGGGCAGCCGGGAGCTGGAGATGCA
CACCATCAGCTCCAAGGTGTTCGGGGACATCCTGGACTTCGCTTACACGTCCCGCATCGTGGTGCGCCTGGAGAGCTTCC
CCGAGCTGATGACCGCCGCCAAGTTCCTGCTGATGAGGTCGGTCATTGAGATCTGCCAGGAAGTCATCAAACAGTCCAAC
GTGCAGATCCTCGTGCCCCCCGCCCGCGCCGACATCATGCTCTTCCGTCCCCCTGGGACCTCGGACTTGGGCTTCCCTTT
GGACATGACCAATGGGGCAGCCTTGGCGGCCAACAGCAATGGCATCGCAGGCAGCATGCAGCCCGAGGAGGAGGCGGCGC
GGGCGGCTGGCGCGGCCATCGCGGGCCAGGCCTCCCTGCCTGTGCTCCCTGGGGTGGACCGCTTGCCCATGGTGGCTGGA
CCCCTGTCCCCCCAGCTGCTGACTTCCCCATTCCCCAATGTGGCATCCAGTGCCCCTCCCCTGACTGGCAAGCGAGGCCG
GGGCCGCCCAAGGAAGGCCAACCTGCTGGACTCCATGTTCGGGTCCCCAGGGGGCCTGAGGGAGGCGGGCATCCTCCCAT
GTGGCCTGTGCGGGAAGGTGTTCACCGATGCCAACCGGCTCCGGCAGCACGAGGCGCAGCACGGGGTCACCAGCCTCCAG
CTGGGCTACATCGACCTCCCTCCTCCGAGGCTGGGCGAGAATGGGCTGCCCATCTCTGAGGACCCTGATGGCCCCCGCAA
GAGGAGCCGGACCAGGAAGCAGGTGGCCTGTGATATCTGCGGCAAGATCTTCCGCGACGTGTACCATCTCAACCGGCACA
AGCTCTCCCACTCCGGGGAGAAGCCCTACTCCTGCCCTGTGTGTGGGCTTCGGTTCAAGAGGAAAGACCGCATGTCCTAC
CACGTGCGGTCCCACGACGGGTCCGTGGGCAAGCCCTACATCTGCCAGAGCTGTGGGAAAGGCTTCTCCAGGCCTGACCA
CTTGAATGGACATATCAAGCAGGTGCACACCTCTGAGCGGCCTCACAAGTGTCAGACCTGCAATGCTTCTTTCGCCACCC
GAGACCGTCTGCGCTCCCACCTGGCCTGCCACGAGGACAAGGTGCCCTGCCAGGTGTGTGGGAAGTACCTGCGGGCGGCC
TACATGGCAGACCACCTGAAGAAGCACAGCGAGGGGCCCGGCAGCTTCTGCAGTATCTGTAACCGAGGTCTCCAGGCACC
AGGAGCCCATCCCGAATGGGGGAGCAGCGTTCCACTGCGCCAGGACCTATGGCAACAAAGAAGGCCAGAAATGCTCACAT
CAGGATCCGATTGA

>ENSPPYT00000013621.1|m.2775 ENSPPYT00000013621.1|g.2775  ORF ENSPPYT00000013621.1|g.2775 ENSPPYT00000013621.1|m.2775 type:complete len:688 (+) ENSPPYT00000013621.1:1-2064(+) [Pongo_abelii]
ATGGAGCGGGTAAACGACGCTTCCTGCGGCCCGTCTGGCTGCTACACATACCAGGTGAGCAGACACAGCACGGAGATGCT
GCACAACCTGAACCAGCAGCGCAAAAACGGCGGGCGCTTCTGCGACGTGCTCCTGCGGGTAGGCGACGAGAGCTTCCCAG
CGCACCGCGCCGTGCTGGCCGCCTGCAGCGAGTACTTTGAGTCGGTGTTCAGCGCCCAGTTGGGCGACGGCGGAGCTGGG
GACGGGGGTCCGGCTGATGTAGGGGGCGCGACGGCAGCACCAGGCGGCGGGGCCGGGGGCAGCCGGGAGCTGGAGATGCA
CACTATCAGCTCCAAGGTATTTGGGGACATTCTGGACTTCGCCTACACTTCCCGCATCGTGGTGCGCTTGGAGAGCTTTC
CCGAACTCATGACGGCCGCCAAGTTCCTGCTGATGAGGTCGGTTATCGAGATCTGCCAGGAAGTCATCAAACAGTCCAAC
GTACAGATCCTGGTACCCCCTGCCCGCGCCGATATAATGCTCTTTCGCCCCCCTGGGACCTCGGACTTGGGCTTCCCTTT
GGACATGACCAACGGGGCAGCCTTGGCAGCCAACAGCAATGGCATCGCAGGCAGCATGCAGCCAGAGGAGGAGGCAGCTC
GGGCGGCTGGTGCAGCCATTGCAGGCCAAGCCTCCTTGCCTGTGTTACCTGGGGTGGACCGCTTGCCCATGGTGGCTGGA
CCCCTATCCCCCCAACTGCTGACTTCCCCATTCCCCAATGTGGCATCCAGTGCCCCTCCCCTGACTGGCAAGCGAGGCCG
GGGCCGCCCAAGGAAGGCCAACCTGCTGGACTCAATGTTTGGGTCCCCAGGGGGCCTGAGGGAGGCAGGCATCCTTCCAT
GCGGTCTGTGTGGTAAGGTGTTCACTGATGCCAACCGGCTCCGGCAGCACGAGGCCCAGCACGGTGTCACCAGCCTCCAG
CTGGGCTACATCGACCTTCCTCCTCCAAGGCTGGGTGAGAATGGGCTACCCATCTCTGAAGACCCCGACGGCCCCCGAAA
GAGGAGCCGGACCAGGAAGCAGGTGGCTTGTGAGATCTGCGGCAAGATCTTCCGTGATGTGTATCATCTCAACCGGCACA
AGCTGTCCCACTCTGGGGAGAAGCCCTACTCCTGCCCTGTGTGTGGGCTGCGGTTCAAGAGAAAAGACCGCATGTCCTAC
CATGTGCGGTCCCATGATGGGTCCGTGGGCAAGCCTTACATCTGCCAGAGCTGTGGGAAAGGCTTCTCCAGGCCTGATCA
TTTGAACGGACATATCAAGCAGGTGCACACTTCTGAGCGGCCTCACAAGTGTCAGACCTGCAATGCTTCTTTTGCCACCC
GAGACCGTCTGCGCTCCCACTTGGCCTGTCATGAAGACAAGGTGCCCTGCCAGGTGTGTGGGAAGTACTTGCGGGCAGCG
TACATGGCAGACCACCTGAAGAAGCACAGCGAGGGGCCCAGCAACTTCTGCAGTATCTGTAACCGAGGTTTCTCCTCTGC
CTCCTACTTAAAGGTCCATGTTAAAACCCACCACGGTGTTCCCCTTCCCCAGGTCTCCAGGCACCAGGAGCCCATCCTGA
ATGGGGGAGCAGCGTTCCACTGCGCCAGGACCTATGGCAACAAAGAAGGCCAGAAATGCTCACATCAGGATCCGATTGAG
AGCTCTGACTCTTATGGTGACCTCTCAGATGCCAGCGACCTGAAGACGCCGGAGAAGCAGAGTGCCAATGGCTCTTTCTC
CTGCGACATGGCAGTCCCCAAAAACAAAATGGAGTCTGATGGGGAGAAGAAGTACCCATGCCCTGAATGTGGGAGCTTCT
TCCGCTCTAAGTCCTACTTGAACAAACACATCCAGAAGGTGCATGTCCGGGCTCTCGGGGGCCCCCTGGGGGACCTGGGC
CCTACCCTTGGCTCACCTTTCTCTCCTCAGCAGAACATGTCTCTCCTCGAGTCCTTTGGGTTTCAGATTGTTCAGTCGGC
ATTTGCGTCATCTTTAGTAGATCCTGAGGTTGACCAGCAGCCCATGGGGCCTGAAGGGAAATGA

>ENSSSCT00000010984.3|m.22565 ENSSSCT00000010984.3|g.22565  ORF ENSSSCT00000010984.3|g.22565 ENSSSCT00000010984.3|m.22565 type:complete len:536 (+) ENSSSCT00000010984.3:1-1608(+) [Sus_scrofa]
ATGCACACCATCAGCTCCAAGGTGTTCGGGGACATCCTGGACTTCGCCTACACTTCCCGCATTGTGGTTCGCCTGGAGAG
CTTCCCCGAGCTTATGACGGCTGCCAAGTTTCTGCTGATGAGGTCCGTCATTGAGATTTGCCAGGAAGTCATCAAACAGT
CCAATGTGCAGATCCTGGTGCCCCCTGCCCGGGCCGACATCATGCTCTTTCGTCCCCCTGGGACCTCGGACTTAGGCTTC
CCTTTGGACATGACCAATGGAGCAGCCTTGGCAGCCAACAGCAATGGCATCGCAGGCAGCATGCAGCCCGAGGAGGAGGC
GGCTAGGGCAGCTGGTGCAGCCATTGCGAGCCAAGCCTCCCTGCCTGTGTTACCTGGTGTGGACCGCTTGCCCATGGTGG
CTGGACCCTTGTCTCCCCAACTGCTGACTTCCCCGTTCCCCAATGTGGCATCCAGTGCCCCTCCCCTGACTGGCAAGCGA
GGCCGGGGCCGCCCAAGGAAGGCCAACCTTCTGGACTCAATGTTCGGGTCCCCAGGGGGCCTGAGGGAAGCAGGCATCCT
TCCCTGTGGCCTGTGTGGGAAGGTGTTCACTGATGCCAATCGGCTCCGGCAGCACGAGGCCCAGCATGGTGTCACCAGCC
TCCAGCTGGGCTACATCGACCTTCCTCCTCCAAGGCTGGGCGAGAATGGGCTACCCATCTCAGAGGACCCCGACGGCCCC
CGAAAGAGGAGCCGGACCAGGAAGCAGGTGGCCTGTGAGATCTGCGGCAAGATCTTCCGAGACGTGTACCATCTCAATCG
GCACAAGCTTTCCCACTCGGGGGAGAAGCCCTATTCCTGCCCCGTGTGTGGGCTGAGGTTCAAGAGAAAAGATCGCATGT
CCTACCATGTGCGGTCCCACGATGGGTCCGTGGGCAAGCCCTACATCTGCCAGAGCTGTGGGAAAGGCTTCTCCAGGCCC
GATCACTTGAATGGACATATCAAGCAGGTGCACACTTCTGAGCGGCCTCACAAGTGTCAGACCTGCAATGCTTCTTTTGC
CACCCGAGACCGTCTGCGCTCCCACCTGGCCTGTCATGAAGACAAGGTGCCCTGCCAGGTGTGCGGGAAGTACTTGAGGG
CGGCGTACATGGCAGACCACCTGAAGAAGCACAGTGAGGGGCCCAGCAACTTCTGCAGCATCTGTAACCGAGAAGGCCAG
AAATGCTCACATCAGGATCCGATTGAGAGCTCCGACTCCTACGGCGACCTCTCAGATGCCAGCGACCTGAAGACCCCTGA
GAAACAGAGCACCAATGGCTCTTTCTGCGACATGGCGGTCCCTAAAAACAAGCTGGAGTCCGATGGGGAGAAGAAGTACC
CCTGCCCTGAGTGTGGGAGCTTCTTCCGCTCCAAGTCCTACTTGAACAAACACATCCAGAAGGTGCACGTCCGGGCCCTT
GGGGGCCCCCTGGGGGACCTGGGCCCCACCCTTGGCTCGCCCTTCTCTCCCCAGCAGAACATGTCTCTCCTTGAGTCCTT
TGGGTTTCAGATCGTTCAATCAGCGTTTGCATCATCTCTGGTAGATCCCGAGGTTGACCAGCAGCCCATGGGGCCTGAGG
GCAAGTGA

>ENSTTRT00000010276.1|m.14069 ENSTTRT00000010276.1|g.14069  ORF ENSTTRT00000010276.1|g.14069 ENSTTRT00000010276.1|m.14069 type:complete len:688 (+) ENSTTRT00000010276.1:1-2064(+) [Tursiops_truncatus]
ATGGAGCGAGTGAACGACGCTTCCTGCGGCCCGTCGGGCTGCTACACCTACCATGTGAGCAGACATAGCACGGAGATGCT
GCACAACCTGAACCAGCAGCGCAAAAACGGCGGGCGCTTCTGCGACGTGCTCTTGCGGGTGGGCGACGAGAGCTTCCCAG
CGCACCGCGCGGTCCTGGCTGCCTGCAGCGAGTACTTTGAGTCGGTGTTCAGCGCCCAGTTGGGCGACGGCGGAGCTGCG
GACGGGGGTCCCGCTGACGTGGGGGGCGCAGCGGCGGCCCCGGGCGGCGGGGCTGGGGGCAGCCGGGAGCTGGAGATGCA
CACCATCAGCTCCAAGGTGTTCGGGGACATCCTGGACTTCGCCTACACTTCCCGCATTGTGGTTCGCCTGGAGAGCTTCC
CCGAGCTTATGACGGCCGCCAAGTTTCTGCTGATGAGGTCGGTCATTGAGATCTGCCAGGAAGTCATCAAACAGTCCAAT
GTGCAGATCCTGGTGCCCCCTGCCCGGGCTGACATCATGCTGTTTCGTCCCCCTGGGACCTCGGACTTGGGTTTCCCTTT
GGACATGACCAATGGGGCAGCCTTGGCAGCCAACAGCAATGGCATCGCAGGCAGCATGCAGCCTGAGGAGGAGGCAGCTC
GGGCGGCTGGTGCAGCCATTGCGAGCCAAGCCTCCCTGCCTGTGTTACCTGGGGTGGACCGCTTGCCCATGGTGGCCGGA
CCCCTGTCCCCCCAACTGCTGACTTCCCCATTCCCCAATGTGGCATCCAGTGCCCCTCCCCTGACTGGCAAGCGAGGCCG
GGGCCGCCCAAGGAAGGCCAACCTGCTGGACTCAATGTTCGGGTCCCCAGGGGGCCTGAGGGAGGCAGGCATCCTTCCAT
GTGGCCTGTGTGGGAAGGTGTTCACTGATGCCAACCGGCTCCGGCAGCACGAGGCCCAGCATGGTGTCACCAGCCTCCAG
CTGGGCTACATCGACCTTCCTCCTCCGAGGCTGGGTGAGAATGGGCTACCCATCTCTGAGGACCCCGACGGCCCCCGAAA
GAGGAGCCGGACCAGGAAGCAGGTGGCCTGCGAGATCTGCGGCAAGATCTTTCGTGATGTGTACCATCTCAATCGGCACA
AGCTGTCCCACTCGGGGGAGAAGCCCTATTCCTGCCCCGTGTGTGGGCTGCGGTTCAAGAGGAAAGATCGCATGTCCTAC
CACGTGCGGTCCCACGATGGGTCCGTGGGCAAGCCCTACATCTGCCAGAGCTGTGGGAAAGGCTTCTCCAGGCCTGATCA
CTTGAACGGACATATCAAGCAGGTGCACACTTCTGAGCGGCCTCACAAGTGTCAGACCTGCAATGCTTCTTTTGCCACCC
GAGACCGTCTGCGCTCCCACCTGGCCTGTCACGAAGACAAGGTGCCCTGCCAGGTATGCGGGAAGTACTTGAGGGCAGCG
TACATGGCAGACCACCTGAAGAAGCACAGCGAGGGGCCCAGCAACTTCTGCAGTATCTGTAACCGAGGTTTCTCCTCTGC
CTCCTACTTAAAGGTCCATGTTAAAACCCACCACGGTGTTCCCCTTCCCCAGGTCTCCAGGCACCAGGAGCCCATCCCGA
ATGGGGGAGCAGCGTTCCACTGCGCCAGGACCTATGGCAACAAAGAAGGCCAGAAATGCTCACATCAGGATCCGATTGAG
AGCTCCGACTCTTACGGTGACCTCTCGGATGCCAGCGACCTGAAGACGCCCGAGAAACAGAGCACCAATGGATCCTTCTC
CTGTGACATGGCGGTCCCCAAAAACAAAATGGAGTCTGACGGGGAGAAGAAGTACCCCTGCCCCGAGTGCGGGAGCTTCT
TCCGCTCCAAGTCCTACTTGAACAAACACATCCAGAAGGTGCATGTCCGGGCCCTCGGGGGCCCTCTGGGGGACCTGGGC
CCTGCCCTTGGCTCGCCTTTCTCTCCCCAGCAGAACATGTCTCTCCTTGAGTCCTTTGGGTTTCAGATTGTTCAGTCGGC
GTTTGCATCATCTCTGGTAGATCCTGAGGTCGACCAGCAGCCCATGGGGCCTGAGGGCAAGTGA

>PATZ1|ENSG00000100105 [cellage_279]
ATGGAGCGGGTGAACGACGCTTCGTGCGGCCCGTCTGGCTGCTACACATACCAGGTGAGCAGACACAGCACGGAGATGCT
GCACAACCTGAACCAGCAGCGCAAAAACGGCGGGCGCTTCTGCGACGTGCTCTTGCGGGTAGGCGACGAGAGCTTCCCAG
CGCACCGCGCCGTGCTGGCCGCCTGCAGCGAGTACTTTGAGTCGGTGTTCAGCGCCCAGTTGGGCGACGGCGGAGCTGCG
GACGGGGGTCCGGCTGATGTAGGGGGCGCGACGGCAGCACCAGGCGGCGGGGCCGGGGGCAGCCGGGAGCTGGAGATGCA
CACTATCAGCTCCAAGGTATTTGGGGACATTCTGGACTTCGCCTACACTTCCCGCATCGTGGTGCGCTTGGAGAGCTTTC
CCGAACTCATGACGGCCGCCAAGTTCCTGCTGATGAGGTCGGTTATCGAGATCTGCCAGGAAGTCATCAAACAGTCCAAC
GTACAGATCCTGGTACCCCCTGCCCGCGCCGATATAATGCTCTTTCGCCCCCCTGGGACCTCGGACTTGGGCTTCCCTTT
GGACATGACCAACGGGGCAGCCTTGGCAGCCAACAGCAATGGCATCGCCGGCAGCATGCAGCCAGAGGAGGAGGCAGCTC
GGGCGGCTGGTGCAGCCATTGCAGGCCAAGCCTCTTTGCCTGTGTTACCTGGGGTGGACCGCTTGCCCATGGTGGCTGGA
CCCCTATCCCCCCAACTGCTGACTTCCCCATTCCCCAGTGTGGCATCCAGTGCCCCTCCCCTGACTGGCAAGCGAGGCCG
GGGCCGCCCAAGGAAGGCCAACCTGCTGGACTCAATGTTTGGGTCCCCAGGGGGCCTGAGGGAGGCAGGCATCCTTCCAT
GCGGTCTATGTGGTAAGGTGTTCACTGATGCCAACCGGCTCCGGCAGCACGAGGCCCAGCACGGTGTCACCAGCCTCCAG
CTGGGCTACATCGACCTTCCTCCTCCGAGGCTGGGTGAGAATGGGCTACCCATCTCTGAAGACCCCGACGGCCCCCGAAA
GAGGAGCCGGACCAGGAAGCAGGTGGCTTGTGAGATCTGCGGCAAGATCTTCCGTGATGTGTATCATCTTAACCGGCACA
AGCTGTCCCACTCTGGGGAGAAGCCCTACTCCTGCCCTGTGTGTGGGTTGCGGTTCAAGAGAAAAGACCGCATGTCCTAC
CATGTGCGGTCCCATGATGGGTCCGTGGGCAAGCCTTACATCTGCCAGAGCTGTGGGAAAGGCTTCTCCAGGCCTGATCA
CTTGAACGGACATATCAAGCAGGTGCACACTTCTGAGCGGCCTCACAAGTGTCAGGTGTGGGTTGGGAGCAGCAGCGGCC
TGCCGCCCCTGGAACCTCTTCCTAGCGACCTGCCATCATGGGACTTTGCCCAGCCTGCTTTGTGGAGGTCGTCCCATTCG
GTTCCTGACACCGCCTTTTCCCTTTCTCTAAAAAAATCATTCCCAGCCCTTGAAAACCTGGGCCCAGCACACTCCAGCAA
CACTCTCTTCTGCCCAGCCCCGCCGGGATATCTGAGGCAGGGCTGGACCACCCCAGAGGGCAGCAGGGCCTTTACCCAGT
GGCCTGTTGGCTAG
