# Supplementary material for: A multidimensional systems biology analysis of cellular senescence in aging and disease
Source: Genome Biol. 2020 Apr 7;21:91. doi: 10.1186/s13059-020-01990-9 (PMC7333371; doi:10.1186/s13059-020-01990-9)
Supplement: Supplementary file 3 — 271 CellAge orthogroups. Directory containing FASTA files of CellAge orthogroups. [file 13059_2020_1990_MOESM3_ESM.zip › SI Cellage_Orthologous-Groups/ENSG00000153487.fa]

>bmy_03973 [Balaena_mysticetus]
ATGTTGAGCCCTGCCAACGGGGAGCAGATCCACCTGGTGAACTATGTGGAGGACTACCTGGACTCCATCGAGTCTCTGCC
TTTCGATCTGCAGAGAAACGTCTCTCTGATGCGGGAGATCGACGCGAAATACCAAGAAATCCTGCAGGAGCTGGATGAAT
ATTACGAGAAGTTCAAGCGGGAGACGGACGGCGCCCAGAGGAGAAGGGTGCTGCCCTGCATTCAGAGGGCGCTGATTCGG
AGCCAGGAGCTGGGCGACGAGAAGATCCAGATCGTGAGTCAGATGGTGGAGCTGGTGGAGAACCGGGCCAGGCAGGTGGA
CAGTCACGTGGAACTCTTTGAGGCACATCAAGAGGTCAGTGACACCACTGGCCACAGCAAAGCTGGCCAGGATAAGTCAA
AAACTGAGACAGTCGCGCAGGCAGAAAAGCCTAACAGCAAGCGGTCCCGGCGACAGCGCAACAACGAGAATCGGGAAAAC
GCAGCTAATAATCACGACCATGATGACATCACCTCCGGAACGCCTAAGGAGAAGAAGGCGAAGGCCTCCAAGAAGAAGAA
ACGCTCCAAGGCCAAAGCCGAGAGGGAGGCATCCCCTGCGGACCTTCCCATTGACCCGAACGAGCCCACGTACTGTCTGT
GCAATCAGGTCTCCTATGGAGAGATGATCGGCTGTGACAATGACGAGTGCCCCATCGAGTGGTTCCACTTCTCCTGCGTG
GGGCTGAACCATAAACCCAAGGGCAAGTGGTACTGCCCCAAATGTCGAGGGGAGAACGAGAAGACCATGGACAAGGCCTT
GGAGAAGTCCAAAAAGGAGCGGGCCTACAACAGGTAG

>lcl|AC_000169.1_cds_NP_001071382.1_23455|m.26535 lcl|AC_000169.1_cds_NP_001071382.1_23455|g.26535  ORF lcl|AC_000169.1_cds_NP_001071382.1_23455|g.26535 lcl|AC_000169.1_cds_NP_001071382.1_23455|m.26535 type:5prime_partial len:234 (+) lcl|AC_000169.1_cds_NP_001071382.1_23455:1-702(+) [Bos_taurus]
GAGATCCTGAAGGAACTGGACGAGTACTACGAGAGGTTCAAGCGGGAGGCGGACGGCGCCCAGAAGCGGAGAGCCCTGCA
CTGCATCCAGCGCGCGCTGATCCGCAGCCAGGAGCTGGGCGACGAGAAGATCCAGCTTGTGAGTCAGATGGTGGAGTTGG
TGGAGAACCGGGCCCGGCAGGTGGACAGCCACGTGGAGCTGCTGGAGGCCCAGCAGGAGGCCGCTGACGCCACGGGCCAC
AGCAAAGCCGGCCAGGACAAGTCCAAAAACGAGGCGATCGCCCAGGCGGAGAAGCCCAACAACAAGAGGTCCCGGCGGCA
GCGCAACAACGAGAACCGGGAGAACGCCGCCAATAATCACGACCACGATGACGTCACCTCGGGCACGCCCAAGGAGAAGA
AGGCCAAGGCCTCCAAGAAGAAGAAGCGCTCCAAGGCCAAAGCGGAGAGGGAGGCGTCCCCCGCGGACCTGCCCATCGAC
CCGAACGAGCCCACGTACTGTCTGTGCAACCAGGTCTCCTACGGGGAGATGATTGGCTGCGACAACGACGAGTGCCCCAT
CGAGTGGTTCCACTTCTCCTGCGTGGGGCTGAGCCACAAGCCCAAGGGCAAGTGGTACTGCCCCAAGTGCCGGGGCGAGA
GCGAGAAGACCATGGACAAGGCCCTGGAGAAGTCCAAACGGGAGCGGGCCTACAACAGGTAG

>ENSCAFT00000012736.1|m.3120 ENSCAFT00000012736.1|g.3120  ORF ENSCAFT00000012736.1|g.3120 ENSCAFT00000012736.1|m.3120 type:complete len:280 (+) ENSCAFT00000012736.1:1-840(+) [Canis_familiaris]
ATGTTGAGCCCTGTCAATGGGGAGCAGATGCACCTGGTGAACTATGCGGAGGACTACCTGGACTCCATCGAGTCTCTGCC
TTTGGACCTGCAGAGAAACGTCTCCCTGATGCGGGAGATCGACACCAAATACCAAGAAATCCTGAAGGAACTGGATGAGT
ATTATGAGAAATTTAAACGTGAGACAGACAGTGTCCAGAAGAGGAGAGTGTTGCATTGCATTCAGAGGGCCCTGATTCGG
AGCCAGGAACTGGGTGACGGGAAGATCCAGATCGTGAGTCAGATGGTAGAGCTGGTGGAGAACCGGACCAGGCAGGTAGA
TAGTCATGTGGAGCTCTTTGAGGCACATCAGGAGGTCAATGACACCACTGGCCACAGCGGCAAAGCTGGCCAGGATAAGT
CCAAGAGTGAGACAATCACACAGGCAGAGAAGAGCAACAACAAGAGGTCCCGGCGACAGCGCAACAATGAGAATCGAGAG
AACGTGGCTAATAATCACGACCATGATGATTTCACCTCAGGAACACCTAAGGAGAAGAAAGCAAAAGCCTCCAAGAAGAA
GAAACGCTCCAAGGCCAAAGCCGAGCGGGAAGCGTCCCCCGCAGACCTTCCCATCGACCCAAATGAGCCAACATACTGTC
TGTGCAATCAGGTCTCCTATGGAGAAATGATCGGCTGTGACAATGATGAGTGCCCCATTGAGTGGTTCCATTTCTCCTGT
GTGGGGCTGAATCACAAACCAAAGGGCAAGTGGTACTGTCCCAAATGTCGAGGGGAGAATGAGAAGACCATGGACAAAGC
CCTGGAGAAATCCAAAAAGGAGCGGGCTTATAACAGGTAG

>ENSCHOT00000010027.1|m.21287 ENSCHOT00000010027.1|g.21287  ORF ENSCHOT00000010027.1|g.21287 ENSCHOT00000010027.1|m.21287 type:5prime_partial len:234 (+) ENSCHOT00000010027.1:1-702(+) [Choloepus_hoffmanni]
ATTCTAAAGGAATTGGATGAATATTATGAGAAATTTAAGCGTGAGACTGATGGTACACAGAAGAGGAGAGTTTTACATTG
CATTCAGAGAGCTCTGATTCGGAGCCAGGAACTGGGCGATGAAAAGATTCAGATTGTGAGTCAGATGGTAGAGCTAGTTG
AGAACCGAACCAGACAAGTGGACAGTCATGTAGAACTTTTTGAGGCACATCAAGAGATCAGTGACACTACTGGCATCAGT
GGCAAAATGAGCCAAGATAAGTCGAAGAATGAGACAATCACTCAAGCAGAAAAGCCCAATAATAAGAGATCTCGGCGACA
ACGCAACAATGAGAATCGAGAGAATGCATCTAATAATCATGATCACGATGACATCACCTCAGGAACACCGAAGGAGAAGA
AAGCAAAAACATCAAAGAAAAAGAAACGCTCTAAGGCCAAAGCAGAGAGGGAAGCATCCCCTGCAGATCTTCCCATTGAC
CCGAATGAACCAACGTACTGTCTGTGCAATCAGGTCTCCTATGGAGAAATGATAGGCTGTGACAATGATGAGTGCCCCAT
TGAGTGGTTTCATTTCTCTTGCGTGGGACTTAATCATAAACCAAAGGGCAAGTGGTACTGTCCCAAATGTAGAGGAGAAA
ATGTAAAAACAATGGACAAAGCACTGGAGAAATCCAAAAAAGAGAGAGCTTATAACAGGTAG

>ENSDNOT00000044919.1|m.7588 ENSDNOT00000044919.1|g.7588  ORF ENSDNOT00000044919.1|g.7588 ENSDNOT00000044919.1|m.7588 type:complete len:280 (+) ENSDNOT00000044919.1:1-840(+) [Dasypus_novemcinctus]
ATGTTGAGTCCTGCAAACGGGGAGCAAATTCACCTGGTGAACTATGTGGAGGATTATCTGGACTCCATCGAGTCTTTGCC
TTTCGATCTGCAGAGAAACGTCTCGTTGATGAGGGAAATAGACGCGAAATATCAAGAAATTCTAAAGGAATTGGATGAAT
ATTATGAGAAGTTTAAGCGTGAGACTGACAGTACACAGAAGAGGAGAGTTTTACATTGCATTCAGAGAGCCCTGATTCGG
AGCCAGGAACTGGGTGATGAAAAGATTCAGATTGTGAGTCAGATGGTAGAGCTTGTTGAGAACCGGACCAGACAAGTGGA
CAGTCATGTGGAACTTTTTGAGGCACATCAAGAGATCAATGACACTACTGGCAACAGTGGAAAAACCAGCCAAGATAAGT
CAAAGAATGAGACAATCACTCAAGCAGAAAAGCCCAATAATAAGAGATCCCGGCGACAACGCAACAATGAGAATCGAGAG
AATGCATCTAATAATCATGATCATGATGACATCAGCTCAGGAACACCGAAGGAAAAGAAAGCAAAGACATCAAAGAAAAA
GAAACGCTCTAAGGCCAAAGCAGAGAGGGAAGCATCCCCTGCAGATCTTCCCATTGACCCGAATGAACCAACGTACTGTC
TGTGTAATCAGGTCTCCTATGGAGAAATGATAGGCTGTGACAATGATGAATGCCCCATTGAGTGGTTTCATTTCTCTTGC
GTGGGACTTAATCATAAACCAAAGGGCAAGTGGTACTGTCCCAAATGTAGAGGGGAAAATGAAAAAACAATGGACAAAGC
ATTGGAGAAATCCAAAAAAGAGAGAGCTTATAATAGGTAG

>lcl|NW_004558719.1_cds_XP_004704360.1_8684|m.17350 lcl|NW_004558719.1_cds_XP_004704360.1_8684|g.17350  ORF lcl|NW_004558719.1_cds_XP_004704360.1_8684|g.17350 lcl|NW_004558719.1_cds_XP_004704360.1_8684|m.17350 type:complete len:280 (+) lcl|NW_004558719.1_cds_XP_004704360.1_8684:1-840(+) [Echinops_telfairi]
ATGTTGAGTCCTGCAAACGGGGAGCAAATTCACCTGGTGAACTATGTGGAGGATTATTTGGACTCCATCGAGTCTTTGCC
TTTCGATCTGCAGAGAAACGTCTCGTTGATGAGGGAAATAGACGCGAAATATCAAGAAATTCTAAAAGAATTGGATGAAT
ATTATGAGAGATTTAAGCATGAGACTGATGGTACCCAGAAGAGGAGAGTTCTGCATTGCATTCAGAGAGCCCTGATTCAG
AGCCAGGAACTGGGCGATGAAAAGATTCAGATTGTGAGTCAGATGGTAGAGCTGGTTGAGAACCGGACCAGACAAGTGGA
CAGTCATGTGGAACTCTTTGAGGCTCATCAAGAGGTCAACGACACCACGGGCAACAGTGGCAAAACCAGCCAAGATAAAT
CAAAGAATGAGACAATCACTCAAGCCGAAAAGCCCAACAATAAGCGATCCCGACGCCAGCGCAACAACGAGAACCGCGAG
AATGCGTCCAATAATCACGATCCCGATGACATCACCCCGGCAATGCCGAAAGAGAAGAAAGCAAAAACGTCAAAGAAGAA
GAAGCGCTCTAAGGCCAAAGCCGAGCGGGAAGCCTCTCCTGCAGACCTTCCCATCGACCCGAACGAGCCAACGTACTGTC
TGTGCAATCAGGTCTCCTATGGAGAGATGATCGGCTGTGACAATGACGAGTGCCCCATCGAGTGGTTCCATTTCTCGTGC
GTGGGACTTAACCATAAACCAAAGGGCAAGTGGTACTGCCCCAAGTGCAGAGGGGAAAATGAGAAAACCATGGACAAAGC
CCTGGAGAAATCCAAAAAAGAAAGAGCTTACAACAGGTAG

>ENSECAT00000003228.1|m.3588 ENSECAT00000003228.1|g.3588  ORF ENSECAT00000003228.1|g.3588 ENSECAT00000003228.1|m.3588 type:5prime_partial len:235 (+) ENSECAT00000003228.1:1-705(+) [Equus_caballus]
GAAATCCTGAAGGAGCTAGATGACTATTATGAGAAGTTTAAACGTGAGACGGATGGCACCCAGAAGAGGCGAGTGCTGCA
CTGCATTCAGAGAGCCCTGATTCGGAGCCAGGAGCTGGGCGACGAGAAGATCCAGATTGTCAGTCAGATGGTGGAGCTGG
TGGAGAACCGGACCAGGCAGGTGGACAGTCACGTGGAACTCTTTGAGGCGCATCAAGAGGTCAGTGACACCACCGGCCAC
AGTGGCAAAGCCGGCCAAGATAAGTCCAAGAACGAGACAATCACTCAGGCAGAAAAGCCCAATAACAAGAGGTCCCGGCG
ACAGCGCAACAACGAGAATCGAGAGAACGCAGCCAATAATCACGAGCACGATGACATCACCTCAGGAACACCTAAGGAGA
AGAAAGCAAAAGCGTCCAAGAAGAAGAAGCGCTCCAAGGCCAAAGCGGAGAGGGAAGCGTCCCCCACAGACCTTCCCATC
GACCCCAACGAGCCGACCTACTGCCTGTGCAATCAGGTCTCCTACGGGGAAATGATCGGCTGTGACAACGACGAGTGCCC
CATCGAGTGGTTCCACTTCTCCTGCGTGGGACTGAATCATAAACCAAAGGGCAAGTGGTACTGTCCCAAATGTCGAGGGG
AGAATGAGAAAACCATGGACAAAGCCCTGGAGAAGTCCAAAAAGGAGAGGGCTTACAACAGGTAG

>ENSHGLT00000002769.1|m.4250 ENSHGLT00000002769.1|g.4250  ORF ENSHGLT00000002769.1|g.4250 ENSHGLT00000002769.1|m.4250 type:complete len:280 (+) ENSHGLT00000002769.1:1-840(+) [Heterocephalus_glaber]
ATGTTGAGTCCTGCCAACGGCGAGCAGGTCCACCTGGTGAACTATGTGGAGGACTACCTGGACTCCATCGAGTCCCTGCC
CTTCGACCTGCAGAGGAACGTCTCGCTGATGCGGGAGATCGACGCGAAATACCAAGAGGTCCTGAAGGAGCTGGATGAGT
ACTATGAGAAGTTCAAGCGGGAGACAGACGGCGCCCAGAAGCGGCGGCTGCTGCACTGCATCCAGCGAGCCCTGATCCGG
AGCCAGGAGCTGGGCGACGAGAAGATCCAGATCGTGAGTCAGATGGTGGAGCTGGTGGAGAACCGGACCAGGCAGGTGGA
CAGCCACATGGAGCTCTTTGAGGCCCACCAGGAGCTCGGCGACACCCCGGGCAGCATCGGCAAGGCCAGCCAAGAGAAGT
CGAAGAACGAGACAATCAGTTCGGCGGAAAAGCCGAACAACAAGCGGTCACGGCGGCAGCGAAACAATGAGAATCGCGAG
AACGCCTCTAATAATCACGATCACGATGACATCAGCTCAGGAACACCAAAGGAGAAGAAGGCGAAAACCTCCAAGAAGAA
AAAACGTTCCAAAGCCAAAGCGGAGAGGGAAGCGTCCCCCGCAGACCTCCCCATCGACCCCAACGAGCCGACGTACTGTC
TGTGCAACCAGGTCTCCTACGGGGAGATGATCGGCTGCGACAACGACGAGTGCCCCATTGAGTGGTTCCACTTCTCGTGC
GTCGGCCTCAACCATAAACCAAAGGGCAAGTGGTACTGTCCCAAGTGCCGGGGGGAGAACGAGAAAACGATGGACAAAGC
CTTGGAGAAGTCCAAAAAAGAGCGGGCTTACAACAGGTAG

>ENSLAFT00000025593.1|m.11312 ENSLAFT00000025593.1|g.11312  ORF ENSLAFT00000025593.1|g.11312 ENSLAFT00000025593.1|m.11312 type:3prime_partial len:280 (+) ENSLAFT00000025593.1:1-837(+) [Loxodonta_africana]
ATGTTGAGTCCTGCAAACGGGGAGCAGATCCACCTGGTGAACTATGTGGAGGATTATCTGGACTCCATCGAGTCTTTGCC
TTTCGACCTGCAGAGAAACGTCTCGCTGATGAGGGAGATAGACGCGAAATACCAAGAAATCCTAAAGGAATTGGATGACT
ATTATGAGAGATTCAAGCGCGAGACCGACGGTACGCAGAAGAGGAGAGTTTTACACTGCATACAGAGAGCCCTGATTCGG
AGCCAGGAGCTGGGCGATGAAAAGATTCAGATTGTCAGTCAGATGGTAGAGCTGGTTGAGAACCGGACAAGGCAAGTGGA
CAGTCACGTGGAACTCTTTGAGGCACATCAAGAGATCAGCGACACTACCGGCAACAGTGGCAAAGCCAGCCAAGATAAAT
CAAAGAACGAGACAATCACGCAAGCAGAAAAGCCCAACAATAAGCGGTCCCGACGGCAGCGCAACAATGAGAACCGAGAG
AATGCGTCCAATAATCATGACCATGATGACATCACTTCGGGAACACCAAAGGAGAAGAAAGCAAAAACGTCGAAGAAAAA
GAAACGCTCCAAGGCCAAGGCAGAGAGGGAAGCATCACCTGCGGACCTTCCCATCGACCCGAACGAACCGACGTACTGTC
TGTGCAATCAGGTCTCCTATGGAGAAATGATCGGCTGTGACAATGACGAGTGCCCCATCGAGTGGTTTCATTTCTCGTGC
GTGGGACTGAACCATAAACCAAAGGGCAAGTGGTACTGTCCCAAATGCAGAGGGGAAAATGAGAAGACAATGGACAAGGC
ACTGGAGAAATCCAAAAAAGAGAGAGCTTATAACAGG

>ENSMICT00000052643.1|m.46910 ENSMICT00000052643.1|g.46910  ORF ENSMICT00000052643.1|g.46910 ENSMICT00000052643.1|m.46910 type:complete len:244 (+) ENSMICT00000052643.1:1-732(+) [Microcebus_murinus]
ATGCGGGAGATCGACGCGAAATACCAAGAAATCCTGAAGGAGCTGGATGACTATTACGAGAAGTTTAAAAGGGAGACGGA
CGGCACGCAGAAGAGGCGGATGTTACACTGCATTCAGAGAGCCCTGATCCGGAGCCAGGAGCTGGGAGATGAGAAGATCC
AGATCGTGAGCCAGATGGTGGAACTGGTTGAGAACCGGGCCAGACAGGTGGACAGTCACGTGGAACTCTTCGAGGCGCAT
CAGGAGGTGGGCGATGCTACAGGCAATAGCGGCAAAGCCGGCCAAGACAAGTCGAAGAATGAGACAATCACGCAGGCAGA
AAAGCCAAATAACAAGAGATCCCGGCGACAGCGCAACAACGAGAATCGAGAGAATGCATCTAATAATCATGACCACGACG
ACATCACCTCAGGAACGCCCAAGGAGAAGAAAGCAAAAACCTCAAAGAAAAAGAAACGCTCCAAGGCCAAAGCAGAGAGG
GAAGCATCCCCTGCAGATCTGCCCATCGACCCCAACGAGCCGACGTACTGTCTGTGCAATCAGGTCTCCTATGGAGAGAT
GATCGGCTGTGACAACGACGAGTGCCCCATTGAGTGGTTCCACTTCTCATGCGTGGGCCTCAACCATAAACCAAAGGGCA
AGTGGTACTGTCCCAAATGTCGAGGGGAAAGCGAGAAAACAATGGACAAAGCACTGGAGAAATCCAAAAAAGAGAGGGCT
TATAACAGGTAG

>ENSMODT00000005692.3|m.2215 ENSMODT00000005692.3|g.2215  ORF ENSMODT00000005692.3|g.2215 ENSMODT00000005692.3|m.2215 type:complete len:280 (+) ENSMODT00000005692.3:1-840(+) [Monodelphis_domestica]
ATGTTGAGTCCTGCAAACGGGGAGCAGATTCACCTGGTGAACTATGTGGAGGATTATCTGGACTCCATCGAGTCCCTGCC
TTTCGATCTGCAGAGAAACGTCTCCTTGATGAGGGAAATAGACGCGAAATACCAAGAAATCTTAAAGGAATTGGATGAAT
ATTATGAGAAGTTCAAACGAGAGACCGACTCAGTACAGAAGAGGAGAGTTTTACACTGCATTCAAAGATCATTAATACGG
AGCCAGGAACTCGGAGATGAAAAGATCCAGATTGTTAGCCAAATGGTGGAACTAGTTGAGAATCGGACCAGGCAAGTGGA
CAGTCATGTGGAACTTTTTGAGACTTGTCAAGAGGCTAATGATACCACTGGCAATAGTGGCAAAACTAGCCAGGATAAGT
CTAAGAATGAGACAATCACTCAAGCTGAAAAGCCCAATAATAAACGATCCAGGCGGCAACGCAATAACGAGAACCGGGAG
AATGCATCTAATAATCACGATCATGATGATATCACCTCAGGAACTCCAAAGGAGAAAAAAGCTAAAACTTCAAAGAAAAA
GAAGAGATCCAAGGCCAAAGCAGAGAGGGAGGCCTCCCCTGCAGACCTTCCCATTGATCCAAATGAACCAACATACTGCT
TATGTAATCAAGTCTCCTATGGAGAAATGATAGGTTGTGATAATGATGAATGCCCAATTGAGTGGTTTCATTTCTCGTGT
GTAGGACTTAATCATAAACCAAAGGGCAAATGGTACTGCCCCAAATGTAGAGGGGAAAATGAGAAAACAATGGACAAAGC
ACTGGAGAAATCCAAAAAAGAAAGAGCTTATAACAGGTAG

>ENSMUST00000054399.5|m.20213 ENSMUST00000054399.5|g.20213  ORF ENSMUST00000054399.5|g.20213 ENSMUST00000054399.5|m.20213 type:complete len:280 (+) ENSMUST00000054399.5:1-840(+) [Mus_musculus]
ATGTTGAGTCCTGCCAACGGGGAGCAGATCCACCTGGTGAACTATGTGGAGGATTACCTGGACTCAATCGAGTCACTGCC
TTTCGACCTGCAGAGGAACGTCTCGCTGATGCGGGAGATCGACGCCAAATACCAAGAGATCCTGAAGGAGCTGGACGACT
ACTATGAGAAGTTCAAACGGGAGACAGACGGCACCCAGAAGCGCCGGGTACTGCACTGCATCCAGAGGGCCCTGATCCGC
AGCCAGGAGCTAGGCGATGAGAAGATCCAGATCGTGAGTCAGATGGTGGAGCTGGTGGAGAACCGCAGCAGACAGGTGGA
CAGTCACGTGGAGCTCTTCGAAGCACACCAGGACATCAGTGACGGCACTGGTGGCAGCGGCAAGGCGGGCCAGGACAAGT
CGAAGAGTGAGGCCATCACACAGGCAGATAAGCCGAATAACAAGCGGTCCAGGAGGCAGCGAAACAATGAGAATCGAGAG
AACGCGTCGAATAATCACGACCATGATGACATCACCTCAGGAACGCCCAAGGAGAAGAAAGCAAAAACCTCAAAGAAGAA
GAAACGCTCCAAGGCCAAAGCAGAGAGGGAAGCGTCTCCTGCCGACCTTCCCATCGACCCCAACGAGCCCACGTACTGTC
TGTGCAACCAGGTCTCCTACGGGGAGATGATCGGCTGTGACAACGACGAATGCCCCATCGAGTGGTTCCACTTCTCCTGC
GTGGGGCTCAACCATAAACCAAAGGGCAAGTGGTACTGCCCCAAGTGCCGTGGGGAGAGCGAGAAGACCATGGACAAAGC
CCTGGAGAAGTCCAAGAAAGAGAGGGCTTACAACAGGTAG

>ENSMLUT00000029752.1|m.28546 ENSMLUT00000029752.1|g.28546  ORF ENSMLUT00000029752.1|g.28546 ENSMLUT00000029752.1|m.28546 type:5prime_partial len:238 (+) ENSMLUT00000029752.1:1-714(+) [Myotis_lucifugus]
CGCCTGGGAGCGTATCTGCACGCCCACCCAGTGCCTGAGTCCTGCCAACGGGAGCAGATCCACCTGGTGAACTATGTGGA
GGGCTACCTGGACTCCATCGGGTCTCTGCCTTTCGATTTGCAGAGAAACGTATTTCTGGTGCGGGAGATTGATGCGAAAT
ACCAAGAAATCCTGAAGGAACTAGATGAGTATTATGAGAAGTTTAAACAGGAGACGGAGAGCAACCAGAATAGTACAGTG
TTGCACTGCATTCAGAGAGCCCTGATCTGGAGCCAGGACCTGGGAGACGAGAAGATCCAGATTGAGAGTCAGATGGTGGA
GTTGGTGGAGAACAGGGAACTCCAAGAGGTCAATGACACCACTGGCCACAGTGGCAAAGCCGGCCAGGATAAGTCCAAGA
ATGAGACAATCACACAGGCAGAAAAGCCCAATAACAAGAGGTCTCTGAGACAGTGCAACAATGAAAATTGGGAGAATGCA
GCCAATAATCAGGACCATGATGACATCACCTCAGGAACGCCTAAGGAGAAGAAAGCAAACCAAAGCAGAGAGGGAAGCAT
CCCCTGCAGACTTTCCCATCAACCTGAACGAGCCCACTGTCTGTGCAATCCGGTCTTCTATGGAGAAATGATCAGCTGTG
ACAATGACGAGTGCCCCATCGAGTGGTTCCACTTCTCCGGTGTAGGACTGAATCATAAACCTAAGGGCAAGTGA

>lcl|NW_004438471.1_cds_XP_004273650.1_12932|m.22632 lcl|NW_004438471.1_cds_XP_004273650.1_12932|g.22632  ORF lcl|NW_004438471.1_cds_XP_004273650.1_12932|g.22632 lcl|NW_004438471.1_cds_XP_004273650.1_12932|m.22632 type:complete len:279 (+) lcl|NW_004438471.1_cds_XP_004273650.1_12932:1-837(+) [Orcinus_orca]
ATGTTGAGCCCTGCCAACGGGGAGCAGATCCACCTGGTGAACTATGTGGAGGACTACCTGGACTCCATCGAGTCTCTGCC
TTTCGATCTGCAGAGAAACGTCTCTCTGATGCGGGAGATCGACGCGAAATACCAAGAAATCCTAAAGGAACTGGATGAGT
ATTACGAGAAGTTCAAGCGGGAGACGGACGGCACCCAGAGGAGGAGAGTGCTGCACTGCATTCAGAGGGCCCTGATTCGG
AGCCAGGAGCTGGGCGACGAGAAGATCCAGATCGTGAGTCAGATGGTGGAGCTGGTGGAGAACCGGGCCAGGCAGGTGGA
CAGTCACGTGGAACTCTTTGAAGCACATCAAGAGGTCAGTGACACCACTGGCCACAGCAAAGCTGGCCAGGATAAGTCAA
AAACTGAGACAGTCGCGCAGGCAGAAAAGCCTAACAGCAAGCGGTCCCGGCGACAGCGCAACAACGAGAATCGGGAAAAC
GCAGCTAATAATCACGACCATGATGACATCACCTCCGGAACGCCTAAGGAGAAGAAGGCGAAGGCCTCCAAGAAGAAGAA
ACGCTCCAAGGCCAAAGCCGAGAGGGAAGCATCCCCTGCAGACCTTCCCATTGATCCGAACGAGCCCACGTACTGTCTGT
GCAATCAGGTCTCCTATGGAGAGATGATCGGCTGTGACAATGACGAGTGCCCCATCGAGTGGTTCCACTTCTCCTGCGTG
GGGCTGAACCATAAACCCAAGGGCAAGTGGTACTGCCCCAAATGTCGAGGGGAGAACGAGAAGACCATGGACAAGGCCCT
GGAGAAGTCCAAAAAGGAGCGGGCCTACAACAGGTAG

>ENSOANT00000024609.3|m.13676 ENSOANT00000024609.3|g.13676  ORF ENSOANT00000024609.3|g.13676 ENSOANT00000024609.3|m.13676 type:complete len:301 (+) ENSOANT00000024609.3:1-903(+) [Ornithorhynchus_anatinus]
ATGTTGAGTCCCGCGAACGGGGAGCAGCTTCACCTGGTCAACTATGTGGAGGATTATCTGGACTCCATCGAGTCCCTGCC
TTTCGACCTGCAGAGGAACGTCTCCCTGATGAGGGAGATCGACGCCAAATACCAAGATATCCTGAAAGAGCTGGATGACT
ACTACGAGAAGTTCAAACGCGAGACCGACCCGGGCCAGAAGCGGAGAGTCCTCCACTGCATCCAGAGAGCGCTGATCCGG
AGCCAGGAACTGGGCGACGAGAAAATCCAGATCGTCAGTCAGATGGTGGAGCTGGTGGAGAACCGGACCCGGCAAGTGGA
CAGCCACGTGGAGCTCTTCGAGACCCGCCAGGAGGCCAACGATCCGACGGGCAACGGCGGCAAGGCTGGGCCGGAGAAGG
CCAAGAACGAGACGATGGGCCAGGCGGAAAAGCCGAACAACAAGCGGTCCAGGCGGCAGCGCAACAACGAGAACCGGGAG
AACGCCTCCAACAACCACGACCACGACGACCTCACCTCGGGGACGCCCAAGGAGAAGAAGGCGAAGACGTCCAAGAAGAA
GAAGAGGTCCAAGGCCAAGGCGGAGAGGGAGCCCTCCCCGGCCGACCTCCCCATCGACCCCAACGAGCCCACCTACTGCC
TGTGCAACCAGGTCTCCTACGGAGAAATGATCGGCTGCGACAACGACGAGTGCCCCATCGAATGGTTCCATTTCTCGTGC
GTGGGACTCAACCACAAACCCAAGGGCAAATGGTACTGTCCGAAATGCCGGGGGGAGAACGAGAAGACGATGGACAAGGC
CTTGGAAAAGTCCAAAAAAGAGCGGGCGTACAATAGGAGGAGATGGTTTTTCCTTTCCGGAAATTTGAAAAACAGTTTCG
CTCGCCAGGCGTATCTGAATTAA

>ENSOCUT00000010411.3|m.37604 ENSOCUT00000010411.3|g.37604  ORF ENSOCUT00000010411.3|g.37604 ENSOCUT00000010411.3|m.37604 type:complete len:257 (+) ENSOCUT00000010411.3:1-771(+) [Oryctolagus_cuniculus]
ATGACACTGCCTGCAACTTGTAACGAGATCCTGAAGGAGCTGGATGACTACTACGAGAAGTTCAAGCGCGAGGCGGATGG
CACCCAGAAGAGGCGCGTGCTGCACTGCATCCAGAGAGCCCTGATCCGCAGCCAGGAGCTGGGCGACGAGAAGATCCAGA
TTGTGAGCCAGATGGTGGAGCTGGTGGAGAACCGCAGCAGGCAGGTGGACAGTCATGTGGCCCTGCTCGAGGCCCACCAG
GACGCCGGCGACGCGGCCGGCAGCAGCGGCAAAGCCGGCCAGGAGAAGTCCAAGAGCGAGACAGTCACGCAGGCGGAGAA
GCCGAACAACAAGCGGTCCCGGCGGCAGCGCAACAACGAGAACCGGGAGAACGCTTCCAACAACCACGACCACGACGACA
TCGCCGCGGGAACACCCAAGGAGAAGAAGGCGAAGACCTCCAAGAAGAAGAAGCGCTCCAAGGCCAAAGCAGAGCGGGAC
GCGTCCCCCGCCGACCTCCCCATCGACCCGAACGAGCCCACGTACTGCCTGTGCAACCAGGTCTCCTATGGAGAGATGAT
CGGCTGCGACAACGACGAGTGCCCCATCGAGTGGTTCCACTTCTCGTGCGTGGGGCTCAACCATAAACCCAAGGGCAAGT
GGTACTGTCCCAAGTGTCGGGGGGAGAACGAGAAGACCATGGACAAGGCGCTGGAGAAGTCCAAAAAAGAGAGGGCCTAC
AACAGGCCCTGGCTCCACACCTGGGGGTCACCTGGAGCCCTCCCTGGCTAA

>ENSPPYT00000006523.2|m.4865 ENSPPYT00000006523.2|g.4865  ORF ENSPPYT00000006523.2|g.4865 ENSPPYT00000006523.2|m.4865 type:complete len:280 (+) ENSPPYT00000006523.2:1-840(+) [Pongo_abelii]
ATGTTGAGTCCTGCCAACGGGGAGCAGCTCCACCTGGTGAACTATGTGGAGGACTACCTGGACTCCATCGAGTCCCTGCC
TTTCGACTTGCAGAGAAATGTCTCGCTGATGCGGGAGATCGACGCGAAATACCAAGAGATCCTGAAGGAGCTGGACGAGT
GCTACGAGCGCTTCAGTCGCGAGACAGACGGGGCGCAGAAGCGGCGGATGCTGCACTGTGTGCAGCGCGCGCTGATCCGC
AGCCAGGAGCTTGGCGACGAGAAGATCCAGATCGTGAGCCAGATGGTGGAGCTGGTGGAGAACCGCACGCGGCAGGTGGA
CAGCCACGTGGAGCTGTTCGAGGCGCAGCAGGAGCTGGGCGACACAGGGGGCAACAGCGGCAAGGCTGGCGCGGACAGGC
CCAAAGGCGAGGCGGCAGCGCAGGCTGACAAGCCCAACAGCAAGCGCTCACGGCGGCAGCGCAACAACGAGAACCGCGAG
AACGCGTCCAGCAACCACGACCACGACGACGGCGCCTCGGGCACACCCAAGGAGAAGAAGGCCAAGACCTCCAAGAAGAA
GAAGCGCTCCAAGGCCAAGGCGGAGCGAGAGGCGTCCCCTGCCGACCTCCCCATCGACCCCAACGAACCCACGTACTGTC
TGTGCAACCAGGTCTCCTATGGGGAGATGATCGGCTGCGACAACGACGAGTGCCCCATCGAGTGGTTCCACTTCTCGTGC
GTGGGGCTCAATCATAAACCCAAGGGCAAGTGGTACTGTCCCAAGTGCCGGGGGGAGAACGAGAAGACCATGGACAAAGC
CCTGGAGAAATCCAAAAAAGAGAGGGCTTACAACAGGTAG

>ENSSSCT00000063045.1|m.8442 ENSSSCT00000063045.1|g.8442  ORF ENSSSCT00000063045.1|g.8442 ENSSSCT00000063045.1|m.8442 type:complete len:279 (+) ENSSSCT00000063045.1:1-837(+) [Sus_scrofa]
ATGTTGAGCCCTGCCAACGGGGAGCAGATCCACCTGGTGAACTATGTGGAGGACTACCTGGACTCCATCGAGTCTCTGCC
TTTCGATCTGCAGAGAAACGTCTCGCTGATGCGGGAGATCGACGCGAAATACCAAGAAATCCTGAAGGAACTGGATGAGT
ATTATGAGAAGTTCAAGCGGGAGGCGGACAGCGCACAGAAGAGGAGGGTGCTGCACTGCATCCAGCGGGCCCTGATCCGG
AGCCAGGAGCTGGGTGACGAGAAGATCCAGATCGTGAGTCAGATGGTGGAGCTGGTGGAAAACCGGACCAGGCAGGTGGA
CAGCCACGTGGAACTCTTTGAGGCACACCAAGAGGTCAGTGACACCACTGGCCACAGCAAAGCTGGCCAGGATAAGTCCA
AAAATGAGACAATCACACAGCCAGAGAAGCCCAACAACAAGCGGTCCCGGCGGCAGCGCAACAATGAGAATCGGGAGAAC
GCAGCTAATAACCACGACCACGATGACGTCACCTCCGGCACCCCCAAGGAGAAGAAGGCGAAGGCCTCCAAGAAGAAGAA
GCGCTCCAAGGCCAAGGCGGAGCGGGAGGCGTCGCCCGCAGACCTCCCCATCGACCCCAACGAGCCCACGTACTGTCTTT
GCAATCAGGTCTCCTATGGAGAGATGATCGGCTGCGACAACGACGAGTGCCCCATCGAGTGGTTCCACTTCTCCTGCGTG
GGGCTGAGCCACAAGCCCAAGGGCAAGTGGTACTGCCCCCGGTGCCGCGGGGAGAACGAGAAGACCATGGACAAGGCCCT
GGAGAAGTCCAAAAAGGAGAGGGCCTACAACAGGTAG

>ENSTTRT00000010923.1|m.31456 ENSTTRT00000010923.1|g.31456  ORF ENSTTRT00000010923.1|g.31456 ENSTTRT00000010923.1|m.31456 type:5prime_partial len:259 (+) ENSTTRT00000010923.1:1-777(+) [Tursiops_truncatus]
GGGCTGCCGAGGGCGCAGTCGGGCCTCCAGCCCGCCCCGAAGACCCGCGGGTGCGGCTGCGTGGAGCGGGGGCAGCAAAT
CCTGAAGGAACTGGATGAGTATTACGAGAAGTTCAAGCGGGAGACGGACGGCACCCAGAGGAGGAGAGTGCTGCACTGCA
TTCAGAGGGCCCTGATTCGGAGCCAGGAGCTGGGCGACGAGAAGATCCAGATCGTGAGTCAGATGGTGGAGCTGGTGGAG
AACCGGGCCAGGCAGGTGGACAGTCACGTGGAACTCTTTGAGGCACATCAAGAGGTCAGTGACACCACTGGCCACAGCAA
AGCTGGCCAGGATAAGTCAAAAACTGAGACAGTCGCGCAGGCAGAAAAGCCTAACAGCAAGCGGTCCCGGCGGCAGCGCA
ACAACGAGAATCGGGAAAACGCAGCTAATAATCACGACCATGATGACATCACCTCCGGAACGCCTAAGGAGAAGAAGGCG
AAGGCCTCCAAGAAGAAGAAACGCTCCAAGGCCAAAGCCGAGAGGGAAGCATCCCCTGCAGACCTTCCCATTGACCCGAA
CGAGCCCACGTACTGTCTGTGCAATCAGGTCTCCTATGGAGAGATGATCGGCTGTGACAATGACGAGTGCCCCATCGAGT
GGTTCCACTTCTCCTGCGTGGGGCTGAACCATAAACCCAAGGGCAAGTGGTACTGCCCCAAATGTCGAGGGGAGAACGAG
AAGACCATGGACAAGGCCCTGGAGAAGTCCAAAAAGGAGCGGGCCTACAACAGGTAG

>ING1|ENSG00000153487 [cellage_279]
ATGTTGAGTCCTGCCAACGGGGAGCAGCTCCACCTGGTGAACTATGTGGAGGACTACCTGGACTCCATCGAGTCCCTGCC
TTTCGACTTGCAGAGAAATGTCTCGCTGATGCGGGAGATCGACGCGAAATACCAAGAGATCCTGAAGGAGCTAGACGAGT
GCTACGAGCGCTTCAGTCGCGAGACAGACGGGGCGCAGAAGCGGCGGATGCTGCACTGTGTGCAGCGCGCGCTGATCCGC
AGCCAGGAGCTGGGCGACGAGAAGATCCAGATCGTGAGCCAGATGGTGGAGCTGGTGGAGAACCGCACGCGGCAGGTGGA
CAGCCACGTGGAGCTGTTCGAGGCGCAGCAGGAGCTGGGCGACACAGCGGGCAACAGCGGCAAGGCTGGCGCGGACAGGC
CCAAAGGCGAGGCGGCAGCGCAGGCTGACAAGCCCAACAGCAAGCGCTCACGGCGGCAGCGCAACAACGAGAACCGTGAG
AACGCGTCCAGCAACCACGACCACGACGACGGCGCCTCGGGCACACCCAAGGAGAAGAAGGCCAAGACCTCCAAGAAGAA
GAAGCGCTCCAAGGCCAAGGCGGAGCGAGAGGCGTCCCCTGCCGACCTCCCCATCGACCCCAACGAACCCACGTACTGTC
TGTGCAACCAGGTCTCCTATGGGGAGATGATCGGCTGCGACAACGACGAGTGCCCCATCGAGTGGTTCCACTTCTCGTGC
GTGGGGCTCAATCATAAACCCAAGGGCAAGTGGTACTGTCCCAAGTGCCGGGGGGAGAACGAGAAGACCATGGACAAAGC
CCTGGAGAAATCCAAAAAAGAGAGGGCTTACAACAGGTAG
