# Supplementary material for: A multidimensional systems biology analysis of cellular senescence in aging and disease
Source: Genome Biol. 2020 Apr 7;21:91. doi: 10.1186/s13059-020-01990-9 (PMC7333371; doi:10.1186/s13059-020-01990-9)
Supplement: Supplementary file 3 — 271 CellAge orthogroups. Directory containing FASTA files of CellAge orthogroups. [file 13059_2020_1990_MOESM3_ESM.zip › SI Cellage_Orthologous-Groups/ENSG00000162735.fa]

>bmy_06315 [Balaena_mysticetus]
ATGGCCGCGGCTGAGGAGGAATGTGGTGTTGGGGCCGAAGCCGACCGGGAATTGGAAGAGCTTCTGGAAAGTGCTCTTGA
TGATTTCGATAAGGCCAAACCCTCTCCAGCACCCCCTCCTACCACCACAGCCCCTGATGCTTCGGGGTCCCAGAAGAGAT
CGCCGGGAGATACTGCCAAAGATGCCCTATTCGCCTCCCAAGAGAAGTTTTTCCAGGAACTGTTTGACAGCGAGCTGGCT
TCCCAAGCCACTGCAGAGTTTGAGAAAGCAATGAAGGAGTTGGCTGAGGAAGAGCCCCACCTGGTAGAGCAGTTCCAAAA
GCTCTCAGAGGCTGCTGGGAGAGTAGGCAGTGATGCGACTTCCCAACAAGAATTCACTTCTTGCCTAAAGGAGACATTAA
GTGGACTAGCCAAGAATGCCACTGACCTTCAGAACTCTGGCATGTCAGAAGAGGAGCTGACCAAAGCCATGGAAGGGCTG
GGCATGGACGAAGGAGACGGGGAAGGGACCATCCTCCCCATCATGCAGAGTATCATGCAGAACCTCCTGTCCAAGGATGT
GCTGTACCCGTCACTGAAGGAGATCACAGAAAAGTATCCAGAATGGTTGCAGACTCACCGAGAATCTCTACCTCCAGAGC
AGTTTGAAAAATATCAGGAACAACACAGTGTCATGGGCAAAATATGTGAGCAGTTTGAGGCAGAAACCCCCACAGATAGT
GAGGGCACTCAAAAGGCTCGTTTTGAGGTGGTGCTGGATCTCATGCAGCAGCTACAGGATTTGGGCCATCCTCCAAAAGA
GCTTGCTGGGGAGATGCCTCCTGGCCTCAACTTTGACCTGGATGCCCTCAATCTCTCGGGCCCACCAGGTGCCAATGGCG
AACAGTGTCTGATCATGTGA

>lcl|AC_000160.1_cds_NP_001029712.1_4333|m.4819 lcl|AC_000160.1_cds_NP_001029712.1_4333|g.4819  ORF lcl|AC_000160.1_cds_NP_001029712.1_4333|g.4819 lcl|AC_000160.1_cds_NP_001029712.1_4333|m.4819 type:complete len:300 (+) lcl|AC_000160.1_cds_NP_001029712.1_4333:1-900(+) [Bos_taurus]
ATGGCCGCGGCTGAGGGGGACGGTGGTGTCCGGGCCGAAGCTGACCGGGAATTGGAAGAGCTTCTGGAAAGTGCTCTTGA
TGATTTCGATAAGGCCAAACCCTCCCCAGCACCCCCTCCTACCACCACGGCCCCTGATGCTTCAGGGCCCCAGAAGAGAT
CGCCAGGAGACACTGCCAAAGATGCCCTCTTCGCCTCCCAGGAGAAGTTTTTCCAGGAACTGTTTGACAGCGAGCTGGCT
TCCCAAGCCACTGCAGAGTTTGAGAAAGCAATGAAAGAGTTGGCTGAGGAAGAGCCCCACCTGGTAGAGCAGTTCCAAAA
GCTTTCAGAGGCTGCTGGGAGAGTAGGCAGTGATGCGACTTCCCAACAAGAATTCACCTCTTGCCTAAAGGAGACGTTAA
GTGGACTAGCCAAGAATGCCACTGACCTTCAGAACTCTGGCATGTCAGAAGAGGAACTGACCAAGGCCATGGAAGGGCTG
GGCATGGACGAAGGGGATGGGGAAGGGACCATCCTCCCCATCATGCAGAGTATCATGCAGAACCTACTGTCCAGGGATGT
GCTGTACCCGTCACTGAAGGAAATCACAGAAAAGTATCCAGAATGGTTGCGGGCTCACCGAGACTCTCTACCTCCAGAGC
AATTTGAAAAATATCAGGAACAACATAGTGTCATGGGCAAAATATGTGAGCAGTTTGAGGCAGAGACCCCCACAGACAGT
GAGGCCACTCAGAAGGCTCGTTTTGAGGTGGTGCTGGATCTTATGCAGCAGCTACAAGATTTGGGCCATCCTCCAAAAGA
GCTTGCTGGGGAGATGCCTCCTGGCCTCAACTTTGACCTGGATGCCCTTAATCTATCGGGCCCACCAGGTGCCAATGGCG
AACAGTGTCTGATCATGTGA

>ENSCJAT00000011438.3|m.30865 ENSCJAT00000011438.3|g.30865  ORF ENSCJAT00000011438.3|g.30865 ENSCJAT00000011438.3|m.30865 type:complete len:300 (+) ENSCJAT00000011438.3:1-900(+) [Callithrix_jacchus]
ATGGCGGCCGCTGAGGAAGACTGTGGTGTCGGGGCCGAAACGGACAGGGAATTGGAGGAGCTTCTGGAAAGTGCTCTTGA
TGATTTCGATAAAGCCAAACCCTCCCCAGCACCCCCTTCTACCACCACAGCCCCTGATGCTTCGGGGCCCCAGAAGAGAT
CGCCAGGAGACACTGCCAAAGATGCCCTCTTCGCTTCCCAAGAGAAGTTTTTCCAGGAACTATTCGACAGTGAACTGGCT
TCCCAAGCCACTGCAGAGTTCGAGAAAGCAATGAAGGAGTTGGCTGAGGAAGAGCCCCATCTGGTGGAGCAGTTCCAAAA
GCTCTCAGAGGCTGCAGGGAGAGTGGGCAGTGATATGACCTCCCAGCAAGAATTTACTTCTTGCCTAAAGGAGACACTAA
GTGGATTAGCCAAAAATGCTACTGACCTTCAGAACTCAGGCATGTCAGAAGAAGAGCTGACCAAGGCCATGGAGGGGCTG
GGCATGGACGAAGGGGATGCGGAAGGGAACATCCTCCCCATCATGCAGAGTATTATGCAGAACCTACTCTCCAAGGATGT
GTTGTACCCATCACTGAAGGAGATCACAGAAAAGTATCCAGAATGGTTGCAGAGTCATCGGGAATCTCTACCTCCAGAGC
AGTTTGAAAAATACCAGGAGCAGCACAGTGTCATGTGCAAAATATGTGAGCAGTTCGAGGCAGAGACACCCACAGACAGT
GAGACCACTCAAAAGGCTCGTTTTGAGATGGTGCTGGATCTTATGCAGCAGCTACAGGATTTGGGCCATCCTCCAAAAGA
GCTGGCTGGAGAGATGCCTCCTGGCCTCAACTTTGACCTAGATGCCCTCAATCTTTCGGGCCCACCAGGTGCCAGTGGCG
AACAGTGTCTGATCATGTGA

>ENSCAFT00000019883.4|m.38630 ENSCAFT00000019883.4|g.38630  ORF ENSCAFT00000019883.4|g.38630 ENSCAFT00000019883.4|m.38630 type:complete len:300 (+) ENSCAFT00000019883.4:1-900(+) [Canis_familiaris]
ATGGCCGCCGCCGAGGAGGGCTGTGCTGCCGGTGCCGACGCGGACCGGGAACTGGAAGAGCTCCTGGAAAGTGCTCTTGA
TGATTTCGATAAGGCCAAACCCTCCCCAGCACCCCCTCCTACCACCACGGCCCCTGATGCTTCGGGGGCCCAGAAGAGAT
CGCCAGGAGACACTGCCAAAGATGCCCTCTTCGCCTCCCAAGAGAAGTTTTTCCAGGAACTGTTCGACAGCGAGCTGGCT
TCCCAAGCCACTGCAGAGTTCGAGAAGGCAATGAAGGAGTTGGCTGAGGAAGAGCCCCACCTGGTGGAGCAGTTCCAGAA
GCTCTCAGAGGCTGCAGGGAGAGTGGGCAGTGATGCGACATCCCAACAAGAATTTACGTCTTGCCTGAAGGAGACACTAA
GTGGACTTGCCAAAAATGCTACTGATCTTCAGAACTCAGGCATGTCAGAGGAGGAACTGACCAAGGCCATGGAAGGGCTG
GGCATGGACGAAGGGGATGGGGAAGGGAACATTCTCCCCATTATGCAGAGTATCATGCAGAACCTACTGTCCAAGGATGT
GCTGTACCCGTCACTGAAGGAGATTACAGAAAAGTATCCAGAATGGTTGCAGAGTCACCGGGAATCTCTTCCTCCAGAAC
AGTTTGAAAAATATCAGGAGCAACATAGCGTCATGGGCAAGATATGTGAACAGTTTGAGGCAGAGACCCCCACAGACAGT
GAGGCCACTCAGAAGGCTCGTTTTGAGTTAGTGCTGGATCTTATGCAGCAGCTACAGGATTTGGGCCATCCTCCAAAAGA
GCTGGCTGGGGAGATGCCTCCTGGCCTCAACTTTGACCTGGACGCCCTCAATCTGTCAGGCCCACCAGGTGCCAATGGCG
AACAGTGTCTGATCATGTGA

>ENSCCAT00000039959.1|m.31361 ENSCCAT00000039959.1|g.31361  ORF ENSCCAT00000039959.1|g.31361 ENSCCAT00000039959.1|m.31361 type:complete len:300 (+) ENSCCAT00000039959.1:1-900(+) [Cebus_capuchinus]
ATGGCCGCCGCTGAGGAAGATTGTGGTGTCGCGGCCGAAACGGACAGGGAATTGGAGGAGCTTCTGGAAAGTGCTCTTGA
TGATTTCGATAAAGCCAAACCCTCCCCAGCACCCCCTTCTACCACCACGGCCCCTGATGCTTCGGGGCCCCAGAAGAGAT
CGCCAGGAGACACTGCCAAAGATGCCCTCTTCGCTTCCCAAGAGAAGTTTTTCCAGGAACTATTCGACAGTGAACTGGCT
TCCCAAGCCACTGCAGAGTTCGAGAAGGCAATGAAGGAGTTGGCTGAGGAAGAGCCCCACCTGGTGGAGCAGTTCCAAAA
GCTCTCGGAGGCTGCAGGGAGAGTGGGCAGTGATATGACCTCCCAGCAAGAATTTACTTCTTGCCTAAAGGAGACACTAA
GTGGATTAGCCAAAAATGCCACTGACCTTCAGAACTCAGGCATGTCAGAAGAAGAGCTGACCAAGGCCATGGAGGGGCTG
GGCATGGATGAAGGGGATGGGGAAGGGAACATCCTCCCCATCATGCAGAGTATTATGCAGAACCTACTCTCCAAGGATGT
GCTGTACCCATCACTGAAGGAGATCACAGAAAAGTATCCAGAATGGTTGCAGAGTCATCGGGAATCTCTACCTCCAGAGC
AGTTTGAAAAATATCAGGAGCAGCACAGTGTCATGTGCAAAATATGTGAGCAGTTCGAGGCAGAGACACCCACAGACAGT
GAGACCACTCAAAAGGCTCGTTTTGAGATGGTGCTGGATCTTATGCAGCAGCTACAGGATTTGGGCCATCCTCCAAAAGA
GCTGGCTGGAGAGATGCCTCCTGGCCTCAACTTTGACCTAGATGCCCTCAATCTTTCGGGCCCACCAGGTGCCAGTGGCG
AACAGTGTCTGATCATGTGA

>ENSDNOT00000052578.1|m.34952 ENSDNOT00000052578.1|g.34952  ORF ENSDNOT00000052578.1|g.34952 ENSDNOT00000052578.1|m.34952 type:complete len:300 (+) ENSDNOT00000052578.1:1-900(+) [Dasypus_novemcinctus]
ATGGCCGCCGCTGAAGAGGACCGTAAAGCTGCGGCCGACCCGGATCAGGAATTGGAAGAGCTTTTGGAAAGTGCTCTTGA
TGATTTTGATAAGGCCAAACCCTCCCCAGCACCTCCTCCTACCACCACGGCGCCGGATGCTTTGGGGCCCCAGAAGAGAT
CTCCAGGAGACACTGCCAAAGATGCCCTCTTCGCCTCCCAAGAGAAGTTTTTCCAGGAACTGTTTGACAGCGAGCTGGCT
TCCCAAGCCACTGCAGAGTTTGAGAAGGCAATGAAGGAGTTGGCTGAGGAGGAGCCCCACCTGGTGGAACAGTTCCAGAA
GCTCTCAGAAGCTGCTGGGAGAGTGGGCAGTGACATGACCTCCCAACAAGAATTCACTTCTTGCCTAAAGGAGACACTAA
GTGGATTAGCCAAAAATGCCACTGATCTCCAGAACTCGGGTATGTCAGAAGAAGAGCTGACCAAGGCTATGGAGGGACTG
GGCATGGATGAAGGGGATGGGGAAGGGAACATCCTCCCCATCATGCAGAGTATCATGCAGAACCTACTATCCAAGGATGT
GTTGTACCCATCACTGAAAGAGATTACAGAAAAGTATCCAGAATGGTTGCAGAGTCACCGGGAATCTCTACCTCCAGAGC
AGTTTGAAAAATATCAGAAACAGCACAGTGTCATGGGCAAGATATGTGAGCAGTTTGAGGCAGAAACACCCACAGATGAT
GAAGCCACTCAAAAGACTCGTTTTGAGATGGTACTGGATCTTATGCAGCAGTTGCAGGACTTGGGCCATCCCCCAAAAGA
GCTGGCTGGGGAAATGCCTCCTGGCCTCAACTTTGACCTGGATGCCCTCAATCTATCGGGCCCACCAGGTGCCAGTGGCG
AACAGTGTCTGATCATGTGA

>lcl|NW_004558828.1_cds_XP_004716565.1_21418|m.45501 lcl|NW_004558828.1_cds_XP_004716565.1_21418|g.45501  ORF lcl|NW_004558828.1_cds_XP_004716565.1_21418|g.45501 lcl|NW_004558828.1_cds_XP_004716565.1_21418|m.45501 type:complete len:304 (+) lcl|NW_004558828.1_cds_XP_004716565.1_21418:1-912(+) [Echinops_telfairi]
ATGGCCGCCGCTGAGGAGGACTTCGGAGTCGCGGCCGACGCTGACCGGGAACTGGAAGAGCTGCTGGAAAGTGCTCTTGA
TGATTTCGATAAGGCCAAACCCTCCCCAGCACCCCCAACTACCACCACCACCACCACCACCACTCCCGATGCATCGGGGC
CGCAGAAGAAATCACCAGGAGACACAGCTAAAGATGCCCTCTTCGCCTCCCAAGAGAAGTTTTTCCAGGAACTGTTCGAC
AGTGAGTTGGCTTCCCAAGCCACTGCAGAGTTCGAGAAGGCAATGAAGGAGTTGGCCGAGGAAGAGCCCCACCTGGTAGA
GCAGTTCCAAAAGCTCTCGGAGGCCGCCGGCAGAGTGGGCAGTGATGCAAACTCCCAACAAGAATTCACTTCTTGCCTGA
AAGAAACATTAAGTGGACTAGCCAAAAATGCCACTGACCTTCAGAACTCAGGCATGTCGGAGGAAGAGCTGAACAAGGCC
ATGGAGGGGCTGAGAATGGATGAAGGGGATGGCGAAGGGAACATCCTTCCCATCATGCAGAGTATCATGCAGAATCTACT
CTCTAAGGATGTGCTGTACCCATCGCTGAAGGAGATCACAGAGAAGTACCCAGAGTGGTTGCAGAGCCACCATGAATCTC
TACCTCCAGAGCAGTTTGAAAAATATCAGGAGCAGCACAGTGTCATGGGCAAGATATGTGAGCAATTTGAGACAGAGTCC
CCTACCGACAGTGAGGCCACTCAGAAGGCTCGTTTTGAGATGGTGCTGGATCTTATGCAGCAGCTACAGGACTTGGGTCA
TCCCCCAAAAGAGCTGGCTGGGGAGATGCCTCCTGGCCTCAACTTTGACCTGGATGCCCTCAATCTGTCAGGCCCACCAG
GTGCCACTGGTGAACAGTGTCTGATCATGTGA

>ENSECAT00000026614.1|m.41612 ENSECAT00000026614.1|g.41612  ORF ENSECAT00000026614.1|g.41612 ENSECAT00000026614.1|m.41612 type:complete len:300 (+) ENSECAT00000026614.1:1-900(+) [Equus_caballus]
ATGGCTGCCGCCGAGGATGGCTGTGGTGTAGGGGCCGACACGGACCAGGAATTGGAAGAGCTCCTGGAAAGTGCTCTTGA
TGATTTCGATAAGGCCAAACCCTCCCCAGCACCCCCTCCTACCACCACGGCCCCTGATGCTTCGGGGCCCCAGAAGAGAT
CGCCAGGAGACACTGCCAAAGATGCTCTCTTTGCCTCCCAAGAGAAGTTTTTCCAGGAACTGTTTGATAGCGAGCTGGCT
TCCCAAGCCACTGCAGAGTTCGAGAAGGCAATGAAGGAATTGGCTGAGGAAGAGCCCCACCTGGTGGAGCAGTTCCAAAA
GCTCTCAGAGGCTGCTGGGAGAGTAGGCAGTGATGCAACTTCCCAACAAGAATTCACTTCTTGCCTAAAGGAGACACTAA
GTGGACTAGCCAAGAATGCTACTGACCTTCAGAACTCAGGCATGTCAGAAGAGGAGCTGACCAAGGCCATGGAAGGGCTG
GGCATGGATGAAGGGGATGGAGAAGGGAACATCCTCCCCATCATGCAGAGTATTATGCAGAACCTACTGTCCAAGGATGT
GCTGTACCCATCACTGAAGGAGATCACAGAAAAGTATCCAGAATGGTTGCAGAGTCACCAGGAGTCTCTTCCTCCAGAGC
AGTTTGAAAAATATCAGGAGCAACACAGTGTCATGGGCAAGATATGTGAGCAGTTTGAGGCAGAGACCCCCACAGACAGT
GAGGCCACTCAGAAGGCTCGTTTTGAGATGGTGCTGGATCTTATGCAGCAGCTACAGGATTTGGGTCATCCTCCAAAAGA
GCTGGCGGGGGAGATGCCTCCTGGCCTCAACTTTGACCTGGATGCCCTCAATCTATCGGGCCCACCAGGTGCCAATGGCG
AACAGTGTCTGATCATGTGA

>ENSHGLT00000008948.1|m.14658 ENSHGLT00000008948.1|g.14658  ORF ENSHGLT00000008948.1|g.14658 ENSHGLT00000008948.1|m.14658 type:complete len:300 (+) ENSHGLT00000008948.1:1-900(+) [Heterocephalus_glaber]
ATGGCCACTTCTGAGGAAGGTTGTAGTGTTGCGGCCGAAGCGGACCGGGAATTGGAGGAGCTTCTGGAAAGTGCTCTTGA
TGATTTCGATAAAGCCAAACCCTCCCCAGCACCTCCTCCTACCACCACGGCCCCCGATGCTTCAGGGCCCCAGAAGAGAT
CGCCAGGAGACACTGCCAAAGATGCCCTGTTTGCCTCCCAAGAGAAGTTTTTCCAGGAACTGTTTGACAGTGAGCTGGCT
TCCCAAGCCACTGCAGAGTTTGAGAAGGCAATGAAGGAGTTGGCTGAGGAAGAGCCCCACCTGGTGGAGCAGTTCCAAAA
GCTCTCAGAGGCTGCTGGGAGAGTGGGTAGTGATGCAACCTCTCAGCAAGAATTCACTACTTGCCTAAAGGAGACATTAA
GTGGACTAGCCAAAAATGCCACTGATCTTCAGAACTCAGGCATGTCGGATGAGGAGCTGACCAAGGCCATGGAAGGGCTG
GGCATGGATGAAGGGGATGGAGAAGGGAACATCCTCCCCATAATGCAGAGTATCATGCAAAACCTACTGTCTAAGGATGT
TCTATACCCATCACTGAAGGAGATTACAGAAAAGTATCCGGAATGGTTACAGAGTCACCGGGAATCTCTACCTCCAGAGC
AATTTGAAAAATATCAGGAGCAGCACAAAGTCATGGGCAAAATATGTGAGCAGTTTGAAGCAGAGACACCCACAGATAGC
GAGGCTGTTCAAAAGGCTCGTTTTGAGATGGTGCTAGATCTTATGCAGCAGCTACAGGATTTGGGCCATCCTCCAAAAGA
GCTGGCTGGGGAGATGCCTCCTGGCCTCAACTTTGACCTGGATGCCCTCAATCTGTCAGGCCCACCGGGTGCTAGTGGTG
AACAGTGTCTGATCATGTGA

>ENST00000368072.9|m.1148 ENST00000368072.9|g.1148  ORF ENST00000368072.9|g.1148 ENST00000368072.9|m.1148 type:complete len:300 (+) ENST00000368072.9:1-900(+) [Homo_sapiens]
ATGGCCGCCGCTGAGGAAGGCTGTAGTGTCGGGGCCGAAGCGGACAGGGAATTGGAGGAGCTTCTGGAAAGTGCTCTTGA
TGATTTCGATAAAGCCAAACCCTCCCCAGCACCCCCTTCTACCACCACGGCCCCTGATGCTTCGGGGCCCCAGAAGAGAT
CGCCAGGAGACACTGCCAAAGATGCCCTCTTCGCTTCCCAAGAGAAGTTTTTCCAGGAACTATTCGACAGTGAACTGGCT
TCCCAAGCCACTGCGGAGTTCGAGAAGGCAATGAAGGAGTTGGCTGAGGAAGAACCCCACCTGGTGGAGCAGTTCCAAAA
GCTCTCAGAGGCTGCAGGGAGAGTGGGCAGTGATATGACCTCCCAACAAGAATTCACTTCTTGCCTAAAGGAAACACTAA
GTGGATTAGCCAAAAATGCCACTGACCTTCAGAACTCCAGCATGTCGGAAGAAGAGCTGACCAAGGCCATGGAGGGGCTA
GGCATGGACGAAGGGGATGGGGAAGGGAACATCCTCCCCATCATGCAGAGTATTATGCAGAACCTACTCTCCAAGGATGT
GCTGTACCCATCACTGAAGGAGATCACAGAAAAGTATCCAGAATGGTTGCAGAGTCATCGGGAATCTCTACCTCCAGAGC
AGTTTGAAAAATATCAGGAGCAGCACAGCGTCATGTGCAAAATATGTGAGCAGTTTGAGGCAGAGACCCCCACAGACAGT
GAAACCACTCAAAAGGCTCGTTTTGAGATGGTGCTGGATCTTATGCAGCAGCTACAAGATTTAGGCCATCCTCCAAAAGA
GCTGGCTGGAGAGATGCCTCCTGGCCTCAACTTTGACCTGGATGCCCTCAATCTTTCGGGCCCACCAGGTGCCAGTGGTG
AACAGTGTCTGATCATGTGA

>ENSLAFT00000034470.1|m.16600 ENSLAFT00000034470.1|g.16600  ORF ENSLAFT00000034470.1|g.16600 ENSLAFT00000034470.1|m.16600 type:complete len:301 (+) ENSLAFT00000034470.1:1-903(+) [Loxodonta_africana]
ATGGCCGCCGCGGAGGGAGACTGTGGAGTTGGGGCCGAGGCTGATCGCGAATTGGACGAGCTTCTGGAAAGTGCTCTTGA
TGATTTTGATAAGGCCAAACCCTCCCCAGCAGCCCCTCCTACCACCTTGGCCCCCGATGCTTCCGGGCCCCAGAAGAGAT
CTCCAGGAGACACTGCAAAAGATGCTCTCTTTGCCTCCCAAGAGAAGTTTTTCCAGGAACTGTTCGACAGCGAGTTGGCT
TCCCAAGCCACTGCGGAGTTCGAGAAGGCAATGAAGGAGTTGGCTGAGGAAGAGCCCCACCTGGTGGAACAGTTCCAAAA
GCTCTCAGAGGCCGCTGATGGGAGGAGAGGCAGTGATGCGACCTCCCAACAGGAATTCACTTCTTGCCTAAAGGAGACAC
TAAGTGGACTAGCCAAAAATGCCACTGACCTTCAGAATTCAGGCATGTCGGAGGAAGAGCTGAACAAGGCCATGGAGGGG
CTAGGCCTGGCCGAAGGGGGCGGGGAAGGGAGCTTCCTCCCCATCATGCAGAGTATCATGCAGAACCTACTGTCTAAGGA
TGTGCTGTACCCGTCACTGAAGGAGATCACAGAAAAGTACCCAGAATGGTTGCAGAGTCACCGGGAATCTCTACCTCCAG
AGCAGTTTGAAAAATATCAGGAGCAGCACAGTGTCATGGGCAAGATATGTGAGCAGTTTGAGGCAGAGACCCCCACAGAC
AGCGAGGCCACTCAAAAGGCTCGTTTTGAGATGGTGCTGGATCTCATGCAGCAGCTACAGGACTTGGGTCATCCCCCAAA
AGAGCTGGCTGGGGAGATGCCTCCTGGCCTCAACTTTGACCTGGATGCCCTCAATCTGTCGGGCCCACCAGGTGCCAGTG
GTGAACAGTGTCTGATCATGTGA

>ENSMMUT00000030746.3|m.47955 ENSMMUT00000030746.3|g.47955  ORF ENSMMUT00000030746.3|g.47955 ENSMMUT00000030746.3|m.47955 type:5prime_partial len:288 (+) ENSMMUT00000030746.3:1-864(+) [Macaca_mulatta]
GAGGTGGGGGCCTCAAGGCGGAAAATTGAGGAAAGTGCTCTTGATGATTTCGATAAAGCCAAACCCTCCCCAGCACCCCC
TTCTACCACCACGGCCCCTGATGCTTCGGGGCCCCAGAAGAGATCGCCAGGAGACACTGCCAAAGATGCCCTCTTCGCTT
CCCAAGAGAAGTTTTTCCAGGAACTATTCGACAGTGAACTGGCTTCTCAAGCCACTGCAGAGTTCGAGAAGGCAATGAAG
GAGTTGGCTGAGGAAGAGCCCCACCTGGTGGAGCAGTTCCAAAAGCTCTCGGAGGCTGCGGGGAGAGTGGGCAGTGATAT
GACCTCCCAACAAGAATTCACTTCTTGCCTAAAGGAGACACTAAGTGGATTAGCCAAAAATGCCACTGACCTTCAGAACT
CTGGCATGTCGGATGAAGAGCTGACCAAGGCCATGGAGGGGCTAGGCATGGACGAAGGGGATGGGGAAGGGAACATCCTC
CCCATCATGCAGAGTATTATGCAGAACCTACTCTCCAAGGATGTGCTGTACCCATCACTGAAGGAGATCACAGAAAAGTA
TCCAGAATGGTTGCAGAGTCATCGGGAATCTCTACCTCCAGAGCAGTTTGAAAAATATCAGGAGCAGCACAGCGTCATGT
GCAAAATATGTGAGCAGTTCGAGGCAGAGACCCCCACAGACAGTGAGACCACTCAAAAGGCTCGTTTTGAGATGGTGCTA
GATCTTATGCAGCAGCTACAGGATTTGGGCCATCCTCCAAAAGAACTGGCTGGAGAGATGCCTCCTGGCCTCAACTTTGA
CCTGGATGCCCTCAATCTTTCGGGCCCACCAGGTGCCAGTGGCGAACAGTGTCTGATCATGTGA

>ENSMICT00000013955.2|m.194 ENSMICT00000013955.2|g.194  ORF ENSMICT00000013955.2|g.194 ENSMICT00000013955.2|m.194 type:complete len:280 (+) ENSMICT00000013955.2:1-840(+) [Microcebus_murinus]
ATGGCCGCTGCTGAGGGTGACTGTGGTGGCGGCGCCGAAGCGGACCAGGAATTGGAGGAGCTTCTGGAAAGTGCTCTTGA
TGATTTCGATAAAGCCAAACCCTCCCCAGCACCCCCTCCTACCACCACGGCCCCTGATGCTTCGGGGCCCCAGAAGAGAT
CGCCAGGAGACACTGCCAAAGATGCCCTCTTCGCCTCCCAAGAGAAGTTTTTCCAGGAACTATTCGACAGTGAGCTGGCT
TCCCAAGCCACTGCAGAGTTTGAGAAGGCAATGAAGGAGCTGGCTGAGGAAGAACCCCACCTGGTGGAACAGTTCCAAAA
GCTCTCAGAAGCTGCAGGGAGAGTGGGCAGTGATGCAACCTCCCAACAAGAATTCACTTCTTGCCTAAAGGAGACACTAA
GTGGACTAGCCAAAAATGCCACTGACCTTCAGAACTCAGGCATGTCAGAAGAGGAGCTGACCAAGGCCATGGAGGGGCTG
GGCATGGATGAAGGGGATGGGGAAGGAAACATCCTCCCCATCATGCAGAGTATCATGCAGAACCTATTGTCCAAGGATGT
GCTATACCCATCACTGAAGGAGATCACAGAAAAGTATCCAGAATGGTTGCAGAGTCACCGGGAATCTCTACCTCCAGAAC
AGTTTGAAAAATATCAGGAGCAGCACAGTGTCATGGGTAAAATATGTGAGCAGTTTGAGGCAGAGACCCCCACAGACAGT
GAGGCCACTCAAAAGGCTCGTTTTGAGACAGTCCTGGATCTTATGCAACAGTTACAGGATTTGGGCCATCCTCCAAAAGA
GCTGGCTGGGGAGATGGTGCCAGTGGTGAACAGTGTCTGA

>ENSMODT00000012185.2|m.26093 ENSMODT00000012185.2|g.26093  ORF ENSMODT00000012185.2|g.26093 ENSMODT00000012185.2|m.26093 type:complete len:297 (+) ENSMODT00000012185.2:1-891(+) [Monodelphis_domestica]
ATGGCCGCAGCAGAGGAAGAGAGTCCTTCCAGCGCGGACCCGGAGATGGACGAGCTTTTGGAAAGTGCCCTTGATGATTT
CGATAAAGCCAAACCCACCCCAGCATCCCCTCCTACCACCACAGCCCCTGATGCTTCTGGTTCTCCGAAGAGATCGCCTG
CAGATACAGCTAAAGATGCCCTCTTTGCTTCCCAAGAATTTTTCCAAGAACTATTTGACAGTGAGCTAGCATGCCAAGCC
ACTGCAGAGTTTGAGAAAGCAATGAAGGAGCTGGCTGAAGAGGAACCCCACCTGGTGGAGCAGTTCCAGAAACTCTCAGA
GGCTGCAGGGAGAGTGGGCAGTGATACAACATCCCAACAAGAGTTTGCTTCCTGTCTTAAGGAGACACTCAGTGGACTAG
CAAAGAATGCCACAGACCTTCAGAACTCCGGCATGTCTGAAGAGGAGCTGACCAAGGCCATGGAGGGACTGGGCATAGAA
GAAGGGGAAGGAGAAGGCAATATACTCCCCATTATGCAGAGCATCATGCAGAACCTACTCTCTAAGGATGTACTATATCC
ATCTCTAAAAGAGATCACAGAGAAATACCCGGAATGGTTGCAAAGCCACCGAGAAGTACTGCCTCCAGAACAATTTGAGA
AGTACCAGGAACAGCACAATGTCATGGGCAAGATCTGTGAGCAGTTTGAAAAGGAGACAGCTGCAGACAGTGAGGCCACA
CAGAAGGCCCGCTTTGAGATGGTGCTAGATCTCATGCAGCAGCTTCAGGATTTGGGCCATCCTCCAAAAGAGCTTGCAGG
GGAAACACCCCCTGGCTTCAACTTTGACCTTGACACCTTGAATCTGTCGGGCCCTGCAAGTGCCAGTGGCGAGCAGTGTC
TGATCATGTGA

>ENSMUST00000075895.8|m.45900 ENSMUST00000075895.8|g.45900  ORF ENSMUST00000075895.8|g.45900 ENSMUST00000075895.8|m.45900 type:complete len:300 (+) ENSMUST00000075895.8:1-900(+) [Mus_musculus]
ATGGCGGCTGCTGAGGAAGGTTGCGGTGTTGGGGTCGAAGACGACCGGGAACTGGAGGAGCTTCTGGAAAGTGCTCTTGA
TGATTTCGACAAAGCCAAACCCTCCCCAGAACATGCTCCGACCATCTCGGCTCCCGACGCTTCAGGACCCCAGAAGAGAG
CGCCAGGAGATACTGCCAAAGATGCTCTCTTCGCCTCCCAAGAGAAATTTTTCCAGGAACTGTTTGACAGTGAGCTGGCT
TCCCAAGCTACTGCGGAGTTTGAGAAGGCAATGAAGGAGCTGGCTGAGGAAGAGCCCCATCTGGTGGAGCAGTTCCAGAA
GCTCTCAGAGGCAGCTGGGAGAGTGGGCAGCGATGCAAGTTCTCAGCAAGAGTTTACTTCTTGCCTAAAGGAGACGTTAA
GTGGCCTGGCCAAAAACGCCACTGAGCTGCAGAACTCGGGCATGTCTGAAGAGGAGCTGATGAAAGCCATGGAAGGGCTG
GGCATGGATGAGGGGGATGGGGAAGCGAGCATTCTCCCCATCATGCAGAGCATCATGCAGAACCTCCTGTCTAAGGATGT
GCTGTACCCATCCCTGAAGGAGATCACAGAAAAGTATCCAGAATGGCTCCAGAGTCACCAGGACTCCACTCCTCCCGAGC
AGTTTGAGAAGTACCAGCAGCAGCACAGCGTCATGGTCAAAATCTGTGAGCAGTTTGAGGCCGAGACGCCCACAGACAGC
GAGGCTACTCAGAGGGCTCGCTTTGAGGCCATGCTAGATCTCATGCAGCAGTTACAGGCCTTGGGCCATCCTCCAAAAGA
GCTGGCTGGGGAGATGCCTCCTGGCCTCAACTTTGACCTGGATGCTCTCAATCTGTCGGGCCCCCCAGGTGCTAATGGCG
AACAGTGTCTGATCATGTGA

>lcl|NW_004438629.1_cds_XP_004284480.1_25324|m.44971 lcl|NW_004438629.1_cds_XP_004284480.1_25324|g.44971  ORF lcl|NW_004438629.1_cds_XP_004284480.1_25324|g.44971 lcl|NW_004438629.1_cds_XP_004284480.1_25324|m.44971 type:complete len:300 (+) lcl|NW_004438629.1_cds_XP_004284480.1_25324:1-900(+) [Orcinus_orca]
ATGGCCGCGGCCGAGGAGGACGGTGGTGTTGGGGCTGAAGCCGACCGGGAATTGGAAGAGCTTCTGGAAAGTGCTCTTGA
TGATTTTGATAAGGCCAAACCCTCTCCAGCACCCCCTCCTACCGCCACAGCCCCTGATGCTTCGGGGTCCCAGAAGAGGT
CGCCGGGAGACACTGCCAAAGATGCCCTCTTCGCCTCCCAAGAGAAGTTTTTCCAGGAACTGTTTGACAGCGAGCTGGCT
TCCCAAGCCACTGCAGAGTTCGAGAAAGCAATGAAGGAGTTGGCTGAGGAAGAGCCCCACCTGGTAGAGCAGTTCCAAAA
GCTCTCAGAGGCTGCTGGGAGAGTAGGCAGTGATGCGACTTCCCAACAAGAATTCACTTCTTGCCTAAAGGAGACATTAA
GTGGACTAGCCAAGAATGCCACTGACCTTCAGAACTCTGGCATGTCAGAAGAGGAGCTGACCAAGGCCATGGAAGGGCTG
GGCATGGACGAAGGAGATGGGGAAGGGACCATCCTCCCCATCATGCAGAGTATCATGCAGAACCTCCTGTCCAAGGATGT
GCTGTACCCGTCACTGAAGGAGATCACAGAAAAGTATCCAGAATGGTTGCAGACTCACCGAGAATCTCTACCTCCAGAGC
AGTTTGAAAAATATCAGGAACAACACAGTGTCATGGGCAAAATATGTGAGCAGTTTGAGGCAGAAACCCCCACAGATAGT
GAGGCCACTCAAAAGGCTCGTTTTGAGGTGGTGCTGGATCTCATGCAGCAGCTACAGGATTTGGGCCATCCTCCAAAAGA
GCTTGCTGGGGAGATGCCTCCTGGCCTCAACTTTGACCTGGATGCCCTCAATCTCTCGGGCCCACCAGGTGCCAATGGCG
AACAGTGTCTGATCATGTGA

>ENSOANT00000004581.1|m.26332 ENSOANT00000004581.1|g.26332  ORF ENSOANT00000004581.1|g.26332 ENSOANT00000004581.1|m.26332 type:5prime_partial len:280 (+) ENSOANT00000004581.1:1-840(+) [Ornithorhynchus_anatinus]
GCGTGGCCTGCACCGAGACCCCCCCCTCGGGGCATCTGCCCTTCGGCCCCCAACCCCCGACGGAGATCTCCGGCGGACAC
CGCCAAGGACGCCCTCTTCGCCTCCCAGGAGAAGTTCTTCCAGGAGCTGTTCGACGGCGAGCTGGCGTCCCAGGCCACGG
CGGAGTTCGAGCGGGCCATGGAGGAGCTGGCCCGCGAGGAGCCCCACCTCGTCCGCCAGTTCCAGAAGCTGTCCGAGGCC
GCCGGGAGAGTGGGTGGGAGTGACGCCTCCTCCCAGCAGGAGTTCACAGCGTGCCTGAAGGAGACCCTGAGCGGACTGGC
CAAGAACGCCACCGACCTGCAGGCGTCCGGCGTGTCGGAGGAGGAGCTGGCCCGGGCCGTGGAGGGGCTGGGCCTGGGCT
TGGGCCCGGACGAGGGCGGCGGGGACGAGGGCGGCGGCGTCCTGCCCGTCATGCAGAGCCTCATGCAGAGCCTGCTTTCC
CGAGACGTGCTCTACCCCTCCCTGCGCGACATCACCGACAAGGTGCTGCAGTACCCGGAGTGGCTGCGGATCCACGGGCC
GGCGCTGGGTGCGGATCAGCTGCAGCGGTATCGGCAGCAGCACCACATCATGGAGCGCATCTGCCAGCAGTTCGAAGCCG
AAGCGCCGGGGGACGGGCCCGCCCAGCGCACCGCCCGCTTCGAGGCCGTGCTCGACCTCATGCAGCAGGTGAGCGGGGGC
GGGXCTCCCCCACTTTCTCTCCCTCTCCGCCCCCAGCCGCCGGGCTTCAACTTTGACCTGGACGCGTTGAACCCCGCGGG
GCTGGCGGGGGCCAGCGGAGAGCAGTGTCTGATCATGTGA

>ENSOCUT00000014469.2|m.41740 ENSOCUT00000014469.2|g.41740  ORF ENSOCUT00000014469.2|g.41740 ENSOCUT00000014469.2|m.41740 type:complete len:300 (+) ENSOCUT00000014469.2:1-900(+) [Oryctolagus_cuniculus]
ATGGCGGCCGCAGAGGAAGGTTGTGGTGCCGCGGCCGAAGCGGACCGGGAATTGGAGGAGCTTCTGGAAAGTGCTCTTGA
TGATTTCGATAAAGCCAAACCTTCCCCAGCACCCCTTCCTACCACCACGGCCCCCGATGCATCGGGGCCCCAGAAGAAAT
CGCCAGGAGACACTGCCAAAGATGCCCTTTTCGCCTCCCAAGAGAAGTTTTTCCAGGAGCTGTTTGACAGTGAGCTGGCT
TCCCAAGCCACTGCAGAGTTTGAGAAAGCAATGAAGGAGTTGGCTGAGGAAGAGCCCCACCTGGTGGAGCAGTTCCAGAA
GCTCTCAGAAGCTGCCGGGAGAGTGGGCAGTGATGCAACCTCCCAACAAGAATTTACTTCTTGCCTGAAGGAGACACTCA
GTGGACTGGCCAAAAACGCCACTGACCTTCAGAACTCAGGCATGTCAGAAGAGGAGCTGACCAAGGCCATGGAAGGGCTG
GGCATGGATGAAGGGGATGGAGAAGGGAACATTCTCCCCATCATGCAGAGTATTATGCAGAACCTGTTATCCAAGGATGT
ACTATATCCATCACTGAAGGAGATCACAGAAAAGTATCCAGAATGGTTACAGAGTCACCGGGAATCTCTACCCCCAGAGC
AGTATGAAAAATACCAGGAGCAGCACAGTGTCATGGGCAAAATATGTGAACAGTTTGAGGCAGAGACACCTACAGACAAT
GAGGCCACCCAGAAGGCTCGTTTTGAGATGGTGCTGGATCTTATGCAGCAGCTACAGGATTTGGGCCATCCTCCAAAAGA
ACTGGCTGGGGAGATGCCTCCTGGCCTCAACTTTGACCTGGATGCCCTCAATCTGTCGGGCCCACCAGGTGCCAGTGGTG
AACAGTGTCTGATCATGTGA

>ENSPPYT00000000772.1|m.39228 ENSPPYT00000000772.1|g.39228  ORF ENSPPYT00000000772.1|g.39228 ENSPPYT00000000772.1|m.39228 type:complete len:300 (+) ENSPPYT00000000772.1:1-900(+) [Pongo_abelii]
ATGGCGGCCGCTGAGGAAGATTATGGTGTCGGGGCCGAAGCGGACAGGGAATTGGAGGAGCTTCTGGAAAGTGCTCTTGA
TGATTTCGATAAAGCCAAACCCTCCCCAGCACCCCCTTCTACCACCACGGCCCCTGATGCTTCGGGGCCCCAGAAGAGAT
CGCCAGGAGACACTGCCAAAGATTCCCTCTTCGCTTCCCAAGAGAAGTTTTTCCAGGAACTATTCGACAGTGAACTGGCT
TCCCAAGCCACTGCGGAGTTCGAGAAGGCAATGAAGGAGTTGGCTGAGGAAGAGCCCCACCTGGTGGAGCAGTTCCAAAA
GCTCTCGGAAGCTGCAGGGAGAGTGGGCAGTGATATGACCTCCCAACAAGAATTCACTTCTTGCCTAAAGGAAACACTAA
GTGGATTAGCCAAAAATGCCACTGACCTTCAGAACTCCGGCATGTCAGAAGAAGAGCTGACCAAGGCCATGGAGGGGCTA
GGCATGGACGAAGGGGATGGGGAGGGGAACATCCTCCCCATCATGCAGAGTATTATGCAGAACCTACTCTCCAAGGATGT
GCTGTACCCATCACTGAAGGAGATCACAGAAAAGTATCCAGAATGGTTGCAGAGTCATCGGGAATCTCTACCTCCAGAGC
AGTTTGAAAAATATCAGGAGCAGCACAGCGTCATGTGCAAAATATGTGAGCAGTTCGAGGCAGAGACCCCCACAGACAGT
GAAACCACTCAAAAGGCTCGTTTTGAGATGGTGCTGGATCTTATGCAGCAGCTACAGGATTTGGGCCATCCTCCAAAGGA
GCTGGCTGGAGAGATGCCTCCTGGCCTCAACTTTGACCTGGATGCCCTCAATCTTTCGGGCCCACCAGGTGCCAGTGGCG
AACAGTGTCTGATCATGTGA

>ENSSSCT00000030247.2|m.7870 ENSSSCT00000030247.2|g.7870  ORF ENSSSCT00000030247.2|g.7870 ENSSSCT00000030247.2|m.7870 type:complete len:300 (+) ENSSSCT00000030247.2:1-900(+) [Sus_scrofa]
ATGGCCGCCGCTGGGGAGGGTGGTGGTGTTGGGGCTGAAGCGGACCGGGAATTGGAAGAGCTTCTGGAAAGTGCTCTTGA
TGATTTCGATAAGACCAAACCCTCCCCAGCACCCCCTCCTACCACCACGGCCCCTGATGCTTCGGGGCCTGAGAAGAGAT
CTCCAGGAGACACTGCCAAAGATGCCCTCTTCGCCTCCCAAGAGAAGTTTTTCCAGGAGCTGTTCGACAGCGAGTTGGCT
TCCCAAGCCACTGCAGAGTTCGAGAAGGCAATGAAAGAGTTGGCTGAGGAAGAGCCCCACCTGGTAGAGCAGTTCCAAAA
GCTCTCAGAGGCTGCTGGGAGAGTGGGCAGTGATGCGACTTCCCAACAAGAATTCACTTCTTGCCTAAAGGAGACATTAA
GTGGACTAGCCAAGAATGCCACCGACCTTCAGAACTCGGGCATGTCAGAAGAGGAGCTGACCAAGGCCATGGAAGGGCTG
GGCATGGAAGAAGGGGATGGAGAAGGAACCATACTCCCCATCATGCAGAGTATCATGCAGAACCTGCTGTCCAAGGATGT
ACTGTACCCGTCACTGAAGGAGATTACGGAGAAGTATCCAGAATGGTTGCAGGTTCACCGAGAATCTCTACCTCCAGAGC
AGTTTGAAAAATATCAGGAGCAACATAGTGTCATGGGCAAGATATGTGAGCAATTTGAGGCTGAGACCCCCACAGACAGT
GAGGCCACTCAGAAGGCTCGTTTTGAGGTGGTGCTGGATCTTATGCAGCAGCTACAGGATTTGGGTCATCCTCCAAAAGA
GCTGGCTGGGGAGATGCCTCCTGGCCTCAACTTTGACCTGGATGCCCTCAATCTATCGGGCCCACCAGGTGCCAATGGCG
AACAATGTCTGATCATGTGA

>ENSTTRT00000001837.1|m.30777 ENSTTRT00000001837.1|g.30777  ORF ENSTTRT00000001837.1|g.30777 ENSTTRT00000001837.1|m.30777 type:complete len:300 (+) ENSTTRT00000001837.1:1-900(+) [Tursiops_truncatus]
ATGGCCGCGGCCGAGGAGGATGGTGGTGTTGGGGCTGAAGCCGACCGGGAATTGGAAGAGCTTCTGGAAAGTGCTCTTGA
TGATTTTGATAAGGCCAAACCCTCTCCAGCACCCCCTCCTACCGCCACAGCCCCTGATGCTTCGGGGTCCCAGAAGAGAT
CGCCGGGAGACACTGCCAAAGATGCCCTCTTCGCCTCCCAAGAGAAGTTTTTCCAGGAACTGTTTGACAGCGAGCTGGCT
TCCCAAGCCACTGCAGAGTTCGAGAAAGCAATGAAGGAGTTGGCTGAGGAAGAGCCCCACCTGGTAGAGCAGTTCCAAAA
GCTCTCAGAGGCTGCTGGGAGAGTAGGCAGTGATGCGACTTCCCAACAAGAATTCACTTCTTGCCTAAAGGAGACATTAA
GTGGACTAGCCAAGAATGCCACTGACCTTCAGAACTCTGGCATGTCAGAAGAGGAGCTGACCAAGGCCATGGAAGGGCTG
GGCATGGATGAAGGAGATGGGGAAGGGACCATCCTCCCCATCATGCAGAGTATCATGCAGAACCTCCTGTCCAAGGATGT
GCTGTACCCGTCACTGAAGGAGATCACAGAAAAGTATCCAGAATGGTTGCAGACTCACCGAGAATCTCTACCTCCAGAGC
AGTTTGAAAAATATCAGGAACAACACAGTGTCATGGGCAAAATATGTGAGCAGTTTGAGGCAGAAACCCCCACAGATAGT
GAGGCCACTCAAAAGGCTCGTTTTGAGGTGGTGCTGGATCTCATGCAGCAGCTACAGGATTTGGGCCATCCTCCAAAAGA
GCTTGCTGGGGAGATGCCTCCTGGCCTCAACTTTGACCTGGATGCCCTCAATCTCTCGGGCCCACCAGGTGCCAATGGCG
AACAGTGTCTGATCATGTGA

>PEX19|ENSG00000162735 [cellage_279]
ATGGAGTCTGGTGCTCTTGATGATTTCGATAAAGCCAAACCCTCCCCAGCACCCCCTTCTACCACCACGGCCCCTGATGC
TTCGGGGCCCCAGAAGAGATCGCCAGGAGACACTGCCAAAGATGCCCTCTTCGCTTCCCAAGAGAAGTTTTTCCAGGAAC
TATTCGACAGTGAACTGGCTTCCCAAGCCACTGCGGAGTTCGAGAAGGCAATGAAGGAGTTGGCTGAGGAAGAACCCCAC
CTGGTGGAGCAGTTCCAAAAGCTCTCAGAGGCTGCAGGGAGAGTGGGCAGTGATATGACCTCCCAACAAGAATTCACTTC
TTGCCTAAAGGAAACACTAAGTGGATTAGCCAAAAATGCCACTGACCTTCAGAACTCCAGCATGTCGGAAGAAGAGCTGA
CCAAGGCCATGGAGGGGCTAGGCATGGACGAAGGGGATGGGGAAGGGAACATCCTCCCCATCATGCAGAGTATTATGCAG
AACCTACTCTCCAAGGATGTGCTGTACCCATCACTGAAGGAGATCACAGAAAAGTATCCAGAATGGTTGCAGAGTCATCG
GGAATCTCTACCTCCAGAGCAGTTTGAAAAATATCAGGAGCAGCACAGCGTCATGTGCAAAATATGTGAGCAGTTTGAGG
CAGAGACCCCCACAGACAGTGAAACCACTCAAAAGGCTCGTTTTGAGATGGTGCTGGATCTTATG
