# Supplementary material for: A multidimensional systems biology analysis of cellular senescence in aging and disease
Source: Genome Biol. 2020 Apr 7;21:91. doi: 10.1186/s13059-020-01990-9 (PMC7333371; doi:10.1186/s13059-020-01990-9)
Supplement: Supplementary file 3 — 271 CellAge orthogroups. Directory containing FASTA files of CellAge orthogroups. [file 13059_2020_1990_MOESM3_ESM.zip › SI Cellage_Orthologous-Groups/ENSG00000169083.fa]

>bmy_16444 [Balaena_mysticetus]
ATGGAATCTGATTTCAATTATGTTCAGTACAGTCACCCTCTTCAGGCAGAGAGGCTAGAACACCTGGTGCAGCTTGGGCC
ACCGTGGCCGCAGGGACAGCAGGTTACCCAGGTCCTGGAGGCAACCCGGAAGCTGAAGAAACTTGGGAATCTGAAACTAC
AGGAGGAAGGGGAGGCTTCCAGCGCCACCAGCCCCACTGAGGAGCCAGCCCAGAAGTTGACAGTGTCACATATTGAAGGC
TATGAGTGTCAGCCCATCTTTCTGAATGTCCTGGAAGCCATTGAGCCAGGTGTGGTGTGTGCTGGACATGACAACAACCA
GCCTGACTCCTTTGCAGCCTTACTCTCTAGCCTCAATGAACTGGGCTTCCGCAACTTGCACGTGGACGACCAGATGGCAG
TCATTCAGTACTCCTGGATGGGGCTTATGGTGTTTGCCATGGGCTGGCGGTCCTTCACCAATGTCAACTCCAGGATGCTC
TACTTTGCCCCTGACCTGGTTTTCAATGAGTACCGCATGCACAAGTCCCGGATGTACAGCCAGTGTGTCCGAATGAGGCA
CCTCTCTCAAGAATTTGGATGGCTCCAAATCACCCCCCAGGAATTTCTGTGCATGAAGGCACTGCTGCTCTTTAGCATTA
TTCCAGTGGATGGGCTGAAAAATCAAAAATTCTTTGATGAACTTCGAATGAACTACATCAAGGAACTTGATCGTATCATT
GCATGCAAGAGAAAAAATCCCACATCCTGCTCAAGGCGCTTCTACCAGCTCACCAAGCTCCTGGACTCTGTGCAGCCTAT
TGCACGAGAGCTGCATCAATTCACTTTTGACCTGCTAATCAAGTCCCACATGGTGAGCGTGGACTTTCCAGAAATGATGG
CAGAGATCATCTCTGTGCAAGTGCCCAAGATCCTTTCCGGGAAAGTCAAGCCCATCTATTTTCACACGCAGTGA

>ENSECAT00000010458.1|m.12889 ENSECAT00000010458.1|g.12889  ORF ENSECAT00000010458.1|g.12889 ENSECAT00000010458.1|m.12889 type:complete len:401 (+) ENSECAT00000010458.1:1-1203(+) [Equus_caballus]
ATGCAGAGTGCTCTTGACATTCCTTGTCACTTCCCCATGATACTCTGGCCTCATAGTTTGGAGACTGCCAGGGATCATGT
TCTGCCCATTGACTATTACTTTCCACCCCAGAAGACCTGCCTGATCTGTGGGGACGAAGCTTCTGGCTGTCACTATGGAG
CTCTCACTTGTGGAAGCTGCAAAGTCTTCTTTAAAAGAGCCGCTGAAGGGAAACAGAAGTACCTATGTGCCAGCAGAAAT
GATTGCACCATCGATAAATTCCGAAGGAAAAATTGTCCATCTTGTCGCCTCCGGAAATGCTATGAAGCAGGGATGACTCT
GGGAGCCCGGAAGTTAAAGAAACTTGGTAATCTGAAACTACAGGAGGAAGGGGAGGCTTCCAGCGCCACCAGCCCCACTG
AGGAGCCAACCCAGAAGCTGACGGTGTCACACATTGAAGGCTATGAGTGTCAGCCCATCTTTCTGAATGTCCTGGAAGCC
ATTGAGCCTGGCGTGGTGTGTGCTGGACATGACAACAATCAGCCGGACTCCTTTGCAGCCTTGCTCTCTAGCCTCAATGA
ATTGGGTGAAAGACAGCTTGTACATGTGGTCAAGTGGGCCAAGGCCTTGCCTGGCTTCCGCAACTTGCACGTGGACGACC
AGATGGCAGTCATTCAGTACTCCTGGATGGGGCTTATGGTGTTTGCCATGGGCTGGCGGTCCTTCACCAATGTCAACTCC
AGGATGCTCTACTTCGCCCCTGACCTGGTTTTCAATGAGTACCGCATGCACAAGTCCCGGATGTACAGCCAATGTGTCCG
AATGAGGCATCTCTCTCAAGAATTTGGATGGCTCCAAATCACCCCCCAAGAATTCCTGTGCATGAAGGCACTGCTGCTCT
TCAGCATTATTCCAGTGGATGGGCTGAAAAATCAAAAATTCTTTGATGAACTTCGAATGAACTACATCAAGGAACTTGAT
CGTATCATTGCGTGCAAGAGAAAAAATCCCACATCCTGCTCAAGGCGCTTCTACCAACTCACCAAGCTCCTGGACTCTGT
GCAGCCTATTGCACGAGAGCTGCATCAGTTCACTTTTGACCTGCTAATCAAGTCCCACATGGTGAGCGTGGACTTTCCAG
AAATGATGGCAGAGATCATCTCTGTGCAAGTGCCCAAGATCCTTTCTGGAAAAGTCAAGCCCATCTATTTCCACACGCAG
TGA

>ENSLAFT00000006479.3|m.4567 ENSLAFT00000006479.3|g.4567  ORF ENSLAFT00000006479.3|g.4567 ENSLAFT00000006479.3|m.4567 type:internal len:292 (+) ENSLAFT00000006479.3:1-873(+) [Loxodonta_africana]
GGTCGAAAGTTTAAAAAGTTCAATAAAGTCAGAGTTATGAGAGCTCTAGATGCTGTTGCTCTCCCACAGCCAGTGGGCAT
GCCAAATGAAAGCCAAACTCTAAGCCAGAGAATCACTTTTTCACCAAGTCAAGAACTACAGTTTGTTCCCCCACTGATCA
ATCTGTTAGTGAGCATTGAACCAGATATGATCTATGCAGGACATGACAACACAAAACCTGACACCTCCAGTTCTTTGCTG
ACGAGTCTTAATCAACTAGCCGAGAGGCAACTTCTTTCGGTAGTCAAGTGGTCTAAATCCCTGCCAGGTTTTCGAAACTT
ACATATTGATGACCAGATAACTCTCATCCAGTATTCTTGGATGAGTTTAATGGTGTTTGGACTAGGATGGCGATCCTATA
AACACGTCAGTGGGCAGATGCTGTATTTTGCACCTGATTTAATACTAAATGAGCAGCGGATGAAGGAATCCTCATTCTAT
CCATTATGCCTTACCATGTGGCAGATCCCACAGGAGTTTGTCAAGCTTCAAGTTAGCCAAGAAGAGTTCCTCTGTATGAA
AGTATTGCTACTTCTTAATACAATTCCTTTGGAAGGACTAAGAAGTCAAAACCAGTTTGAAGAGATGAGATCAAGCTACA
TTAGAGAACTCATCAAGGCAATTGGTTTGAGACAAAAAGGAGTTGTCTCTAGCTCACAGCGTTTCTATCAGCTTACAAAA
CTTCTTGATAACTTGCACGATCTTGTCAAACAACTTCATCTGTACTGCTTGAATACCTTTATCCAGTCCCGGGCACTGTG
TGTTGAATTTCCAGAAATGATGTCTGAAGTTATTGCTGCACAGTTACCCAAGATCTTGGCAGGGATGGTGAAA

>ENSOANT00000016634.2|m.19092 ENSOANT00000016634.2|g.19092  ORF ENSOANT00000016634.2|g.19092 ENSOANT00000016634.2|m.19092 type:3prime_partial len:343 (+) ENSOANT00000016634.2:1-1026(+) [Ornithorhynchus_anatinus]
ATGGAAGGTCAACATAACTATTTATGTGCTGGAAGAAATGACTGTATAGTTGACAAAATTAGAAGAAAAAACTGTCCAGC
ATGTCGACTAAGAAAGTGCTGCCAAGCAGGCATGGTCCTTGGAGGTCGGAAGTTTAAAAAATTCAATAAAGTCCGAGTTA
TGAGAGCATTAGATGCTGTAGCTCTCCCACAACCAATGGGCCTACCAAATGAAAGCCCAGGTCTAGCCCAAAGGCTCTCC
TTTTCGCCAAGTCAAGAAATACAGTTTGTTCCCCCACTCATCAACCTGTTAATAAGCATTGAGCCGGAGGTCATCTATGC
AGGATACGACAACACGAAACCCGAAACGCCAAGCACTTTGCTGACCAGTCTAAATCAGCTAGGCGAGAGGCAACTTCTTT
CTGTGGTCAAATGGTCCAAATCATTGCCAGGGTTCCGTAATTTACATATTGATGATCAGATAACTCTTATCCAATATTCG
TGGATGAGTCTAATGGTGTTCGGATTGGGATGGAGATCTTATAAACATGTCAGTGGCCAGATGCTGTATTTTGCACCGGA
TCTGATCCTAAATGAACAGCGGATGAAAGAATCGTCATTCTACTCATTATGCCTAACCATGTGGCAGATCCCACAGGAGT
TTGTCAAACTTCAAGTTACCCAAGAAGAATTTCTCTGCATGAAGGCATTGCTACTGCTTAATACAATTCCTTTGGAAGGG
TTGAGAAGTCAGGCCCAGTTTGAAGAGATGAGAGCCAGCTATATTAGAGAACTCATTAAGGCAATTGGCTTGAGGCAAAA
AGGAGTTGTTTCCAGCTCACAGCGTTTCTATCAGCTCACAAAACTTCTGGACTCCTTGCACGATCTCGTGAAGCAGCTTC
ATCTGTACTGCCTAAACACCTTCATCCAATCCCGGGCCCTCTGCGTTGAGTTCCCAGAGATGATGTCAGAAGTAATTGCT
GCCCAATTACCCAAGATCCTAGCAGGGATGGTGAAACCTCTTCTCTTTCACAAAAATATGAGTACT

>ENSPPYT00000023828.1|m.18149 ENSPPYT00000023828.1|g.18149  ORF ENSPPYT00000023828.1|g.18149 ENSPPYT00000023828.1|m.18149 type:complete len:389 (+) ENSPPYT00000023828.1:1-1167(+) [Pongo_abelii]
ATGATACTCTGGCTTCACAGTTTGGAGACTGCCAGGGACCATGTTTTGCCCATTGACTATTACTTTCCACCCCAGAAGAC
CTGCCTGATCTGTGGAGATGAAGCTTCTGGGTGTCACTATGGAGCTCTCACATGTGGAAGCTGCAAGGTCTTCTTCAAAA
GAGCCGCTGAAGGGAAACAGAAGTACCTGTGTGCCAGCAGAAATGATTGCACTATTGATAAATTCCGAAGGAAAAATTGT
CCATCTTGTCGTCTTCGGAAATGTTATGAAGCAGGGATGACTCTGGGAGCCCGAAAGCTGAAGAAACTTGGTAATCTGAA
ACTACAGGAGGAAGGAGAGGCTTCCAGCACCACCAGCCCCACTGAGGAGACAACCCAGAAGCTGACAGTGTCACACATTG
AAGGCTATGAATGTCAGCCCATCTTTCTGAATGTCCTGGAAGCCATTGAGCCAGGTGTAGTGTGTGCTGGACACGACAAC
AACCAGCCCGACTCCTTTGCAGCCTTGCTCTCTAGCCTCAATGAACTGGGAGAGAGACAGCTTGTACACGTGGTCAAGTG
GGCCAAGGCCTTGCCTGGCTTCCGCAACTTACACGTGGACGACCAGATGGCTGTCATTCAGTACTCCTGGATGGGACTCA
TGGTGTTTGCCATGGGCTGGCGATCCTTCACCAATGTCAACTCCAGGATGCTCTACTTCGCCCCTGATCTGGTTTTCAAT
GAGTACCGCATGCACAAGTCCCGGATGTACAGCCAGTGTGTCCGAATGAGGCACCTCTCTCAAGAGTTTGGATGGCTCCA
AATCACCCCCCAGGAATTCCTGTGCATGAAAGCACTGCTACTCTTCAGCATTATTCCAGTGGATGGGCTGAAAAATCAAA
AATTCTTTGATGAACTTCGAATGAACTACATCAAGGAACTCGATCGTATCATTGCATGCAAAAGAAAAAATCCCACATCC
TGCTCAAGACGCTTCTACCAGCTCACCAAGCTCCTGGACTCCGTGCAGCCTATTGCGAGAGAGCTGCATCAGTTCACTTT
TGACCTGCTAATCAAGTCACACATGGTGAGCGTGGACTTTCCGGAAATGATGGCAGAGATCATCTCTGTGCAAGTGCCCA
AGATCCTTTCTGGGAAAGTCAAGCCCATCTATTTCCACACCCAGTGA

>AR|ENSG00000169083 [cellage_279]
ATGATACTCTGGCTTCACAGTTTGGAGACTGCCAGGGACCATGTTTTGCCCATTGACTATTACTTTCCACCCCAGAAGAC
CTGCCTGATCTGTGGAGATGAAGCTTCTGGGTGTCACTATGGAGCTCTCACATGTGGAAGCTGCAAGGTCTTCTTCAAAA
GAGCCGCTGAAGGGAAACAGAAGTACCTGTGCGCCAGCAGAAATGATTGCACTATTGATAAATTCCGAAGGAAAAATTGT
CCATCTTGTCGTCTTCGGAAATGTTATGAAGCAGGGATGACTCTGGGAGCCCGGAAGCTGAAGAAACTTGGTAATCTGAA
ACTACAGGAGGAAGGAGAGGCTTCCAGCACCACCAGCCCCACTGAGGAGACAACCCAGAAGCTGACAGTGTCACACATTG
AAGGCTATGAATGTCAGCCCATCTTTCTGAATGTCCTGGAAGCCATTGAGCCAGGTGTAGTGTGTGCTGGACACGACAAC
AACCAGCCCGACTCCTTTGCAGCCTTGCTCTCTAGCCTCAATGAACTGGGAGAGAGACAGCTTGTACACGTGGTCAAGTG
GGCCAAGGCCTTGCCTGGCTTCCGCAACTTACACGTGGACGACCAGATGGCTGTCATTCAGTACTCCTGGATGGGGCTCA
TGGTGTTTGCCATGGGCTGGCGATCCTTCACCAATGTCAACTCCAGGATGCTCTACTTCGCCCCTGATCTGGTTTTCAAT
GAGTACCGCATGCACAAGTCCCGGATGTACAGCCAGTGTGTCCGAATGAGGCACCTCTCTCAAGAGTTTGGATGGCTCCA
AATCACCCCCCAGGAATTCCTGTGCATGAAAGCACTGCTACTCTTCAGCATTATTCCAGTGGATGGGCTGAAAAATCAAA
AATTCTTTGATGAACTTCGAATGAACTACATCAAGGAACTCGATCGTATCATTGCATGCAAAAGAAAAAATCCCACATCC
TGCTCAAGACGCTTCTACCAGCTCACCAAGCTCCTGGACTCCGTGCAGCCTATTGCGAGAGAGCTGCATCAGTTCACTTT
TGACCTGCTAATCAAGTCACACATGGTGAGCGTGGACTTTCCGGAAATGATGGCAGAGATCATCTCTGTGCAAGTGCCCA
AGATCCTTTCTGGGAAAGTCAAGCCCATCTATTTCCACACCCAGTGA
