# Supplementary material for: A multidimensional systems biology analysis of cellular senescence in aging and disease
Source: Genome Biol. 2020 Apr 7;21:91. doi: 10.1186/s13059-020-01990-9 (PMC7333371; doi:10.1186/s13059-020-01990-9)
Supplement: Supplementary file 3 — 271 CellAge orthogroups. Directory containing FASTA files of CellAge orthogroups. [file 13059_2020_1990_MOESM3_ESM.zip › SI Cellage_Orthologous-Groups/ENSG00000136573.fa]

>bmy_17301 [Balaena_mysticetus]
ATGAGGGAGTCCCTCCTCCCCGTGGCACTGCCXGGTGCCACAGGGCCACACTGCCCCAGGATGGGAGTGGTGAGCAGCAA
AAGGCAGGTCAAGGAGAAGGGGAAGGGCAGATGGAGCCCCGTGAAGGCCAGCACCCAGGGCAAAGAGGCCCCACCACTGC
CGCCCCTGGTGAGTGACTGCTGTGCGCAGCTGGAGGGGGTCGTGTTTAACCACCTGGCTCCCCCCGCTCCTGGCACCACG
CACCCGGACCAAGAGGAACACTTCGTGGTGGCCCTGTATGACTACAAAGCCGTGAACGACCGGGACCTGCAGATGATGAA
GGGAGAGAAGCTGCAGATCCTGAAGGAAGCTGGAGACTGGTGGTTGGCCAAGTCTCTCATCACAGGAAGAGAAGGCTACG
TGCCCAGCAACTTTGTGACCCGAATAGAGACCCTGGAAGTGGAAAAGTGGTTCTTTAGATCAATTTGCCGGAGAGATGCC
GAGAGGCAGCTTCTGGCTCCAATCAATAAGGTCGGCTCCTTTCTTATTAGAGAGAGCGAAACCAGCAAAGGTGCCTTTTC
TCTATCTGTGAAGGATGTGACCACCCAGGGGGAGGTGATCAAACACTATAAGATCCGCTCCCTGGATGAAGGCGGCTATT
ACATCTCCCCCCGAAACACCTTCCCCACCCTGCAGGCTTTGGTGCAGCACTATTCTAAGAAAGGGGATGGTTTGTGCCAG
AGGCTGACCCAACCCTGTGTGAGCCTGGCTCTCCAGAACCCCTGGGCCCAGGATGAATGGGAAATCCCCCGGCAGTCTCT
CAAGCTGCTCAGGAAACTTGGGTCTGGGCAGTTTGGTGAAGTCTGGATGGGTTATTACAAAAACAACATCAAGGTGGCCA
TCAAGACCTTGAAGGAGGGAACCATGTCTCCGGAGGCCTTCCTGGGTGAGGCCAACCTGATGAAAACTCTCCGGCATGAG
AGGCTGGTCCGTCTCTACGCCGTGGTCACCAAGGAGCCCATCTACATCGTGACCGAGTACATGGCCAGAGGCTGCTTGCT
GGATTTCCTGAAGACGGATGAAGGTAACCGATTGTCCCTCCCAAGGCTGATCGACATGTCGGCCCAGGTTTGTGAGAACC
GAGGTGGGCTTCCAACTGTGCCCCTCAGCGTTTTGTTCTCTATTGGTTGCTAG

>lcl|AC_000165.1_cds_XP_005209888.1_15750|m.17807 lcl|AC_000165.1_cds_XP_005209888.1_15750|g.17807  ORF lcl|AC_000165.1_cds_XP_005209888.1_15750|g.17807 lcl|AC_000165.1_cds_XP_005209888.1_15750|m.17807 type:complete len:525 (+) lcl|AC_000165.1_cds_XP_005209888.1_15750:1-1575(+) [Bos_taurus]
ATGTGTTTAGAAAACCCATGGAAAACCATCTGCATACACACTGCTAAGGAACTGAAGGACAAGGAAGTGATGGGAGTGGT
GAGCAGCAAAAGGCAGGTCAAGGAGAAGGGTAGGAGTGGATGGAGCCCTGTGAAGACCAGCACTCAGAGCAAAGAGCCCC
CACCACTGCCATCCCTGGTTGTGTTTAACCACCTGACTCCCCCACCTCCTGACACCACGCACCCAGATCAAGAGAATCAC
TTCGTGGTGGCCCTGTATGACTATAAGGCCATGAACGACCGGGACCTGCAGATGCTGAAGGGGGAGAAGCTGCAGATCCT
GAAGGAAACTGGAGACTGGTGGTTGGCCAAGTCTCTCATCACAGGAAGAGAAGGCTACGTGCCCAGCAACTTTGTGGCCC
GGGTAGAGACCCTGGAAGTGGAAAAGTGGTTCTTTAGATCAATTTGCCGGAGAGATGCCGAGAGGCAGCTTCTGGCTCCA
GTCAATAAGGCTGGCGCCTTTCTTATTAGAGAGAGTGAAACCAGCAAAGGTGCCTTTTCTCTGTCTGTGAAGGATGTGAC
CACGCAGGGGGAGGTGATCAAACACTATAAGATCCGCTCCCTGGACGAAGGCGGCTATTACATCTCCCCCCGGAGCGCCT
TCCCCACTCTGCAGGCTCTGGTGCAGCACTATTCTAAGAAAGGGGACGGGTTGTGCCAAAGGCTGACCCACCCCTGTGTG
AGCCTGGCTCCCCAGAACCCCTGGGGCCAGGATGAATGGGAAATCCCCCGGCAGTCTCTCAAGCTGGTCAGGAAGCTTGG
ATCCGGGCAGTTTGGTGAAGTCTGGATGGGTTATTATAAAAACAACATCAAGGTGGCCATCAAGACCTTGAAGGAGGGAA
CCATGTCTCCGGAGGCCTTCCTGGGCGAGGCCAACCTGATGAAAACTCTCCAGCATGAGAGGCTGGTCCGTCTCTACGCT
GTGGTCACCAAGGAGCCCATCTACATCGTGACCGAATATATGGCCAGAGGCTGCCTGCTGGATTTCCTGAAGACGGATGA
AGGTAGCCGATTGTCCCTCTCAAGGCTGATTGACATGTCGGCCCAGATTGCAGAAGGAATGGCGTACATCGAGCAGATGA
ATTCAATCCACCGGGACCTGAGAGCGGCCAACATCCTGGTGTCTGAGGCCTTGTGCTGCAAAATTGGTGACTTTGGCTTG
GCCCGGATCATCGACAATGAATACACCGCCCAGGAGGGGGCCAAGTTCCCCATTAAGTGGACCGCCCCAGAGGCCATCCA
TTTTGGGGTGTTCACCATCAAAGCGGACGTGTGGTCATTTGGAATCCTCCTGATGGAAATTGTCACTTATGGGCGTGTGC
CCTACCCAGGGATGAGCAACCCCGAGGTCATCCGCAACCTGGAGCGCGGCTACCGCATGCCCCGCCCAGACTCGTGCCCG
CCTGAGCTGTACAACGGCATCATCGCCGAGTGCTGGCGCAGCCGGCCGGAGGAGCGGCCCACCTTCGAGTTCCTGCAGTC
GGTGCTCGAGGACTTCCACACGGCCACCGAGGGCCAGTACGAGCTGCAGCCCTAG

>ENSCJAT00000007851.3|m.37578 ENSCJAT00000007851.3|g.37578  ORF ENSCJAT00000007851.3|g.37578 ENSCJAT00000007851.3|m.37578 type:complete len:465 (+) ENSCJAT00000007851.3:1-1395(+) [Callithrix_jacchus]
ATGGGGATGGTGAGCAGCAAAAGGCAGGTCAATGAGAAGGACAAGGGCCAATGGAGCCCCCTGAAGGCCAGCACCCAGGA
CAAGGCCCCCCCACCACTGCCACCCCTGGTTGTCTTTAACCACCTTACTCCTCCACGGCCCGAGGAACACCTGGACGAAG
ATGAGCATTTCGCGGTAGCCCTCTATGACTATGCCGCCGTGAATGACCGGGACCTGCAGATGCTGAAGGGGGAGAAGCTA
CAGGTCCTGAAGGGAACTGGAGCCTGGTGGCTGGCCAAGTCGCTCGTCACAGGAAGGGAAGGCTATGTGCCCAGCAACTT
CGTGGCCCGAGTGGAGAGCCTGGAAGTGGAGGCCTTCTCCCTGTCTGTGAAGGACGTCACTGCCCAGGGGGAGCTGATCA
AGCACTATAAGATCCGCTCCCTGGATGAGGGGGGCTACTACATCTCCCCCCGGATCACCTTCCCCTCACTGCAGGCCCTG
GTGCAGCACTATTCTAAGAAGGGGGATGGTCTCTGCCAGAGGCTGACCCTGCCCTGTGTGGGCCTGGCCCCACAAAACCC
CTGGGCCCAGGATGAATGGGAAATCCCCCGGCAGTCTCTCAAGCTGGTCAGGAAACTCGGGTCTGGACAATTTGGCGACG
TCTGGATGGGTTACTACAAAAAGAACATAAAGGTGGCCATCAAGACGCTGAAGGAGGGAGCCATGAGTCCGGAAGCCTTC
CTGGGCGAGGCCAACGTGATGAAGACCCTGCAGCACAAGCGGCTGGTCCGGCTCTATGCCGTGGTCACCAAGGAGCCCAT
CTACATTGTCACCGAGTACATGGCCAGAGGGTGCCTGCTGGATTTCTTGAAGACGGATGAAGGGAGCAGATTGTCACTCC
CAAGGCTGATCGACATGTCGGCCCAGATTGCTGAAGGGATGGCGTACATCGAGCGCATGAATTCCATCCACCGCGACCTG
CGGGCGGCTAACATCCTGGTGTCTGAGACCTTGTGCTGCAAGATTGCTGATTTTGGCTTGGCTCGGATCATCGACAGTGA
ATACATGGCCCAGGAGGGGGCCAAGTTCCCCATCAAGTGGACTGCCCCAGAAGCCATCCACTTCGGGGTCTTCACCATCA
AAGCTGATGTGTGGTCATTTGGAGTCCTCCTGATGGAAGTCGTCACTTACGGGCGGGTGCCATACCCAGGGATGAGCAAC
CCCGAGGTCATCCGCAACCTGGAGCGCGGTTACCGCATGCCGCGTCCCGACACCTGCCCGCCCGAGCTGTACCGCGGCGT
CATCGCCCAGTGCTGGCGCAGCCGGCCGGAGGAGCGGCCCACCTTCGAGTTCCTGCATTCAGTGCTGGAGGACTTCTACA
CGGCCACCGAGCGGCAGTACGAACTTCAGCCCTAG

>ENSCAFT00000012727.3|m.35713 ENSCAFT00000012727.3|g.35713  ORF ENSCAFT00000012727.3|g.35713 ENSCAFT00000012727.3|m.35713 type:complete len:501 (+) ENSCAFT00000012727.3:1-1503(+) [Canis_familiaris]
ATGGGAGTGGGGAGCAGCAAAAAGCAGGTGAAGGAGAAGGAGAAGGGTCAATGGAGCCCTGTGAAGGTCAGCACCCAGAG
CAAAGATCCTCCACCACTGCCACCTCTGATCCTGTTTAACCACCTGACTCCTGCACCTCCAGACGCATGCTTGGACCAAG
AGGAGCGTTTCGTGGTGGCCCTGTATGACTACAGCTCAGTGAATGACAGGGACCTGCAGATGCTGAAGGGAGAGAAGCTG
CAGATACTGAAGGAAGCTGGGGACTGGTGGTGGGCCAGGTCTCTCATCACGGGAAGAGAAGGCTACGTGCCCAGCAACTT
TGTGACCCGAGTGGAGACCCTGGAGGTGGAAAAATGGTTCTTTAGGTCAATTAGCCGGAAAGATGCTGAGAGACAGCTTC
TGGCTCCAGTCAATAAGGCGGGCTCCTTTCTTATCAGAGAGAGTGAAACCAACAAAGGTGCCTTTTCCTTGACTGTGAAG
GATGTGACCACCCAGGGGGAGATGATCAAACACTACAAGATCCGCTCCCTGGATGAAGGGGGCTATTACATCTCCCCCCG
CATCACCTTCCCTACTCTCCAGGCTTTGGTGCAGCACTATTCTCAGAAGGGGGATGGCTTATGCCAGAGGCTGACCCAAC
CCTGTGTGAGCCTGGCTCCTCAAAACCCCTGGGCCCAGGATGAATGGGAAATCCCTCGGCAGTCTCTCAAGCTGGTCAGG
AAACTCGGGTCTGGGCAGTTTGGCGAAGTCTGGATGGGTTATTACAAGAACAACGTGAAAGTGGCCATCAAGACGTTAAA
GGAGGGAACCATGTCTCCGGAGGCTTTTCTGGGTGAGGCCAACCTGATGAAAACTCTCCAGCATGAGCGGCTCGTTCGTC
TCTACGCTGTGGTCACCAAGGAGCCCATCTACATCGTGACGGAGTACATGGCCAGAGGATGCTTACTGGATTTCCTGAAG
ACGGTTGAAGGCAGCAGACTGTCCCTCCCAAGACTGATCGACATGTCAGCCCAGATTGCTGAAGGAATGGCGTATATTGA
GCAAATGAATTCAATCCACCGCGACCTGAGGGCGGCCAACATCCTGGTGTCTGAGACCCTGTGCTGCAAGATTGCTGACT
TCGGCTTGGCCCGCATCATCGACAGTGAATACACTGCCCAAGAGGGGGCCAAGTTCCCCATCAAGTGGACTGCCCCAGAG
GCCATCCACTTTGGAGTGTTCACCATCAAAGCAGACGTGTGGTCATTTGGAATCCTCCTGATGGAAATCGTCACTTACGG
GCGTGTACCATACCCAGGAATGAGCAACCCCGAGGTCATCCGCAGCCTGGAGCGTGGCTACCGCATGCCGCGCCCCGACT
CGTGCCCGCCCGAGCTGTACCACGGTGTCATCGCCGAGTGCTGGCGGAGCCGGCCGGAGGAGCGGCCCACCTTCGAGTTC
CTGCAGTCGGTGCTCGAGGACTTCCACACGGCCACCGAGCAGCAGTACGAGCTGCAGCCCTAG

>ENSCCAT00000034136.1|m.23233 ENSCCAT00000034136.1|g.23233  ORF ENSCCAT00000034136.1|g.23233 ENSCCAT00000034136.1|m.23233 type:complete len:501 (+) ENSCCAT00000034136.1:1-1503(+) [Cebus_capuchinus]
ATGGGGATGGTGAGCAGCAAAAGGCAGGTCAAGGAGAATGACAAGGGCCGATGGAGCCCCCTGAAGGCCAGAGCCCAGGA
CAAGGCCCCCCCACCACTGCCACCCCTGGTTGTCTTTAACCACCTTACTCCTCCACCACCCGAGGAACACCTGGATGAAG
ACGAGCATTTCGCGGTAGCCCTCTATGACTACGCCGCCGTGAATGACCGGGACCTGCAGATGCTGAAGGGGGAGAAGCTA
CAGGTCCTGAAGGGAACTGGAGCCTGGTGGCTGGCCAAGTCGCTCGTCACAGGAAGAGAAGGCTATGTGCCCAGCAACTT
CGTGGCCCGAGTGGAGAGCCTGGAAGTGGAGAGGTGGTTCTTTAGATCACTGAGCCGCAAGGAGGCGGAAAGGCAGCTTC
TGGCTCCAGTCAACAAGGCCGGCTCCTTTCTCATCAGAGAGAGTGAAACCAACAAAGGTGCCTTCTGCCTGTCTGTGAAG
GATGTCACCGCCCAGGGGGAGCTGATCAAGCACTATAAGATCCGCTCCCTGGATGAGGGGGGCTACTACATCTCCCCCCG
GATTACCTTCCCCTCGCTGCAGGCCCTGGTGCAGCACTATTCTAAGAAGGCGGATGGTGTCTGCCAGAGGCTGACCCTGC
CCTGTGTGGGCCTGGCCCCGCAGAGCCCCTGGGCCCAGGATGAATGGGAAATCCCCAGGCAGTCTCTCAAGCTGGTCAGG
AAGCTCGGGTCTGGACAATTTGGCGACGTCTGGATGGGTTACTACAAAAACAACATGAAGGTGGCCATCAAGACACTGAA
GGAGGGAGCCATGAGTCCAGAAGCCTTCCTGGGCGAGGCCAACGTGATGAAGACCCTGCAGCACGAGCGGCTGGTCCGGC
TCTACGCTGTGGTCACCAAGGAGCCCATCTACATTGTCACTGAGTACATGGCCAGAGGATGCCTGCTGGATTTCTTGAAG
ACGGATGAAGGGAACAGATTGTCACTTCCAAGGCTGATCGACATGTCGGCCCAGATTGCTGAAGGGATGGCGTACATCGA
GCGCATGAATTCCATCCACCGCGACCTGCGAGCGGCTAACATCCTGGTGTCTGAGACCTTGTGCTGCAAGATTGCTGATT
TTGGCTTGGCTCGGATCATCGACAGTGAATACATGGCCCAGGAGGGGGCCAAGTTCCCTATCAAGTGGACTGCCCCAGAA
GCCATCCACTTCGGGATCTTCACCATCAAAGCAGACGTGTGGTCATTTGGAGTCCTCCTGATGGAAGTCGTCACTTACGG
GCGGGTGCCATACCCAGGGATGAGCAACCCCGAGGTCATCCGCAGCCTGGAGCGCGGCTACCGCATGCCGCGTCCCGACA
CCTGCCCGCCGGAGTTGTATCGTGGCGTCATCGCCCAGTGCTGGCGCAGCCGGCCCGAGGAGCGGCCCACCTTCGAGTTC
CTGCATTCAGTGCTGGAGGACTTCTACACGGCCACCGAGCGGCAGTACGAGCTTCAGCCCTAG

>lcl|NW_004558728.1_cds_XP_004707697.1_12200|m.25285 lcl|NW_004558728.1_cds_XP_004707697.1_12200|g.25285  ORF lcl|NW_004558728.1_cds_XP_004707697.1_12200|g.25285 lcl|NW_004558728.1_cds_XP_004707697.1_12200|m.25285 type:complete len:500 (+) lcl|NW_004558728.1_cds_XP_004707697.1_12200:1-1500(+) [Echinops_telfairi]
ATGGGAGTGGTGAGCAGCAAAAGGCAGGTCAAGGAGAAGCCTGGGAGCCAATGGAGCCCCGTGAAGCTCCTCCCGAGCAA
GGACCCTCCACCGCTGCCCCCCTTGGTCGTCTTTAATCATCTTTCTTCTCCACCTCCGGACAAGGACCCGGATCAAGAGA
ACCATTTTGTGGTGGCTCTGTATGATTACGACGGGGTGAACGACCGGGACCTGCAGATGCGGAAGGGAGAGAAGCTGCAG
ATCCTGAGCGAAAGTGGAGATTGGTGGCTGGCCAGATCACTCATCACCGGAAGAGAAGGCTACGTTCCCAGCAACTTCGT
GGTCCGCGTAGAGACCCTGGAGGTGGAAAAGTGGTTCTTCAGATCAATCAGCAGGAAAGATGCGGAGAGGCGGCTTCTGG
CGCCAATCAATAAGGCCGGCTCCTTCCTTATAAGAGAGAGTGAAACAAATATGGGTTCTTTCGCCCTGTCTATGAAGGAT
GTAACCCCTCGGGGGGAGGTGATCAAGCACTATAAAATCCGCGCACTGGATCAAGGAGGCTATTACATCTCCCCCAGGAT
TACCTTTCCCTCGCTCCAAGACCTGGTGCAGCACTATTCTAAGAAGGGAGATGGCTTGTGCCAGAGGCTGACCCTGCCGT
GTGTCAGCCTGGCTCCTCAGGACCCCTGGGCCCAGGACGAGTGGGAAATTCCCCGGCAGTCTCTCAAACTGGTCCGGAAA
CTCGGGTCTGGGCAGTTTGGTGAAGTCTGGATGGGTTATTACAAAAACAATGTGAAAGTGGCCATCAAGACACTGAAGGA
GGGAAGTATGTCTCCAGAAGCCTTCCTGGGTGAGGCCAACGTGATGAAAACCCTCCAGCATGAGAGGCTGGTTCGTCTGT
ACGCCGTGGTCACCAAGGACCCCATCTACATCGTCACGGAGTACATGGCCAGAGGGTGCCTTCTGGATTTCTTGAAGATG
GACGAAGGCAGCAAATTGTCCTTCCCAAGACTGATTGACATGTCTGCCCAGATTGCAGAAGGAATGGCCTACATCGAGAA
GAGAAACTCGATCCACCGTGACTTGAGGGCAGCCAACATCCTGGTGTCTGAGACCCTGTGCTGCAAAATCGCGGACTTTG
GGTTGGCCCGCATCATTGACAGTGAATACACCGCCCAAGAGGGTGCCAAGTTCCCCATCAAGTGGACGGCCCCGGAGGCT
ATCCATTATGGGGTGTTCACCATCAAAGCAGATGTGTGGTCATTTGGAATCCTCTTGATGGAAATCGTCACTTATGGCCG
AGTGCCATACCCAGGCATGAGCAACCCCGAGGTCATCCACAGCCTGGGCCGAGGCTACCGCATGCCGCGCCCGGACTCGT
GCCCGTCTGAGCTGTACAACAGCGTCATCACCGAGTGCTGGCGCAGCCGGCCGGAGGAGCGGCCCACCTTCGAGTTCCTG
CAGTCGGTGCTGGAGGACTTCGACATGGCCACCGAGCAGCAGTATGAACTCCAGCCCTAG

>ENSECAT00000019467.1|m.28151 ENSECAT00000019467.1|g.28151  ORF ENSECAT00000019467.1|g.28151 ENSECAT00000019467.1|m.28151 type:complete len:501 (+) ENSECAT00000019467.1:1-1503(+) [Equus_caballus]
ATGGGAGTGGTGAGCAGCAAAAAGCAGGTGAAAGAGAAGGAGAAGGGCGAGTGGAGCCCTGTGAAGGCCAGCACCCAGAG
CAAAGATCCCCCACCGCTGCCGCCCCTGGTCGTGTTTAACCACCTGCCTCCTGCACCTCCTGACACACACCCAGGCCAAG
AGGAGCATTTCGTGGTGGCCCTGTATGACTACACGGCAGGGAACGACCGGGACCTGCAGATGCTGAAGGGGGAGAAGCTG
CAGATCCTGAAGGAAGCTGGAGACTGGTGGCTGGCCAAGTCTCTCGTCACAGGAAGAGAAGGCTACGTGCCCAGCAACTT
CGTGGCCCGAGTAGAGACTGTGGAAGTGGAAAAGTGGTTCTTTAGATCAATTAGCCGGAAAGATGCCGAGAGGCAGCTGC
TGGCCCCAGTCAATAAGGTGGGCTCCTTTCTGATTAGAGAGAGCGAAACCAGCAAAGGTACCCTCTCCCTGTCTGTGAAG
GATGTGACCGCCCAAGGGGAGGTGATCAAACACTATAAGATCCGTTCCCTGGACGAAGGAGGCTACTATATCACCCCCCG
CATCACCTTCCCCACTCTCCAGGCGCTGGTGCAGCACTATTCTAAGAAAGGGGATGGTTTATGCCAGAGGCTGACCCAAC
CCTCTGTGAGCCTGGCTCCTCAGAACCCCTGGGCCCAGGATGAATGGGAAATCCCCCGGCAGTCTCTCAAGTTGGTCAGG
AAACTCGGGTCTGGACAGTTTGGCGAAGTCTGGATGGGTTATTACAAAAACAACGTGAAAGTGGCCATCAAGACCTTGAA
GGAGGGAACCATGTCTCCGGAGGCCTTCCTGGGCGAGGCCAACCTGATGAAAACTCTGCAGCATGAGAGGCTGGTCCGTC
TCTACGCCGTGGTCACCAAGGAGCCCATCTACATTGTGACGGAGTACATGGCCAGAGGATGCTTGCTGGATTTCTTGAAG
ACAGACGAAGGTAGCAAATTGTCCCTCCCACGACTGATCGACATGTCGGCCCAGATTGCCGAAGGAATGGCGTATATCGA
GCAAATGAATTCCATCCACCGCGACCTGAGGGCGGCCAACATCCTGGTTTCTGAGACCTTGTGCTGCAAAATCGCTGACT
TCGGCTTGGCCCGGATCATCGACAATGAATACACTGCCCAGGAGGGGGCCAAGTTCCCCATCAAGTGGACTGCCCCCGAG
GCCATCCATTTTGGAGTGTTCACTATCAAAGCAGATGTGTGGTCATTTGGAATCCTGCTGATGGAAATCGTCACTTATGG
GCGTGTCCCCTACCCAGGAATGAGCAACCCCGAGGTCGTGCGCAGCCTGGAGCGCGGCTACCGCATGCCGCGGCCCGACT
CGTGCCCGCCGGAGCTGTACCGCGGCGTCATCGCCGAGTGCTGGCGCAGTCGGCCCGAGGAGCGGCCCACCTTCGACTTC
CTGCAGTCGGTGCTGGGGGACTTCTACACGGCCACCGAGCGGCAGTACGAGCCGCAGCCCTAG

>ENSHGLT00000022301.1|m.39124 ENSHGLT00000022301.1|g.39124  ORF ENSHGLT00000022301.1|g.39124 ENSHGLT00000022301.1|m.39124 type:complete len:500 (+) ENSHGLT00000022301.1:1-1500(+) [Heterocephalus_glaber]
ATGGGGCTGCTGAGCAGCAAGAGGCAGGTCACCGAGAAGGGCAAGGGCTGGAGCCCTGTGAAGGCCAGTTCCCGGAGCCA
GGGTCCCCCGCCTCTACCGCCCCTGGTTGTCTTTAACCACCTGACCCCTCCACCTCCTGACGAACACCCAGACCAAGAGG
AGCATTACGTGATGGCCCTGTACGACTACACTGCCGTGAGTGACCGGAACCTGCAGATGCTGAAGGGGGAGAAGCTGCAG
GTCCTGAAGGGCACCGGAGACTGGTGGTTGGCCAGGTCGCTTGTCACCGGGAGAGAGGGCTACGTGCCAAGCAACTTCGT
GGCCCCAGTGGAGACCCTGGAAGTAGAAAAGTGGTTCTTCAGGTCCATCAGCCGGAAGGATGCTGAAAGACGGCTGCTGG
CTCCCATGAACAAGGCCGGCTCCTTCCTTGTCAGGGAGAGCGAGACCACCGAAGGGTCCTTTTCCCTGTCTGTGAAGGAT
GTCACTGCCCAGGGGGACATAGTCAAGCACTATAAGATCCGCTCCCTGGACGAAGGGGGCTACTACATCTCCCCCCGGAC
CACCTTCCCCTCCCTCCAGGCCCTCGTGCAGCACTATACCAAGAAAGGGGACGGCTTGTGCCAGATGCTGACCCTGCCCT
GTGCAAGCGTGGCCCCGCAGAACCCCTGGGCCCAGGACGAGTGGGAGATCCCCCGGCAGTCTCTCAAGCTGGTGCGCAAA
CTCGGGTCCGGGCAGTTCGGCGAGGTCTGGATGGGTTATTACAAAAACAACGTAAAGGTGGCCATCAAGACCCTGAAGGA
GGGAGCCATGTCGCCCGAAGCCTTCCTGGGCGAGGCCAACCTGATGAAGACCCTGCAGCACGAGCGGCTGGTCCGTCTGT
ACGCCGTGGTGACCAAGGAGCCCATCTACATCGTCACAGAGTACATGGCCCGAGGATGCCTGCTGGATTTCCTGAAGACG
GAGGAAGGCAGCAGATTGTCCCTCCCTAGACTGATCGACATGTCGGCCCAGATCGCCGAAGGGATGGCGTACATCGAGCA
CATGAATTCCATCCACCGCGACCTGAGGGCCGCCAACATCCTGGTGTCTGAGGCCTTGTGCTGCAAGATCGCCGACTTCG
GCTTGGCCCGCATCGTGGACAGCGAATACACGGCCCAGGAGGGGGCCAAGTTCCCCATCAAGTGGACCGCGCCGGAGGCC
ATCCACTTCGGGGTGTTCACCATCAAAGCGGATGTGTGGTCCTTTGGCGTCCTCCTGATGGAAATCGTCACCTACGGCCG
TGTGCCCTACCCAGGCATGAGCAACCCCGAGGTCATCCGCAGCCTGGAGCGGGGCTACCGCATGCCGCGCCCCGACTCGT
GCCCGCCCGCGCTGTACCGCGACGTGATCGCCGAGTGCTGGCGAGCGCGCCCGGAGGAGCGGCCCACCTTCGAGTTCCTG
CAGTCGGTGCTGGAGGACTTCTACACGGCCACCGAGGCCCAGTATGAGCTGCAGCCCTAG

>ENST00000259089.8|m.36286 ENST00000259089.8|g.36286  ORF ENST00000259089.8|g.36286 ENST00000259089.8|m.36286 type:complete len:506 (+) ENST00000259089.8:1-1518(+) [Homo_sapiens]
ATGGGGCTGGTAAGTAGCAAAAAGCCGGACAAGGAAAAGCCGATCAAAGAGAAGGACAAGGGCCAATGGAGCCCCCTGAA
GGTCAGCGCCCAAGACAAGGACGCCCCGCCACTGCCGCCCCTGGTTGTCTTCAACCACCTTACTCCTCCACCGCCCGATG
AACACCTGGATGAAGACAAGCATTTCGTGGTGGCTCTGTATGACTACACCGCTATGAATGATCGGGACCTGCAGATGCTG
AAGGGGGAGAAGCTACAGGTCCTGAAGGGAACTGGAGACTGGTGGCTGGCCAGGTCACTCGTCACAGGAAGAGAAGGCTA
TGTGCCCAGTAACTTTGTGGCCCGAGTGGAGAGCCTGGAAATGGAAAGGTGGTTCTTTAGATCACAGGGTCGGAAGGAGG
CTGAGAGGCAGCTTCTTGCTCCAATCAACAAGGCCGGCTCCTTTCTTATCAGAGAGAGTGAAACCAACAAAGGTGCCTTC
TCCCTGTCTGTGAAGGATGTCACCACCCAGGGGGAGCTGATCAAGCACTATAAGATCCGCTGCCTGGATGAAGGGGGCTA
CTACATCTCCCCCCGGATCACCTTCCCCTCGCTCCAGGCCCTGGTGCAGCACTATTCTAAGAAGGGGGATGGTCTATGCC
AGAGGCTGACCCTGCCCTGTGTGCGCCCGGCCCCGCAGAATCCCTGGGCCCAGGATGAATGGGAGATCCCCCGGCAGTCT
CTCAGGCTGGTCAGGAAACTCGGGTCTGGACAATTCGGCGAAGTCTGGATGGGTTACTACAAAAACAACATGAAGGTGGC
CATTAAGACGCTGAAGGAGGGAACCATGTCTCCAGAAGCCTTTCTGGGTGAGGCCAACGTGATGAAGGCTCTGCAGCACG
AGCGGCTGGTCCGACTCTACGCAGTGGTCACCAAGGAGCCCATCTACATTGTCACCGAGTACATGGCCAGAGGATGCCTG
CTGGATTTCCTGAAGACAGATGAAGGGAGCAGATTGTCACTCCCAAGGCTGATTGACATGTCGGCGCAGATTGCTGAAGG
GATGGCATACATTGAGCGCATGAATTCCATCCACCGCGACCTGCGGGCGGCCAACATCCTGGTGTCTGAGGCCTTGTGCT
GCAAAATTGCTGATTTTGGCTTGGCTCGAATCATCGACAGTGAATACACGGCCCAAGAGGGGGCCAAGTTCCCCATCAAG
TGGACAGCCCCGGAAGCCATCCACTTCGGGGTCTTCACCATCAAAGCAGACGTGTGGTCGTTTGGAGTCCTCCTGATGGA
AGTTGTCACTTATGGGCGGGTGCCATACCCAGGGATGAGCAACCCCGAGGTCATCCGCAACCTGGAGCGCGGCTACCGCA
TGCCGCGCCCCGACACCTGCCCGCCCGAGCTGTACCGCGGCGTCATCGCCGAGTGCTGGCGCAGCCGGCCCGAGGAGCGG
CCCACCTTCGAGTTCCTGCAGTCGGTGCTGGAGGACTTCTACACGGCCACCGAGCGGCAGTACGAGCTGCAGCCCTAG

>ENSLAFT00000006811.2|m.39285 ENSLAFT00000006811.2|g.39285  ORF ENSLAFT00000006811.2|g.39285 ENSLAFT00000006811.2|m.39285 type:3prime_partial len:501 (+) ENSLAFT00000006811.2:1-1500(+) [Loxodonta_africana]
ATGGGAGTGGTGAGCAGCAAAAAGCAGGTCAAGGAGAAGGATAAGGGCCGATGGAGCCCCTTGAGGATCAGCACCCAGAG
CAAGGCTCCCCCACCACTGCCACCCCTGGTCGTCTTTAATCATCTTGCTTCTCCACCTGCAGACAAGCACCTGGACCGAG
AGGAGCATTTTGTGGTGGCTTTGTATGATTACAACGCAGTGGATGACCAGGACCTACAGATGCTGAAGGGAGAGAAGCTG
CAGATCTTGAAGGAAACTGGAGACTGGTGGTTGGCCAAATCACTCATCACTGGAAGAGAAGGCTATGTGCCCAGTAACTT
TGTTGCCCGAGTAGAGACCCTGGAAGTGGAAAAGTGGTTCTTTAGATCAATTAGCCGGAAAGATGCTGAGAGGCAGCTTC
TGGCTCCAATCAATAAGGTTGGCTCTTTCCTTATTAGAGAGAATGAAACAAATAAAGGTGCCTTTTCCCTGTCTGTGAAG
GATGTAACCACCCAGGGGGAGGTGATCAAACACTATAAGATCCGAGTGCTGGATGAAGGAGGCTATTACATCTCTCCCAG
CATTACTTTTCCCTCGCTCCAAGACCTGGTGCAGCACTATTCTAAGAACGGGAATGGTTTGTGCCAGAGGCTGATGCTGC
CCTGTGTGAGCCTGGCTCCTCAGAAGCCCTGGGTCCAGGATGAATGGGAAATTCCCCGGCAGTCTCTCAAACTGGTCAGA
AAACTCGGATCCGGGCAGTTTGGAGAAGTCTGGATGGGTTATTACAAAAACAATGTGAAGGTGGCCATCAAGACCTTGAA
GGAGGGAACTATGTCTCCTGAAGCCTTTCTGGGTGAGGCCAACATGATGAAAACCCTCCAGCATGAGAGACTGGTCCGTC
TCTACGCCGTGGTCACCAAGGAGCCCATCTACATAGTGACCGAGTACATGGCCAGAGGATGCCTTCTGGATTTCTTGAAG
ACAGATGAAGGTAGCAGACTGTCCCTCCCAAGACTGATTGACATGTCGGCCCAGATTGCAGAAGGAATGGCGTACATCGA
GCAAAGGAATTCAATCCACCGTGACTTGAGGGCAGCCAACATCCTGGTATCTGAGACCCTGTGCTGCAAAATTGCCGACT
TTGGCTTAGCCCGGATCATTGACAGTGAATACATTGCCCAAGAGGGTGCCAAGTTCCCCATCAAGTGGACAGCCCCAGAA
GCCATCCACTTTGGAGTGTTCACCATCAAAGCAGACGTGTGGTCATTTGGAATCCTCTTAATGGAAATTGTCACTTATGG
ATGTGTGCCATACCCAGGCATGAGCAACCCGGAGGTCATCCGCAGCCTGGAGCAGGGCTACCGCATGCCACGCCCGGACT
CGTGCCCTCCCGAGCTGTACAGCGGCGTCATCAGCAAGTGCTGGAGGAGCCGGCGGGAGGAGCGGCCCACCTTCGAGTTC
CTGCAGTCGGTGCTCCAGGACTTCTACACGGCCACCGAGCAGCAGTATGAGTCCAGCCCT

>ENSMMUT00000026980.3|m.35750 ENSMMUT00000026980.3|g.35750  ORF ENSMMUT00000026980.3|g.35750 ENSMMUT00000026980.3|m.35750 type:complete len:506 (+) ENSMMUT00000026980.3:1-1518(+) [Macaca_mulatta]
ATGGGGCTAGTAAGCAGCAAAAAACCGGACAAGGAAAAGCCGATCAAGGAGAAGGACAAGGGCCAATGGAGCCCCCTGAA
GGTCAGCGCCCAAGACAAGGACCCCCCGCCACTGCCGCCACTGGTTGTCTTCAACCACCTTACTCCTCCACCGCCCAAAG
AGCACCTGGAAGAAGACGAGCATTTCGTGGTAGCCCTGTATGACTACGCTGCCATGAATGACCGGGACCTGCAGATGCTG
AAGGGGGAGAAGCTACAAGTCCTGAAGGGAACTGGAGACTGGTGGTTGGCCAAGTCGCTCGTCACAGGAAGAGAAGGCTA
CGTGCCCAGCAACTTTGTGGCCCGAGTGGAGAGCCTGGAAGTGGAAAGGTGGTTCTTTAGATCACTGAGCCGGAAGGAGG
CCGAGAGGCAGCTTCTGGCTCCAATCAACAAGACCGGCTCCTTTCTTATCAGAGAGAGTGAAACCAACAAAGGTGCCTTC
TCCCTGTCTGTGAAGGACGTCACCACCCAGGGGGAGCTGATCAAGCACTATAAGATCCGCTCCCTGGACGAAGGGGGTTA
CTACATCTCCCCCCGGATCACCTTCCCCTCGCTCCAGGCCCTGGTGCAGCACTATTCTAAGAAGGGGGATGGTCTATGCC
AGAGGCTGACCCTGCCCTGTGTGAGCCTGGCCCCACAGAACCCCTGGGCCCAGGATGAATGGGAAATCCCCCGGCAGTCT
CTCAGGCTGGTCAGGAAACTCGGGTCTGGACAATTTGGCGAAGTCTGGATGGGTTATTACAAAAACAACATGAAGGTGGC
CATTAAGACGCTGAAGGAGGGAACCATGTCTCCAGAAGCCTTTCTGGGCGAGGCCAACGTGATGAAGGCCCTGCAGCATG
AGCGGCTGGTCCGACTCTACGCCGTGGTCACCAAGGAGCCCATCTATATTGTCACCGAGTACATGGCCAGAGGATGCCTG
CTGGATTTCCTGAAGACGGATGAAGGCAGCAGATTGTCACTCCCAAGGCTGATTGACATGTCGGCCCAGATTGCCGAAGG
GATGGCTTACATCGAGCGCATGAATTCCATCCACCGCGACCTGCGGGCGGCCAACATTCTAGTATCCGAGGCCTTGTGCT
GCAAAATTGCTGATTTTGGCTTGGCTCGAATCATCGACAGTGAATACACGGCCCAAGAGGGGGCCAAGTTCCCCATCAAG
TGGACAGCCCCAGAAGCCATCCACTTCGGGGTCTTCACCATCAAAGCAGACGTGTGGTCGTTTGGAGTCCTCCTGATGGA
AGTTGTCACTTATGGGCGGGTACCATACCCAGGGATGAGCAACCCCGAGGTCATCCGCAACCTGGAGCGCGGCTACCGCA
TGCCGCGCCCCGAAACCTGCCCGCCCGAGCTGTACCGCGGCGTCATCGCCGAGTGCTGGCGCAGCCGGCCCGAGGAGCGG
CCCACCTTCGAGTTCCTGCAGTCGGTGCTGGAGGACTTCTACACGGCCACCGAGCGGCAGTACGAGCTGCAGCCCTAG

>ENSMICT00000002273.2|m.29033 ENSMICT00000002273.2|g.29033  ORF ENSMICT00000002273.2|g.29033 ENSMICT00000002273.2|m.29033 type:complete len:501 (+) ENSMICT00000002273.2:1-1503(+) [Microcebus_murinus]
ATGGGACTCGTGAGCAGCAAAAAGCAGGTCAAGGAGAAGGGCAAGGGTCGATGGAGCCCCTTGAAGGTCAACGCCCAGGG
CAAGACGCCCCCGCCGCTTCCGCCCCTGGTCATGTTCAACCACCTCGCTCCTCCACCCCCCGAAGAACACCCGGATGAAG
ATGAGCACTTCGTGGTGGCCCTGTACGAGTATGCCGCCACGAACGACCGGGACCTGCAGATGCTGAAGGGGGAGAAGCTG
CGGGTCCTGAAGGGAACCGGAGACTGGTGGCTGGCCAAGTCGCTGGTCACGGGGAGAGAAGGCTACGTGCCCAGCAACTT
CGTGGCCCGGGTGGAGAGCCTGGAGGTGGAAAAGTGGTTCTTTAGATCTATTAGCCGGAAGGAGACGGAAAGGCAGCTTC
TGGCCCCAGTCAACAAGGCCGGCTCCTTTCTCATCAGAGAGAGTGAAACCAGCAAAGGGGCCTTCTCCCTGTCTGTGAAG
GACGTCACCGCCCAAGGGGACATCGTCAAGCACTATAAGATCCGCTCCCTGGAGGAGGGGGGCTACTACATCTCCCCCCG
GATCACCTTCCCCTCGCTGCAGGCCCTGGTGCAGCACTACTCCAAGAAAGGGGACGGTTTGTGCCAGAGGCTGACGCTGC
CCTGCGTGAACCTGGCTCCGCAGAACCCCTGGGCCCAGGACGAGTGGGAGATCCCCCGGCAGTCTCTCAAGCTCGTCAGG
AAACTTGGATCTGGGCAGTTTGGCGAAGTCTGGATGGGCTATTACAGAAACAACGTGAAGGTGGCCATCAAGACCTTGAA
GGAGGGGACGATGTCTCCGGAAGCCTTCCTGGGCGAGGCCAACCTGATGAAGACTCTGCAGCACGAGAGGCTGGTCCGGC
TCTACGCCGTGGTCACCAAGGAGCCCATCTACATTGTCACCGAGTACATGGCCAGAGGGTGCCTGCTGGACTTCCTGAAG
ACAGACGAAGGTGGCAGACTGTCCCTCCCGAGACTGATCGACATGTCAGCCCAGGTCGCCGAAGGGATGGCGTACATCGA
GCACATGAATTCTATCCACCGAGACCTGCGGGCGGCCAACATCCTGGTGTCCGAGACCTTGTGCTGCAAAATCGCTGACT
TCGGCTTGGCCAGGATCGTCGAGAGTGAATACACTGCCCAGGAGGGGGCCAAGTTCCCCATCAAGTGGACCGCCCCGGAG
GCCATCCACTTCGGGGTGTTCACCATCAAAGCAGACGTGTGGTCGTTCGGGGTCCTCCTGATGGAGATCGTCACCTATGG
GCGGGTGCCGTACCCAGGAATGAGCAACCCCGAGGTCATCCGCTGCCTGGAGCGCGGCTACCGCATGCCGTGCCCCGACA
CGTGCCCGCCGGAGCTGTACCGCGGCGTCATCGCCGAGTGCTGGCGCAGCCGGCCGGAGGAGCGGCCCACCTTCGAGTTC
CTGCGGTCGGTGCTCGAGGACTTCTACACGGCCACGGAGCAGCAGTACGAGCTGCAGCCCTAG

>ENSMODT00000015294.1|m.34171 ENSMODT00000015294.1|g.34171  ORF ENSMODT00000015294.1|g.34171 ENSMODT00000015294.1|m.34171 type:complete len:502 (+) ENSMODT00000015294.1:1-1506(+) [Monodelphis_domestica]
ATGGGAGTAGTGAGCAGCAAGAAACTGGCTAAGGAGAAAGGGAAGAATCAGTGGAATTTTAAGGAGCCTCATATCGTCTT
CCCAAAGACGCCTCCCCCACCTCTGCCTCCATTGGTTGTCTTCAATCACCTTACTACACCAACTCCTGTTCTAAAACCTG
ATCAAGAAGAGCACTATGCAGTTGCCTTGTGGGATTATGAAGCCACGAATGACCGGGACCTGAAGGTGGTGAAGGGAGAG
AAGCTGCAAATCTTGATGAAAACTGGAGACTGGTGGTTGGCCAGATCGCTTGTCACTAAAAGGGAAGGCTATGTCCCTAG
CAACTTTGTTACTCAAGTAGAGACTCTGGAAGTTGAAAAGTGGTTCTTCAAAACAATCAGTCGGAGAGAAGCTGAAAGGG
AACTCCTGGCTCCTGTCAACAAGACTGGTGCATTCCTAATCAGAGAGAGTGAAACAATTAAAGGTGCCTATTCCCTGACT
GTGAAGGACACCACCTCTGCGGGAAATGTTATCAAACACTACAAGATCCGGGCCCTAGATGATGGAGGATATTATATTTC
TCCCAGGGTCACCTTCCCTTCACTAAGAGAACTGGTCCAACATTATTCTAAGAAAGGGGACGGTTTATGCCAGAAGCTGA
CTATGCCCTGTATGATTCTGGCTCCTCAGACCCAATGGGCCCAGGATGAATGGGAAGTACCCCGGCATTCTCTGAAACTG
GTGAGGAAACTTGGTGCTGGACAGTTTGGAGAAGTCTGGATGGGTTATTATAAAAACAACATAAAGGTGGCCATCAAGAC
CCTGAAGGAGGGCAGCATGTCTCCTGAAGCCTTCCTTGCTGAGGCCAATCTAATGAAAACCCTCCAGCATGACAAATTGG
TCCGTCTCTATGCAGTGGTAACCCAGGAACCCATCTATATTGTCACAGAGTACATGGCCAAAGGGTCCTTATTGGATTTC
CTAAAGTCAGAAGAAGGTTGCAAGCTGCCATTCTCAAGACTGATTGACATAATGGCCCAGATTGCTGAAGGGATGGCCTA
CATCGAGCAAAGAAATTCAATCCATCGAGACTTGAGAGCAGCCAATGTCCTGGTGTCTGAGAGTCTGGGCTGCAAGATTG
CTGACTTTGGCTTGGCAAGAATTGTAGACAGTGAATATACAGCCCATGAAGGTGCCAAGTTCCCCATCAAGTGGACAGCC
CCAGAAGCCATTAATTTTGGCGTGTTCTCCATCAAATCTGATGTTTGGTCCTTCGGAATTCTCCTGATGGAAATTGTTAC
CTATGGGCGGATTCCTTACCCAGGCATGACCAACCCAGAGGTCATTCGGAATCTAGAACGAGGCTATCGAATGCCTTGCC
CTGAAATGTGCCCAGCGGAGCTCTACAGCATCATCAGCAAGTGTTGGCGCAACCGGCCAGAGGAGCGGCCCACCTTTGAA
TACTTACAGTCTGTACTGGAGGACTTCTACATAGCCACAGAGCAACAGTATGAACTGCAGCCCTAG

>ENSMUST00000014597.4|m.1223 ENSMUST00000014597.4|g.1223  ORF ENSMUST00000014597.4|g.1223 ENSMUST00000014597.4|m.1223 type:complete len:500 (+) ENSMUST00000014597.4:1-1500(+) [Mus_musculus]
ATGGGGCTGCTGAGCAGCAAGAGGCAGGTCAGTGAGAAGGGCAAGGGCTGGAGCCCCGTGAAGATCCGCACCCAGGACAA
GGCTCCCCCACCCCTGCCACCCCTGGTTGTCTTCAACCACCTTGCCCCACCATCTCCTAACCAGGACCCAGATGAAGAGG
AGCGTTTTGTGGTGGCTCTGTTTGACTATGCCGCTGTGAATGACAGGGACCTTCAGGTGCTGAAGGGTGAGAAGCTCCAG
GTCTTGAGGAGCACTGGAGACTGGTGGTTGGCCAGGTCACTCGTCACAGGAAGAGAAGGTTATGTGCCCAGCAACTTTGT
GGCCCCAGTAGAGACTCTGGAAGTAGAAAAATGGTTCTTCAGGACCATCAGCCGGAAGGATGCTGAGAGGCAGTTGCTGG
CTCCGATGAACAAGGCCGGCTCCTTTCTCATCAGAGAGAGTGAGAGCAATAAAGGTGCCTTTTCCCTGTCCGTGAAAGAT
ATCACCACCCAGGGGGAGGTGGTCAAGCACTATAAGATCCGATCACTGGACAATGGAGGCTATTACATCTCCCCCCGGAT
CACCTTTCCCACCCTCCAGGCCCTGGTGCAGCACTATTCAAAGAAAGGGGATGGTTTGTGTCAGAAGTTGACTCTGCCCT
GTGTGAACCTGGCCCCGAAGAACCTTTGGGCCCAAGATGAATGGGAAATCCCCAGGCAGTCTCTCAAGTTGGTCCGGAAA
CTTGGGTCTGGGCAGTTTGGCGAAGTCTGGATGGGTTATTACAAAAATAACATGAAGGTGGCCATCAAGACCCTGAAGGA
GGGAACCATGTCACCGGAAGCTTTCCTGGGCGAGGCCAACGTGATGAAAACCCTGCAGCATGAGAGGCTGGTTCGTCTCT
ACGCTGTGGTCACCAGAGAGCCCATTTACATCGTCACTGAATACATGGCCAGAGGATGCTTGCTGGATTTTCTGAAGACC
GATGAAGGTAGCAGGTTGTCCCTTCCAAGGCTGATTGACATGTCAGCCCAGGTTGCAGAGGGGATGGCTTACATAGAGCG
CATGAATTCCATCCACCGTGACCTGCGGGCAGCCAACATCCTGGTGTCTGAGACGTTGTGCTGCAAAATCGCTGACTTCG
GCTTGGCCAGGATCATTGACAGTGAATACACTGCCCAAGAGGGGGCCAAGTTCCCCATCAAGTGGACCGCCCCGGAGGCC
ATCCACTTCGGGGTGTTTACCATCAAGGCTGATGTGTGGTCCTTCGGAGTCTTGCTGATGGAGATTGTCACCTATGGGCG
CGTTCCCTACCCAGGAATGAGCAACCCTGAGGTCATCCGTAGCCTGGAGCACGGCTACCGAATGCCATGCCCGGAGACAT
GTCCACCGGAGTTGTACAATGATATCATCACTGAGTGCTGGCGGGGCCGGCCAGAGGAGCGGCCTACCTTTGAGTTCCTG
CAGTCGGTGTTGGAGGACTTCTACACAGCCACGGAGGGCCAATATGAGCTGCAGCCCTAG

>lcl|NW_004438515.1_cds_XP_004278743.1_18756|m.33100 lcl|NW_004438515.1_cds_XP_004278743.1_18756|g.33100  ORF lcl|NW_004438515.1_cds_XP_004278743.1_18756|g.33100 lcl|NW_004438515.1_cds_XP_004278743.1_18756|m.33100 type:complete len:502 (+) lcl|NW_004438515.1_cds_XP_004278743.1_18756:1-1506(+) [Orcinus_orca]
ATGGGAGTGGTGAGCAGCAAAAGGCAGGTCAAGGAGAAGGGGAAGGGCAGATGGAGCCCCGAGAAGGCCAGCACCCAGGG
CAAAGAGGCCCCACCACTGCCGCCCCTGGTCGTGTTTAACCACCTGGCTCCGCCCCCTCCTGACACCAGGCACCCGGACC
AAGAGGAGCACTTCGTGGTGGCCCTGTATGACTACAAAGCCGTGAACGACCGGGACCTGCAGATGCTGAAGGGGGAGAAG
CTGCAGATCCTGAAGGAAGCTGGAGACTGGTGGTTGGCCAAGTCTCTCATCACAGGAAGAGAAGGCTACGTGCCCAGCAA
CTTTGTGACCCGAATAGAGACCCTGGAAGTGGAAAAGTGGTTCTTTAGATCAATTTGCCGGAGAGATGCCGAGAGGCAGC
TTCTGGCTCCAATCAATAAGGCCGGCTCCTTTCTAATTAGAGAGAGCGAAACCAGCAAAGGTGCCTTTTCTCTGTCTGTG
AAGGATGTGACCACCCAGGGGGAGGTGATCAAACACTATAAGATCCGCTCCCTGGATGAAGGCGGCTATTACATCTCCCC
CCGAAACACCTTCCCCACCCTGCAGGCTCTGGTGCAGCACTATTCTAAGAAGGGGGATGGTTTGTGCCAGAGGCTGACCC
AACCCTGTGTGAGCCTGACTCTCCAGAACCCCTGGGCCCAGGATGAATGGGAAATCCCCCGGCAGTCTCTCAAGCTGGTC
AGGAAACTTGGGTCTGGGCAGTTTGGCGAAGTCTGGATGGGTTATTACAAAAACAACATCAAGGTGGCCATCAAGACCTT
GAAGGAGGGAACCATGTCTCCGGAGGCCTTCCTGGGTGAGGCCAACCTGATGAAAACTCTCCAGCACGAGAGGCTGGTCC
GTCTCTACGCTGTGGTCACCAAGGAGCCCATCTACATCGTGACCGAGTACATGGCCAGAGGCTGCTTGCTGGATTTCCTG
AAGACGGATGAAGGTAGCCGATTGTCCCTCCCAAGGCTGATCGACATGTCGGCCCAGATTGCAGAAGGAATGGCGTATAT
CGAGCAGATGAATTCAATCCACCGGGACCTGAGGGCGGCCAACATCCTGGTGTCTGAGACCTTGTGCTGCAAAATCGGTG
ACTTCGGCTTGGCCCGGATCATCGACAATGAGTACACTGCCCAAGAGGGGGCCAAGTTCCCCATCAAGTGGACTGCCCCA
GAGGCCATCCAGTTCGGGGTGTTCACCATCAAAGCAGACGTGTGGTCATTTGGAATCCTCCTCATGGAGATCATCACTTA
CGGGCGTGTGCCCTACCCAGGGATGAGCAACCCCGAAGTCATTGGCAACCTGGGGCGCGGCTACCGCATGCCGTGCCCAG
ACTCGTGCCCACCCGAGCTGTACAGCAGCGTCATCGCCGAGTGCTGGCGCAGCCGGCCTGAGGAGCGGCCCACCTTTGAG
TTCCTGCAGTCGGTGCTCGAGGACTTCCACACGGCCACCGAGGGCCAGTACGAGCTGCAGCCCTAG

>ENSOANT00000016944.1|m.4414 ENSOANT00000016944.1|g.4414  ORF ENSOANT00000016944.1|g.4414 ENSOANT00000016944.1|m.4414 type:complete len:503 (+) ENSOANT00000016944.1:1-1509(+) [Ornithorhynchus_anatinus]
ATGGGAGCGGTGAGCAGTAAGAAGCAGGCCAAGGTCAAAGAGAAGAACCTCTGGAGTGCCCCAAAGGCGGACCAGGTCCC
CCCTCGGAATCAGACACCCCCTCCGCTGCCACCTTCTGTAAGTGACGCCCCCCCCTCCCGCCCACCTTACCAAGGAGAAT
CAGAGGAGATCTTTGCAGTGGCTTTGTACGACTTTGATGCTCTGAATGACCGAGATCTGCAGATGCGGAAAGGGGAGAAG
CTCCAGATCTTGATCCAGACCGGGGATTGGTGGCTGGCCAAGTCCCTCGTCACCGGAAGGGAAGGCTACATCCCCGGAAA
CTATGTGGCTCGTGTGGACACCCTGGAGGTCGAAAAGTGGTTCTTCAAAACCATCAATCGGAAAGATGCCGAACGGCAGC
TGTTGGCCCCGGGGAACAAGGCCGGAGCCTTCCTGGTCCGGGAGAGTGAGACCAGCCCAGGCGCCTTCTCTCTGTCCGTG
AAGGACAGCACGGCCCAGGGAGCCGTGGTCAAGCACTACAAGATCCGATCGCTGGACGAGGGCGGCTACTACATCTCCCC
CAAGGTCACATTCCCCAGCCTCCAGGACCTGGTCCAGCATTACTCCAAGAAGGGGGACGGCCTGTGCCGGAGGCTGACCG
CGGCCTGTGTGGTTCTGGCTCCTCAGAGACCCTGGGCCCAGGACGAGTGGGAGATCCCCCGCCAGGCGCTCAGACTGGTC
CGGAGGCTGGGGGCCGGGCAGTTTGGAGAAGTCTGGATGGGTGAGTATTTGCACCCCCTCCCCACCCGACCCCAGCTTCT
CCGGAGCCCGCAACCCGGCAGGGAGGAATGGGGCGGGCCACGAGAGCAGCACACGACGACCTCTCTGGGTCCCGAGTCCT
GGGTTCGAGCACTGTACAATAGAGTCACTAGACAAGACGACCCCTCCATCACCGAGTACACATCCAAAGGGTGTTTGCTG
GACTTCTTGAAGACGGACGAGGGTGCCGGGCTGAGCCTCCCCAGGCTGATTGACATGTCGGCCCAGGTGGCAGAGGGCAT
GGCTTACATCGAGCAGCGCAACTCCATCCACCGGGTTCCCCTTCCTCAATCATCCGTACAGTGTGGACGGCTTCCGTGCT
ACGTGCAGAGCATTGGACTGTGCCCCCGCGCTGTGCAAAATGCTGTACTCGGCATCCGCTTTGTGCCGAGCACTGTACTG
GATGCCTACTGCGTGCAAAATATTATATCGGGCATCGGCTGGGTTACCTCAAAGCAAGGGGGAAGGGGTCCCTACCCAGG
GGGAGGGAGGGGTCCGCGTCCTCTGGCGAGGTCGGGGCCCGGGGACAGGTCCTCACCTCCCCGGACATCCCCCACAAGGA
TGACCCTTCCCAAGATATATGAAACCCGAATGGTGTTTTGCTTTTGCCGTGGCAATAGGGTTTCAAATCCTACCTGGATC
GAATACCTGCAGTCCGTCCTCGGGGACTTCTACACGGCCACCGAGCGCCAGTACGAGCTGCAGCCCTAG

>ENSOCUT00000013236.3|m.23562 ENSOCUT00000013236.3|g.23562  ORF ENSOCUT00000013236.3|g.23562 ENSOCUT00000013236.3|m.23562 type:complete len:501 (+) ENSOCUT00000013236.3:1-1503(+) [Oryctolagus_cuniculus]
ATGGGGCTAGTGGGCAGCAAAAAGCAAGTCAAAGAGAAGGGCAAGAGCCACTGGAGCCCCGCGACGGTCAGCGCTCAGAG
CAAAGCACCCCCACCACTACCGCCCCTGGTCGTCCTTAACCACCTGGACCCCCCACCTCCCAGTGAACTCCCGGAGCAAG
AGGGACATTTTGTGGTGGCCCTGTACGACTATGCAGCCGTGAATGACCAGGACCTGCACATGGTGAGGGGCGAGAAGCTA
CAGATCTTGCAGGAAACTGGAGACTGGTGGTTGGCCAGGTCGCTCGTCACGGGGAAAGAAGGCTACGTGCCCAGCAACTT
TGTGGCCGGAGTCGAGTCCCTGGAGGTGGAAAAGTGGTTCTTTAAGTCAATCAGCAGGAAAGAGGCCGAGAGGCAGCTTC
TAGCTCCAGTCAACAAGGCCGGCTCCTTCCTCATAAGAGAGAGCGAAACCAGTCAAGGCGCTTTCTCTCTGTCGGTGAAG
GACGCCAGCCCCCAGGGGGAGGTGGTCAAACACTATAAGATCCGCTCCCTGGATGAAGGGGGCTACTACATCTCCCCCCG
GGCCACCTTCCCCTCCCTCCAGGCCCTGGTGGAGCACTATTCTGAGAAGGGGGACGGTCTATGCCAGAGGCTGACCCTGC
CCTGTGTGGGCGTGGCTCCTCAGAGCCCCTGGGCCCAGGACGAGTGGGAGATCCCCCGGCAGTCTCTGAAGCTGGTCAGG
AAGCTGGGCTCAGGGCAGTTTGGCGAAGTCTGGATGGGTTACTACAAGAACAACGTGAAGGTGGCCATCAAGACCTTGAA
GGAGGGAACCATGTCTCCAGAAGCCTTCCTGGGCGAGGCCAACCTGATGAAGACCCTGCAGCACGAGCGGCTGGTGCGCC
TCTACGCCGTGGTCACCAGGGAGCCCATCTACATCGTCACGGAGTACATGGCCAGAGGCTGCTTGCTGGATTTCCTGAAG
ACGGATGAAGGCAGCAAATTGTCCCTCCCACGGCTGATCGACATGTCAGCCCAGATTGCCGAAGGCATGGCGTACATAGA
GCACATGAACTCCATCCACCGCGACCTGAGGGCGGCCAACATCCTCGTGTCCGAGGCGCTGAGCTGTAAAATCGCTGACT
TTGGCCTGGCCCGCATCATCGACAGCGAGTACACCGCCCAGGAGGGAGCCAAGTTCCCCATCAAGTGGACTGCGCCCGAA
GCCATCCAGTTCGGGGTGTTCACCATCAAAGCAGACGTGTGGTCATTTGGGATCCTCTTGATGGAAATTGTCACGTATGG
GCGGGTGCCATATCCAGGGATGAGCAACCCCGAGGTCATCCGCAGCCTGGAGCGCGGCTACCGCATGCCGCGCCCGGACT
CCTGCCCGCCCGAGCTGTACCGCGACGTCATCGCCGAGTGCTGGCGGGACCGGCCGGAGGAGCGGCCCACCTTCGAGTTC
CTGCAGTCGGTGCTGGAGGACTTCTACACGGCCACCGAGCGGCAGTACGAGCTGCAGCCCTAG

>ENSPPYT00000021392.1|m.11790 ENSPPYT00000021392.1|g.11790  ORF ENSPPYT00000021392.1|g.11790 ENSPPYT00000021392.1|m.11790 type:complete len:506 (+) ENSPPYT00000021392.1:1-1518(+) [Pongo_abelii]
ATGGGGCTGGTGAGCAGCAAAAAGCCGGACAAGGAAAAGCCGATCAAGGAGAAGGACAAGGGCCGATGGAGCCCCCTGAA
GGTCAGCGCCCAAGACAAGGAGCCCCCGCCACTGCCACCCCTGGTTGTCTTCAACCACCTTACTCCTCCACCGCCCGATG
AACACCTGGATGAAGACGAGCATCTCGTGGTGGCTCTGTATGACTACGCCGCTATGAATGATCGGGACCTGCAGATGCTG
AAGGGGGAGAAGCTACAGGTCCTGAAGGGAACTGGAGACTGGTGGCTGGCCAAGTCACTCGTCACGGGAAGAGAAGGCTA
TGTGCCCAGCAACTTTGTGGCCCGAGTGGAAAGCCTGGAAGTGGAAAGGTGGTTCTTTAGATCACTGGGCCGGAAGGAGG
CCGAGAGGCAGCTTCTTGCTCCAATCAACAAGGCCGGCTCCTTTCTTATCAGAGAGAGTGAAACCAGCAAAGGTGCCTTC
TCCCTGTCTGTGAAGGATGTCACCACCCAGGGGGAGCTGATCAAGCACTATAAGATCCGCTCCCTGGATGGAGGGGGCTA
CTACATCTCCCCCCGGATCACCTTCCCCTCGCTCCAGGCCCTGGTGCAGCACTATTCTAAGAAGGGGGATGGTCTGTGCC
AGAGGCTGACCCTACCCTGTGTAAGCCCGGCCCCGCAGAACCCCTGGGCCCAGGATGAATGGGAGATCCCCCGGCAGTCT
CTCAGGCTGGTCAGGAAACTCGGGTCTGGACAATTCGGCGAAGTCTGGATGGGTTACTACAAAAACAACATGAAGGTGGC
CGTTAAGACGCTGAAGGAGGGAACCATGTCTCCGGAAGCCTTCCTGGGCGAGGCCAACGTGATGAAAGCTCTGCAGCACG
AGCGGCTGGTCCGACTCTACGCCGTGGTCACCAAGGAGCCCATCTACATTGTCACCGAGTACATGGCCAGAGGATGCCTG
CTGGATTTCCTGAAGACGGATGAAGGGAGCAGATTGTCACTCCCAAGGCTGATTGACATGTCGGCGCAGATTGCTGAAGG
GATGGCATACATTGAGCGCATGAATTCCATCCACCGTGACCTGCGGGCGGCCAACATCCTGGTGTCTGAGGCCTTGTGCT
GCAAAATTGCTGATTTTGGCTTAGCTCGAATCATCGACAGTGAATACACGGCCCAAGAGGGGGCCAAGTTCCCCATCAAG
TGGACAGCCCCGGAAGCCATCCACTTCGGGGTCTTCACCATCAAAGCAGACGTGTGGTCGTTTGGCGTCCTCCTGATGGA
AGTTGTCACTTATGGGCGGGTGCCATACCCAGGGATGAGCAACCCCGAGGTCATCCGCAACCTGGAGCGCGGCTACCGCA
TGCCGCGCCCCGACACATGCCCGCCGGAGCTGTACCGCGGCGTCATCGCCGAGTGCTGGCGCAGCCGGCCCGAGGAGCGG
CCCACCTTCGAGTTCCTGCAGTCGGTGCTGGAGGACTTCTACACGGCCACCGAGCGGCAGTACGAGCTGCAGCCCTAG

>ENSSSCT00000022403.2|m.19757 ENSSSCT00000022403.2|g.19757  ORF ENSSSCT00000022403.2|g.19757 ENSSSCT00000022403.2|m.19757 type:complete len:502 (+) ENSSSCT00000022403.2:1-1506(+) [Sus_scrofa]
ATGGGAGTGGTGAGCAGCAAAAGGCAGGTCAAGGAGAAGGGTAAGGACGGATGGAGCCCTGTAAAGGCCAGCACCTACAG
CAAAGAGCCCCCACCGCTGCCGCCCCTGGTCGTGTTTAATCACCTGGCTCCCCCACCTCCCAACACCACGCACCCGGACC
AAGAGGAGCACTTCGTGGTAGCCCTGTATAACTACAATGCCATGAACGACCGGGACCTGCAGATGCTGAAGGGGGAGAAG
CTGCAGATCCTGAAGGAAGCTGGAGACTGGTGGCTGGCCAAGTCTCTCACCACAGGAAGAGAAGGCTACGTGCCCAGCAA
TTTTGTGGCCCGAGTGGAGACCCTGGAAGTGGAAAAGTGGTTCTTTAGATCAATTTGCCGGAGAGATGCCGAGAGGCAGC
TTCTGGCTCCAGTCAATAAGGTCGGCTCCTTTCTTATTAGAGAGAGTGAAACCAGCAAAGGTACCTTTTCTCTGTCTGTG
AAGGATGTGACCAGCCAGGGGGAGGTGATCAAACACTATAAGATCCGTTCCCTGGATGAAGGCGGCTATTACATCTCCCC
CCGAAACACGTTCCCGACTCTGCAGGCTTTGGTGCAGCACTATTCTAAGAAAGGGGATGGTTTATGCCAGAGGCTGACCC
AACCCTGCGTGAGCCTTGCTCCCCAGAACCCCTGGGCCCAGGACGAATGGGAAATCCCCCGGCAGTCCCTCAAGCTGGTC
AGGAAACTCGGGTCTGGGCAGTTTGGCGAAGTCTGGATGGGTTATTACAAAAACAACATCAAGGTGGCCATCAAGACCTT
GAAGGAGGGAACCATGTCTCCAGAGGCCTTCCTGGGTGAGGCCAACCTGATGAAAACTCTCCAGCACGAGAGGCTGGTCC
GTCTCTACGCTGTGGTCACCAAGGAGCCCATCTACATTGTGACCGAGTACATGGCCAGAGGGTGCTTGCTGGATTTCTTG
AAGACGGATGAAGGTAGCCGATTGTCCCTCCCCAGGCTGATTGACATGTCGGCCCAGATTGCTGAAGGGATGGCGTATAT
CGAGCAGATGAACTCCATCCACCGGGACCTGAGGGCAGCCAACATCCTGGTGTCTGAGACCCTGTGCTGCAAAATTGGGG
ACTTTGGCTTGGCCCGGATCATTGACAGTGAATACACAGCCCAAGAGGGGGCCAAGTTCCCCATCAAGTGGACTGCCCCA
GAGGCCATCCATTTTGGGGTGTTCACCATCAAAGCGGATGTGTGGTCCTTTGGAATCCTCCTGATGGAAATGGTCACTTA
CGGGCGTGTGCCCTACCCAGGAATGAGCAACCCCGAGGTCATCCGCAACCTAGAGCGCGGATATCGCATGCCGCGCCCGG
ACTCTTGCCCGCCCGAGCTGTACAACGGGGTCATCGCCGAGTGCTGGCGGAGCCGTCCCGAGGAGCGGCCCACCTTCGAG
TTCCTGCAGTCTGTGCTCGAGGACTTCCACACGGCCACCGAGGCCCAATACGAGCTGCAGCCCTAG

>ENSTTRT00000011938.1|m.6787 ENSTTRT00000011938.1|g.6787  ORF ENSTTRT00000011938.1|g.6787 ENSTTRT00000011938.1|m.6787 type:complete len:502 (+) ENSTTRT00000011938.1:1-1506(+) [Tursiops_truncatus]
ATGGGAGTGGTGAGCAGCAAAAGGCAGGTCAAGGAGAAGGGGAAGGGCAGATGGAGCCCCGAGAAGGCCAGCACCCAGGG
CAAAGAGGCCCCACCACTGCCGCCCCTGGTCGTGTTTAACCACGTGGCTCCGCCCCCTCCTGACACCAGGCACCCGGACC
AAGAGGAGCACTTCGTGGTGGCCCTGTATGACTACAAAGCCGTGAACGACCGGGACCTGCAGATGCTGAAGGGGGAGAAG
CTGCAGATCCTGAAGGAAGCTGGAGACTGGTGGTTGGCCAAGTCTCTCATCACAGGAAGAGAAGGCTACGTGCCCAGCAA
CTTTGTGACCCGAATAGAGACCCTGGAAGTGGAAAAGTGGTTCTTTAGATCAATTTGCCGGAGAGATGCCGAGAGGCAGC
TTCTGGCTCCAATCAATAAGGCCGGCTCCTTTCTAATTAGAGAGAGCGAAACCAGCAAAGGTGCCTTTTCTCTGTCTGTG
AAGGATGTGACCACCCAGGGGGAGGTGATCAAACACTATAAGATCCGCTCCCTGGATGAAGGCGGCTATTACATCTCCCC
CCGAAACACCTTCCCCACCCTGCAGGCTCTGGTGCAGCACTATTCTAAGAAGGGGGATGGTTTGTGCCAGAGGCTGACCC
AACCCTGTGTGAGCCTGGCTCTCCAGAACCCCTGGGCCCAGGACGAATGGGAAATCCCCCGGCAGTCCCTCAAGCTGGTC
AGGAAACTTGGGTCTGGGCAGTTTGGCGAAGTCTGGATGGGTTATTACAAAAACAACATCAAGGTGGCCATCAAGACCTT
GAAGGAGGGAACCATGTCTCCGGAGGCCTTCCTGGGTGAGGCCAACCTGATGAAAACTCTCCAGCACGAGAGGCTGGTCC
GTCTCTACGCCGTGGTCACCAAGGAGCCCATCTACATCGTGACCGAGTACATGGCCAGAGGCTGCTTGCTGGATTTCCTG
AAGACGGATGAAGGTAGCCGATTGTCCCTCCCAAGGCTGATCGACATGTCGGCCCAGATTGCAGAAGGAATGGCGTATAT
CGAGCAGATGAATTCAATCCACCGGGACCTGAGGGCAGCCAACATCCTGGTGTCTGAGACCTTGTGCTGCAAAATCGGTG
ACTTCGGCTTGGCCCGGATCATCGACAATGAGTACACCGCCCAAGAGGGGGCCAAGTTCCCCATCAAGTGGACTGCCCCA
GAGGCCATCCACTTCGGGGTGTTCACCATCAAAGCAGACGTGTGGTCATTTGGAATCCTCCTCATGGAGATCATCACTTA
TGGGCGTGTGCCCTACCCAGGGATGAGCAACCCCGAAGTCATTGGCAACCTGGGGCGCGGCTACCGCATGCCGCGCCCAG
ACTCGTGCCCACCCGAGCTGTACAGCAGCGTCATCGCCGAGTGCTGGCGCAGCCGGCCTGAGGAGCGGCCCACCTTTGAG
TTCCTGCAGTCGGTGCTCGAGGACTTCCACACGGCCACCGAGGGCCAGTACGAGCTGCAGCCCTAG

>BLK|ENSG00000136573 [cellage_279]
ATGGGGCTGGTAAGTAGCAAAAAGCCGGACAAGGAAAAGCCGATCAAAGAGAAGGACAAGGGCCAATGGAGCCCCCTGAA
GGTCAGCGCCCAAGACAAGGACGCCCCGCCACTGCCGCCCCTGGTTGTCTTCAACCACCTTACTCCTCCACCGCCCGATG
AACACCTGGATGAAGACAAGCATTTCGTGGTGGCTCTGTATGACTACACCGCTATGAATGATCGGGACCTGCAGATGCTG
AAGGGGGAGAAGCTACAGGTCCTGAAGGGAACTGGAGACTGGTGGCTGGCCAGGTCACTCGTCACAGGAAGAGAAGGCTA
TGTGCCCAGTAACTTTGTGGCCCGAGTGGAGAGCCTGGAAATGGAAAGGTGGTTCTTTAGATCACAGGGTCGGAAGGAGG
CTGAGAGGCAGCTTCTTGCTCCAATCAACAAGGCCGGCTCCTTTCTTATCAGAGAGAGTGAAACCAACAAAGGTGCCTTC
TCCCTGTCTGTGAAGGATGTCACCACCCAGGGGGAGCTGATCAAGCACTATAAGATCCGCTGCCTGGATGAAGGGGGCTA
CTACATCTCCCCCCGGATCACCTTCCCCTCGCTCCAGGCCCTGGTGCAGCACTATTCTAAGAAGGGGGATGGTCTATGCC
AGAGGCTGACCCTGCCCTGTGTGCGCCCGGCCCCGCAGAATCCCTGGGCCCAGGATGAATGGGAGATCCCCCGGCAGTCT
CTCAGGCTGGTCAGGAAACTCGGGTCTGGACAATTCGGCGAAGTCTGGATGGGTTACTACAAAAACAACATGAAGGTGGC
CATTAAGACGCTGAAGGAGGGAACCATGTCTCCAGAAGCCTTTCTGGGTGAGGCCAACGTGATGAAGGCTCTGCAGCACG
AGCGGCTGGTCCGACTCTACGCAGTGGTCACCAAGGAGCCCATCTACATTGTCACCGAGTACATGGCCAGAGGATGCCTG
CTGGATTTCCTGAAGACAGATGAAGGGAGCAGATTGTCACTCCCAAGGCTGATTGACATGTCGGCGCAGATTGCTGAAGG
GATGGCATACATTGAGCGCATGAATTCCATCCACCGCGACCTGCGGGCGGCCAACATCCTGGTGTCTGAGGCCTTGTGCT
GCAAAATTGCTGATTTTGGCTTGGCTCGAATCATCGACAGTGAATACACGGCCCAAGAGGGGGCCAAGTTCCCCATCAAG
TGGACAGCCCCGGAAGCCATCCACTTCGGGGTCTTCACCATCAAAGCAGACGTGTGGTCGTTTGGAGTCCTCCTGATGGA
AGTTGTCACTTATGGGCGGGTGCCATACCCAGGGATGAGCAACCCCGAGGTCATCCGCAACCTGGAGCGCGGCTACCGCA
TGCCGCGCCCCGACACCTGCCCGCCCGAGCTGTACCGCGGCGTCATCGCCGAGTGCTGGCGCAGCCGGCCCGAGGAGCGG
CCCACCTTCGAGTTCCTGCAGTCGGTGCTGGAGGACTTCTACACGGCCACCGAGCGGCAGTACGAGCTGCAGCCCTAG
