# Supplementary material for: A multidimensional systems biology analysis of cellular senescence in aging and disease
Source: Genome Biol. 2020 Apr 7;21:91. doi: 10.1186/s13059-020-01990-9 (PMC7333371; doi:10.1186/s13059-020-01990-9)
Supplement: Supplementary file 3 — 271 CellAge orthogroups. Directory containing FASTA files of CellAge orthogroups. [file 13059_2020_1990_MOESM3_ESM.zip › SI Cellage_Orthologous-Groups/ENSG00000157557.fa]

>bmy_13042 [Balaena_mysticetus]
ATGAATGATTTTGGAATCAAGAACATGGACCAGGTGGCCCCTGTGTCCAGCAGTTACAGAGGGACACTCAAGCGCCAGCC
TGCCTTTGACACCTTTGATGGCTCCCTGCTCGCTGTTTTCCCCTCCCTAAATGAAGAGCAAACACTCCAGGAAGTGCCAA
CGGGCTTGGATTCAATTTCTCATGACTCGACCAACTGTGAGTTGCCTCTGTTGACCCCATGCAGCAAGGCTGTGATGAGT
CAAGCCTTAAAAGCTACCTTCAGTGGCTTCAAAAAGGAGCAGCGCCGCCTTGGCATCCCGAAGAATCCCTGGCTGTGGAC
TGAGCAACAGGTGTGCCAGTGGCTTCTCTGGGCCACCAACGAGTTCAGTCTGGTGGACGTCAACCTCCAGAGGTTCGGCA
TGACCGGCCAGGTGTTGTGTAACCTTGGCAAGGAACGCTTTCTGGAGCTGGCACCTGACTTTGTGGGTGACATTCTCTGG
GAACACCTGGAGCAGATGATCAAAGGTACCGAAAACCAAGAAAAGACAGAAGATCAGTATGAAGAAAATTCACACCTCAA
CTCAGTTCCCCATTGGATTAATAGCAATTCGTTAGGTTTTGGCGTGGAGCAAGCGCTGTATGGAATGCAGACGCAGAACT
ACCCCAAAGGCGGCCTCCTGGATGGCCTGTGCCCAGCATCCTCAGCGCCCAGCACGCTXGGTCCXGAGCAGGACTTCCAG
ATGTTTCCCAAGGCCCGACTCAGCACCGTCAGTGTCAACTACTGCTCCATCAGCCAGGACTTCCCGGCCGGCACCTTGAA
TCTGCTCTCCAGCAGTTCTGGGAAXCCCGGAGACCACGACTCTGCCGAGACGGGCGCCGACAGCTTCGAGAGCTCGGAGT
CACTGCTGCAGTCCTGGAACAGCCAGTCGTCCCTGCTGGACGTGCAGCGGGTACCGTCCTTCGAGAGCTTCGAGGACGAC
TGCAGCCAGTCCCTCGGCCTCAGCAAGCCGACCATGTCCTTCAAGGACTACATCCAGGAGAGGAGCGACCCGGTGGAGCA
GGGCAAACCAGTTATACCTGCGGCCGTGCTGGCCGGCTTCACAGGAAGCGGACCTATCCAGTTGTGGCAGTTTCTTCTAG
AATTGCTGTCCGACAAATCCTGCCAGTCTTTCATCAGCTGGACGGGGGACGGATGGGAGTTTAAGCTTGCTGACCCXGAT
GAGGTGGCCCGCCGGTGGGGAAAGCGGAAAAACAAGCCCAAGATGAACTACGAGAAGCTGAGCCGGGGTTTACGCTATTA
TTACGATAAGAACATCATCCATAAGACGTCAGGGAAGCGCTACGTGTACCGCTTCGTGTGCGACCTCCAGAACTTGCTGG
GCTTCACGCCCGAGGAGCTGCACGCCATCCTGGGCGTCCAGCCGGACACGGAGGACTGA

>lcl|AC_000158.1_cds_NP_001073683.1_1930|m.1958 lcl|AC_000158.1_cds_NP_001073683.1_1930|g.1958  ORF lcl|AC_000158.1_cds_NP_001073683.1_1930|g.1958 lcl|AC_000158.1_cds_NP_001073683.1_1930|m.1958 type:5prime_partial len:447 (+) lcl|AC_000158.1_cds_NP_001073683.1_1930:1-1341(+) [Bos_taurus]
CGCCAGGCCGCCTTTGACACCTTTGATGGGTCCCTGCTTGCGGTTTTCCCTTCCCTAAATGAAGAGCAAACACTCCAGGA
AGTGCCAACCGGCTTGGATTCGATTTCTCATGACTCAGCCAACTGCGAGTTGCCTCTGCTGACCCCATGCAGCAAAGCTG
TGATGAGTCAAGCCTTAAAAGCCACCTTCAGTGGCTTCAAAAAGGAGCAACGCCGGCTGGGGATCCCAAAGAATCCATGG
CTGTGGACTGAGCAGCAGGTGTGCCAGTGGCTTCTCTGGGCCACCAACGAGTTCAGTCTGGTGGATGTGAACCTGCAGAG
GTTTGGCATGACAGGGCAGGTGTTGTGTAACCTTGGCAAGGAGCGCTTTCTGGAGCTGGCGCCCGACTTTGTGGGTGATA
TTCTCTGGGAGCATCTGGAGCAGATGATCAAAGAAAACCAAGAAAAGAACGAAGATCAGTATGAAGAAAATTCGCATCTC
AACTCAGTTCCTCATTGGATTAATAGCAATTCGTTAGGTTTTGGCGTGGAGCAGGCGCCGTACGGCATGCAGACGCAGAG
TTACCCTAAAGGTGGCCTCCTGGATGGCTTGTGTCCAGCGTCCTCAGCGCCCAGCACGCTCGGGCCAGAGCAGGACTTCC
AGATGTTCCCCAAGGCCCGACTCAACACCGTCAGCGTCAACTACTGCTCCGTGGGGCAGGACTTCCCGGCCGGCAGCCTG
AACCTGCTCTCCAGCGCTTCTGGGAAACCCAGGGACCACGACTCGGCGGAGACGGGCGGCGACAGCTTCGAGAGCTCGGA
GTCGCTGCTGCAGTCCTGGAACAGCCAGTCGTCTCTGCTGGACGTGCAGCGGGTGCCCTCCTTCGAGAGCTTCGAGGACG
ACTGCAGCCAGTCCCTGGGCCTCAGCAAGCCGACCATGTCCTTCAAGGACTACATCCAGGACCGGAGTGACCCAGTGGAG
CAGGGCAAACCAGTTATACCCGCGGCCGTGCTGGCCGGCTTCACAGGAAGCGGGCCTATCCAGCTGTGGCAGTTTCTTCT
AGAATTGCTCTCCGACAAGTCCTGCCAGTCATTCATCAGCTGGACGGGGGACGGGTGGGAGTTTAAGCTCGCTGACCCCG
ACGAGGTGGCCCGCCGGTGGGGAAAGAGGAAAAACAAGCCCAAGATGAACTACGAGAAGCTCAGCCGGGGTCTGCGCTAT
TACTACGACAAGAATATCATCCACAAGACGTCAGGGAAGCGCTACGTGTACCGCTTCGTGTGCGACCTGCAGAACTTGCT
GGGCTTTACGCCCGAGGAACTGCACGCCATCCTGGGCGTCCAGCCGGACACGGAGGACTGA

>ENSCJAT00000015793.3|m.18981 ENSCJAT00000015793.3|g.18981  ORF ENSCJAT00000015793.3|g.18981 ENSCJAT00000015793.3|m.18981 type:complete len:470 (+) ENSCJAT00000015793.3:1-1410(+) [Callithrix_jacchus]
ATGAATGATTTCGGAATCAAGAATATGGACCAGGTAGCCCCTGTGGCTAACAGTTACAGAGGGACACTCAAGCGCCAGCC
AGCCTTTGACACCTTTGATGGGTCCCTGTTTGCTGTTTTCCCTTCTCTCAATGAAGAGCAAACACTACAAGAAGTGCCAA
CAGGCTTGGATTCAATTTCTCATGATTCTGCCAACTGTGAATTGCCTTTGTTGACCCCATGCAGCAAGGCTGTGATGAGT
CAGGCCCTGAAAGCTACGTTCAGTGGCTTTAAAAAGGAGCAGCGGCGCCTCGGCATTCCAAAGAACCCCTGGCTGTGGAG
TGAGCAGCAGGTATGCCAGTGGCTTCTCTGGGCCACCAACGAGTTCAGTCTGGTGAACGTGAATCTGCAGAGGTTCGGCA
TGAATGGCCAGATGTTGTGTAACCTTGGCAAGGAACGCTTTCTGGAGCTGGCACCTGACTTCGTGGGTGACATTCTCTGG
GAACATCTGGAGCAAATGATCAAAGAAAACCAGGAAAAGACAGAAGATCAATATGAAGAAAATTCACACCTCACCTCAGT
TCCTCATTGGATTAACAGCAATACATTAGGTTTTGGCACAGAGCAGGCGCCCTATGGAATGCAGACACAGAATTACCCCA
AAGGCGGCCTTCTGGACAGCATGTGTCCATCTTCCACACCCAGCGTACTCAGCTCTGAGCAGGAGTTTCAGATGTTCCCC
AAGTCTCGGCTAAGTTCCGTCAGCGTCGCCTACTGCTCCGTCAGTCAGGACTTCCCAGGCAGCAACTTGAGTTTGCTCAC
CAACAATTCTGGGACACCCAAAGACCACGTCTCCACCGAGAACGGTGCAGACAGCTTCGAGAGTTCAGACTCCCTCCTCC
AGTCCTGGAACAGCCAGTCGTCCTTGCTGGACGTGCAGCGGGTGCCTTCCTTTGAGAGCTTCGAAGATGACTGCAGCCAG
TCTCTCTGCCTCAATAAGCCAACCATGTCTTTCAAGGATTACATCCAAGAGAGGAGTGACCCGGTGGAGCAAGGCAAACC
AGTTATACCTGCGGCCGTGCTGGCTGGCTTCACAGGAAGTGGACCCATTCAGCTGTGGCAGTTTCTCCTGGAGTTGCTGT
CAGACAAATCCTGCCAGTCATTCATCAGCTGGACTGGAGACGGGTGGGAGTTCAAGCTCGCCGACCCCGATGAGGTGGCC
CGCCGGTGGGGAAAGAGGAAAAATAAGCCCAAGATGAACTACGAGAAGCTGAGCCGAGGCTTACGCTACTATTATGACAA
GAACATCATCCACAAGACGTCGGGGAAGCGCTATGTGTACCGCTTCGTGTGCGACCTCCAGAACTTGCTGGGGTTCACGC
CCGAGGAGCTGCATGCCATCCTGGGCGTCCAGCCCGACACGGAGGACTGA

>ENSCAFT00000015882.2|m.5019 ENSCAFT00000015882.2|g.5019  ORF ENSCAFT00000015882.2|g.5019 ENSCAFT00000015882.2|m.5019 type:complete len:470 (+) ENSCAFT00000015882.2:1-1410(+) [Canis_familiaris]
ATGAATGACTTTGGAATCAAGAACATGGACCAGGTGGCCCCTGTATCTAACAGTTACAGAGGGACACTCAAGCGCCAGCC
AGCTTTTGACACCTTTGATGGGTCCCTGTTTGCTATTTTCCCCTCTCTAAATGAAGAGCAAACACTGCAAGAAGTGCCGA
CAGGCTTGGATTCAATTTCTCATGATTCAACCAACTGTGAATTGCCTCTGTTAACTCCGTGCAGCAAGGCTGTAATGAGT
CAAGCCTTAAAAGCTACCTTCAGCGGCTTCAAGAAGGAGCAGCGCCGCCTTGGCATCCCAAAGAACCCCTGGCTGTGGAC
CGAGCAGCAGGTGTGCCAGTGGCTTCTCTGGGCCATCAACGAGTTCAGCCTGGTGAACGTGAACCTCCAGAGGTTCGGCA
TGAACGGCCAGGTGTTGTGTAACCTGGGCAAGGAGCGTTTTCTGGAGCTGGCACCTGATTTTGTGGGCGACATTCTCTGG
GAGCATCTGGAGCAGATGATCAAAGAAAACCAAGAAAAGACGGAAGATCAGTATGAAGAAAATTCACACCTCAACTCAGT
CCCTCATTGGATTAATAGCAATTCACTAGGCTTTGGCGTGGAACAAGCAACGTATGGGGTGCAGACGCAGAATTACCCTA
AAGGCGGCCTCCTGGACGTGTGCGCACCCTCGGCGGCACCCGGCACGCTCGGCTCTGAGCAGGAGTTCCAGATGCTCTCC
AAGTCCCGGCTCAGCACCGTCAGCGTCAACTACTGCCCGGTCGGCCAGGACTTCGCGAGCGGCAACTTGAACGTGCTCGC
TGGCGGTTCTGGGAAGCCCCGGGACCGCGACTCCCCTGAGAACGGCGCGGACAGCTTCGAGAGCTCGGACTCCCTACTGC
AGTCCTGGAACAGCCAGTCGTCGCTGCTGGACGTGCAGCGAGTGCCGTCCTTCGAGAGCTTCGAGGATGACTGCAGCCAA
TCCCTGTGCCTCAATAAGCCGACCATGTCCTTCAAGGACTACATCCAGGAGAGGAGCGACCCGGTGGAGCAGGGCAAACC
GGTTATACCTGCGGCAGTGCTGGCTGGCTTCACAGGAAGCGGACCTATTCAGCTGTGGCAGTTTCTCCTGGAATTACTCT
CGGACAAATCCTGCCAGCCGTTCATCAGCTGGACCGGGGACGGATGGGAGTTCAAGCTCGCCGACCCCGATGAGGTGGCC
CGCCGGTGGGGAAAGAGGAAAAACAAGCCCAAGATGAACTACGAGAAGCTGAGCCGCGGCTTGCGCTATTACTACGACAA
GAACATCATCCACAAGACGTCGGGGAAGCGCTACGTGTACCGCTTCGTGTGCGACCTCCAGAACTTGCTGGGGTTCACCC
CCGAGGAACTGCATGCCATCCTGGGCGTCCAGCCGGACACGGAGGACTGA

>ENSCCAT00000045898.1|m.39348 ENSCCAT00000045898.1|g.39348  ORF ENSCCAT00000045898.1|g.39348 ENSCCAT00000045898.1|m.39348 type:complete len:470 (+) ENSCCAT00000045898.1:1-1410(+) [Cebus_capuchinus]
ATGAATGATTTCGGAGTCAAGAATATGGACCAGGTAGCCCCTGTGGCTAACAGTTACAGAGGGACGCTCAAGCGCCAGCC
AGCCTTTGACACCTTTGATGGGTCCCTGTTTGCTGTTTTCCCTTCCCTCAATGAAGAGCAAACACTACAAGAAGTGCCAA
CAGGCTTGGATTCAATTTCTCATGACTCAGCCAACTGTGAATTGCCTTTGTTAACCCCATGCAGCAAGGCTGTGATGAGT
CAAGCCTTAAAAGCTACCTTCAGTGGCTTCAAAAAGGAGCAGCGGCGCCTCGGCATTCCAAAGAACCCCTGGCTGTGGAG
TGAGCAGCAGGTGTGCCAGTGGCTTCTCTGGGCCACCAACGAGTTCAGTCTGGTGAACGTGAATCTGCAGAGGTTTGGCA
TGAATGGCCAGATGTTGTGTAACCTTGGCAAGGAACGCTTTCTGGAGCTGGCACCTGACTTTGTGGGTGACATTCTCTGG
GAACATCTGGAGCAAATGATCAAAGAAAACCAGGAAAAGACAGAAGATCAATATGAAGAAAATTCACACCTCACCTCAGT
TCCTCATTGGATTAACAGCAATACATTAGGTTTTGGCACAGAGCAGGCGCCCTATGGAATGCAGACACAGAATTACCCCA
AAGGCGGCCTCCTGGACAGCATGTGTCCGTCTTCCACACCCAGTGTACTCAGCTCCGAGCAGGAGTTTCAGATGTTCCCC
AAGTCTCGGCTCAGCTCCCTCAGCGTCGCCTACTGCTCCGTCAGTCAGGACTTCCCAGGCAGCAACTTGAGTTTGCTCAC
CAACAATTCTGGGACGCCCAAAGACCACATCTCCACCGAGAATGGTGCAGACAGCTTCGAGAGCTCAGACTCCCTCCTCC
AGTCTTGGAACAGCCAGTCGTCCTTGCTGGATGTGCAGCGGGTGCCTTCCTTTGAGAGCTTCGACGATGACTGCAGCCAG
TCGCTCTGCCTCAATAAGCCAACCATGTCTTTCAAGGATTACATCCAAGAGAGGAGTGACCCGGTGGAGCAAGGCAAACC
AGTTATACCTGCGGCTGTGCTGGCTGGCTTCACAGGAAGTGGACCCATTCAGCTGTGGCAGTTTCTCCTGGAGTTGTTAT
CAGACAAATCCTGCCAGTCATTCATCAGCTGGACTGGAGACGGGTGGGAATTCAAGCTCGCCGACCCCGACGAGGTGGCC
CGCCGGTGGGGAAAGAGGAAAAATAAGCCCAAGATGAACTACGAGAAGCTGAGCCGGGGCTTACGCTACTATTATGACAA
GAACATCATCCACAAGACATCGGGGAAGCGCTATGTGTACCGCTTTGTGTGCGACCTCCAGAACTTGCTGGGGTTCACAC
CCGAGGAGCTGCACGCCATCCTGGGCGTCCAGCCCGACACGGAGGACTGA

>ENSCHOT00000009011.1|m.19123 ENSCHOT00000009011.1|g.19123  ORF ENSCHOT00000009011.1|g.19123 ENSCHOT00000009011.1|m.19123 type:complete len:471 (+) ENSCHOT00000009011.1:1-1413(+) [Choloepus_hoffmanni]
ATGAATGATTTGGGGATTAGGAACATGGATCAGGTGGCCCCTGTGTCGAACAGTTACAGAGGGACACTTAAGCGCCAGCC
AGCCTTTGACACTTTCGATGGGTCCCTATTCGCTATTTTCCCCTCGCTAAATGAAGAGCAAACACTTCAAGAAGTGCCAA
CAGGCTTGGATTCAATTTCTCATGAATCGACCAACTGTGAATTGCCTCTTTTAACACCATGCAGCAAGGCTGTGATGAGT
CAGGCCTTAAAAGCGACCTTCAGTGGCTTCAAAAAGGAGCAGCGCCGCCTTGGCATTCCAAAGAATCCCTGGCTGTGGAC
CGAGCAGCAGGTTTGCCAGTGGCTTCTCTGGGCTACCAATGAGTTCAGCCTGGTGGACGTCAATCTCCAGAGGTTTGGCA
TGAATGGCCAGGTCCTGTGTGACCTTGGCAAGGAGCGCTTTCTGGAGCTGGCACCTGACTTTGTGGGCGACATTCTCTGG
GAGCACCTGGAGCAGATGATCAAAGAAAACCAAGAAAAGACAGAAGATCATTATGAAGGAAATTCACACCTCAACTCAGT
TCCTCATTGGATTAATAGCAATTCATTAGGTTTTGGCATGGAACAGATGCCGTATGGAATGCAGACACAGAATTACCCCA
AAGGCAACGTTCTGGACGACTTGTGTCCGTCCTCTGCCACGCCCGGTGTGCTTAGTTCTGAACAGGAGTTTTCGATGTAC
CCCAAGTCGCGGCTCGACACCGTCAGTGTCACCTACTGCTCCATCAGCCAGGACTTCCCAGGAACCAACTTGAATTTGCT
CACCAACAATTCTGGCAAGCCAGGAGACCGTGACGCCCCCGAGAACGGTGCCGACAGCTTCGAGAGATCAGACTCGCTTC
TCCAGTCCTGGAACAGCCAGTCCTCCTTGCTGGATGTGCAACGGGTGCCTTCTTTCGAGAGCTTCGAAGATGACTGCAGC
CAGTCCCTCTGCCTCAGCAAACCAACCATGTCATTCAAGGACTACATCCAAGAGAGAACCGACCCGGTGGAGCAGGGCAA
GCCAGTCATCCCTGCGGCCGTGCTGGCCGGCTTCACGGGAAGTGGACCTATTCAGCTGTGGCAGTTCCTTTTGGAATTAC
TCTCGGACAAATCTTGCCAGTCTTTCATCAGCTGGACCGGGGACGGATGGGAGTTTAAGCTTGCCGACCCCGACGAGGTG
GCCCGCAGGTGGGGAAAGAGGAAAAACAAGCCCAAGATGAACTACGAGAAGCTGAGCCGGGGCTTGCGCTATTATTACGA
CAAGAACATCATCCATAAGACATCAGGGAAGCGCTATGTGTACCGCTTCGTGTGCGACCTCCAGAACCTGCTGGGGTTCA
CGCCCGAGGAGCTGCACACTATCCTGGGGGTGCAGCCGGACACAGAGGACTGA

>ENSDNOT00000011448.3|m.42342 ENSDNOT00000011448.3|g.42342  ORF ENSDNOT00000011448.3|g.42342 ENSDNOT00000011448.3|m.42342 type:complete len:471 (+) ENSDNOT00000011448.3:1-1413(+) [Dasypus_novemcinctus]
ATGAATGATTTGGGGATCAGGAACATGGACCAGGTGGCCCCAGTGTCTAACAGTTACAGAGGGACACTTAAGCGCCAGCC
AGCCTTTGACACTTTCGATGGGTCCCTGTTCGCGGTTTTCCCGTCAGTAAATGAAGAGCAAACACTCCAAGAAGTGCCAA
CAGGCTTGGATTCAATTTCTCATGAATCAACCAACTGTGAATTGCCTCTGTTGACACCATGCAGCAAGGCCGTGATGAGC
CAAGCCTTAAAAGCTACATTCAGTGGCTTCAAGAAGGAGCAGCGCCGCCTTGGCATTCCAAAGAATCCCTGGCTGTGGAC
CGAGCAGCAAGTCTGCCAGTGGCTTCTCTGGGCTACGAACGAGTTCAGTCTGGTGAACGTCAATCTGCAGAGGTTCGGCA
TGACCGGCCAGGTCTTGTGTGACCTTGGCAAGGAGCGCTTTCTGGAGCTGGCCCCCGACTTCGTGGGCGACATTCTCTGG
GAACACCTGGAGCAGATGATCAGAGAAAACCAAGAAAAGACAGAAGATCAGTATGAAGGAAACTCACACCTCACCTCGGT
TCCTCATTGGATTAATAGCAATTCACTAGGCTTTGGCGCGGAGCAGGTGCCATATGGAATGCAGGCGCAGAATTACCCCA
AAGGCGGCGTTCTGGACAACTTGTGTCAGTCCTCTGCCACGCCCGGCGCGCTCGGTTCTGAGCAGGAGTTTCCCATGTAC
CCCAAGTCACGGCTCAACACTGTCAGCGTCAACTACTGCTCCGTCAGCCAGGACTTCCCGGGAAGCAACTTGAATTTGCT
CACCACCAATTCTGGCAAGCCAAGAGACCGCGACGCCCCTGAGAATGGCGCCGACAGTTTCGAGAGCTCGGACTCGCTGC
TGCAGTCCTGGAACAGCCAGTCGTCCTTGCTGGACGTCCAGCGGGTGCCTTCCTTCGAGAGCTTCGAGGACGACTGCAGC
CAGTCGCTGTGCCTCGGCAAGCCGACCATGTCGTTCAAGGACTACATCCAGGAGAGGACGGACCCGGTGGAGCAAGGCAA
ACCCGTCATACCCGCGGCCGTGCTGGCCGGCTTCACAGGAAGTGGACCTATTCAGCTGTGGCAGTTCCTTTTGGAATTAC
TCTCGGACAAGTCTTGCCAGTCGTTCATCAGCTGGACCGGGGACGGATGGGAGTTTAAGCTCGCCGACCCCGACGAGGTG
GCCCGCAGGTGGGGAAAGAGGAAAAACAAGCCCAAGATGAACTACGAGAAGCTGAGCCGGGGCTTACGCTATTACTACGA
CAAGAACATCATCCACAAGACGTCGGGGAAGCGCTACGTGTACCGCTTTGTGTGCGACCTCCAGAACCTGCTGGGGTTCA
CCCCCGAGGAGCTCCACGCCATCCTGGGGGTCCAGCCGGACACGGAGGACTGA

>lcl|NW_004558702.1_cds_XP_004696985.1_1348|m.2548 lcl|NW_004558702.1_cds_XP_004696985.1_1348|g.2548  ORF lcl|NW_004558702.1_cds_XP_004696985.1_1348|g.2548 lcl|NW_004558702.1_cds_XP_004696985.1_1348|m.2548 type:complete len:471 (+) lcl|NW_004558702.1_cds_XP_004696985.1_1348:1-1413(+) [Echinops_telfairi]
ATGAATGATTTTGGAATCAAGAACATGGATCAGGTGGCACCTGTGTCTAGCAGTTACAGAGGGATCCTAAAGCGCCAGCC
AGCCTTCGACACATTTGATGGGTCCCTGTTTTCGGTTTTCCCCTCGCTGAAGGAAGAGCAAACACTCCAAGAGGTGCCAA
CAGGCTTGGATTCCATTTCTCATGAGTCCTCCAACTGTGAACTGCCTCTGTTAACACCATGCAGCAAGGCTGTGATGAGT
CAGGCCTTAAAAGCTACCTTCAGCGGCTTCCAGAAGGAGCAGCGCCGCCTCGGCATCCCAAAGAATCCCTGGCTATGGAC
TGAGCAGCAAGTGTGCCAGTGGCTTCTCTGGGCTACCAATGAGTTCAGCCTGGTGAACGTGAACCTCCAGAGGTTTGGCA
TGACTGGCCACATCTTGTGCAACCTTGGCAAGGAGCGCTTTCTGGAGCTGGCACCTGACTTTGTGGGCGACATTCTTTGG
GAACATCTGGAGCAGATGATTAAAGAAAACCAGGAAAAGACAGAAGATCAATACGAAGAAAATTCACACCTCAACTCGGT
TCCTCATTGGATTAATAGCAATTCAATAGGTTTGAGCGTGGAGCAGGCCCCCTACGGGATGCAGACACAGAACTACCCCA
AAGGCAGCCTCCTGGACAGCTTGTGTCAGCCCTCGCCTGTGCCCAGTGCCCTCAGTTCAGAGCAGGAGTTCCAGCTGTAC
CCCAAGTCACGCCTCAGCACCATCAGCGTCAACTACTGCCCCGTCAGCCAGGACTTCCCAGCAAGCAACCTGAATTTGCT
CCCCAACAATTCCGGTAAGCCCCGAGAGCACGACTTGGCCGAGAGCGGCGCAGACAGCTTCGAGAGCTCAGACTCGCTGC
TACAGTCCTGGAGCAGCCAGTCTTCCCTGCTCGACGTGCAGCGGGTGCCTTCCTTCGAGAGCTTCGAGGATGACTGCAGC
CAGCCCCTCGGCCTCAGCAAGCCAACCATGTCCTTCAAGGATTACATCCAGGAGAGGAGTGATCCGGTGGAGCAGGGCAA
ACCAGTTATCCCTGCAGCCGTGCTGGCGGGCTTCACAGGAAGTGGACCTATTCAGCTGTGGCAGTTTCTCCTGGAATTAC
TCTCGGACAAGTCTTGCCAGCCATTCATCAGCTGGACAGGGGACGGATGGGAGTTCAAGCTTGCTGACCCCGACGAGGTG
GCCCGCCGTTGGGGGAAGAGGAAAAACAAGCCCAAGATGAACTACGAGAAGCTGAGCCGCGGCCTGCGCTACTACTACGA
CAAGAACATCATCCACAAGACGTCGGGCAAGCGCTACGTGTACCGCTTTGTGTGCGACCTCCAGAACTTGCTGGGCTTCA
CGCCGGAGGAGCTCCACGCCATCCTGGGCGTCCAGCCCGACACAGAGGACTGA

>ENSECAT00000022937.1|m.34805 ENSECAT00000022937.1|g.34805  ORF ENSECAT00000022937.1|g.34805 ENSECAT00000022937.1|m.34805 type:3prime_partial len:422 (+) ENSECAT00000022937.1:1-1263(+) [Equus_caballus]
ATGAATGATTTTGGAATCAAGAACATGGACCAGGTGGCCCCCGTGTCTAACATTTACAGAGGGACGCTCAAGCGCCAGCC
AGCCTTCGACACCTTCGATGGGTCCCTGTTTGCTGTTTTCCCCTCCCTAAGCGAAGAGCAAACGCTGCAAGAAGTGCCAA
CAGGCTTGGATTCCATTTCTCATGACTCGACCAACTGTGAATTGCCTCTCTTAACCCCGTGCAGCAAGGCTGTAATGAGT
CAAGCCTTGAAAGCTACCTTCAGTGGCTTCAAAAAGGAGCAGCGTCGCCTTGGCATCCCCAAAAACCCCTGGCTGTGGAC
TGAGCAACAGGTGTGCCAGTGGCTTCTCTGGGCTACCAATGAATTCAGTCTGGTCAACGTCAATCTGCAGAGGTTCGGCA
TGAATGGCCAGGTGCTGTGCAACCTGGGCAAGGAGCGCTTTCTGGAGCTGGCACCTGATTTTGTGGGCGATATTCTCTGG
GAGCATCTGGAGCAGATGATCAAAGAAAACCAAGAAAAGACAGAAGATCAGTATGAAGAAAATTCGCACCTCAACTCAGT
TCCTCCTTGGATTAATAACAACTCCTTAGGTTTTGGCGTGGAGCAGGCGCCGTATGGCGTGCAGACGCAGAGTTACCCCA
AAGGCGGTCTCCTGGACGGCATGTGTCCCTCGTCGTCAGCACCCCGTGCGCTCGGCTCTGAGCAGGACTTTCCGATGTTC
CCCAAGTCTCGGCTCGACACCATCAGCGTCAACTACTGCTCCGTCCCTCAGGACTTCCCGGGCAGCAGCCTGAACCTGCT
CGCCAGCGGTTCTGGGAAGCCCGGAGACCGCGACCCCCCCGAGAACGGCGCAGACAGCTTCGAGAGCTCCGACTCGTTGC
TGCAGTCCTGGAACAGCCAGTCATCGCTGCTGGATGTGCAGCGAGTGCCTTCCTTCGAGAGCTTCGAAGACGACTGCAGC
CAGTCCCTCTGCCTCAGTAAGCCGACCATGTCTTTCAAGGATTACATCCAAGAGAGGAGTGAGCCGGTGGAGCAAGGCAA
ACCAGTTATTCCTGCGGCCGTGCTGGCCGGCTTCACCGGTGATGGACCTATCCAGCTGTGGCAGTTTCTCCTGGAATTGC
TCTCCGACAAGTCCTGCCAGTCGTTCATCAGCTGGACTGGGGACGGATGGGAATTCAAGCTGGCTGACCCCGACGAGGTG
GCCCGCCGGTGGGGAAAGAGGAAAAATAAGCCCAAGATGAACTACGAGAAGCTGAGCCGGGGT

>ENSHGLT00000025240.1|m.44454 ENSHGLT00000025240.1|g.44454  ORF ENSHGLT00000025240.1|g.44454 ENSHGLT00000025240.1|m.44454 type:complete len:471 (+) ENSHGLT00000025240.1:1-1413(+) [Heterocephalus_glaber]
ATGAATGATTTTGGAATCAAGAATATGGACCAAGTAGCTCCTGTGGCTAACAGTTTTCGAGGGACACTCAAGCGCCAGCC
AGCCTTTGACACCTTCGATGGGTCTCTGTTTGCTGTTTTCCCCTCTCTAAATGAAGAGCAAACACTCCAAGAAGTGCCAA
CAGGCTTGGATTCCATTTCTCATGACTCCGCCAGCTGCGAGCTCCCTCTGCTGACCCCCTGCAGCAAGGCTGTGATGAGC
CAGGCCTTGAAAGCCACCTTCAGCGGCTTCCAGAAGGAGCGGCGGCGGCTTGGCATCCCGAAGAACCCCTGGCTGTGGAG
TGAGCAGCAGGTGTGCCAGTGGCTTCTCTGGGCCACCAACGAGTTCAGCCTGGTGAATGTGAACCTGCAGCGTTTCGGCA
TGAACGGCCAGGTCCTGTGCGACCTGGGGAAGGAGCGTTTCCTGGAGCTGGCACCTGACTTCGTGGGCGACATTCTGTGG
GAGCATCTGGAGCAGATGATCAAAGAAAACCAAGAAAAGGCAGAAGATCAGTATGAAGAAAATTCGCACCTCAACTCAGT
CCCTCAGTGGGTTAACAACAACACATTAGGTTTTGGCGTGGAGCAGTCCCCGTACGGAATGCAGACCCCAAGTTACCCCA
AGGGTGGCCTCCTGGACGCCCTGTGTCCGTCCTCCACGGCGCCTGGGGTGCTGAGCTCCGAGCAGGACTTTCAGATGTTC
TCCAAGTCTCGCCTCAGCACCGTCAGTGGTAACTACTGCTCCGTGGGCCAGGACTTTCCCGGCGGCAACTTGAACCTGCT
GGCCAGCAGCACTGGGAAGCCCAAAGACCACAACTCGCCCAAGAATGGCGGGGACAGCTTCGAGAGCTCAGACTCGCTGC
TGCGCTCCTGGAACAGCCAGTCATCCCTGCTGGACGTGCAGCGCGTGCCTTCCTTCGAGAGCTTCGAGGACGACTGCAGC
CAGGCCCTGTGCCTGGGGAAGCCGACCATCTCCTTTAAGGACTACATCCAGGAGCGCAGCGACCCGGTGGAGCAGGGCAA
ACCCGTCATCCCCGCGGCTGTGCTGGCTGGCTTTACAGGAAGTGGACCCATCCAGCTGTGGCAGTTTCTCCTGGAGTTGC
TCTCTGACAAGTCTTGCCAGTCGTTCATCAGCTGGACAGGAGACGGATGGGAGTTTAAGCTCGCTGACCCTGATGAGGTG
GCTCGCCGGTGGGGAAAGAGGAAAAATAAGCCCAAGATGAACTACGAGAAGCTGAGCCGGGGTCTACGCTACTACTACGA
CAAGAACATCATCCACAAGACGTCGGGCAAGCGCTATGTGTACCGCTTCGTCTGCGACCTGCAGAATTTGCTGGGGTTCA
CGGCGGAGGAGCTGCACGCCATCCTGGGGGTCCAGCCTGACACAGAGGACTGA

>ENST00000360214.7|m.2290 ENST00000360214.7|g.2290  ORF ENST00000360214.7|g.2290 ENST00000360214.7|m.2290 type:complete len:470 (+) ENST00000360214.7:1-1410(+) [Homo_sapiens]
ATGAATGATTTCGGAATCAAGAATATGGACCAGGTAGCCCCTGTGGCTAACAGTTACAGAGGGACACTCAAGCGCCAGCC
AGCCTTTGACACCTTTGATGGGTCCCTGTTTGCTGTTTTTCCTTCTCTAAATGAAGAGCAAACACTGCAAGAAGTGCCAA
CAGGCTTGGATTCCATTTCTCATGACTCCGCCAACTGTGAATTGCCTTTGTTAACCCCGTGCAGCAAGGCTGTGATGAGT
CAAGCCTTAAAAGCTACCTTCAGTGGCTTCAAAAAGGAACAGCGGCGCCTGGGCATTCCAAAGAACCCCTGGCTGTGGAG
TGAGCAACAGGTATGCCAGTGGCTTCTCTGGGCCACCAATGAGTTCAGTCTGGTGAACGTGAATCTGCAGAGGTTCGGCA
TGAATGGCCAGATGCTGTGTAACCTTGGCAAGGAACGCTTTCTGGAGCTGGCACCTGACTTTGTGGGTGACATTCTCTGG
GAACATCTGGAGCAAATGATCAAAGAAAACCAAGAAAAGACAGAAGATCAATATGAAGAAAATTCACACCTCACCTCCGT
TCCTCATTGGATTAACAGCAATACATTAGGTTTTGGCACAGAGCAGGCGCCCTATGGAATGCAGACACAGAATTACCCCA
AAGGCGGCCTCCTGGACAGCATGTGTCCGGCCTCCACACCCAGCGTACTCAGCTCTGAGCAGGAGTTTCAGATGTTCCCC
AAGTCTCGGCTCAGCTCCGTCAGCGTCACCTACTGCTCTGTCAGTCAGGACTTCCCAGGCAGCAACTTGAATTTGCTCAC
CAACAATTCTGGGACTCCCAAAGACCACGACTCCCCTGAGAACGGTGCGGACAGCTTCGAGAGCTCAGACTCCCTCCTCC
AGTCCTGGAACAGCCAGTCGTCCTTGCTGGATGTGCAACGGGTTCCTTCCTTCGAGAGCTTCGAAGATGACTGCAGCCAG
TCTCTCTGCCTCAATAAGCCAACCATGTCTTTCAAGGATTACATCCAAGAGAGGAGTGACCCAGTGGAGCAAGGCAAACC
AGTTATACCTGCAGCTGTGCTGGCCGGCTTCACAGGAAGTGGACCTATTCAGCTGTGGCAGTTTCTCCTGGAGCTGCTAT
CAGACAAATCCTGCCAGTCATTCATCAGCTGGACTGGAGACGGATGGGAGTTTAAGCTCGCCGACCCCGATGAGGTGGCC
CGCCGGTGGGGAAAGAGGAAAAATAAGCCCAAGATGAACTACGAGAAGCTGAGCCGGGGCTTACGCTACTATTACGACAA
GAACATCATCCACAAGACGTCGGGGAAGCGCTACGTGTACCGCTTCGTGTGCGACCTCCAGAACTTGCTGGGGTTCACGC
CCGAGGAACTGCACGCCATCCTGGGCGTCCAGCCCGACACGGAGGACTGA

>ENSLAFT00000004469.4|m.2840 ENSLAFT00000004469.4|g.2840  ORF ENSLAFT00000004469.4|g.2840 ENSLAFT00000004469.4|m.2840 type:complete len:471 (+) ENSLAFT00000004469.4:1-1413(+) [Loxodonta_africana]
ATGAATGATTTTGGACTCAAGAACATGGACCAGGTGGCCCCTGTGTCTAATAGTTACAGAGGGACACTCAAGCGCCAGCC
AGCCTTTGACACTTTTGATATGTCCCTGTTTGCTGTTTTCCCGTCACTAAATGAAGAGCAGACACTCCAAGAAGTACCAA
CAGGCTTGGATTCAATTTCTCATGAGTCCGCCAACTGTGAATTGCCTCTCTTAACACCATGCAGCAAGGCTGTGATGAGT
CAAGCCTTAAAAGCGACCTTCAGTGGCTTCAAGAAGGAGCAGCGCCGCCTCGGCATCCCAAAGAATCCTTGGTTGTGGAC
TGAGCAGCAAGTATGCCAGTGGCTTCTCTGGGCTACCAATGAGTTCAGTCTGGTGAACGTCAACCTCCAGAGGTTTGGCA
TGACTGGCCAGGTCTTGTGCAACCTTGGCAAGGAGCGCTTTCTGGAGCTGGCACCTGACTTTGTGGGCGACATTCTCTGG
GAACATCTGGAGCAGTTAATCAAAGAAACCCAAGAAAAGACAGAAGAATCGTATGAAGAAAATTCACACCTCAACTCTGT
TCCTCATTGGATTAGTAGCAATTCAATAGGTTTTGGTGTGGATCAGGCGCCCTATGGAATGCAGACACAGAACTACCCCA
AACCCAGCCTGCTGGACACCCTGTGTCAGCCCTCTCCTGCACCCAGCACCCTTAGTTCAGAGCAGGAGCTCCAGCTGTAC
CCCAAGTCACGGCTCAACACCATCAGTGTCAGCTATTGTCCCATCAGCCAGGACTTCCCGGGAAGCAACTTGAATTTGCT
TCCTAACAATTCCGGTAAGCCCAGAGACCAGGACTCTGCCGAGAGCGCCGCAGACAGCTTTGAGAGCTCAGACTCGCTGT
TGCAGTCCTGGAACAGCCAGTCATCCCTGCTCGACGTGCAGCGAGTACCTTCCTTTGAGAGCTTCGAGGACGACTGCAGC
CAGCCCCTCGGCCTCAACAAGCCAACCATGTCGTTCAAGGACTACATCCAGGAGAGAAGTGACCCCGTGGAGCAGGGCAA
GCCAGTTATACCTGCAGCAGTGCTGGCCGGCTTCACAGGAAGTGGACCTATTCAGCTATGGCAGTTTCTGTTGGAATTAC
TCTCGGACAAGTCTTGCCAGCCATTCATTAGCTGGACGGGGGATGGATGGGAGTTTAAGCTTGCAGACCCCGATGAGGTG
GCGCGCCGCTGGGGAAAGAGGAAAAACAAGCCAAAGATGAACTACGAGAAGCTGAGCCGCGGCCTGCGCTACTATTACGA
CAAGAACATCATCCACAAAACGTCGGGGAAGCGCTACGTGTACCGCTTTGTTTGCGACCTACAGAACTTGCTTGGCTTCA
CGCCTGAGGAGCTCCATGCCATCCTGGGCGTCCAGCCTGACACAGAGGACTGA

>ENSMMUT00000012682.3|m.48551 ENSMMUT00000012682.3|g.48551  ORF ENSMMUT00000012682.3|g.48551 ENSMMUT00000012682.3|m.48551 type:complete len:470 (+) ENSMMUT00000012682.3:1-1410(+) [Macaca_mulatta]
ATGAATGATTTCGGAATCAAGAATATGGACCAGGTGGCCCCTGTGGCTAACAGTTACAGAGGGACACTCAAGCGCCAGCC
AGCCTTTGACACCTTTGACGGGTCCCTGTTTGCTGTTTTTCCTTCTCTAAATGAAGAGCAAACACTGCAAGAAGTGCCAA
CAGGCTTGGATTCCATTTCCCATGACTCGGCCAACTGCGAGTTGCCTTTGTTAACCCCGTGCAGCAAGGCTGTGATGAGT
CAAGCCTTAAAAGCTACCTTCAGTGGCTTCAAAAAGGAACAGCGGCGCCTCGGCATTCCGAAAAACCCCTGGCTGTGGAG
TGAGCAACAGGTATGCCAGTGGCTTCTCTGGGCCACCAATGAGTTCAGTCTGGTGAACGTGAATCTGCAGAGGTTCGGCA
TGAATGGCCAGATGCTGTGTAACCTTGGCAAGGAACGCTTTCTGGAGCTGGCACCTGACTTTGTGGGTGACATTCTCTGG
GAACATCTGGAGCAAATGATCAAAGAAAACCAAGAAAAGACAGAAGATCAATATGAGGAAAATTCACACCTCACCTCCGT
TCCTCATTGGATTAACAGCAATACAATAGGTTTTGGCACGGAGCAGACGCCCTACGGAATGCAGACACAGAATTACCCCA
AAGGCGGCCTCCTGGACAGCATGTGTCCGGCCTCCACACCCAGCGTACTCAGCTCTGAGCAGGAGTTTCAGATGTTCCCC
AAGTCTCGGCTCAGCTCCGTCAGCGTCACCTACTGCTCTGTCAGTCAGGACTTCCCAGGCAGCAACTTGAATTTGCTCAC
CAACAATTCTGGGACGCCCAAAGACCATGACTCCCCTGAGAACGGTGCAGACAGCTTTGAGAGCTCAGATTCCCTCCTCC
AGTCCTGGAACAGCCAGTCGTCCTTGCTGGATGTGCAACGGGTTCCTTCCTTCGAGAGCTTCGAAGATGACTGCAGTCAG
TCTCTCTGCCTCAATAAGCCAACCATGTCTTTCAAGGATTACATCCAAGAGAGGAGTGACCCGGTGGAGCAAGGCAAACC
AGTTATACCTGCAGCCGTGCTGGCCGGCTTCACAGGAAGTGGACCTATTCAGCTGTGGCAGTTTCTCCTGGAGCTGCTAT
CTGACAAATCCTGCCAGTCATTCATCAGCTGGACTGGAGACGGATGGGAGTTTAAGCTCGCCGACCCCGATGAGGTAGCC
CGCCGGTGGGGAAAGAGGAAAAATAAGCCCAAGATGAACTACGAGAAGCTGAGCCGGGGCTTACGCTATTATTACGACAA
GAACATCATCCACAAGACGTCGGGGAAGCGCTACGTGTACCGCTTCGTGTGCGACCTCCAGAACTTGCTGGGGTTCACAC
CCGAGGAACTGCACGCCATCCTGGGCGTCCAGCCCGACACGGAGGACTGA

>ENSMICT00000040834.1|m.5841 ENSMICT00000040834.1|g.5841  ORF ENSMICT00000040834.1|g.5841 ENSMICT00000040834.1|m.5841 type:complete len:470 (+) ENSMICT00000040834.1:1-1410(+) [Microcebus_murinus]
ATGAATGATTTTGGGATCAAGAACATGGACCAGGTGGCCCCCGTGGCTAACGGTTACCGGGGGACCCTCAAGCGCCAGCC
AGCCTTTGACACTTTCGATGGGTCCCTTTTTGCTGTTTTCCCCTCACTAAATGAAGAGCAAACACTCCAAGAAGTGCCAA
CAGGCTTGGATTCCATTTCTCATGACTCGAGCAGCTGTGAATTGCCTTTGTTAACTCCGTGCAGCAAGGCTGTGATGAGT
CAGGCCTTAAAAGCTACCTTCAGTGGCTTCAAAAAGGAGCAGCGTCGCCTTGGCATTCCAAAGAACCCTTGGCTGTGGAA
CGAGCAACAAGTATGCCAGTGGCTTCTCTGGGCAACCAACGAGTTCAGCCTGGTGAACGTCAATCTGCAGAGGTTCGGCA
TGAATGGCCAGGTGTTGTGTAACCTTGGCAAGGAGCGCTTTCTGGAGCTGGCACCTGACTTCGTGGGCGACATTCTCTGG
GAACATCTGGAGCAGATGATCAAAGAAAACCAAGAAAAGACAGAAGACCAATATGAAGAAAATTCACACCTCCACTCGGT
TCCTCACTGGATTAACAGTAATACGTTAGGTTTTGGCGTGGAGCAGGCGCCGTACGGCGTGCAGACGCAGAACTACCCTA
AAGGCAGCCTCCTGGACGGCATGTGTCCCGCGTCGGTGCCCAGCATGCTCAGCTCCGAGCAGGAGTTTCAGGTGTTCCCC
AAATCTCGGCTCGACCCCGTCAGCATCAGCTACTGCTCCCTCAGGCAGGACTTCCCGGCCGGCAACTTGAGCTTGCTCGC
CAACAGTTCCGGGAAGCCCAAAGACCACGACTCCTCCGAGAACGGCGCCGACAGCTTTGAGAGCTCGGACTCGCTGCTGC
AGTCCTGGAGCAGCCAGTCGTCCTTGCTGGATGTGCAGAGGGTGCCTTCCTTTGAGAGCTTCGAAGACGACTGCAGCCAG
TCTCTCTGCCTCAATAAACCGACCATGTCCTTCAAGGATTACATCCAAGAGAGGAGCGACCCAGTGGAGCAAGGCAAACC
AGTTATTCCTGCAGCTGTGCTGGCCGGCTTCACGGGAAGCGGACCTATTCAGCTGTGGCAGTTTCTCCTGGAGTTGCTCT
CAGACAAATCCTGCCAGTCGTTCATTAGCTGGACAGGGGACGGCTGGGAGTTCAAGCTTGCTGACCCCGACGAGGTGGCC
CGCCGGTGGGGAAAGAGGAAAAATAAGCCCAAGATGAACTACGAGAAGCTCAGCCGGGGCTTGCGCTACTATTACGACAA
GAACATCATCCATAAGACGTCAGGGAAGCGCTATGTTTACCGCTTCGTGTGCGACCTCCAGAACTTGCTGGGGTTCACGC
CCGAGGAACTGCACGCCATCCTGGGCGTCCAGCCCGACACGGAGGACTGA

>ENSMODT00000026710.3|m.10273 ENSMODT00000026710.3|g.10273  ORF ENSMODT00000026710.3|g.10273 ENSMODT00000026710.3|m.10273 type:complete len:428 (+) ENSMODT00000026710.3:1-1284(+) [Monodelphis_domestica]
ATGAATGACTTTGGAATTAAGAACATGGACCAAGTAGCCCCTGTGTCTAACTATTACCGAGGAACACTTAAGCGTCAACC
AGCTTTTGATAACTTTGAATGCACCGATTCACTATTTGAAGGATTTTTCCCTTTACTAAATGAGGAACAGACACTTCAAG
AGGTACCAACAGGCTTGGATTCCGTTTCTAATGAGTCTGCCAGCTGTGAATTGCCCTTGCTAACTCCGTGCAGTAAAGCT
GTCATGAGTCAAGCTTTGAAGGCCACTTTCAGTGGTTTTACGAAGGAGCAGCGTCGCCTTGGCATTCCCAACAATCCCTG
GCTCTGGACAGAGGAGCAGGTGTGCCAGTGGCTTTTTTGGGCTACCAATGAATTCAGTCTGATGGATGTAAACTTCCAAA
AATTTATTATGAATGGTCAAGTCTTGTGCAATCTTGGCAAGGAGCGATTTCTGGAGCTGGCCCCCGACTTTGTGGGAGAC
ATCCTTTGGGAGCACCTGGAGCAGATGATCAAAGAGAATCAGGAAAAAACAGAAGATCTCTATGCAGAAAACTCCCATCT
CACTTCAATGCCTCATTGGATCAACAGTAATTCCTTAGGCAGTAGTGTGGATCCGCTGCCATATGGAATGCAGACACAGA
GTTGTTCCAAGACAGCCCTCTTGGATAGTTTGTGTCAGTCATCTCCAGGACCGAACATTCTCAATTCTGAGCAGGAATTT
CCATTATATTCCAAATCCCGACTTGACACAATAAGTGTGAACTACCGCTCAGTGAATCCAGACTTCCAGGGGAACAATTT
GAATTTACTCGTCAATGATTCCGGTAAGCCAGGAAAAGCTGATTCTGCTGAGAACGGCAAGGACAGTTTTGAAGGTTCCG
ATTCTCTGCTCCAGTCATGGAATAGCCAGTCATCTTTATTGGATGTGCAGCGTGTGCCTTCGTTTGAAAGCTATGAAGAG
GACTGCAGCCAGTCCCTGTGCCTGAGTAAGCCTACCATGTCTTTCAAGGATTACATTCAAGAAAGAAGTGACCCAGTAGA
ACAAGGCAAACCAGTTATACCAGCTGCCATTCTTGCTGGTTTTACAGGAAGTGGACCTATTCAGCTCTGGCAGTTTCTTC
TGGAATTACTAACAGACAAGTCGTGTCAGGCGTTTATTAGTTGGACTGGAGACGGCTGGGAGTTCAAGCTGGCCGACCCA
GACGAAGTGGCTCGCCGCTGGGGGGGGGGGGGTGGATGGAATGGAATAGAGAACTTCCAAGTATTTATGATGAAACGGTC
ATAA

>ENSMUST00000023612.14|m.31332 ENSMUST00000023612.14|g.31332  ORF ENSMUST00000023612.14|g.31332 ENSMUST00000023612.14|m.31332 type:complete len:469 (+) ENSMUST00000023612.14:1-1407(+) [Mus_musculus]
ATGAATGACTTTGGAATCAAGAACATGGACCAAGTGGCCCCTGTCGCCAACAGTTTTCGTGGGACACTCAAGCGCCAGCC
AGCCTTTGACACCTTCGATGGCTCTCTGTTTGCTGTGCTCCCTTCTCTCAGTGAAGATCAGACACTCCAAGAAGTGCCCA
CGGGCCTGGATTCTGTCTCCCATGACTCGGCCAGCTGCGAGCTGCCTTTGCTCACTCCCTGCAGCAAGGCAGTGATGAGC
CAAGCCTTAAAAGCCACCTTCAGTGGCTTCCAAAAGGAGCAACGACGTCTTGGCATCCCCAAAAACCCCTGGCTGTGGAG
CGAGCAGCAGGTGTGCCAGTGGCTTCTCTGGGCCACCAACGAGTTCAGCCTGGTGAATGTGAACCTGCACCAGTTTGGCA
TGAACGGCCAGATGCTGTGTAACCTCGGCAAGGAGCGCTTCCTGGAGCTGGCGCCTGACTTTGTGGGTGACATCCTCTGG
GAACATCTAGAGCAGATGATCAAAGAGAACCAAGAAAAGACAGAAGACCAATATGAGGAAAACTCTCACCTCAACGCGGT
TCCTCATTGGATCAACAGCAATACATTAGGCTTCAGCATGGAACAGGCTCCATATGGAATGCAGGCACCAAACTACCCCA
AAGACAATCTCCTGGACAGCATGTGCCCGCCATCGGCCACGCCTGCAGCTCTGGGCTCTGAGCTCCAGATGTTGCCCAAG
TCTCGGCTCAACACCGTCAATGTCAATTACTGTTCCATCAGCCAGGACTTCCCCAGCAGCAACGTGAATTTGCTCAACAA
CAATTCTGGAAAACCCAAGGACCACGACTCTCCAGAGAACGGTGGGGACAGCTTCGAGAGCTCCGACTCGCTGCTGAGGT
CCTGGAACAGCCAGTCGTCCCTACTGGATGTACAGCGGGTACCTTCCTTCGAGAGCTTTGAGGAGGACTGTAGCCAGTCT
CTGTGCCTCAGTAAGCTGACCATGTCCTTCAAGGACTACATCCAAGAGAGGAGCGACCCAGTCGAGCAAGGCAAACCAGT
TATTCCTGCAGCAGTACTGGCTGGCTTCACTGGAAGCGGACCAATCCAGTTGTGGCAGTTTCTTCTGGAGCTACTCTCTG
ACAAGTCCTGTCAATCTTTCATCAGCTGGACGGGGGATGGATGGGAGTTCAAGCTTGCTGACCCCGATGAGGTTGCCCGC
CGGTGGGGGAAGAGGAAAAATAAACCAAAGATGAACTACGAGAAGCTGAGCCGGGGCTTACGTTACTACTACGACAAGAA
CATCATCCACAAGACTTCGGGCAAGCGCTACGTGTACCGTTTCGTATGTGACCTGCAGAACTTGCTGGGCTTCACTCCGG
AGGAACTGCATGCCATCCTGGGCGTCCAGCCTGATACAGAAGACTGA

>ENSMLUT00000009377.2|m.27496 ENSMLUT00000009377.2|g.27496  ORF ENSMLUT00000009377.2|g.27496 ENSMLUT00000009377.2|m.27496 type:complete len:466 (+) ENSMLUT00000009377.2:1-1398(+) [Myotis_lucifugus]
ATGAATGACTTTGGAATCAAGAACATGGACCAGGTGGCCCCTGTGTCTAACAGTTACAGGGGGACACTCAAGCGCCAGCC
GGCCTTCGACACTTTCGACGGGTCCCTGTTTGCCATTTTCCCCTCCCTGAATGAAAAGCAAGCGCTCCAGGAAGTGCCCA
CCGGCTTGGATTCCATCTCTCACGACTCGGCCAGCTGTGAGCTGCCCCTGTTGACGCCCTGCAGCAAGGCTGTGATGAGT
CAGGCCTTGAAAGCTACCTTCAGTGGCTTCACGAAGGAGCAGCGCCGGCTGGGCATCCCCAAGAACCCCTGGCTGTGGAC
GGAGCAGCAGGTGTGCCAGTGGCTGCTCTGGGCCACCAACGAGTTCAGCCTGGTGAACGTGAACCTGCAGAGGTTCGGCA
TGAACGGCCAGGTGTTGTGCAACCTGGGCAAGGAGCGTTTCCTGGAGCTGGCGCCGGACTTCGTGGGCGACATTCTCTGG
GAGCATCTGGAGCAGATGATCAAAGAGAACCAAGAAAAGGCAGAAGATCAGTATGAAGAAAATTCTCACCTCAACTCAGT
TCCCCATTGGATCAACAGCAATTCATTAGGCTTTGGCATGGAGCAGGCGCCGTACGGAATGCAGGCGCAGAGCTACCCCA
AAGGCAGTCTCCTGGACAGCATGTGCCCGCCCGGCGCCCTCAGTTCCGAGCAGGAGTTCCCGATGTTCCCCAAGGCCCAG
CTCAGCACGGTCGGCGTCGGCTACTGCTCTGTCGGGCAGGATTTCGCCGGCAGCACCTTGAACCTGATCGCCAGCGGTTC
CGGGAAGCCCGGGGACCGGGACTCCCCCGATCAGGGCGGGGACAGCTTCGAGGGCTCGGACTCCCTGCTGCAGTCCTGGA
GCAGCCAGTCGTCGCTGCTGGAGCAGCGGGTGCCCTCCTTCGAGAGCTGCGAGGACGACGGCAGCCAGGCCCTGGGCCTC
AGCAAGCCCACCATGTCCTTCAAGGACTACATCCAGGAGAGGAGCGACCCGGCCGAGCAGGGCAAACCGGTCATTCCTGC
GGCCGTACTGGCCGGCTTCACAGGAAGCGGACCGATCCAGCTGTGGCAGTTTCTCCTGGAATTGCTCTCCGATAAATCCT
GCCAGTCGTTCATCAGCTGGACCGGCGACGGATGGGAGTTCAAGCTCGCTGACCCCGATGAGGTGGCCCGCCGCTGGGGC
AAGAGGAAAAACAAGCCCAAGATGAACTACGAGAAGCTGAGCCGGGGCTTGCGCTACTACTACGACAAGAACATCATCCA
CAAGACGTCGGGGAAGCGCTACGTGTACCGCTTCGTGTGCGACCTGCAGAACCTGCTGGGCTTCACGCCCGAGGAACTGC
ACGCCATCCTGGGCGTCCAGCCGGACACGGAGGACTGA

>lcl|NW_004438422.1_cds_XP_004264612.1_2807|m.4548 lcl|NW_004438422.1_cds_XP_004264612.1_2807|g.4548  ORF lcl|NW_004438422.1_cds_XP_004264612.1_2807|g.4548 lcl|NW_004438422.1_cds_XP_004264612.1_2807|m.4548 type:complete len:471 (+) lcl|NW_004438422.1_cds_XP_004264612.1_2807:1-1413(+) [Orcinus_orca]
ATGAATGATTTTGGAATCAAGAACATGGACCAGGTGGCCCCTGTGTCCAGCAGTTACAGAGGGACACTCAAGCGCCAGCC
TGCCTTTGACACCTTTGATGGCTCCCTGCTCGCTGCTTTCCCCTCCCTCAATGAAGAGCAAACACTCCAGGAAGTGCCGA
CAGGCTTGGATTCAATTGCTCATGACTCGACCAACTGTGAGTTGCCTCTGTTGACCCCATGCAGCAAGGCTGTGATGAGT
CAAGCCTTAAAAGCTACCTTCAGTGGCTTCAAAAAGGAGCAGCGCCGCCTTGGCATCCCGAAGAATCCCTGGCTGTGGAC
TGAGCAACAGGTGTGCCAGTGGCTTCTCTGGGCCACGAACGAGTTCAGTCTGGTGGACGTCAACCTCCAGAGGTTCGGCA
TGACTGGCCAGGTGTTGTGTAACCTTGGCAAGGAGCGCTTTCTGGAGCTGGCGCCTGACTTTGTGGGTGACATTCTCTGG
GAACACCTGGAGCAGATGATCAAAGAAAACCAAGAAAAGACAGAAGATCAGTATGAAGAAATTTCACACCTCAACTCAGT
TCCTCATTGGATTAATAGCAATTCGTTAGGTTTTGGCGTGGAGCAAGCGCTGTATGGAATGCAGACGCAGAACTACCCCA
AAGGCGGCCTCCTGGATGGCCTGTGTCCAGCATCCTCAGCGCCCAGCACGCTCGGTCCCGAGCAGGACTTCCAGATGTTT
CCCAAGGCCCGACTCAGCACCGTCAGCGTCAACTACTGCTCCATCAGCCAGGACTTCCCGGCCGCCACCTTGAATCTGCT
CTCCAGCAGTTCTGGGAAGCCCGGAGACCACGACTCCGCCGAGACAGGCGCCGACAGCTTCGAGAGCTCGGAGTCGCTGC
TGCAGTCCTGGAACAGCCAGTCGTCCCTGCTGGACGTGCAGCGGGTACCGTCCTTCGAGAGCTTCGAGGACGACTGCAGC
CAGTCCCTGGGCCTCAGCAAGCCGACCATGTCCTTCAAGGACTACATCCAGGAGAGGAGCGACCCGGTGGAGCAAGGCAA
ACCAGTTATACCTGCGGCCGTGCTGGCCGGCTTCACAGGAAGCGGACCTATCCAGTTGTGGCAGTTTCTTCTAGAATTGC
TGTCCGACAAATCCTGTCAGTCTTTCATCAGCTGGACGGGGGACGGATGGGAGTTTAAGCTTGCTGACCCCGATGAGGTG
GCCCGCCGGTGGGGAAAGCGGAAAAACAAGCCCAAGATGAACTACGAGAAGCTGAGCCGGGGTTTACGCTATTATTACGA
CAAGAACATCATCCACAAGACGTCGGGGAAGCGCTACGTGTACCGCTTCGTGTGCGACCTCCAGAACTTGCTGGGCTTCA
CGCCCGAGGAGCTGCACGCCATCCTGGGCGTCCAGCTGGACACGGAGGACTGA

>ENSOANT00000010247.2|m.36364 ENSOANT00000010247.2|g.36364  ORF ENSOANT00000010247.2|g.36364 ENSOANT00000010247.2|m.36364 type:complete len:474 (+) ENSOANT00000010247.2:1-1422(+) [Ornithorhynchus_anatinus]
ATGAGTGATTTTGGAATCAAGAACATGGATCAAGTTGCCCCCGTGTCCAACAGCTTCAGAGGAACCCTCAAGCGCCAGCT
GGCATTTGATACCTTTGACTGCCCAAATTCTCTCTTTGCGGGATTTTTTCCCTCATTAAACGAAGAGCAAACTCTGCAAG
AAGTACCAACGGGCTTGGATTCCATTTCTCCTGAGCCCTCCAACTGTGAACTGCCTCTGTTAACTCCATGCAGTAAAGCT
GTGATGAGTCAAGCCTTAAAAGCTACATTCAATGGTTTCACAAAGGAGCAGTGTCGGCTTGGCATCCCAAACAATCCCTG
GCTGTGGACTGAAGAACAAGTATGCCAATGGCTTTTCTGGGCCACCAATGAGTTTAGCCTAATGGATGTCAATTTCCAGA
GGTTTGTCATGAATGGCCAAGTCTTGTGTAACCTGGGCAAAGAGCGCTTTCTGGAACTTGCCCCGGATTTTGTGGGTGAC
ATTCTTTGGGAGCATCTGGAGCAGATGATCAAAGAGAACCAAGAGAAGACGCAAGATCAATATTTGGAAAATTCACATCT
CACTTCCGTGCCCCACTGGATCAGCAGCAATTCACTAGGTATTAACGTGGAGCAGCTGCCGTATGGAATGCAGACCCCGA
GCTATCCCAAAATGAGCCTCCTGGACGGCGTGTGCCAGGCTTCGCCCGTCCCCAGCCTGCTAGGTTCAGAACATGAGTTT
CATCTGTATTCGAAGTCACGACTGGACACAGTCAGTGTGAACTACTGCTCGGTGAACCAGGACTTCCCCAGAAACAGTTT
GAATCTACTCATCAGTAATTCTGGGAAGCTCCGAGAGCCCGACTCGAGTGACAGTGGCACGGAAAGCTTCGAGAGCTCCG
ATTCGATGCTCCAGTCCTGGAGCAGCCAATCGTCGCTGTTGGATGTCCAGCGGGTGCCTTCCTTCGAGAGCTTCGAAGAA
GACTGTGGCCAGCCCCTGTGCCTGAGCAAGCCGACCATGTCTTTCAAGGATTACATTCAAGAAAGAAGTGACCCGGTGGA
GCAAGGCAAACCAGTTATACCAGCAGCCATTCTGGCCGGCTTTACAGGAAGTGGACCTATCCAACTCTGGCAGTTCCTTC
TAGAATTACTCACTGACAAATCTTGTCAGTCATTTATTAGCTGGACTGGAGATGGATGGGAGTTTAAGCTTGCTGACCCA
GATGAGGTGGCCCGGCGATGGGGAAGGAGGAAAAACAAGCCGAAAATGAACTACGAGAAGCTGAGCCGGGGTCTCCGCTA
CTACTATGACAAGAACATCATTCACAAGACGTCCGGAAAGCGCTACGTCTACCGCTTTGTCTGCGACCTCCAGAACCTGC
TCGGGTACACGGCGGAAGAACTGCACGCCATGCTAGGGGTGCAGCCGGACACGGAGGACTGA

>ENSOCUT00000027337.2|m.1935 ENSOCUT00000027337.2|g.1935  ORF ENSOCUT00000027337.2|g.1935 ENSOCUT00000027337.2|m.1935 type:complete len:474 (+) ENSOCUT00000027337.2:1-1422(+) [Oryctolagus_cuniculus]
ATGAATGATTTTGGAATCAAGAACATGGACCAGGTGGCCCCTGTGGCCAACAGTTACCGGGGGACGCTGAAGCGCCAGCC
GGCCTTCGACACCTTTGATGGGTCCCTGTTTGCCGCGTTCCCCTCGCTGAATGAGGAGCAAACACTCCAAGAAGTGCCCA
CAGGCTTGGACTCCCTCTCTCATGACTCCGCCAGCTGCGAGCTGCCCTTGTTGACGCCGTGCAGCAAGGCGGTGATGAGT
CAGGCCCTCAAAGCCACCTTCAGCGGCTTCCAGAAGGAGCAGCGCCGCCTGGGCATCCCCAAGAACCCCTGGCTGTGGAA
CGAGCAGCAGGTGTGCCAGTGGCTCCTCTGGGCCACCAACGAGTTCAGCCTGGTGAACGTGAACCTGCAGAGGTTCGGCA
TGAACGGCCAGGTGTTGTGTAACCTGGGCAAGGAGCGCTTCCTGGAGCTGGCCCCTGACTTTGTGGGTGACATCCTCTGG
GAGCATCTCGAAGAGATGATCAAAGAAAACCAAGAAAAGACAGAAGATCAGCATGAAGGAAACTCACACCTCAACGCAGT
CCCCCATTGGATTAACAGCAATACGTTAGGTTTCGGCGCGGAGCAGGCACCGTATGGGGTGCAGGCCCAGAGTTACCCCA
AAGGCGGCCTCCTGGACGGCATGTGCCCGTCATCCGCGGCGTCCGGCGCGCTCAGCTCAGAGCAGGAGTTTCAGATGTTC
CCCAAGTCCCGCCTCAACACCGTCAGCGTCCGCTACTGCTCCGTCACCCAGGACTTCCCGGGCGCCAACCTGAGTTTGCT
CAACGGCAATTCTGGGAAGCCCAAAGACCACGACGTGCCCGAGAGCGGCCCCGACAGCTTCGAGAGCTCGGAGTCGCTGC
TGCAGTCCTGGACCAGCCAGTCCTCCCTGGTGGACGTGCAGCGGGTGCCTTCCTTCGAGAGCTTCGAGGACGACTGCAGC
CAGTCCCTGTGCCTTCAGCAAGCCGACCATTTCCTTCAAGGACTACATTCAGGAAGAGGGAGCGACCCGGTTGGAGCCAA
GGCAAACCCCGTCATACCTGCGGCCGTGCCTGGCCGGCCTTCACAGGGAAGCGGCCCTATCCAGCTCTGGCAGTTCCTCC
TGGAGCTGCTGTCGGACAAATCCTGCCAGTCATTCATCAGCTGGACCGGGGACGGATGGGAGTTCAAGCTCGCCGACCCT
GACGAGGTGGCCCGCCGCTGGGGCAAGCGGAAAAACAAGCCCAAGATGAACTACGAGAAGCTGAGCCGGGGCCTGCGCTA
CTACTACGACAAGAACATCATCCACAAGACGTCGGGCAAGCGCTACGTCTACCGCTTCGTGTGCGACCTCCAGAACCTGC
TGGGCTTCACGCCCGAGGAACTGCACGCCATCCTGGGCGTCCAGCCGGACACGGAGGACTGA

>ENSPPYT00000013260.1|m.1764 ENSPPYT00000013260.1|g.1764  ORF ENSPPYT00000013260.1|g.1764 ENSPPYT00000013260.1|m.1764 type:complete len:470 (+) ENSPPYT00000013260.1:1-1410(+) [Pongo_abelii]
ATGAATGATTTCGGAATCAAGAATATGGACCAGGTAGCCCCTGTGGCTAACAGTTACAGAGGGACACTCAAGCGCCAGCC
AGCCTTTGACACCTTTGATGGGTCCCTGTTTGCTGTTTTTCCTTCTCTAAATGAAGAGCAAACACTGCAAGAAGTGCCAA
CAGGCTTGGATTCCATTTCTCATGACTCCGCCAACTGTGAATTGCCTTTGTTAACCCCGTGCAGCAAGGCTGTGATGAGT
CAAGCCTTAAAAGCTACCTTCAGTGGCTTCAAAAAGGAACAGCGGCGCCTCGGCATTCCAAAGAACCCCTGGCTGTGGAG
TGAGCAACAGGTATGCCAGTGGCTTCTCTGGGCCACCAACGAGTTCAGTCTGGTGAACGTGAATCTGCAGAGGTTCGGCA
TGAATGGCCAGATGCTGTGTAACCTTGGCAAGGAACGCTTTCTGGAGCTGGCACCTGACTTTGTGGGTGACATTCTCTGG
GAACATCTGGAGCAAATGATCAAAGAAAACCAAGAAAAGACAGAAGATCAATATGAAGAAAATTCACACCTCACCTCCGT
TCCTCATTGGATTAACAGCAATACATTAGGTTTTGGTACGGAGCAGGCGCCCTATGGAATACAGACACACAATTACCCCA
AAGGCAGCCTCCTGGATAGCATGTGTCCGGCCTCCACACCCAGCGTACTCAGCTCTGAGCAGGAGTTTCAGATGTTCCCC
AAGTCTCGGCTCAGCTCCGTCAGCGTCACCTACTGCTCTGTCAGTCAGGACTTCCCAGGCAGCAACTTGAATTTGCTCAC
CAACAATTCTGGGACTCCCAAAGACCATGACTCCCCTGAGAATGGTGCGGACAGCTTTGAGAGCTCAGACTCCCTCCTCC
AGTCCTGGAACAGCCAGTCGTCCTTGCTGGATGTGCAACGGGTTCCTTCCTTCGAGAGCTTCGAAGATGACTGCAGCCAG
TCTCTCTGCCTCAATAAGCCAACCATGTCTTTCAAGGATTACATCCAAGAGAGGAGTGACCCGGTGGAGCAAGGCAAACC
AGTTATACCTGCAGCCGTGCTGGCCGGCTTCACAGGTGCTGGACCTATTCAGCTGTGGCAGTTTCTCTTGGAGCTGCTAT
CAGACAAATCCTGCCAGTCATTCATCAGCTGGACTGGAGACGGATGGGAGTTTAAGCTTGCTGACCCCGATGAGGTGGCC
CGCCGGTGGGGAAAGAGGAAAAATAAGCCCAAGATGAACTATGAGAAGCTGAGCCGGGGCTTACGCTACTATTACGACAA
GAACATCATCCACAAGACGTCGGGGAAGCGCTACGTGTACCGCTTCGTGTGCGACCTCCAGAACTTGCTGGGGTTCACGC
CCGAGGAACTGCACGCCATCCTGGGCGTCCAGCCCGACACGGAGGACTGA

>ENSSSCT00000052410.1|m.27784 ENSSSCT00000052410.1|g.27784  ORF ENSSSCT00000052410.1|g.27784 ENSSSCT00000052410.1|m.27784 type:complete len:471 (+) ENSSSCT00000052410.1:1-1413(+) [Sus_scrofa]
ATGAATGATTTTGGCATCAAGAACATGGACCAGGTGGCCCCAGTGTCTAACAGTTATAGAGCGACACTCAAGCGCCAGCC
TGCCTTTGACACCTTGGATGGGTCCCTGCTCTCCGTTTTCCCCCCACTAAATGAAGAACAAACGCTCCAAGAAGTGCCAA
CAGGCTTGGATTCAATTTCTCACGACTCGACCAACTGTGAGTTGCCCCTGTTGACCCCATGCAGCAAGGCTGTGATGAGT
CAAGCCTTAAAAGCTACCTTCAGTGGCTTCAAAAAGGAGCAGTGCCGCCTCGGCATCCCAAAGAATCCCTGGCTGTGGAC
CGAACAGCAGGTGTGCCAGTGGCTTCTCTGGGCCACCAACGAGTTCAGTCTGGTGGACGTCAACCTGCAGAGGTTTGGCA
TGACCGGCCAGGTGTTGTGTAACCTTGGCAAGGAGCGCTTTCTGGAGCTGGCCCCTGACTTTGTGGGTGACATTCTCTGG
GAGCATCTGGAGCAGATGATCAAAGAAAACCAAGAAAAGACAGAAGAGCAGTATGAAGAAAATTCACCCCTCAACTCCGT
GCCTCAGTGGATTAATAGCAATTCATTAGGTTTTGGGGTGGAGCAGACCCCGTATGGGGTGCAGACGCAGAACTACCCCA
AAGGCAGCCTCCTGGACAGCCTGTGTCCAGCATCCTCCGCGCCCAGCACACTCGGTCCCGAGCAGGACTTTCAGATGTTC
CCCAAGGCCCGGCTCAGCACCGTCAGTGTCAACTACTGCTCCGTCAGCCAGGACTTCGCCGGCAGCAGCCTGAACCTGCT
CTCCAGCAGTGCTGGGAAGCCCGGAGACCACGATGCCCCCGAGAACGGTGCGGACAGCTTCGAGAGCTCCGAGTCGCTGC
TGCAGTCCTGGACCAGCCAGTCATCTCTGCTGGACGTGCAGCGGGTCCCTTCCTTCGAGAGCTTCGAGGACGACTGCAGC
CAGTCCCTCTGCCTCAACAAGCCGACCATGTCTTTCAAGGATTACATCCAGGAGAGGAGCGACCCGGTGGAACAAGGCAA
ACCAGTTATACCTGCGGCCGTGCTGGCCGGCTTCACAGGAAGTGGACCTATCCAGTTGTGGCAGTTCCTCCTAGAATTGC
TCTCCGACAAATCCTGCCAGTCTTTCATCAGCTGGACGGGGGACGGATGGGAGTTTAAGCTCGCTGACCCAGATGAGGTG
GCCCGCCGGTGGGGCAAGAGGAAAAACAAGCCCAAGATGAACTACGAGAAGCTGAGCCGAGGTCTGCGCTATTACTACGA
CAAAAACATCATCCACAAGACCTCGGGCAAGCGCTACGTGTACCGCTTCGTGTGCGACCTCCAGAACCTGCTGGGGTTCA
CGCCCGAGGAGCTGCACGCCATCCTGGGCGTCCAGCCGGACACGGAGGACTGA

>ENSTTRT00000000796.1|m.27569 ENSTTRT00000000796.1|g.27569  ORF ENSTTRT00000000796.1|g.27569 ENSTTRT00000000796.1|m.27569 type:complete len:471 (+) ENSTTRT00000000796.1:1-1413(+) [Tursiops_truncatus]
ATGAATGATTTTGGAATCAAGAACATGGACCAGGTGGCCCCTGTGTCCAGCAGTTACAGAGGGACACTCAAGCGCCAGCC
TGCCTTTGACACCTTTGACGGCTCCCTGCTCGCTGCTTTCCCCTCCCTCAATGAAGAGCAAACACTCCAGGAAGTGCCGA
CAGGCTTGGATTCAATTGCTCATGACTCGACCAACTGTGAGTTGCCTCTGTTGACCCCATGCAGCAAGGCTGTGATGAGT
CAAGCCTTAAAAGCTACCTTCAGTGGCTTCAAAAAGGAGCAGCGCCGCCTTGGCATCCCGAAGAATCCCTGGCTGTGGAC
TGAGCAACAGGTGTGCCAGTGGCTTCTCTGGGCCACGAACGAGTTCAGTCTGGTGGACGTCAACCTCCAGAGGTTCGGCA
TGACCGGCCAGGTGTTGTGTAACCTTGGCAAGGAGCGCTTTCTGGAGCTGGCGCCTGACTTTGTGGGTGACATTCTCTGG
GAACACCTGGAGCAGATGATCAAAGAAAACCAAGAAAAGACAGAAGATCAGTATGAAGAAATTTCACACCTCAACTCAGT
TCCTCATTGGATTAATAGCAATTCGTTAGGTTTTGGCGTGGAGCAAGCGCTGTATGGAATGCAGACGCAGAACTACCCCA
AAGGCGGCCTCCTGGATGGCCTGTGTCCAGCATCCTCAGCGCCCAGCACGCTCGGTCCCGAGCAGGACTTCCAGATGTTT
CCCAAGGCCCGACTCAGCACCGTCAGCGTCAACTACTGCTCCATCAGCCAGGACTTCCCGGCCGCCACCTTGAATCTGCT
CTCCAGCAGTTCTGGGAAGCCCGGAGACCACGACTCCGCCGAGACAGGCGCCGACAGCTTCGAGAGCTCGGAGTCGCTGC
TGCAGTCCTGGAACAGCCAGTCGTCCCTGCTGGACGTGCAGCGGGTACCGTCCTTCGAGAGCTTCGAGGACGACTGCAGC
CAGTCCCTGGGCCTCAGCAAGCCGACCATGTCCTTCAAGGACTACATCCAGGAGAGGAGCGACCCGGTGGAGCAAGGCAA
ACCAGTTATACCTGCGGCCGTGCTGGCCGGCTTCACAGGAAGCGGACCTATCCAGTTGTGGCAGTTTCTTCTAGAATTGC
TGTCCGACAAATCCTGTCAGTCTTTCATCAGCTGGACGGGGGACGGATGGGAGTTTAAGCTTGCTGACCCCGATGAGGTG
GCCCGCCGGTGGGGAAAGCGGAAAAACAAGCCCAAGATGAACTACGAGAAGCTGAGCCGGGGTTTACGCTATTATTACGA
CAAGAACATCATCCACAAGACGTCGGGGAAGCGCTACGTGTACCGCTTCGTGTGCGACCTCCAGAACTTGCTGGGCTTCA
CGCCCGAGGAGCTGCACGCCATCCTGGGCGTCCAGCTGGACACGGAGGACTGA

>ETS2|ENSG00000157557 [cellage_279]
ATGAATGATTTCGGAATCAAGAATATGGACCAGGTAGCCCCTGTGGCTAACAGTTACAGAGGGACACTCAAGCGCCAGCC
AGCCTTTGACACCTTTGATGGGTCCCTGTTTGCTGTTTTTCCTTCTCTAAATGAAGAGCAAACACTGCAAGAAGTGCCAA
CAGGCTTGGATTCCATTTCTCATGACTCCGCCAACTGTGAATTGCCTTTGTTAACCCCGTGCAGCAAGGCTGTGATGAGT
CAAGCCTTAAAAGCTACCTTCAGTGGCTTCAAAAAGGAACAGCGGCGCCTGGGCATTCCAAAGAACCCCTGGCTGTGGAG
TGAGCAACAGGTATGCCAGTGGCTTCTCTGGGCCACCAATGAGTTCAGTCTGGTGAACGTGAATCTGCAGAGGTTCGGCA
TGAATGGCCAGATGCTGTGTAACCTTGGCAAGGAACGCTTTCTGGAGCTGGCACCTGACTTTGTGGGTGACATTCTCTGG
GAACATCTGGAGCAAATGATCAAAGAAAACCAAGAAAAGACAGAAGATCAATATGAAGAAAATTCACACCTCACCTCCGT
TCCTCATTGGATTAACAGCAATACATTAGGTTTTGGCACAGAGCAGGCGCCCTATGGAATGCAGACACAGAATTACCCCA
AAGGCGGCCTCCTGGACAGCATGTGTCCGGCCTCCACACCCAGCGTACTCAGCTCTGAGCAGGAGTTTCAGATGTTCCCC
AAGTCTCGGCTCAGCTCCGTCAGCGTCACCTACTGCTCTGTCAGTCAGGACTTCCCAGGCAGCAACTTGAATTTGCTCAC
CAACAATTCTGGGACTCCCAAAGACCACGACTCCCCTGAGAACGGTGCGGACAGCTTCGAGAGCTCAGACTCCCTCCTCC
AGTCCTGGAACAGCCAGTCGTCCTTGCTGGATGTGCAACGGGTTCCTTCCTTCGAGAGCTTCGAAGATGACTGCAGCCAG
TCTCTCTGCCTCAATAAGCCAACCATGTCTTTCAAGGATTACATCCAAGAGAGGAGTGACCCAGTGGAGCAAGGCAAACC
AGTTATACCTGCAGCTGTGCTGGCCGGCTTCACAGGAAGTGGACCTATTCAGCTGTGGCAGTTTCTCCTGGAGCTGCTAT
CAGACAAATCCTGCCAGTCATTCATCAGCTGGACTGGAGACGGATGGGAGTTTAAGCTCGCCGACCCCGATGAGGTGGCC
CGCCGGTGGGGAAAGAGGAAAAATAAGCCCAAGATGAACTACGAGAAGCTGAGCCGGGGCTTACGCTACTATTACGACAA
GAACATCATCCACAAGACGTCGGGGAAGCGCTACGTGTACCGCTTCGTGTGCGACCTCCAGAACTTGCTGGGGTTCACGC
CCGAGGAACTGCACGCCATCCTGGGCGTCCAGCCCGACACGGAGGACTGA
