# Supplementary material for: A multidimensional systems biology analysis of cellular senescence in aging and disease
Source: Genome Biol. 2020 Apr 7;21:91. doi: 10.1186/s13059-020-01990-9 (PMC7333371; doi:10.1186/s13059-020-01990-9)
Supplement: Supplementary file 3 — 271 CellAge orthogroups. Directory containing FASTA files of CellAge orthogroups. [file 13059_2020_1990_MOESM3_ESM.zip › SI Cellage_Orthologous-Groups/ENSG00000162961.fa]

>bmy_05228 [Balaena_mysticetus]
ATGGAACCAGAGCAGATGCTGGAGGGACAGACGCAGGTTGCAGAAAATCCCCACTCTGAGTACGGTCTCACAGACAACGT
CGAGAGGATAGTAGAAAATGAGAAAATTAATGCAGAAAAGTCATCAAAACAGAAAGTGGATCTCCAGTCTTTGCCAACTC
GTGCCTATCTGGATCAGACAGTTGTGCCTATCTTATTACAAGGACTTGCTGTGCTTGCAAAGGAAAGACCACCAAATCCC
ATTGAATTTCTAGCATCCTATCTTTTAAAAAACAAGGCACAGTTTGAAGATCGAAACTGA

>lcl|AC_000168.1_cds_NP_001071384.1_20840|m.23409 lcl|AC_000168.1_cds_NP_001071384.1_20840|g.23409  ORF lcl|AC_000168.1_cds_NP_001071384.1_20840|g.23409 lcl|AC_000168.1_cds_NP_001071384.1_20840|m.23409 type:complete len:100 (+) lcl|AC_000168.1_cds_NP_001071384.1_20840:1-300(+) [Bos_taurus]
ATGGAGCCAGAGCAGATGCTGGAGGGACAGACGCAGGTTGCAGAAAATCCCCACTCTGAATATGGTCTCACAGACAACGT
CGAGAGGATAGTAGAAAATGAGAAAATTAACGCAGAAAAGTCATCAAAACAGAAAGTGGATCTCCAGTCTTTGCCAACTC
GTGCCTATCTGGATCAGACAGTTGTGCCTATCTTATTACAAGGACTTGCTGTACTTGCAAAGGAAAGACCACCAAATCCC
ATTGAATTTCTAGCATCATATCTTTTAAAAAACAAGGCACAGTTTGAAGATCGAAACTGA

>ENSCJAT00000075128.1|m.20241 ENSCJAT00000075128.1|g.20241  ORF ENSCJAT00000075128.1|g.20241 ENSCJAT00000075128.1|m.20241 type:complete len:100 (+) ENSCJAT00000075128.1:1-300(+) [Callithrix_jacchus]
ATGGAGCCAGAGCAGATGCTGGAGGGACAAACGCAGGTTGCAGAAAATCCTCACTCTGAGTACGGTCTCACAGACAATGT
TGAGAGGATAGTAGAAAATGAGAAGATTAATGCAGAAAAGTCATCAAAGCAGAAGGTAGATCTCCAGTCTTTGCCAACTC
GTGCCTACCTGGATCAGACAGTTGTGCCTATCTTATTACAGGGACTTGCTGTGCTTGCAAAAGAAAGACCACCAAATCCC
ATTGAATTTCTAGCATCTTATCTTTTAAAAAACAAGGCACAGTTTGAAGATCGAAACTGA

>ENSCAFT00000009203.3|m.15784 ENSCAFT00000009203.3|g.15784  ORF ENSCAFT00000009203.3|g.15784 ENSCAFT00000009203.3|m.15784 type:3prime_partial len:100 (+) ENSCAFT00000009203.3:1-297(+) [Canis_familiaris]
ATGGAGCCAGAGCAGATGCTGGAGGGGCAGACGCAGGTTGCAGAAAACCCTCACTCTGAGTACGGTCTCACAGACAATGT
GGAGAGGATAGTAGACAATGAGAAGATTAATGCAGAAAAGTCATCAAAACAGAAAGTGGATCTCCAGTCTTTGCCAACTC
GTGCCTACCTGGATCAGACAGTTGTGCCTATTTTATTACAGGGCCTTGCTGTGCTTGCAAAAGAAAGACCACCAAATCCC
ATTGAATTTCTAGCATCATATCTTTTAAAAAACAAGGCACAGTTTGAAGATCGAAAC

>ENSCCAT00000035688.1|m.25371 ENSCCAT00000035688.1|g.25371  ORF ENSCCAT00000035688.1|g.25371 ENSCCAT00000035688.1|m.25371 type:complete len:100 (+) ENSCCAT00000035688.1:1-300(+) [Cebus_capuchinus]
ATGGAGCCAGAGCAGATGCTGGAGGGACAAACGCAGGTTGCAGAAAATCCTCACTCTGAGTACGGTCTCACAGACAATGT
TGAGAGGATAGTAGAAAATGAGAAGATTAATGCAGAAAAGTCATCAAAGCAGAAGGTAGATCTCCAATCTTTGCCAACTC
GTGCCTACCTGGATCAGACAGTTGTGCCTATCTTATTACAGGGACTTGCTGTGCTTGCAAAGGAAAGACCACCAAATCCC
ATTGAATTTCTAGCATCTTATCTTTTAAAAAACAAGGCACAGTTTGAAGATCGAAACTGA

>ENSDNOT00000012201.3|m.49657 ENSDNOT00000012201.3|g.49657  ORF ENSDNOT00000012201.3|g.49657 ENSDNOT00000012201.3|m.49657 type:3prime_partial len:100 (+) ENSDNOT00000012201.3:1-297(+) [Dasypus_novemcinctus]
ATGGAGCCAGAGCAGATGCTGGAGGGACAGACGCAGGTTGCCGAAAATCCCCACTCTGAGTACGGTCTCACAGACAACGT
CGAGAGGATAGTAGAAAATGAGAAGATTAATGCAGAAAAGTCATCAAAACAGAAAGTGGACCTCCAGTCTTTACCAACTC
ATGCCTATCTGGATCAGACAGTTGTGCCTATCTTATTACAGGGACTTGCCGTGCTTGCAAAGGAGAGACCACCAAATCCC
ATTGAATTTCTAGCATCATACCTTTTAAAAAACAAGGCACAATTTGAAGATCGAAAC

>ENSECAT00000020788.1|m.31497 ENSECAT00000020788.1|g.31497  ORF ENSECAT00000020788.1|g.31497 ENSECAT00000020788.1|m.31497 type:complete len:100 (+) ENSECAT00000020788.1:1-300(+) [Equus_caballus]
ATGGAGCCAGAGCAGATGATGGAGGGACAGACGCAGGTTGCAGAAAATCCTCACGCTGAGTATGGTCTCACAGATAACGT
CGAGAGGATAGTAGAAAACGAGAAGATTAATGCAGAAAAGTCATCAAAACAGAAAGTGGATCTCCAGTCTTTACCAACTC
GTGCCTACCTGGATCAGACAGTTGTGCCTATCTTGTTACAAGGACTTGCTGTGCTTGCAAAGGAAAGACCACCAAATCCC
ATTGAATTTCTAGCATCATATCTTTTAAAAAACAAGGCACAGTTTGAAGATCGAAACTGA

>ENSHGLT00000018635.1|m.32167 ENSHGLT00000018635.1|g.32167  ORF ENSHGLT00000018635.1|g.32167 ENSHGLT00000018635.1|m.32167 type:complete len:100 (+) ENSHGLT00000018635.1:1-300(+) [Heterocephalus_glaber]
ATGGAGCCAGAGCAGATGCTGGAGGGACAGGCGCAGGTTGCAGAGAATCCTCATTCTGAGTACGGTTTGACAGACAACGT
TGAGAGGATAGTAGAAAATGAGAAGATTAATGCAGAAAAGTCATCAAAACAGAAGGTGGATCTACAGTCTTTGCCAACTC
GTGCCTACCTGGATCAGACAGTTGTGCCTATCTTGTTACAGGGACTTGCTGTGCTCGCAAAGGAAAGACCACCAAATCCC
ATTGAATTTCTAGCATCTTATCTTTTAAAAAACAAGGCACAATTTGAAGATCGAAACTGA

>ENST00000342166.9|m.34617 ENST00000342166.9|g.34617  ORF ENST00000342166.9|g.34617 ENST00000342166.9|m.34617 type:complete len:100 (+) ENST00000342166.9:1-300(+) [Homo_sapiens]
ATGGAGCCAGAGCAGATGCTGGAGGGACAAACGCAGGTTGCAGAAAATCCTCACTCTGAGTACGGTCTCACAGACAACGT
TGAGAGAATAGTAGAAAATGAGAAGATTAATGCAGAAAAGTCATCAAAGCAGAAGGTAGATCTCCAGTCTTTGCCAACTC
GTGCCTACCTGGATCAGACAGTTGTGCCTATCTTATTACAGGGACTTGCTGTGCTTGCAAAGGAAAGACCACCAAATCCC
ATTGAATTTCTAGCATCTTATCTTTTAAAAAACAAGGCACAGTTTGAAGATCGAAACTGA

>ENSLAFT00000021925.2|m.19296 ENSLAFT00000021925.2|g.19296  ORF ENSLAFT00000021925.2|g.19296 ENSLAFT00000021925.2|m.19296 type:3prime_partial len:100 (+) ENSLAFT00000021925.2:1-297(+) [Loxodonta_africana]
ATGGAGCCAGAGCAGATGGTGGAAGGACAGACGCAGGTTGCAGAAAATCCTCACTCAGAGTACGGTCTCACCGACAACGT
CGAGAGGATAGTAGAAAATGAGAAGATTAATGCAGAAAAGTCATCAAAACAGAAGGTGGATCTCCAGTCTTTGCCAACTC
GTGCCTACCTGGATCAGACAGTTGTACCTATCTTGTTACAGGGACTTGCTGTGCTTGCAAAGGAGAGACCACCAAACCCC
ATTGAATTTCTAGCATCGTATCTTTTAAAAAACAAGGCACAGTTTGAAGATCGTAAC

>ENSMMUT00000020314.3|m.3310 ENSMMUT00000020314.3|g.3310  ORF ENSMMUT00000020314.3|g.3310 ENSMMUT00000020314.3|m.3310 type:complete len:100 (+) ENSMMUT00000020314.3:1-300(+) [Macaca_mulatta]
ATGGAGCCGGAGCAGATGCTGGAGGGACAAACGCAGGTTGCAGAAAATCCTCACTCTGAGTATGGTCTCACAGACAACGT
TGAGAGGATAGTAGAAAATGAGAAGATTAATGCAGAAAAGTCATCAAAGCAGAAGGTAGATCTCCAGTCTTTGCCAACTC
GTGCCTACCTGGATCAGACAGTTGTGCCTATCTTATTACAGGGACTTGCTGTGCTTGCAAAGGAAAGACCACCAAATCCC
ATTGAATTTCTAGCATCTTATCTTTTAAAAAACAAGGCACAGTTTGAAGATCGAAACTGA

>ENSMICT00000034317.1|m.15645 ENSMICT00000034317.1|g.15645  ORF ENSMICT00000034317.1|g.15645 ENSMICT00000034317.1|m.15645 type:complete len:100 (+) ENSMICT00000034317.1:1-300(+) [Microcebus_murinus]
ATGGAGCCGGAGCAGATGCTGGAGGGACAGACGCAGGTTGCAGAAAATCCTCACTCTGAGTACGGTCTCACAGACAACGT
CGAGAGGATAGTAGAAAATGAGAAGATTAATGCAGAAAAGTCATCAAAACAGAAGGTGGATCTACAGTCTTTGCCAACTC
GTGCCTACCTGGATCAGACTGTTGTGCCTATCTTATTACAGGGACTTGCTGTGCTTGCAAAGGAAAGACCACCAAATCCC
ATTGAATTTCTAGCATCTTATCTTTTAAAAAACAAGGCACAGTTTGAAGATCGAAACTGA

>ENSMUST00000164832.7|m.12003 ENSMUST00000164832.7|g.12003  ORF ENSMUST00000164832.7|g.12003 ENSMUST00000164832.7|m.12003 type:complete len:100 (+) ENSMUST00000164832.7:1-300(+) [Mus_musculus]
ATGGAGTCGGAGCAGATGCTGGAGGGACAGACACAGGTTGCAGAAAACCCTCACTCTGAGTACGGGCTCACAGACAGCGT
TGAGAGAATAGTCGAAAATGAGAAGATTAATGCAGAAAAGTCATCGAAACAGAAGGTGGATCTACAGTCCTTGCCCACCC
GTGCCTACCTGGACCAGACAGTTGTGCCTATCTTATTACAGGGACTTGCTGTGCTTGCCAAGGAAAGACCACCAAATCCC
ATCGAGTTCCTAGCATCTTATCTTTTAAAAAACAAGGCGCAGTTTGAAGATCGAAATTGA

>ENSMLUT00000015346.2|m.30254 ENSMLUT00000015346.2|g.30254  ORF ENSMLUT00000015346.2|g.30254 ENSMLUT00000015346.2|m.30254 type:complete len:100 (+) ENSMLUT00000015346.2:1-300(+) [Myotis_lucifugus]
ATGGAGCCAGAGCAGATGCTGGAGGGACAGACGCAGGTTGCAGAAAATCCTCACTCCGAGTACGGTCTCACAGATAACGT
CGAGAGGATAGTAGAAAATGAGAAGATTAATGCAGAAAAGTCATCAAAACAGAAAGTGGATCTACAGTCTTTGCCAACTC
GTGCCTACCTGGATCAGACAGTTGTGCCTATCTTATTACAGGGACTTGCTGTGCTTGCAAAGGAAAGACCACCAAATCCC
ATTGAATTTCTAGCATCATATCTTTTAAAAAACAAGGCACAGTTTGAAGATCGAAACTGA

>lcl|NW_004438439.1_cds_XP_004268240.1_6927|m.11866 lcl|NW_004438439.1_cds_XP_004268240.1_6927|g.11866  ORF lcl|NW_004438439.1_cds_XP_004268240.1_6927|g.11866 lcl|NW_004438439.1_cds_XP_004268240.1_6927|m.11866 type:complete len:100 (+) lcl|NW_004438439.1_cds_XP_004268240.1_6927:1-300(+) [Orcinus_orca]
ATGGAACCAGAGCAGATGCTGGAGGGACAGACGCAGGTTGCAGAAAATCCCCACTCTGAGTACGGTCTCACAGACAACGT
CGAGAGGATAGTAGAAAATGAGAAAATTAATGCAGAAAAGTCATCAAAACAGAAAGTGGATCTCCAGTCTTTGCCAACTC
GTGCCTATCTGGATCAGACAGTTGTGCCTATCTTATTACAAGGACTTGCTGTGCTTGCAAAGGAAAGACCACCAAATCCC
ATTGAATTTCTAGCATCCTATCTTTTAAAAAACAAGGCACAGTTTGAAGATCGAAACTGA

>ENSOANT00000006240.2|m.925 ENSOANT00000006240.2|g.925  ORF ENSOANT00000006240.2|g.925 ENSOANT00000006240.2|m.925 type:complete len:100 (+) ENSOANT00000006240.2:1-300(+) [Ornithorhynchus_anatinus]
ATGGAGCCTGAGCAACTACTGGAGGGACAGACGCAGGTGTCGGAAAATCCTCATTCCGAATACGGCCTCACGGAAAACGT
CGAGCGGATAGTGGAAAATGAGAAGATTAATGCGGAAAAGACATCAAAGCAGAAGGTGGACCTTCAGTCACTGCCAACTC
GGGCCTATCTGGATCAGACAGTTGTACCTATCTTATTACAGGGACTTGCTGTGCTTGCGAAGGAGAGACCTCCAAATCCC
ATTGAATTTCTAGCATCGTACCTTTTAAAAAACAAGGCACAGTTTGAAGATCGAAACTAA

>ENSOCUT00000017876.3|m.35305 ENSOCUT00000017876.3|g.35305  ORF ENSOCUT00000017876.3|g.35305 ENSOCUT00000017876.3|m.35305 type:complete len:100 (+) ENSOCUT00000017876.3:1-300(+) [Oryctolagus_cuniculus]
ATGGAGCCAGAGCAGATGCTGGAGGGACAGACGCAGGTTGCAGAGAACCCTCATTCTGAGTATGGTCTCACAGACAACGT
AGAGAGGATAGTAGAAAATGAGAAGATTAATGCAGAAAAGTCTTCAAAACAGAAGGTGGATCTGCAGTCTTTGCCAACCC
GTGCCTACCTGGATCAGACAGTTGTGCCTATCTTATTACAGGGACTTGCTGTGCTTGCAAAGGAAAGACCACCAAATCCC
ATTGAATTTCTAGCATCTTATCTTTTAAAAAACAAGGCACAATTTGAAGATCGAAACTGA

>ENSPPYT00000014540.2|m.10959 ENSPPYT00000014540.2|g.10959  ORF ENSPPYT00000014540.2|g.10959 ENSPPYT00000014540.2|m.10959 type:complete len:100 (+) ENSPPYT00000014540.2:1-300(+) [Pongo_abelii]
ATGGAGCCAGAGCAGATGCTGGAGGGACAAACGCAGGTTGCAGAAAATCCTCACTCTGAGTACGGTCTCACAGACAACGT
TGAGAGGATAGTAGAAAATGAGAAGATTAATGCAGAAAAGTCATCAAAGCAAAAGGTAGATCTCCAGTCTTTGCCAACTC
GTGCCTACCTGGATCAGACAGTTGTGCCTATCTTATTACAGGGACTTGCTGTGCTTGCAAAGGAAAGACCACCAAATCCC
ATTGAATTTCTAGCATCTTATCTTTTAAAAAACAAGGCACAGTTTGAAGATCGAAACTGA

>ENSSSCT00000009320.3|m.19288 ENSSSCT00000009320.3|g.19288  ORF ENSSSCT00000009320.3|g.19288 ENSSSCT00000009320.3|m.19288 type:complete len:100 (+) ENSSSCT00000009320.3:1-300(+) [Sus_scrofa]
ATGGAGCCAGAGCAGATGCTGGAGGGACAGACGCAGGTTGCAGAAAATCCCCATTCTGAGTACGGTCTCACGGACAATGT
CGAGAGGATAGTAGAAAATGAGAAAATTAATGCAGAAAAGTCATCAAAACAGAAAGTGGACCTCCAGTCTTTGCCAACTC
GTGCCTATCTGGATCAGACAGTTGTGCCTATCTTATTACAAGGACTTGCTGTGCTTGCAAAGGAAAGACCACCAAATCCC
ATTGAATTTCTAGCATCATATCTTTTAAAAAACAAGGCACAGTTTGAAGATCGAAACTGA

>DPY30|ENSG00000162961 [cellage_279]
ATGGAGCCAGAGCAGATGCTGGAGGGACAAACGCAGGTTGCAGAAAATCCTCACTCTGAGTACGGTCTCACAGACAACGT
TGAGAGAATAGTAGAAAATGAGAAGATTAATGCAGAAAAGTCATCAAAGCAGAAGGTAGATCTCCAGTCTTTGCCAACTC
GTGCCTACCTGGATCAGACAGTTGTGCCTATCTTATTACAGGGACTTGCTGTGCTTGCAAAGGAAAGACCACCAAATCCC
ATTGAATTTCTAGCATCTTATCTTTTAAAAAACAAGGCACAGTTTGAAGATCGAAACTGA
