# Supplementary material for: A multidimensional systems biology analysis of cellular senescence in aging and disease
Source: Genome Biol. 2020 Apr 7;21:91. doi: 10.1186/s13059-020-01990-9 (PMC7333371; doi:10.1186/s13059-020-01990-9)
Supplement: Supplementary file 3 — 271 CellAge orthogroups. Directory containing FASTA files of CellAge orthogroups. [file 13059_2020_1990_MOESM3_ESM.zip › SI Cellage_Orthologous-Groups/ENSG00000105974.fa]

>bmy_02476 [Balaena_mysticetus]
ATGGAGTCACCCAAGTCCTCATTCCCTAATCCTGAGATTAGCTGGATTGCTGCTAGCAGTCATCAACTTGTTTGGATTTC
AAACTACATTAGATCCCTTCATACAGCTGCCACCACCAAGCAGTTAAGCTGGCTCTGTCCTATTCTTTTGGTGATTGATT
TTGAAGATGTGATTGCAGAACCAGAAGGGACACACAGTTTCGATGGCATCTGGAAGGCCAGCTTCACCACCTTCACTGTG
ACGAAGTACTGGTTTTACCGTTTGCTGTCTGTCCTCTTTGGCATCCCAATGGCACTCATCTGGGGCATTTACTTTGCCAT
TCTCTCTTTTCTGCACATCTGGGCAGTTGTACCGTGCATTAAGAGTTTCTTGATTGAGATTCAGTGCATCAGCCGTGTCT
ATTCCATCTACGTCCACGCCTTCTGTGACCCGCTATTTGACTCTATTGGCAAAATATTCAGCAATATCCACATCAACACG
CAGAAAGAAATATAA

>lcl|AC_000161.1_cds_NP_776429.1_7596|m.8047 lcl|AC_000161.1_cds_NP_776429.1_7596|g.8047  ORF lcl|AC_000161.1_cds_NP_776429.1_7596|g.8047 lcl|AC_000161.1_cds_NP_776429.1_7596|m.8047 type:complete len:179 (+) lcl|AC_000161.1_cds_NP_776429.1_7596:1-537(+) [Bos_taurus]
ATGTCGGGGGGCAAATACGTAGACTCAGAGGGACATCTCTACACTGTTCCCATCCGGGAACAGGGCAACATCTACAAGCC
CAACAACAAGGCTATGGCAGAGGAAATGAACGAGAAGCAAGTGTACGACGCGCACACCAAGGAGATAGATCTGGTCAACC
GCGACCCCAAGCATCTCAACGACGACGTGGTCAAGATTGATTTTGAAGATGTGATTGCAGAACCAGAAGGAACACACAGT
TTCGATGGCATCTGGAAGGCCAGCTTCACCACCTTCACTGTGACAAAGTACTGGTTTTACCGTTTGCTGTCTGCCCTCTT
TGGCATCCCAATGGCACTCATCTGGGGCATTTACTTTGCCATTCTCTCTTTCCTGCACATCTGGGCAGTTGTACCATGCA
TTAAGAGTTTCCTGATTGAGATTCAGTGCATCAGCCGTGTCTATTCCATCTACGTCCACACCTTCTGTGACCCGCTGTTT
GAGGCTATTGGCAAAATATTCAGCAATATCCGCATCAACACGCAGAAAGAAATATAA

>ENSCAFT00000005462.3|m.32557 ENSCAFT00000005462.3|g.32557  ORF ENSCAFT00000005462.3|g.32557 ENSCAFT00000005462.3|m.32557 type:complete len:179 (+) ENSCAFT00000005462.3:1-537(+) [Canis_familiaris]
ATGTCTGGGGGCAAATACGTAGACTCCGAGGGGCACCTCTACACCGTTCCCATCCGGGAGCAGGGCAACATCTACAAGCC
CAACAACAAGGCCATGGCGGAGGAGATGAGCGAGAAGCAGGTGTACGACGCGCACACCAAGGAAATCGACCTGGTCAACC
GCGACCCCAAGCATCTCAACGACGACGTGGTCAAGATTGATTTTGAAGATGTGATTGCAGAACCAGAAGGAACACACAGT
TTTGATGGCATCTGGAAGGCCAGCTTCACCACCTTCACTGTGACAAAATACTGGTTTTACCGCTTGCTGTCTGCCCTCTT
TGGCATCCCAATGGCACTCATATGGGGCATTTACTTTGCCATTCTTTCTTTCCTGCACATCTGGGCAGTTGTGCCGTGCA
TTAAGAGTTTCCTGATTGAGATTCAGTGCATCAGCCGTGTCTATTCCATCTACGTCCACACCTTCTGTGACCCGTTCTTT
GAGGCTGTTGGCAAAATATTCAGCAATATCCGCATCAACATGCAGAAAGAAACATAA

>ENSECAT00000009360.1|m.10891 ENSECAT00000009360.1|g.10891  ORF ENSECAT00000009360.1|g.10891 ENSECAT00000009360.1|m.10891 type:complete len:179 (+) ENSECAT00000009360.1:1-537(+) [Equus_caballus]
ATGTCTGGGGGCAAATACGTGGACTCCGAGGGACATCTCTATACGGTTCCCATCCGGGAACAGGGCAACATCTACAAGCC
CAACAACAAGGCCATGGCAGACGAGATGAACGAGAAGCAAGTGTACGACGCGCACACCAAGGAGATCGACCTGGTCAACC
GCGACCCCAAGCATCTCAACGACGATGTGGTCAAGATTGATTTTGAAGATGTGATTGCAGAACCAGAAGGAACACACAGT
TTCGACGGCATCTGGAAGGCCAGCTTCACCACCTTCACTGTGACAAAGTACTGGTTTTACCGCTTGCTGTCTGCCCTCTT
TGGCATCCCAATGGCGCTCATCTGGGGCATTTACTTTGCCATTCTCTCTTTCCTGCACATCTGGGCAGTTGTACCGTGCA
TTAAGAGTTTCCTGATTGAGATTCAGTGCATCAGCCGTGTCTATTCCATCTACGTCCACACCTTCTGTGACCCACTCTTT
GAGGCTATTGGCAAAATATTCAGCAATGTCCGCATCAACCTGCAGAAAGAAATATAA

>ENSHGLT00000004026.1|m.6328 ENSHGLT00000004026.1|g.6328  ORF ENSHGLT00000004026.1|g.6328 ENSHGLT00000004026.1|m.6328 type:complete len:179 (+) ENSHGLT00000004026.1:1-537(+) [Heterocephalus_glaber]
ATGTCTGGGGGCAAATACGTAGACTCGGAGGGACATCTTTACACTGTTCCCATTCGGGAGCAGGGCAACATCTACAAGCC
CAACAACAAGGCCATGGCCGACGAAGTGATCGAGAAGCAAGTGTACGACGCGCACACCAAAGAGATCGACCTGGTCAACC
GCGACCCGAAGCATCTAAACGACGACGTGGTCAAGATTGACTTTGAAGATGTGATTGCAGAACCAGAGGGGACACACAGT
TTTGACGGCATCTGGAAGGCCAGCTTCACCACCTTCACTGTGACAAAATACTGGTTTTACCGCTTGCTCTCCACCCTCTT
TGGCATCCCAATGGCACTCATCTGGGGCATTTACTTTGCCATTCTCTCTTTCCTGCACATCTGGGCAGTTGTACCATGCA
TTAAGAGCTTCCTAATTGAGATTCAGTGCATCAGCCGTGTCTATTCCATCTACGTCCACACCTTCTGTGACCCACTCTTT
GAAGCTATTGGCAAAATATTCAGCAACATTCGCATCAACATGCAGAAAGAAATATAA

>ENSMMUT00000074080.1|m.57965 ENSMMUT00000074080.1|g.57965  ORF ENSMMUT00000074080.1|g.57965 ENSMMUT00000074080.1|m.57965 type:5prime_partial len:180 (+) ENSMMUT00000074080.1:1-540(+) [Macaca_mulatta]
TGGTCGGGCGGCTGCTGTTGGATCTTAGATAAAGGACATCTCTACACCGTTCCCATCCGGGAACAGGGCAACATCTACAA
GCCCAACAACAAGGCCATGGCAGACGAGCTGAGCGAGAAGCAAGTGTACGACGCGCACACCAAGGAGATCGACCTGGTCA
ACCGCGACCCTAAACACCTCAACGACGACGTGGTCAAGATTGACTTTGAAGATGTGATTGCAGAACCAGAAGGGACACAC
AGTTTCGATGGCATTTGGAAGGCCAGCTTCACCACCTTCACTGTGACGAAATACTGGTTTTACCGCTTGCTGTCTGCCCT
CTTTGGCATCCCAATGGCGCTCATCTGGGGCATTTACTTCGCCATTCTCTCTTTCCTGCACATCTGGGCAGTTGTACCAT
GCATTAAGAGCTTCCTGATTGAGATTCAGTGCATCAGCCGTGTCTATTCCATCTACGTCCACACCGTCTGTGACCCACTC
TTTGAAGCTGTTGGGAAAATATTCAGCAATGTCCGCATCAACTTGCAGAAAGAAATATGA

>ENSMICT00000050192.1|m.26181 ENSMICT00000050192.1|g.26181  ORF ENSMICT00000050192.1|g.26181 ENSMICT00000050192.1|m.26181 type:complete len:180 (+) ENSMICT00000050192.1:1-540(+) [Microcebus_murinus]
ATGTCGGGGGGCAAATACGTAGACTCCGAGGGACATCTCTATACCGTTCCCATCCGGGAACAGGGCAACATCTACAAGCC
CAACAACAAGGCCATGGCAGACGAGGTGAGCGAGAAGCAGCAAGTCTACGACGCGCACACCAAGGAGATCGACCTGGTCA
ACCGCGACCCCAAGCATCTCAACGACGACGTGGTCAAGATTGACTTTGAAGATGTGATTGCGGAACCAGAAGGGACACAC
AGCTTCGACGGCATTTGGAAGGCCAGCTTCACCACCTTCACTGTGACCAAGTACTGGTTTTACCGCTTGCTGTCTGCGCT
CTTTGGCATCCCGATGGCACTCATCTGGGGCATTTACTTCGCCATTCTCTCCTTCCTGCACATCTGGGCAGTCGTGCCAT
GCATTAAGAGCTTCCTGATTGAGATCCAGTGCATCAGCCGCGTCTATTCCATCTACGTACACACCTTCTGCGACCCACTC
TTTGAAGCTATCGGCAAAGTATTCAGCAATATCCGCATCAACATGCAGAAAGAAATATAA

>ENSMUST00000007799.12|m.54626 ENSMUST00000007799.12|g.54626  ORF ENSMUST00000007799.12|g.54626 ENSMUST00000007799.12|m.54626 type:complete len:179 (+) ENSMUST00000007799.12:1-537(+) [Mus_musculus]
ATGTCTGGGGGCAAATACGTAGACTCCGAGGGACATCTCTACACTGTTCCCATCCGGGAACAGGGCAACATCTACAAGCC
CAACAACAAGGCCATGGCAGACGAGGTGACTGAGAAGCAAGTGTATGACGCGCACACCAAGGAGATTGACCTGGTCAACC
GCGACCCCAAGCATCTCAACGACGACGTGGTCAAGATTGACTTTGAAGATGTGATTGCAGAACCAGAAGGGACACACAGT
TTCGACGGCATCTGGAAGGCCAGCTTCACCACCTTCACTGTGACAAAATATTGGTTTTACCGCTTGTTGTCTACGATCTT
CGGCATCCCAATGGCACTCATCTGGGGCATTTACTTTGCCATTCTCTCCTTCCTGCACATCTGGGCGGTTGTACCGTGCA
TCAAGAGCTTCCTGATTGAGATTCAGTGCATCAGCCGCGTCTACTCCATCTACGTCCATACCTTCTGCGATCCACTCTTT
GAAGCTATTGGCAAGATATTCAGCAACATCCGCATCAGCACGCAGAAAGAGATATGA

>lcl|NW_004438447.1_cds_XP_004269906.1_8737|m.15013 lcl|NW_004438447.1_cds_XP_004269906.1_8737|g.15013  ORF lcl|NW_004438447.1_cds_XP_004269906.1_8737|g.15013 lcl|NW_004438447.1_cds_XP_004269906.1_8737|m.15013 type:complete len:179 (+) lcl|NW_004438447.1_cds_XP_004269906.1_8737:1-537(+) [Orcinus_orca]
ATGTCGGGGGGCAAATACGTAGACTCAGAGGGACATCTCTACACTGTTCCCATCCGGGAACAGGGCAACATCTACAAGCC
CAACAACAAGGCTATGGCAGAAGAGATGAACGAGAAGCAAGTGTACGACGCGCACACCAAGGAGATCGACCTGGTCAACC
GCGACCCCAAGCACCTCAACGACGACGTGGTCAAGATTGATTTTGAAGATGTGATTGCAGAACCAGAAGGGACACACAGT
TTCGATGGCATCTGGAAGGCCAGCTTCACCACCTTCACTGTGACGAAGTACTGGTTTTACCGTTTGCTGTCTGCCCTCTT
TGGCATCCCAATGGCACTCATCTGGGGCATTTACTTTGCCATTCTCTCTTTTCTGCACATCTGGGCAGTTGTACCGTGCA
TTAAGAGTTTCTTGATTGAGATTCAGTGCATCAGCCGTGTCTATTCCATCTACGTCCACGCCTTCTGTGACCCGCTATTT
GAGTCTATTGGCAAAATATTCAGCAATATCCACATCAACACGCAGAAAGAAATATAA

>ENSOANT00000023664.1|m.24891 ENSOANT00000023664.1|g.24891  ORF ENSOANT00000023664.1|g.24891 ENSOANT00000023664.1|m.24891 type:5prime_partial len:114 (+) ENSOANT00000023664.1:1-342(+) [Ornithorhynchus_anatinus]
ATCGACTTCGAAGACGTGATTGCCGAGCCCGAGGGCACACACAGCTTTGACGGGATCTGGAAGGCCAGCTTCACCACCTT
CACCGTGACAAAATACTGGTTTTACCGCTTGCTCTCGGCCCTCTTGGGCATCCCCTTGGCCCTCCTCTGGGGCATCTACT
TTGCCATCCTCTCCTTCCTGCACATCTGGGCCGTGGTGCCCTGCATCCGGAGCTACCTGATAGAGATCCAGTGCATCAGC
CGCGTCTACTCCATCTGCATCCACACCTTCTGCGACCCACTCTTCGAGGCCATCGGCAAGGTGTTCAGCAACATCCGAGC
CACGGTCCAGAAAGAAATATGA

>ENSOCUT00000014518.3|m.14099 ENSOCUT00000014518.3|g.14099  ORF ENSOCUT00000014518.3|g.14099 ENSOCUT00000014518.3|m.14099 type:complete len:179 (+) ENSOCUT00000014518.3:1-537(+) [Oryctolagus_cuniculus]
ATGTCTGGGGGCAAATACGTAGACTCCGAGGGACATCTCTACACTGTTCCCATCCGGGAACAGGGCAACATCTACAAGCC
CAACAACAAGGCCATGGCCGACGAGGTGAACGAGAAGCAAGTGTACGACGCGCACACCAAGGAAATCGACCTGGTCAACC
GCGACCCCAAGCATCTCAACGACGACGTGGTCAAGATCGACTTTGAAGATGTGATTGCAGAACCAGAAGGGACACACAGT
TTCGACGGCATCTGGAAGGCCAGCTTCACCACCTTCACTGTGACGAAATACTGGTTTTACCGCCTACTGTCTACCATCTT
TGGCATCCCAATGGCACTCATCTGGGGCATTTACTTTGCCATTCTCTCTTTCCTGCACATCTGGGCAGTTGTGCCTTGCA
TTAAGAGTTTCCTGATTGAGATTCAGTGCATCAGCCGAGTCTATTCCATCTACGTCCACACCTTCTGTGATCCACTCTTT
GAAGCTATTGGCAAAATATTCAGCAATGTCCGCATCAGTATGCAGAAAGAAATATAA

>ENSPPYT00000020897.2|m.31120 ENSPPYT00000020897.2|g.31120  ORF ENSPPYT00000020897.2|g.31120 ENSPPYT00000020897.2|m.31120 type:complete len:179 (+) ENSPPYT00000020897.2:1-537(+) [Pongo_abelii]
ATGTCTGGGGGCAAATACGTAGACTCGGAGGGACATCTCTACACCGTTCCCATCCGGGAACAGGGCAACATCTACAAGCC
CAACAACAAGGCCATGGCAGAGGAGCTGAGCGAGAAGCAAGTGTACGACGCGCACACCAAGGAGATCGACCTGGTCAACC
GCGACCCTAAACACCTCAACGATGACGTGGTCAAGATTGACTTTGAAGATGTGATTGCAGAACCAGAAGGGACACACAGT
TTCGATGGCATTTGGAAAGCCAGCTTCACCACCTTCACTGTGACGAAATACTGGTTTTACCGCTTGCTGTCTGCCCTCTT
TGGCATCCCAATGGCGCTCATCTGGGGCATTTACTTTGCCATTCTCTCTTTCCTGCACATCTGGGCAGTTGTACCATGCA
TTAAGAGCTTCCTGATTGAGATTCAGTGCATCAGCCGTGTCTATTCCATCTACGTCCACACCGTCTGTGACCCACTCTTT
GAAGCTGTTGGGAAAATATTCAGCAATGTCCGCATCAACTTGCAGAAAGAAATATAA

>CAV1|ENSG00000105974 [cellage_279]
ATGTCTGGGGGCAAATACGTAGACTCGGAGGGACATCTCTACACCGTTCCCATCCGGGAACAGGGCAACATCTACAAGCC
CAACAACAAGGCCATGGCAGACGAGCTGAGCGAGAAGCAAGTGTACGACGCGCACACCAAGGAGATCGACCTGGTCAACC
GCGACCCTAAACACCTCAACGATGACGTGGTCAAGATTGACTTTGAAGATGTGATTGCAGAACCAGAAGGGACACACAGT
TTTGACGGCATTTGGAAGGCCAGCTTCACCACCTTCACTGTGACGAAATACTGGTTTTACCGCTTGCTGTCTGCCCTCTT
TGGCATCCCGATGGCACTCATCTGGGGCATTTACTTCGCCATTCTCTCTTTCCTGCACATCTGGGCAGTTGTACCATGCA
TTAAGAGCTTCCTGATTGAGATTCAGTGCATCAGCCGTGTCTATTCCATCTACGTCCACACCGTCTGTGACCCACTCTTT
GAAGCTGTTGGGAAAATATTCAGCAATGTCCGCATCAACTTGCAGAAAGAAATATAA
