# Supplementary material for: A multidimensional systems biology analysis of cellular senescence in aging and disease
Source: Genome Biol. 2020 Apr 7;21:91. doi: 10.1186/s13059-020-01990-9 (PMC7333371; doi:10.1186/s13059-020-01990-9)
Supplement: Supplementary file 3 — 271 CellAge orthogroups. Directory containing FASTA files of CellAge orthogroups. [file 13059_2020_1990_MOESM3_ESM.zip › SI Cellage_Orthologous-Groups/ENSG00000142871.fa]

>bmy_16259 [Balaena_mysticetus]
AGACCGCGAGCGAGAGCGCCCCCGAGCAGCACCCGCGCCTTCCGTTCCTCCCCGGCAAGGACCTCGAGAGAAGGACGCCC
GCAGCCCGCTCGCCTGCCTGGCTCTCGCCTCCCCACCACCCGGCCCACCGCCCGGCCCACCGCCGCAGCCGCGCCGGCCC
GGCCGCTACGCACCGGTGTGTTGGCGTCTTTGCCTCCGCGCTCTCCCGGACCCCTCCTGCGCGCCACGATGAGCTCCAGC
ACCGCCAGGTCGCTCGCCCTCGCCGTCACCCTTCTCCACTTGGCCAGGCTGGCTCTCTCCACCTGCCCCGCCGCCTGCCA
CTGCCCCCTGGAGGCGCCCAAGTGCGCCCCGGGAGTTGGGCTGGTCCGGGACGCCTGCGGCTGCTGTAAGGTCTGCGCCA
AGCAGCTCAACGAGGACTGCAGCAAAACGCAGCCCTGCGACCACACCAAGGGGCTGGAATGCAACTTCGGCGCCAGCTCC
ACCGCTCTGAAGGGGATCTGCAGAGCTCAGTCAGAGGGCAGACCCTGTGAATATAACTCCAGAATCTACCAGAATGGGGA
AAGTTTCCAGCCCAACTGTAAACATCAGTGCACATGTATTGACGGCGCCGTGGGCTGCATTCCTCTGTGTCCCCAAGAAC
TCTCTCTCCCCAGCTTGGGCTGTCCCAACCCCCGGCTGGTCAAAGTTACXGGGCAGTGCTGTGAGGAGTGGGTCTGCGAC
GAGGATGGTGCCAAGGACCCCATGGACGACAGGGACGGCCTCCTGGGCAAGGAGCTGGCCTTCGATGCCTCGGAGGTGGA
GTTAACGAGAAACAATGAATTAATTGCAATTGGAAAAGGGGGCTCCCTGAAGCGGCTCCCCGTTTTTGGAATGGAACCTC
GCATTCTGTACAGCCCTTCTTCACATGGCCAGAAATGTATCGTCCAAACGACTTCGTGGTCCCAATGCTCAAAAACCTGT
GGAACTGGTATCTCCACACGCGTTACCAATGACAACCCTGAATGCCGCXTGGTGAAAGAAACCCGGATATGTGAAGTGCG
GCCTTGTGGACAGCCGGTGTACAGCAGCCTGAAAAAGGGCAAGAAATGCAGCAAGACCAAGAAATCCCCCGAACCGGTCA
AGTTTACTTACGCTGGATGTTCGAGTATGAAGAAATACCGGCCCAAGTACTGCGGTTCCTGCGTGGACGGCCGCTGCTGC
ACGCCTCAGCAGACCAGGACTGTGAAGATGCGGTTCCGCTGCGAAGATGGGGAGACGTTTTCCAAGAACGTCATGATGAT
CCAGTCCTGCAGATGCAACTACAACTGCCCGCATGCCAACGAGGCAGCCTTTCCCTTCTACAGACTGTTCAATGACATTC
ACAAATTTAGGGACTAA

>lcl|AC_000160.1_cds_NP_001029512.1_5713|m.6135 lcl|AC_000160.1_cds_NP_001029512.1_5713|g.6135  ORF lcl|AC_000160.1_cds_NP_001029512.1_5713|g.6135 lcl|AC_000160.1_cds_NP_001029512.1_5713|m.6135 type:complete len:383 (+) lcl|AC_000160.1_cds_NP_001029512.1_5713:1-1149(+) [Bos_taurus]
ATGAGCTCCCGCACCGCCAGGACGCTCGCCCTCGCCGTCACCCTTCTCCACTTGGCCAGGCTGGCTCTCTCCACCTGCCC
CACCGCCTGCCACTGCCCCCTGGAGGCTCCCAAGTGCGCCCCGGGAGTCGGGCTGGTCCGGGACGCCTGCGGCTGCTGTA
AGGTCTGCGCCAAGCAGCTCAACGAGGACTGCAGCAAAACGCAGCCCTGCGACCACACCAAGGGGCTGGAATGCAACTTC
GGCGCCAACTCCACCGCTCTGAAGGGGATCTGCAGAGCTCAGTCGGAGGGCAGACCCTGTGAATATAACTCCAGAATCTA
CCAGAATGGGGAAAGTTTCCAGCCCAACTGTAAACATCAGTGCACATGTATCGACGGCGCCGTGGGCTGCATTCCTCTGT
GCCCCCAAGAACTCTCTCTCCCCAACTTGGGCTGCCCCAACCTCCGGCTGGTCAAAGTTACCGGGCAGTGCTGTGAGGAG
TGGGTCTGCGACGACGACAGTGCCAAGGACCCTATGGACGACGGGGAGGGCCTCCAGGGCAAGGAGCTGGCCTTCGATGA
CTCGGAGGTGGAGTTAACGAGAAACAATGAATTAATTGCAGTTGGAAAAAGCGGCTTCTTGAAGCGGCTCCCCGTTTTTG
GAATGGAACCTCGCATTCTTTACAACCCTTCTTCACACGGCCAGAAATGTATCGTCCAAACAACTTCATGGTCCCAGTGC
TCAAAGACCTGTGGAACTGGTATCTCCACACGCGTTACCAATGACAACCCTGAATGCCGCCTGGTGAAAGAAACCCGGAT
TTGTGAAGTGCGGCCTTGTGGACAGCCGGTGTACAGCAGCCTGAAAAAGGGCAAGAAATGCAGCAAGACCAAGAAGTCCC
CCGAACCGGTTCACTTTACTTACGCTGGATGTTCGAGTGTGAAGAAATACCGGCCCAAGTACTGCGGTTCCTGCGTGGAC
GGCCGCTGCTGCACGCCTCAGCAGACCAGGACTGTGAAGATGCGGTTCCGCTGCGAAGACGGTGAAATGTTTTCCAAGAA
TGTCATGATGATACAGTCCTGCAGATGCAACTACAACTGCCCGCATGCCAACGAGGCTGCCTTCCCCTTCTACAGGCTGT
TCAATGACATTCACAAGTTTAGGGACTAA

>ENSCJAT00000024719.3|m.47457 ENSCJAT00000024719.3|g.47457  ORF ENSCJAT00000024719.3|g.47457 ENSCJAT00000024719.3|m.47457 type:complete len:382 (+) ENSCJAT00000024719.3:1-1146(+) [Callithrix_jacchus]
ATGAGCTACCGCATCGCCAAGGCGCTAGCCGTCGCCGTCACCCTTCTCCACTTGACCAGGCTGGCACTCTCCACCTGCCC
CGCCGCCTGCCACTGCCCCCTGGAGGCGCCCAAGTGCGCGCCGGGAGTCGGGCTGGTCCGGGACGGCTGCGGCTGCTGTA
AGGTCTGCGCCAAGCAGCTCAACGAGGACTGCAGCAAAACGCAGCCCTGCGACCACACCAAGGGACTGGAATGCAACTTC
GGCGCCAGCTCCACCGCTCTGAAGGGGATCTGCAGAGCTCAGTCAGAGGGCAGACCCTGTGAATATAACTCCAGAATCTA
CCAGAACGGGGAAAGTTTCCAGCCCAACTGTAAACATCAGTGCACATGTATTGACGGCGCCGTGGGCTGCATTCCTCTGT
GTCCTCAAGAACTGTCTCTCCCCAACTTGGGCTGTCCCAACCCCCGGCTGGTCAAAGTTACTGGGCAGTGCTGCGAGGAG
TGGGTCTGTGATGAGGATGGTGTCAAGGACCCCATGGATGACCAGGACGGCCTCCTTGGCAAGGAGCTGGGATTCGATGC
TTCCGAGGTGGAGTTGACGAGAAACAATGAATTGATTGCAGTTGGAAAAGGCAGCTCACTGAAGCGGCTCCCTGTTTTTG
GAATGGAGCCTCGCATCCTATACAACCCTTTACATGGCCAGAAATGTATCGTTCAAACAACTTCATGGTCCCAGTGCTCA
AAGACCTGTGGAACTGGTATCTCCACACGAGTCACCAATGACAACCCGGAATGCCGCCTGGTGAAAGAAACCCGGATTTG
CGAGGTGCGGCCTTGTGGACAGCCAGTGTACAGCAGCCTGAAAAAGGGCAAGAAATGTAGCAAGACCAAGAAATCTCCCG
AACCAGTCAGGTTTACTTACGCTGGATGTTCGAGTGTGAAGAAATACCGGCCCAAGTACTGCGGTTCCTGCGTGGACGGC
CGTTGCTGCACGCCCCAGATGACCAGGACTGTGAAGATGCGGTTCCGCTGTGAAGATGGGGAGACATTTTCCAAGAACGT
CATGATGATCCAGTCCTGCAAATGCAACTACAACTGCCCACATGCCAATGAAGCAGCGTTTCCCTTCTACAGGCTGTTCA
ACGACATTCACAAATTTAGGGACTAA

>ENSCAFT00000032294.2|m.48523 ENSCAFT00000032294.2|g.48523  ORF ENSCAFT00000032294.2|g.48523 ENSCAFT00000032294.2|m.48523 type:complete len:382 (+) ENSCAFT00000032294.2:1-1146(+) [Canis_familiaris]
ATGAGCTCCCGCGCCGCCAGGACGCTCGCCCTCGCCGTCACCCTGCTCCACCTGGCCAGGCTGGCGCTCTCCACCTGCCC
CGCCGCCTGCCACTGCCCGCAGGAGGCGCCCAAGTGCGCCCCGGGAGTCGGGCTGGTCCGGGACGGCTGCGGCTGCTGTA
AGGTCTGCGCCAAGCAGCTCAACGAGGACTGCAGCAAAATGCAGCCCTGCGACCACACCAAGGGGCTGGAATGCAATTTC
GGCGCCAGTTCCACCGCTCTGAAGGGGATCTGCAGAGCTCAGTCAGAGGGCAGACCCTGTGAATACAACTCCCGAATCTA
CCAGAATGGGGAAAGTTTCCAGCCCAACTGTAAACACCAGTGCACATGTATCGACGGCGCCGTGGGCTGCATTCCTCTGT
GTCCCCAAGAGCTCTCGCTCCCCAACTTGGGCTGTCCCAACCCCCGGCTGGTCAAAGTTACCGGCCAGTGCTGTGAGGAG
TGGGTCTGTGACGACGATGATGCCAAGGACCCCCTGGACGACGGGGATGGCCTCCTGGGCAAGGGGCTGGCATTCGATGC
CTCGGAGGTGGAGCTAACCAGGAACAACGAATTAATCGCGGTTGGAAAAGGTGGCTCCCTGAAGCGCCTCCCAGTTTTTG
GAACGGAGCCTCGAATCCTGTACAACCCTTTACACGGCCAGAAATGCATCGTTCAAACAACTTCGTGGTCCCAGTGCTCA
AAGACGTGTGGGACGGGGATCTCCACCCGAGTTACCAATGACAACCTTGAATGCCGCCTGGTGAAGGAGACCCGGATCTG
CGAGGTGCGGCCTTGCGGGCAGCAGGTGTACAGCAGCCTGAAGAAGGGCAAGAAATGCAGCAAGACCAAGAAATCCCCCG
AGCCGGTCAAGTTTACTTACGCTGGATGTTCGAGCGTGAAGAAGTACCGGCCCAAGTACTGCGGCTCGTGCGTGGACGGT
CGGTGCTGCACCCCGCAGCAGACCCGCACCGTCAAGATGCGCTTCCGCTGCGAAGACGGGGAGACGTTCTCCAAGAACGT
CATGATGATCCAGTCCTGCAAGTGCAACTACAACTGCCCGCACGCCAACGAGGCGGCGTTCCCCTTCTACAGGCTGTTCA
ATGACATCCACAAATTTAGGGACTAA

>ENSCCAT00000026460.1|m.12619 ENSCCAT00000026460.1|g.12619  ORF ENSCCAT00000026460.1|g.12619 ENSCCAT00000026460.1|m.12619 type:complete len:382 (+) ENSCCAT00000026460.1:1-1146(+) [Cebus_capuchinus]
ATGAGCTCCCGCATCGCCAAGGCGCTCGCCGTCGCCGTCACCCTTCTCCACTTGACCAGGCTGGCGCTCTCCACCTGCCC
CGCCGCCTGCCACTGCCCCCTGGAGGCGCCCAAGTGCGCGCCGGGAGTCGGGCTGGTCCGGGACGGCTGCGGCTGCTGTA
AGGTCTGCGCCAAGCAGCTCAACGAGGACTGCAGCAAAACGCAGCCCTGTGACCACACCAAGGGGCTGGAATGCAACTTC
GGCGCCAGCTCCACCGCTCTGAAGGGGATCTGCAGAGCTCAGTCAGAGGGCAGACCCTGTGAATATAACTCCAGAATCTA
CCAGAACGGGGAAAGTTTCCAGCCCAACTGTAAACATCAGTGCACATGTATTGATGGCGCCGTGGGCTGCATTCCTCTGT
GTCCTCAAGAACTGTCTCTCCCCAACTTGGGCTGTCCCAATCCCCGGCTGGTCAAAGTTACCGGGCAGTGCTGCGAGGAG
TGGGTCTGTGACGAGGATGGTGTCAAGGACCCCATGGACGACCAGGACAGCCTCCTTGGCAAGGAGCTGGGATTTGATGC
GTCCGAGGTGGAGTTGACGAGAAACAATGAATTGATTGCAGTTGGAAAAGGCAACTCACTGAAGCGGCTCCCTGTTTTTG
GAATGGAGCCTCGCATCCTATACAACCCTTTACATGGCCAGAAATGTATCGTTCAAACAACTTCATGGTCCCAGTGCTCA
AAGACCTGTGGAACTGGTATCTCCACACGAGTTACCAATGACAACCCGGAATGCCGCCTGGTGAAAGAAACCCGGATTTG
CGAGGTGCGGCCTTGTGGACAGCCAGTGTACAGCAGCCTGAAAAAGGGCAAGAAATGTAGCAAGACCAAGAAATCCCCCG
AAGCAGTCAGGTTTACTTACGCTGGATGTTCGAGTGTGAAGAAACACCGGCCCAAGTACTGCGGTTCCTGCGTGGACGGC
CGATGCTGCACGCCCCAGATGACCAGGACTGTGAAGATGCGGTTCCGCTGTGAAGATGGGGAGACATTTTCCAAGAACGT
CATGATGATCCAGTCCTGCAAATGCAACTACAACTGCCCACATGCCAATGAAGCCGTGTTTCCCTTCTACAGGCTGTTCA
ATGACATTCACAAATTTAGGGACTAA

>ENSDNOT00000002945.3|m.39811 ENSDNOT00000002945.3|g.39811  ORF ENSDNOT00000002945.3|g.39811 ENSDNOT00000002945.3|m.39811 type:complete len:383 (+) ENSDNOT00000002945.3:1-1149(+) [Dasypus_novemcinctus]
ATGAGCTCCCGCACCGCCAGGACGCTCGCCTTCGCCGTCACCCTCCTCCACTTGGCCAGGCTGGCAGTCTCCACCTGCCC
CGCCGCCTGCCACTGCCCCCTGGAAGCACCCAAGTGCGCCCCGGGAGTCGGGCTGGTCCAGGACGGCTGCGGCTGCTGTA
AAGTCTGCGCCAAGCAGCTCAACGAGGACTGCAGCAAAACGCAGCCCTGCGACCACACCAAGGGGCTGGAATGCAATTTC
GGCGCCAGCTCTACCGCTTTGAAGGGGATCTGCCGAGCTCAATCAGAGGGCAGACCCTGTGAATATAACTCCAGAATCTA
CCAGAACGGGGAAAGTTTCCAGCCCAACTGTAAACACCAGTGCACATGTATTGATGGGGCTGTGGGCTGCATTCCTCTGT
GTCCCCAAGAATTATCTCTTCCCAACTTGGGCTGCCCCAACCCCCGACTGGTCAAAGTTACCGGGCAGTGCTGTGAGGAG
TGGGTCTGTGACGAGGATGGTGCCAAGGACATCGTGGATGACGGGGACAGCCTCTTCAGCAAAGGACTGGGATTCGATGC
CTCTGAGGTGGAGTTAACACGAAATAATGAATTAATTGCGGTTGGAAAAGGCAGCTCCCTGAAGCACCTCCCAGTTTTTG
GAATGGAACCTCACATCCTATACAACCCTTCTTTGCACGGCCAGAAATGTATTGTTCAAACAACTTCATGGTCCCAGTGC
TCAAAGACCTGTGGAACTGGTATCTCCACACGCGTTACCAATGACAACCCCGAATGCCGCCTGGTGAAAGAAACCCGGAT
TTGTGAAGTGCGGCCTTGTGGACAGTCAGTGTACAGCAGCCTGAAAAAGGGCAAGAAATGTAGCAAGACCAAGAAATCTC
CCGAACCAGTCAAGTTCACTTACGCTGGATGTTCGAGTGTAAAGAAATACCGGCCCAAGTACTGTGGTTCTTGTGTAGAC
GGCCGATGCTGTACGCCCCAGCAGACCAGGACTGTGAAGATGAGGTTCCGCTGCGAAGATGGCGAGATGTTCTCCAAGAA
CGTCATGATGATCCAGTCCTGCAGATGCAACTATAACTGCCCGCATGCCAACGAGGCGGTGTTTCCCTTCTACAGGCTGT
TCAATGACATTCACAAATTTAGGGACTAA

>lcl|NW_004558706.1_cds_XP_004699340.1_3496|m.7129 lcl|NW_004558706.1_cds_XP_004699340.1_3496|g.7129  ORF lcl|NW_004558706.1_cds_XP_004699340.1_3496|g.7129 lcl|NW_004558706.1_cds_XP_004699340.1_3496|m.7129 type:complete len:383 (+) lcl|NW_004558706.1_cds_XP_004699340.1_3496:1-1149(+) [Echinops_telfairi]
ATGAGCTCCGGCACCGCCAGGGCGATCGCCTTCACCGTCCTCCTCCTCTACTCCGCCAAGCTGGCGCTCAGCACCTGCCC
CGCCGCGTGCCACTGCCCCCTGGAGGCGCCCAAGTGCGCGCCGGGAGTCGGGCTGGTCCGGGACGGCTGCGGCTGCTGTA
AGGTCTGCGCCAAGCAGCTCAACGAGGACTGTAGCAAAACGCAGCCGTGCGACCACACCAAGGGGCTGGAATGCAATTTC
GGCGCCAACCCCACCGCTCTGAAGGGGATCTGTCGAGCTCAGTCAGAGGGCAGGCCCTGTGAATACAACTCCAGAATCTA
CCAGAACGGGGAAAGCTTCCAGCCCAACTGTAAACACCAGTGCACATGTATCGATGGCGCGGTGGGCTGCATTCCCTTGT
GCCCCCAGGAACTATCCCTCCCCAACTTGGGCTGCCCCAACCCCCGGCTGGTCAAAGTGAACGGGCAGTGCTGTGAGGAA
TGGGTCTGTGACGAGGACGCTGCTAAGGACCCCGGGGACGACAGGGACAGCCTCCTGGACAAGGGACTGAGATTGGACGC
CTCCGAGGTGGAGTTGACCAGGAAAAACGAACTGATCGCCATTGGAAAAGGTGGCTTCCTGAAGCGGCTCCCCGTTTTTG
GACTGGAACCCCACATCCTATACAATCCTTCATCGACTGGCCAGAAATGTATCGTTCAAACAACTTCATGGTCCCAGTGC
TCAAAGACCTGTGGAACTGGTATCTCCACACGCGTTACCAATGACAACCCCGAATGCCGCCTGGTGAAAGAAACCCGGAT
TTGTGAAGTGCGGCCTTGTGGACAGTCAGTGTACAGCAGTCTGAAAAAGGGCAAGAAATGCAGCAAGACCAAGAAAGCCC
TTGAACCGGTCAAGTTTACTTACGCTGGCTGTTCAAGCGTGAAGAAATACCGCCCCAAGTACTGCGGGTCCTGCGTCGAT
GGGCGGTGCTGCACACCCCAGCAGACCAGGACTGTGAAGATGCGCTTCCGCTGCGAAGATGGGGAGATGTTTTCCAAGAA
CGTTATGATGATCCAGTCCTGCAGATGCAACTACAACTGCCCACATGCCAACGAGGCCGCCTTTGCTTTCTACCGGCTGT
TCAATGACATTCACAAATTTCGGGACTAA

>ENSECAT00000026966.1|m.42334 ENSECAT00000026966.1|g.42334  ORF ENSECAT00000026966.1|g.42334 ENSECAT00000026966.1|m.42334 type:complete len:383 (+) ENSECAT00000026966.1:1-1149(+) [Equus_caballus]
ATGAGCTCCCGCACCGCCAGGACGCTCGCCTTCGCCGTCACCCTGCTCCACTTGGCCAGGCTGGCGCTCTCCACCTGCCC
CGCCGCCTGCCACTGTCCCCTGGAGGCGCCCAAGTGCGCCCCGGGAGTCGGGCTGGTCCGGGACGGCTGCGGCTGCTGTA
AGGTCTGCGCCAAGCAGCTCAACGAGGACTGCAGCAAAACGCAGCCCTGCGACCACACCAAGGGGCTGGAATGCAATTTC
GGCGCCAGCTCCACCGCTCTGAAGGGGATCTGCAGAGCTCAGTCAGAGGGCAGACCTTGTGAATATAACTCCAGAATCTA
CCAGAACGGGGAAAGTTTCCAGCCCAACTGTAAACATCAGTGCACATGTATTGATGGCGCTGTGGGTTGCATTCCTCTGT
GTCCCCAAGAGCTCTCCCTCCCTAACTTGGGCTGTCCCAACCCTCGGCTGGTCAAAGTTACCGGGCAGTGCTGTGAGGAA
TGGGTCTGTGATGAGGATGGTGCCAAGGACCCCATGGACGACAGGGACGACCTCCTGGGCAAGGGGCTGCCATTGGATGC
CTCAGAGGTGGAGTTAACAAGAAACAATGAATTAATTGCAGTTGGAAAAGGCGGCTCCCTGAAGCGGCTCCCTGTTTTTG
GAATGGAACCTCGCATCCTATACAACCCTTCTTTACACGGCCAGAAATGTATTGTTCAAACAACTTCGTGGTCCCAGTGT
TCAAAGACCTGTGGAACTGGTATCTCCACGCGGGTTACCAATGACAACCCTGAATGCCGCCTGGTGAAAGAAACCCGGAT
TTGTGAAGTGCGGCCTTGTGGACAGCCGGTGTACAGCAGCCTGAAAAAGGGCAAGAAATGCAGCAAGACCAAGAAATCCC
CCGAACCAGTCAAGTTTACTTACGCTGGATGTTCAAGTGTGAAGAAATACCGGCCCAAATACTGCGGCTCCTGCGTGGAC
GGCCGATGCTGCACACCCCTGCAGACCAGGACTGTGAAGATGCGGTTCCGCTGCGAAGATGGGGAGATGTTTTCCAAGAA
CGTCATGATGATCCAGTCCTGCAAGTGCAACTACAACTGCCCGCATGCCAACGAGGCAGCGTTTCCCTTCTACCGGCTGT
TCAATGACATCCACAAATTTAGGGACTAA

>ENSHGLT00000011246.1|m.18880 ENSHGLT00000011246.1|g.18880  ORF ENSHGLT00000011246.1|g.18880 ENSHGLT00000011246.1|m.18880 type:complete len:382 (+) ENSHGLT00000011246.1:1-1146(+) [Heterocephalus_glaber]
ATGCCCTCCCGCACCGCTCGGGCGCTCGCCGTCGCCGTCACCCTTCTCCACTTGGTCAGGCTGGCGCTCTCCACCTGCCC
CGCCGCCTGCCACTGCCCCCTGGAGGCGCCCAAGTGCGCCCCTGGAGTCGGGCTGGTCCGAGACGGCTGCGGGTGCTGCA
AGGTCTGCGCCAAGCAGCTTAACGAGGACTGCAGCAAAACGCAGCCCTGTGACCACACCAAGGGGCTGGAATGCAATTTC
GGCGCCAGCTCCACCGCTCCGAAGGGGATCTGCAGAGCTCAGTCAGAGGGCAGACCTTGTGAATATAACTCCAGAATCTA
TCAGAACGGGGAGAGCTTCCAGCCCAACTGTAAACATCAGTGCACATGTATTGATGGCGCCGTGGGCTGCATTCCTCTAT
GTCCCCAAGAACTCTCCCTTCCCAACTTGGGCTGTCCCAACCCCCGGCTGGTCAAAGTCACCGGGCAGTGCTGCGAGGAA
TGGGTCTGTGACGAGGATGGTGCCAAGGACTCCGTGGACGACCAGGACGGCCTCCTTGGCAAGGGCCTGGGATTCGATGC
TTCCGAGGTGGAATTAACGAGAAACAATGAATTGATTGCCGTCGGAAAAGGCGGCTCGCCCAAACGGCTCCCCGTCTTTG
GCATGGACCCGCGAATCCTTTACAACCCTCTGCATGGCCAGAAGTGTATCGTTCAAACAACTTCGTGGTCCCAGTGCTCA
AAGACCTGTGGTACTGGTATCTCCACACGCGTTACCAATGACAACCCTGAATGCCGCCTGGTGAAAGAAACCCGGATTTG
TGAAGTGCGGCCTTGTGGACAGCCGGTGTACAGCAGCCTGAAAAAGGGCAAGAAATGCAGCAAGACCAAGAAATCCCCCG
AACCCGTGAGGTTTACCTATGCTGGATGTTCAAGTGTGAAGAAATACAGACCCAAGTACTGCGGCTCCTGTGTGGACGGC
CGGTGCTGCACGCCCCAGCAGACCAGAACTGTCAAGATGCGCTTCCGTTGCGAAGATGGGGAGACGTTTTCCAAGAACGT
CATGATGATCCAGTCCTGCAGATGCAACTATAACTGCCCACATGCCAACGAAGCGGCCTTTCCCTTCTACAGGCTATTCA
ATGACATTCACAAATTTAGGGACTAA

>ENST00000451137.6|m.52342 ENST00000451137.6|g.52342  ORF ENST00000451137.6|g.52342 ENST00000451137.6|m.52342 type:complete len:382 (+) ENST00000451137.6:1-1146(+) [Homo_sapiens]
ATGAGCTCCCGCATCGCCAGGGCGCTCGCCTTAGTCGTCACCCTTCTCCACTTGACCAGGCTGGCGCTCTCCACCTGCCC
CGCTGCCTGCCACTGCCCCCTGGAGGCGCCCAAGTGCGCGCCGGGAGTCGGGCTGGTCCGGGACGGCTGCGGCTGCTGTA
AGGTCTGCGCCAAGCAGCTCAACGAGGACTGCAGCAAAACGCAGCCCTGCGACCACACCAAGGGGCTGGAATGCAACTTC
GGCGCCAGCTCCACCGCTCTGAAGGGGATCTGCAGAGCTCAGTCAGAGGGCAGACCCTGTGAATATAACTCCAGAATCTA
CCAAAACGGGGAAAGTTTCCAGCCCAACTGTAAACATCAGTGCACATGTATTGATGGCGCCGTGGGCTGCATTCCTCTGT
GTCCCCAAGAACTATCTCTCCCCAACTTGGGCTGTCCCAACCCTCGGCTGGTCAAAGTTACCGGGCAGTGCTGCGAGGAG
TGGGTCTGTGACGAGGATAGTATCAAGGACCCCATGGAGGACCAGGACGGCCTCCTTGGCAAGGAGCTGGGATTCGATGC
CTCCGAGGTGGAGTTGACGAGAAACAATGAATTGATTGCAGTTGGAAAAGGCAGCTCACTGAAGCGGCTCCCTGTTTTTG
GAATGGAGCCTCGCATCCTATACAACCCTTTACAAGGCCAGAAATGTATTGTTCAAACAACTTCATGGTCCCAGTGCTCA
AAGACCTGTGGAACTGGTATCTCCACACGAGTTACCAATGACAACCCTGAGTGCCGCCTTGTGAAAGAAACCCGGATTTG
TGAGGTGCGGCCTTGTGGACAGCCAGTGTACAGCAGCCTGAAAAAGGGCAAGAAATGCAGCAAGACCAAGAAATCCCCCG
AACCAGTCAGGTTTACTTACGCTGGATGTTTGAGTGTGAAGAAATACCGGCCCAAGTACTGCGGTTCCTGCGTGGACGGC
CGATGCTGCACGCCCCAGCTGACCAGGACTGTGAAGATGCGGTTCCGCTGCGAAGATGGGGAGACATTTTCCAAGAACGT
CATGATGATCCAGTCCTGCAAATGCAACTACAACTGCCCGCATGCCAATGAAGCAGCGTTTCCCTTCTACAGGCTGTTCA
ATGACATTCACAAATTTAGGGACTAA

>ENSLAFT00000022334.2|m.23582 ENSLAFT00000022334.2|g.23582  ORF ENSLAFT00000022334.2|g.23582 ENSLAFT00000022334.2|m.23582 type:complete len:384 (+) ENSLAFT00000022334.2:1-1152(+) [Loxodonta_africana]
ATGAGCTCCCGCACGGCCAGGACGCTCGCCTTCACCGTCATCATTCTCCACTTGACCAAGCTGGCGCTCACCACCTGCCC
CGCCGCCTGCCACTGCCCCCTGGAGGCGCCCAAGTGCGCCCCGGGAGTCGGGCTGGTCCGGGACGGCTGCGGCTGCTGTA
AGGTCTGCGCCAAGCAGCTCAACGAGGACTGCAGCAAAACGCAGCCTTGCGACCACACCAAAGGGCTGGAATGCAATTTC
GGCGCCAGCTCTACCGCTCTGAAGGGGATCTGCAGAGCTCAGTCAGAGGGCAGGCCCTGTGAATATAACTCCAGAATCTA
CCAGAACGGGGAAAGTTTCCAGCCCAACTGTAAACATCAGTGCACATGTATCGATGGCGCGGTGGGCTGCATTCCTTTGT
GTCCCCAGGAATTATCTCTGCCCAACCTGGGCTGCCCCAACCCCCGGCTTGTCAAAGTTACCGGGCAGTGCTGTGAGGAG
TGGGTCTGTGATGAGGATGGTGCCAAGGACCCCAGGGAAGACAGGGACAGCCTCTTCAGCAAGGGGCTGGGATTGGATGC
TTCAGAGGTGGAGTTAACACGAAACAATGAACTAATTGCAGTTGGAAAAGGCGGACCCCTGAAGCGACTCCCTGTAGTTT
TTGGACTGGAACCTCACATCCTCTACAACCCTTCTTTGCATGGCCAGAAATGTATTGTTCAAACAACTTCATGGTCCCAG
TGCTCAAAGACCTGCGGAACTGGTATCTCCACACGAGTTACCAATGACAACCCTGAATGCCGCCTGGTTAAAGAAACCCG
TATTTGTGAAGTGCGACCTTGTGGACAGCCAGCGTACAGCAGCCTGAAAAAGGGCAAGAAATGCAGCAAGACCAAGAAAT
CCCCTGAACCAGTCAAGTTTACTTATGCTGGATGTTCGAGTGTGAAGAAATACCGGCCCAAGTACTGTGGTTCCTGCATA
GATGGCCGATGCTGTACGCCCCAGCAGACCAGGACTGTGAAGATGCGGTTCCGCTGTGAAGATGGAGAGATGTTTTCCAA
GAACGTCATGATGATCCAGTCCTGCAGATGCAACTACAACTGTCCACATGCCAATGAGGCAGCCTTTCCTTTCTACAGAC
TGTTCAATGACATTCACAAATTTAGGGACTAA

>ENSMMUT00000018514.3|m.40975 ENSMMUT00000018514.3|g.40975  ORF ENSMMUT00000018514.3|g.40975 ENSMMUT00000018514.3|m.40975 type:complete len:382 (+) ENSMMUT00000018514.3:1-1146(+) [Macaca_mulatta]
ATGAGCTCCCGCATCGCCAGGGCGCTCGCCTTCGCCGTCACCCTTCTCCACCTGACCAGACTGGCGCTCTCCACCTGCCC
CGCCGCCTGCCACTGCCCCCTGGAGGCGCCCAAGTGCGCGCCGGGAGTTGGGCTGGTCCGGGACGGCTGCGGCTGCTGTA
AGGTCTGCGCCAAGCAGCTCAACGAGGACTGCAGCAAAACGCAGCCCTGCGACCACACCAAGGGGCTGGAATGCAACTTC
GGCGCCAGCTCCACCGCTCTGAAGGGGATCTGCAGAGCTCAGTCAGAGGGCAGACCCTGTGAATATAACTCCAGAATCTA
CCAAAACGGGGAAAGTTTCCAGCCCAACTGTAAACATCAGTGCACATGTATTGATGGCGCCGTGGGCTGCATTCCTCTGT
GTCCCCAAGAACTGTCTCTCCCCAACTTGGGCTGTCCCAACCCCCGGCTGGTCAAAGTTACCGGACAGTGCTGCGAGGAG
TGGGTCTGTGACGAGGATAGTGTCAAGGACCCCATGGACGACCAGGACGGCCTCCTTGGCAAGGAGCTGGGATTCGATGC
CTCCGAGGTGGAGTTGACGAGAAACAATGAATTGATTGCAGTTGGAAAAGGCAGCTCACTGAAGCGGCTCCCTGTTTTTG
GAATGGAGCCTCGCATCCTATACAACCCTTTACATGGCCAGAAATGTATTGTTCAAACAACTTCATGGTCCCAGTGCTCA
AAGACCTGTGGAACTGGTATCTCCACACGAGTTACCAATGACAACCCCGAGTGCCGCCTTGTGAAAGAAACTCGGATTTG
TGAGGTGCGGCCTTGTGGACAGCCAGTGTACAGCAGCCTGAAAAAGGGCAAGAAATGCAGCAAGACCAAGAAATCCCCCG
AACCAGTTAGGTTTACTTACGCTGGATGTTCGAGTGTGAAGAAATACCGGCCGAAGTACTGCGGTTCCTGCGTGGACGGC
CGATGCTGCACGCCCCAGCTGACCAGGACTGTGAAGATGCGGTTCCGCTGCGAAGATGGGGAGACATTTTCCAAGAACGT
CATGATGATCCAGTCCTGCAAATGCAACTACAACTGCCCGCATGCCAATGAAGCAGCATTTCCCTTCTACAGGCTGTTCA
ATGACATTCACAAATTTAGGGACTAA

>ENSMICT00000035524.1|m.34169 ENSMICT00000035524.1|g.34169  ORF ENSMICT00000035524.1|g.34169 ENSMICT00000035524.1|m.34169 type:complete len:382 (+) ENSMICT00000035524.1:1-1146(+) [Microcebus_murinus]
ATGAGCTCCCGCACGGCCAGGGCGCTCGCCTTCGCCGTCACCCTTCTCCTTCTGACCAGGCTGGCGCTCTCCACCTGCCC
CGCCGCCTGCCACTGCCCCCTGGAGGCGCCCAAGTGCGCGCCGGGAGTCGGGCTGGTCCGGGACGGCTGCGGCTGCTGCA
AGGTCTGCGCCAAGCAGCTCAACGAGGACTGCAGCAAAACGCAGCCCTGCGACCACACCAAGGGGCTGGAATGCAATTTT
GGCGCCAGCTCCACCGCTCTGAAGGGGATCTGCAGAGCTCAGTCAGAAGGCAGACCCTGTGAATATAACTCCAGAATCTA
CCAGAACGGGGAAAGCTTCCAGCCGAACTGTAAACATCAGTGCACATGTATCGATGGCGCCGTGGGCTGCATTCCTCTGT
GTCCCCAAGAACTGTCTCTCCCCAACTTGGGCTGTCCCAACCCCCGGCTGGTCAAAGTCACCGGGCAGTGCTGTGAGGAG
TGGGTCTGTGACGAGGATGGTGTCAAGGACCCCATGGATGACCAGGACGGCCTCCTCGGCAAGGGGCTGGGTTTTGATGC
CTCAGAGGTGGAGTTAACGAGAAACAATGAATTAATTGCAGTTGGAAAAGGCGGCTCGCTAAAGCGGCTCCCTGTTTTTG
GAATGGAGCCTCGCATCCTATACAACCCTTTACATGGCCAGAAATGTATAGTCCAAACGACTTCGTGGTCGCAGTGCTCA
AAGACCTGCGGAACTGGTATCTCCACGCGAGTTACCAATGACAACCCTGAATGCCGCCTGGTGAAAGAAACCCGGATCTG
TGAGGTGCGGCCTTGTGGACAGCCAGTGTACAGCAGCCTGAAAAAGGGCAAAAAATGCAGCAAGACCAAGAAATCCCCTG
AACCGGTCAGGTTTACTTACGCTGGTTGTTCGAGTGTAAAGAAATACCGTCCCAAGTACTGCGGTTCCTGCGTGGACGGC
CGGTGCTGCACGCCCCAGCAGACCAGGACTGTGAAGATGCGGTTCCGCTGCGAAGATGGGGAGACGTTTTCCAAGAACGT
TATGATGATCCAGTCCTGCAAATGCAACTACAACTGCCCACATGCCAACGAAGCAGCATTTCCCTTCTACAGGCTGTTCA
ATGACATTCACAAATTTAGGGACTAA

>ENSMODT00000000348.3|m.21392 ENSMODT00000000348.3|g.21392  ORF ENSMODT00000000348.3|g.21392 ENSMODT00000000348.3|m.21392 type:complete len:383 (+) ENSMODT00000000348.3:1-1149(+) [Monodelphis_domestica]
ATGAGTGCCCAGGCAGCCAGAGTTCTCGCCTTTGCCGTCACCTTCTTCCATTTAGCCAGGCTGGCGTTCTCCACCTGCCC
AGCTTCCTGCCAGTGTCCCCTCGAGGTGCCCAAATGTGCTCCAGGAGTGGGCCTGGTTCTGGACGACTGTAGATGCTGCA
AAGTCTGTGCTAAACAGCTCAACGAAGACTGCAGTAAACTGCAGCCTTGCGACCACACCAAGGGACTGGAATGCAACTTC
GGCGCCAGCTCCACTGCTCTAAAGGGGATCTGCAGAGCCCAGTCCGAGGGAAGACCTTGTGAATATAACTCGAGAATATA
CCAGAACGGTGAAAGTTTCCAACCCAACTGTAAACACCAGTGCACATGCATCGACGGAGCGGTGGGGTGCATTCCCCTGT
GCCCTCAAGAACTGACTCTGCCCAACTTGGGCTGCACGAACCCCAGGCTGGTCAAAGTGGCCGGGCAGTGCTGTGAGGAA
TGGGTGTGTGACGACGACATCGCCAAAGATGCCCTGGATGATCTGGATGGGTTCGTGGGCAAGGGGCTTGAAATAGGAGC
CTCTGAAATCGAACTGACCAAAAACAACGAGTTAATAGCCATCGGAAAAGGAGGCACCCCTTTAAAACAGCTCCCCGTTT
TTGGATTGGAGCCACGCATCGTACATGGACTATTTCATAGCCAAAAATGCATTGTTCAAACAACTTCATGGTCCCATTGC
TCCAAGACTTGTGGAACTGGAGTCTCGACCAGAGTAACCAATGACAACCCTCAATGCCGCTTGGTTAAAGAAACCAGAAT
TTGTGAAGTGCGCCCCTGTGGCCAGACAGTATATAGCATGTTCAAGAAGGGAAAGAAATGCAACAAGACCAAGAAGTCTT
CCAACCCTAAGAAGTTTACCTTTGCGGGATGCACCAGCCTCAAAAACTACCGCCCCAAATACTGTGGCAACTGCCTGGAT
GGAAGATGCTGCACACCCCAGCAGACCAGGACAGTCAAGGTCCGATTCCGCTGTGAGGACGGGGAGCTTGTCACCAAGAA
CGTCATGATGATCCAGTCTTGCAAATGCATGCAGAGCTGCCCACAGGTCCCTGAAGGCACCTTCCCCTTTTACAGGCTGT
TCAACGACATCCACAAATTTAGGGACTAA

>ENSMUST00000029846.4|m.5487 ENSMUST00000029846.4|g.5487  ORF ENSMUST00000029846.4|g.5487 ENSMUST00000029846.4|m.5487 type:complete len:380 (+) ENSMUST00000029846.4:1-1140(+) [Mus_musculus]
ATGAGCTCCAGCACCTTCAGGACGCTCGCTGTCGCCGTCACCCTTCTCCACTTGACCAGACTGGCGCTCTCCACCTGCCC
CGCCGCCTGCCACTGCCCTCTGGAGGCACCCAAGTGCGCCCCGGGAGTCGGGTTGGTCCGGGACGGCTGCGGCTGCTGTA
AGGTCTGCGCTAAACAACTCAACGAGGACTGCAGCAAAACTCAGCCCTGCGACCACACCAAGGGGTTGGAATGCAATTTC
GGCGCCAGCTCCACCGCTCTGAAAGGGATCTGCAGAGCTCAGTCAGAAGGCAGACCCTGTGAATATAACTCCAGAATCTA
CCAAAACGGGGAAAGCTTCCAGCCCAACTGTAAACACCAGTGCACATGTATTGATGGCGCCGTGGGCTGCATTCCTCTGT
GTCCCCAAGAACTGTCTCTCCCCAATCTGGGCTGTCCCAACCCCCGGCTGGTGAAAGTCAGCGGGCAGTGCTGTGAAGAG
TGGGTTTGTGATGAAGACAGCATTAAGGACTCCCTGGACGACCAGGATGACCTCCTCGGACTCGATGCCTCGGAGGTGGA
GTTAACGAGAAACAATGAGTTAATCGCAATTGGAAAAGGCAGCTCACTGAAGAGGCTTCCTGTCTTTGGCACCGAACCGC
GAGTTCTTTTCAACCCTCTGCACGCCCATGGCCAGAAATGCATCGTTCAGACCACGTCTTGGTCCCAGTGCTCCAAGAGC
TGCGGAACTGGCATCTCCACACGAGTTACCAATGACAACCCAGAGTGCCGCCTGGTGAAAGAGACCCGGATCTGTGAAGT
GCGTCCTTGTGGACAACCAGTGTACAGCAGCCTAAAAAAGGGCAAGAAATGCAGCAAGACCAAGAAATCCCCAGAACCAG
TCAGATTTACTTATGCAGGATGCTCCAGTGTCAAGAAATACCGGCCCAAATACTGCGGCTCCTGCGTAGATGGCCGGTGC
TGCACACCTCTGCAGACCAGAACTGTGAAGATGCGGTTCCGATGCGAAGATGGAGAGATGTTTTCCAAGAATGTCATGAT
GATCCAGTCCTGCAAATGTAACTACAACTGCCCGCATCCCAACGAGGCATCGTTCCGACTGTACAGCCTATTCAATGACA
TCCACAAGTTCAGGGACTAA

>ENSMLUT00000015470.2|m.6706 ENSMLUT00000015470.2|g.6706  ORF ENSMLUT00000015470.2|g.6706 ENSMLUT00000015470.2|m.6706 type:complete len:382 (+) ENSMLUT00000015470.2:1-1146(+) [Myotis_lucifugus]
ATGAGCTCCCGCACGGCCAGGACGCTCTTCACCGCCGTCACCCTCCTCCAGTTTGCCCGGCTGGCGCTCTCCTGCCCCGC
CGCCTGCGACTGCCCCCTGGAGGCGCCCAAGTGCGCCCCGGGAGTCGGGCTGGTCCGGGACGGCTGTGGCTGCTGTAAGG
TCTGCGCCAAGCAGCTCAACGAGGACTGCAGCAAAATGCAGCCCTGCGACCACACCAAGGGGCTGGAATGCAACTTCGGC
GCCAGCTCCACCGCTCTGAAGGGGATCTGCAGAGCTCAGTCAGAGGGCAGACCCTGCGAATATAACTCCAGAATCTACCA
GAATGGGGAAAGTTTCCAGCCCAACTGTAAACATCAGTGCACATGTATCGACGGCGCCGTGGGCTGCATTCCTCTGTGTC
CCCAAGAACTTTCTCTCCCCAACTTGGGCTGTCCCAACCCCCGACTGGTCAAAGTTAACGGGCAGTGCTGTGAGGAGTGG
GTCTGTGACGAGGATGGTGCCAAGGACCCCATGGAGGACGGGGACGACCTCCTGGGCAAGGGGCCCACATTCGATGCCTC
CGAGGTGGAGTTAACGAGAAACAACGAGTTAATTGCATTTGGAAAAGGTGGCTTCCTGAAGCGGCTCCCTGCTTTTGGAC
AGGGCCCTCGCATCCTATACAACCCTTCTCTACACGGCCAGAAATGTATCGTCCAAACAACTTCATGGTCTCAGTGCTCT
AAGACCTGTGGAACTGGTATCTCCACACGAGTTACCAATGACAACCCTGAATGCCGCCTGGTGAAAGAAACCCGGATCTG
TGAGGTGCGGCCTTGTGGACAGCCGATGTACAGCAGCCTGAAAAAGGGCAAGAAATGCAGCAAGACCAAGAAATCCCCGG
AACCGGTCAAGTTTACTTATGCCGGATGTTCAAGTGTGAAGAAATACCGGCCCAAGTACTGCGGTTCCTGCGTGGATGGC
CGCTGCTGCACGCCCCAGCAGACCAGGACGGTGAAGATGCGCTTCCGTTGTGAAGACGGGGAGATGTTCTCCAAGAACGT
CATGATGATCCAGTCCTGCAAGTGCAACTACAACTGCCCGCATGCCAGTGAGGCCGCCTTTCCCTTCTACAGGCTGTTCA
ATGACATTCACAAATTTAGGGACTAA

>lcl|NW_004438417.1_cds_XP_004263026.1_1004|m.1859 lcl|NW_004438417.1_cds_XP_004263026.1_1004|g.1859  ORF lcl|NW_004438417.1_cds_XP_004263026.1_1004|g.1859 lcl|NW_004438417.1_cds_XP_004263026.1_1004|m.1859 type:complete len:383 (+) lcl|NW_004438417.1_cds_XP_004263026.1_1004:1-1149(+) [Orcinus_orca]
ATGAGCTCCAGCACCGCCAGGACGCTCGCCCTCGCCGTCACCCTTCTCCACTTGGCCAGGCTGGCTCTCTCCACCTGCCC
CGCCTCCTGCCACTGCCCCCTGGAGGCGCCCAAGTGCGCCCCGGGAGTCGGGCTGGTCCGGGACGCCTGCGGCTGCTGTA
AGGTCTGCGCCAAGCAGCTCAACGAGGACTGCAGCAAAACGCAGCCCTGCGACCACACCAAGGGGCTGGAATGCAACTTC
GGCGCCAGCTCCACCGCTCTGAAGGGGATCTGCAGAGCTCAGTCAGAGGGCAGACCCTGTGAATATAACTCCAGAATCTA
CCAGAATGGGGAAAGTTTCCAGCCCAACTGTAAACATCAGTGCACATGTATTGACGGCGCCGTGGGCTGCATTCCTCTGT
GTCCCCAAGAACTCTCTCTCCCAAGCTTGGGCTGTCCCAACCCCCGGCTGGTCAAAGTTACCGGGCAGTGCTGTGAGGAG
TGGGTCTGCGACGAGGATGGTGCCAAGGACCCCATGGACGACAGGGACGGCCTCCTGGGCAAGGAGCTGGCCTTCGATGC
CTCGGAGGTGGAGTTAACGAGAAACAATGAATTAATTGCAATTGGAAAAGGCGGCTCCCTGAAGCGGCTCCCTGTTTTTG
GAATGGAACCTCGCATTCTGTACAGCCCTTCTTCACATGGCCAGAAATGTATCGTCCAAACGACTTCGTGGTCCCAATGC
TCAAAAACCTGTGGAACTGGTATCTCCACACGCGTTACCAATGACAACCCTGAATGCCGCCTGCTGAAAGAAACCCGGAT
CTGTGAAGTGCGGCCTTGTGGACAGCCAGTGTACAGCAGCCTGAAAAAGGGCAAGAAATGCAGCAAGACCAAGAAATCCC
CTGAACCGGTCAAGTTTACTTACGCTGGATGTTCGAGTATGAAGAAATACCGGCCCAAGTACTGCGGTTCCTGCGTGGAC
GGCCGCTGCTGCACGCCTCAGCAGACCAGGACCGTGAAGATGCGGTTCCGCTGCGAAGATGGGGAGACGTTTTCCAAGAA
CGTCATGATGATCCAGTCCTGCAGATGCAACTACAACTGCCCACATGCCAACGAGGCAGCCTTTCCCTTCTACAGACTGT
TCAATGACATTCACAAATTTAGGGACTAA

>ENSOANT00000014520.3|m.21085 ENSOANT00000014520.3|g.21085  ORF ENSOANT00000014520.3|g.21085 ENSOANT00000014520.3|m.21085 type:complete len:383 (+) ENSOANT00000014520.3:1-1149(+) [Ornithorhynchus_anatinus]
ATGCGGTCCCTGATTGCCGGATCGGTCGCCTTGGCTGTTACCCTCCTCCATGCTGCTCGGCTGGTCCATTCCACCTGCTC
AGCCGCCTGCCAGTGTCCTCTGGCGGTTCCCAAGTGTGCCCCGGGCGTCGGTCTGGTTTTGGACGGTTGCGGATGCTGCA
AAGTGTGCGCCAAACAACTCAACGAGGACTGCAGCAAAATGCACCCCTGTGATCACACCAAGGGCCTGGAATGCAATTTC
GGCGCCAGTTCCGTTGCTCTGAAGGGAATCTGTCGAGCTCAGTCAGAGGGGAGACCCTGTGAATATAACTCCAGGATCTA
CCAGAATGGTGAGAGTTTCCAGCCCAACTGCAAACACCAGTGCACATGCATTGACGGAGCTGTGGGTTGTATTCCGCTCT
GTCCTCAAGAATTATCTCTCCCGAACCTGGGCTGCCCAAATCCTCGGCTGGTCAAAGTTTCCGGACAGTGCTGCGAAGAG
TGGGTCTGTGACGACGAGAGTGCCAAAGGGCCTGTGGTGGAGATGGAAGGCTTCATCACAAAGGAGTTTGGACTGGATGT
TTCAGAAGGGGAGCTAACCAGAAACAATGAACTGATTGCTATGGTGAAAGGAAGCCCATTAAAGCAGTTACCTGTTTTTG
GATCGGAGCCACGCATCATCTACAATCCATCCTTTGATAGCCAGAAGTGCATTGTTCAAACAACTTCGTGGTCTCAGTGC
TCAAAGACCTGTGGAACTGGTATCTCCACCAGGGTCACCAATGACAACCCGGAATGCCGACTGGTTAAAGAAACAAGGAT
CTGTGAAGTGCGGCCTTGTGGACAAACGGCATATAGCACCCTCAAGAAGGGAAAGAAATGCAGCAAAACTAAAAAATCCC
AAGCCCCCGTGAAGTTTACTTACGCCGGATGCTCAAGCGTGAAGAAGTACCGTCCTAAATACTGCGGCTCCTGCGTAGAC
GGAAGATGCTGTAGCCCTCAGCAGACCAGGACTGTCAAGATCAGATTCCGCTGTGAGGATGGGGAGACATTCACGAAGAA
TGTCATGATGATCCAGTCCTGCAGATGCAACTACAACTGCCCGCATGCCAATGAAGCGGTTTTCCCCTTCTACAGGCTGT
TCAATGATATTCACAAATTTAGGGACTGA

>ENSOCUT00000003903.3|m.42891 ENSOCUT00000003903.3|g.42891  ORF ENSOCUT00000003903.3|g.42891 ENSOCUT00000003903.3|m.42891 type:complete len:387 (+) ENSOCUT00000003903.3:1-1161(+) [Oryctolagus_cuniculus]
ATGAGCTCCCGCACCGCCAGGGCGCTCGCCTGCGCCGTCACCCTTCTCCACTTGACCAGGCTGGCGCTCTCCACCTGCCC
CGCCGTCTGCCACTGCCCCCTGGAGGCGCCCAAGTGCGCCCCGGGAGTCGGGTTGGTCCGGGATGGCTGCGGCTGTTGCA
AGGTCTGCGCCAAGCAACTCAACGAGGACTGCAGCAAAACGCAGCCCTGCGACCACACCAAGGGGCTGGAATGCAACTTC
GGCGCCAGCCCCACCGCTCTGAAGGGGATCTGCAGAGCTCAGTCGGAAGGCCGACCCTGTGAATACAACTCCCGGATCTA
CCAGAACGGGGAGAGTTTCCAGCCTAACTGTAAACACCAGTGTACGTGCATCGATGGCGCCGTCGGCTGCATTCCGCTGT
GTCCCCAGGAACTGTCTCTCCCCAACTTGGGCTGTCCCAACCCCCGGCTGGTCAAAGTTGCCGGGCAGTGCTGCGAGGAA
TGGGTCTGTGACGAGGACAACGTCAAGGAACCCGCGGAGGACGACGAGCAGGAAGAGCTGGACGACCTCCTGGGCAAGGG
GCTGGGCTTCGACGCCTCTGAGGTGGAGTTAACGAGAAACAACGAATTGATTGCCGTGGGAAAAGGCGGCCCGCTGAAGA
GGCTCCCTGTTTTTGGCATGGAGCCTCGCATCCTATACAACCCTTTGCACGGCCAGAAGTGTATCGTTCAGACCACTTCA
TGGTCCCAGTGCTCAAAGACTTGTGGAACCGGCATCTCCACCCGGGTTACCAATGACAACTCCGAATGCCGCCTGGTGAA
AGAGACCCGGATCTGTGAAGTGCGGCCTTGTGGACAGCCGATGTACAGCAGCCTGAAAAAGGGCAAGAAATGCAGCAAGA
CCAAGAAGTCTCCCGAAGCAGTCAGGTTCACCTACGCTGGGTGTTCGAGCGTGAAGAAATACCGGCCCAAGTACTGCGGC
TCGTGCGTGGACGGCCGGTGCTGCATGCCCCAGCAGACCAGGACGGTGAAGATGCGGTTCCGCTGTGAGGACGGCGAGAC
GTTCTCCAAGAACGTCATGATGATTCAGTCCTGCAGGTGCAGCTTCAACTGCCCGCATGCCAACGAGGCCGCCTTTCCCT
TCTACAGGCTGTTCAATGACATTCACAAATTTCGGGACTAA

>ENSPPYT00000001427.2|m.40240 ENSPPYT00000001427.2|g.40240  ORF ENSPPYT00000001427.2|g.40240 ENSPPYT00000001427.2|m.40240 type:complete len:382 (+) ENSPPYT00000001427.2:1-1146(+) [Pongo_abelii]
ATGAGCTCCCGCACCGCCAGGGCGCTCGCCTTAGTCGTCACCCTTCTCCACTTGACCAGGCTGGCGCTCTCCACCTGCCC
CGCTGCCTGCCACTGCCCTCTGGAGGCGCCCAAGTGCGCGCCGGGAGTCGGGCTGGTCCGGGACGGCTGCGGCTGCTGTA
AGGTCTGCGCCAAGCAGCTCAACGAGGACTGCAGCAAAACGCAGCCCTGCGACCACACCAAGGGGCTGGAATGCAACTTC
GGCGCCAGCTCCACCGCTCTGAAGGGGATCTGCAGAGCTCAGTCGGAGGGCAGACCCTGTGAATATAACTCCAGAATCTA
CCAAAACGGGGAAAGTTTCCAGCCCAACTGTAAACATCAGTGCACATGTATTGATGGCGCCGTGGGCTGCATTCCTCTGT
GTCCCCAAGAACTATCTCTCCCCAACTTGGGCTGTCCCAACCCTCGGCTGGTCAAAGTTACCGGGCAGTGCTGCGAGGAG
TGGGTCTGTGACGAGGATAGTATCAAGGACCCCATGGAGGACCAGGACGGCCTCCTTGGCAAGGAGCTGGGATTCGATGC
CTCCGAGGTGGAGTTGACGAGAAACAATGAATTGATTGCAGTTGGAAAAGGCAGCTCACTGAAGCGGCTCCCTGTTTTTG
GAATGGAGCCTCGCATCCTATACAACCCTTTACAAGGCCAGAAATGTATTGTTCAAACAACTTCATGGTCCCAGTGCTCA
AAGACCTGTGGAACTGGTATCTCCACACGAGTTACCAATGACAACCCTGAGTGCCGCCTTGTGAAAGAAACCCGGATTTG
TGAGGTGCGGCCTTGTGGACAGCCAGTGTACAGCAGCCTGAAAAAGGGCAAGAAATGCAGCAAGACCAAAAAATCTCCCG
AACCAGTCAGGTTTACTTACGCTGGATGTTTGAGTGTGAAGAAATACCGGCCCAAGTACTGCGGTTCCTGCGTGGACGGC
CGATGCTGCACGCCCCAGCTGACCAGGACTGTGAAGATGCGGTTCCGCTGCGAAGATGGGGAGACATTTTCCAAGAACGT
CATGATGATCCAGTCCTGCAAATGCAACTACAACTGCCCGCATGCCAATGAAGCAGCGTTTCCCTTCTACAGGCTGTTCA
ATGACATTCACAAATTTAGGGACTAA

>ENSSSCT00000007604.3|m.7747 ENSSSCT00000007604.3|g.7747  ORF ENSSSCT00000007604.3|g.7747 ENSSSCT00000007604.3|m.7747 type:complete len:383 (+) ENSSSCT00000007604.3:1-1149(+) [Sus_scrofa]
ATGAGCTCCCGCACCGCCAGGACGCTCGCCCTCGCCGTCACCCTGCTCCACTTGGCCAGGCTGGCGCTCTCCACCTGCCC
CGCCGCCTGCCACTGCCCCCTGGAGGCGCCCAAGTGCGCCCCCGGAGTCGGCCTGGTCGGGGACGGCTGCGGCTGCTGCA
AGGTCTGCGCCAAGCAGCTCAACGAGGACTGCAGCAAGACGCAGCCCTGCGACCACACCAAGGGGCTGGAATGCAACTTC
GGCGCCAGCCCCACCGCTCAGAAGGGGATCTGCAGAGCTCAGTCAGAGGGCAGACCCTGCGAATATAACTCCAGAATCTA
CCAGAATGGGGAGAGTTTCCAGCCCAACTGTAAACACCAGTGCACATGCATCGACGGCGCCGTGGGCTGCGTTCCGCTGT
GCCCGCAGGAGCTCTCCCTCCCAGACCTGGGCTGCCCCAACCCCCGGCTGGTCAAAGTCACCGGGCAGTGCTGCGAGGAG
TGGCTCTGCGACGAGGACGGTGCCAAGGACCCCATGGACGACAGGGACGGCCTCCCGGGCAAGGCGCTGGCCTTCGATGC
CTCCGAGGTGGAGTTAACGAGAAACAACGAATTAATTGCCTTTGGAAAAGGCGGCTCCCTGAAGCGGCTCCCGGTTTTCC
GAGCGGAGCCTCGCGTTCTCTACACCCCTCCTCTGCTCGGCCAGAAATGCATCGTTCAAACCACGTCGTGGTCCCAGTGC
TCAAAGACCTGCGGAACTGGCATCTCCACCCGCGTCACCAATGACAACCCCGACTGCCGCCTGGTGAAGGAAACCCGCAT
CTGCGAGGTGCGGCCGTGTGGACAGCCGGCCTTCGGCAGCCTGAAAAAGGGCAAGAGATGCAGCAAGACCCGGAAAGCCC
CCGAGCCGGTCAAGTTCACTTACGCCGGCTGCTCCAGCGTGAAGAAGTACCGGCCCAAGTACTGCGGCTCCTGCGTGGAC
GGCCGCTGCTGCGCGCCGCAGCAGACGCGGACCGTGAAGATGCGCTTCCGCTGCGAGGACGGGGAGACGTTTGCCAAGAA
CGTCATGATGATCCAGTCCTGCCGGTGCAGCTACAGCTGCCCGCACGCCAACGAGGCAGCCTTTCCCTTCTACCGGCTCT
TCAACGACATTCACAAATTTAGGGACTAG

>ENSTTRT00000001330.1|m.32660 ENSTTRT00000001330.1|g.32660  ORF ENSTTRT00000001330.1|g.32660 ENSTTRT00000001330.1|m.32660 type:complete len:383 (+) ENSTTRT00000001330.1:1-1149(+) [Tursiops_truncatus]
ATGAGCTCCAGCACCGCCAGGACGCTCGCCCTCGCCGTCACCCTTCTCCACTTGGCCAGGCTGGCTCTCTCCACCTGCCC
CGCCGCCTGCCACTGCCCCCTGGAGGCGCCCAAGTGCGCCCCGGGAGTCGGGCTGGTCCGGGACGCCTGCGGCTGCTGTA
AGGTCTGCGCCAAGCAGCTCAACGAGGACTGCAGCAAAACGCAGCCCTGCGACCACACCAAGGGGCTGGAATGCAACTTC
GGCGCCAGCTCCACCGCTCTGAAGGGGATCTGCAGAGCTCAGTCAGAGGGCAGACCCTGTGAATATAACTCCAGAATCTA
CCAGAATGGGGAAAGTTTCCAGCCCAACTGTAAACATCAGTGCACATGTATTGACGGCGCCGTGGGCTGCATTCCTCTGT
GTCCCCAAGAACTCTCTCTCCCAAGCTTGGGCTGTCCCAACCCCCGGCTGGTCAAAGTTACCGGGCAGTGCTGTGAGGAG
TGGGTCTGCGACGAGGATGGTGCCAAGGACCCCATGGACGACAGGGACGGCCTCCTGGGCAAGGAGCTGGCCTTCGATGC
CTCGGAGGTGGAGTTAACGAGAAACAATGAATTAATTGCAATTGGAAAAGGCGGCTCCCTGAAGCGGCTCCCCGTTTTTG
GAATGGAACCTCGCATTCTGTACAGCCCTTCTTCACATGGCCAGAAATGTATCGTCCAAACGACTTCGTGGTCCCAATGC
TCAAAAACCTGTGGAACTGGTATCTCCACACGCGTTACCAATGACAACCCTGAATGCCGCCTGCTGAAAGAAACCCGGAT
CTGTGAAGTGCGGCCTTGTGGACAGCCAGTGTACAGCAGCCTGAAAAAGGGCAAGAAATGCAGCAAGACCAAGAAATCCC
CTGAACCGGTCAAGTTTACTTACGCTGGATGTTCGAGTATGAAGAAATACCGGCCCAAGTACTGCGGTTCCTGCGTGGAC
GGCCGCTGCTGCACGCCTCAGCAGACCAGGACTGTGAAGATGCGGTTCCGCTGCGAAGATGGGGAGACGTTTTCCAAGAA
CGTCATGATGATCCAGTCCTGCAGATGCAACTACAACTGCCCACATGCCAACGAGGCAGCCTTTCCCTTCTACAGACTGT
TCAATGACATTCACAAATTTAGGGACTAA

>CYR61|ENSG00000142871 [cellage_279]
ATGAGCTCCCGCATCGCCAGGGCGCTCGCCTTAGTCGTCACCCTTCTCCACTTGACCAGGCTGGCGCTCTCCACCTGCCC
CGCTGCCTGCCACTGCCCCCTGGAGGCGCCCAAGTGCGCGCCGGGAGTCGGGCTGGTCCGGGACGGCTGCGGCTGCTGTA
AGGTCTGCGCCAAGCAGCTCAACGAGGACTGCAGCAAAACGCAGCCCTGCGACCACACCAAGGGGCTGGAATGCAACTTC
GGCGCCAGCTCCACCGCTCTGAAGGGGATCTGCAGAGCTCAGTCAGAGGGCAGACCCTGTGAATATAACTCCAGAATCTA
CCAAAACGGGGAAAGTTTCCAGCCCAACTGTAAACATCAGTGCACATGTATTGATGGCGCCGTGGGCTGCATTCCTCTGT
GTCCCCAAGAACTATCTCTCCCCAACTTGGGCTGTCCCAACCCTCGGCTGGTCAAAGTTACCGGGCAGTGCTGCGAGGAG
TGGGTCTGTGACGAGGATAGTATCAAGGACCCCATGGAGGACCAGGACGGCCTCCTTGGCAAGGAGCTGGGATTCGATGC
CTCCGAGGTGGAGTTGACGAGAAACAATGAATTGATTGCAGTTGGAAAAGGCAGCTCACTGAAGCGGCTCCCTGTTTTTG
GAATGGAGCCTCGCATCCTATACAACCCTTTACAAGGCCAGAAATGTATTGTTCAAACAACTTCATGGTCCCAGTGCTCA
AAGACCTGTGGAACTGGTATCTCCACACGAGTTACCAATGACAACCCTGAGTGCCGCCTTGTGAAAGAAACCCGGATTTG
TGAGGTGCGGCCTTGTGGACAGCCAGTGTACAGCAGCCTGAAAAAGGGCAAGAAATGCAGCAAGACCAAGAAATCCCCCG
AACCAGTCAGGTTTACTTACGCTGGATGTTTGAGTGTGAAGAAATACCGGCCCAAGTACTGCGGTTCCTGCGTGGACGGC
CGATGCTGCACGCCCCAGCTGACCAGGACTGTGAAGATGCGGTTCCGCTGCGAAGATGGGGAGACATTTTCCAAGAACGT
CATGATGATCCAGTCCTGCAAATGCAACTACAACTGCCCGCATGCCAATGAAGCAGCGTTTCCCTTCTACAGGCTGTTCA
ATGACATTCACAAATTTAGGGACTAA
