# Supplementary material for: A multidimensional systems biology analysis of cellular senescence in aging and disease
Source: Genome Biol. 2020 Apr 7;21:91. doi: 10.1186/s13059-020-01990-9 (PMC7333371; doi:10.1186/s13059-020-01990-9)
Supplement: Supplementary file 3 — 271 CellAge orthogroups. Directory containing FASTA files of CellAge orthogroups. [file 13059_2020_1990_MOESM3_ESM.zip › SI Cellage_Orthologous-Groups/ENSG00000170276.fa]

>bmy_11662 [Balaena_mysticetus]
ATGTCGGGCCGCTCGGTGCCACATGCCCACCCGGCCACCGCCGAGTACGAGTTTGCCAACCCGAGCCGCCTGGGCGAGCA
GCGCTTCGGGGAAGGCCTCCTGCCAGAAGAGATCCTGACCCCCACCCTCTACCATGGCTACTATGTCCGGCCCCGGGCCG
CCCAAGCTGGGGAGGGCAGCAGGGCAGGGGCCTCTGAGCTTCGGCTCAGTGAGGGCAAGTTCCAGGCGTTTCTGGATGTG
AGCCACTTTACCCCCGATGAGGTAACCGTGAGGACTGTGGACAACCTACTGGAGGTGTCTGCCCGGCACCCCCAGCGCCT
GGACCGCCATGGCTTCGTGTCCAGAGAGTTCTGCCGAACCTACGTCCTGCCTGCTGATGTTGACCCCTGGCGGGTCCGCG
CTGCTCTCTCCCATGATGGCATCCTCAACCTGGAGGCGCCTCGGGGTGGCCGACATTTGGACACAGAGGTCAATGAGGTC
TACATCTCCCTGCTCCCTGCACCTCCTGATCCAGAGGAAGAGGAGGCAGCCAGTGTTGAGCCCTGA

>lcl|AC_000172.1_cds_NP_001091850.1_26504|m.30191 lcl|AC_000172.1_cds_NP_001091850.1_26504|g.30191  ORF lcl|AC_000172.1_cds_NP_001091850.1_26504|g.30191 lcl|AC_000172.1_cds_NP_001091850.1_26504|m.30191 type:complete len:183 (+) lcl|AC_000172.1_cds_NP_001091850.1_26504:1-549(+) [Bos_taurus]
ATGTCGGGCCGCTCGGTGCCACATGCCCACCCGGCCACCGCCGAGTACGAGTTTGCCAACCCGAGCCGCCTGGGCGAGCA
GCGCTTCGGGGAAGGCCTCCTGCCAGAAGAGATCCTGACCCCTACCCTCTACCACGGCTATTATGTCCGGCCCCGGGCCG
CGCCAGGTGGGGAGGGCAGCCGGGCAGGGGCCTCCGAGCTTCGGCTCAGCGAGGGCAAGTTCCAGGCGTTTCTGGACGTG
AGCCACTTTACCCCAGATGAGGTGACCGTGAGGACTGTGGACAACCTCCTGGAGGTGTCCGCCCGGCACCCGCAGCGCCT
GGACCGCCACGGCTTCGTGTCGCGCGAGTTCTGCCGCACCTACGTCCTGCCCGCCGACGTTGACCCCTGGCGGGTCCGCG
CCGCGCTCTCCCACGACGGCATCCTCAACCTGGAGGCGCCTCGAGGCGGCCGACATTTGGACACAGAGGTCAACGAGGTC
TACATCTCCTTGCTCCCAGCGCCCCCTGATCCAGAGGAAGAGGAGGAGGCCGTCGGTGTTGAGCCCTGA

>ENSCCAT00000041158.1|m.33090 ENSCCAT00000041158.1|g.33090  ORF ENSCCAT00000041158.1|g.33090 ENSCCAT00000041158.1|m.33090 type:complete len:183 (+) ENSCCAT00000041158.1:1-549(+) [Cebus_capuchinus]
ATGTCGGGCCGCTCAGTGCCACATGCCCACCCAGCCACCGCCGAGTACGAATTTGCCAACCCGAGCCGCCTGGGTGAGCA
GCGCTTTGGAGAAGGCCTCCTGCCGGAAGAGATCCTGACCCCCACACTCTACCATGGCTACTATGTCCGGCCTCGCGCTG
CCCCAGCTGGGGAGGGCAGCAGGGCAGGGGCCTCCGAGCTTAGGCTCAGTGAGGGCAAGTTCCAGGCATTTCTGGATGTG
AGCCACTTTACCCCAGACGAGGTAACTGTGAGGACTGTAGATAACCTGCTGGAGGTGTCTGCCCGGCACCCCCAGCGCCT
GGACCGCCACGGCTTCGTGTCCCGAGAGTTCTGCCGCACCTATGTCCTGCCTGCTGATGTAGACCCCTGGCGGGTCAGAG
CTGCTCTCTCCCATGATGGCATCTTAAACCTGGAAGCGCCTCGGGGTGGCCGACATTTGGACACAGAGGTCAATGAGGTC
TACATCTCCCTGCTCCCTGCGCCTCCTGATCCAGAGGAAGAGGAGGAGGCAGCCAGAGTTGAGCCCTGA

>ENSCHOT00000002009.1|m.4236 ENSCHOT00000002009.1|g.4236  ORF ENSCHOT00000002009.1|g.4236 ENSCHOT00000002009.1|m.4236 type:complete len:183 (+) ENSCHOT00000002009.1:1-549(+) [Choloepus_hoffmanni]
ATGTCGGGCCGCTCGGTGCCACATGCCCACCCGGCCACCGCCGAGTACGAATTCGCCAACCCGAGCCGTCTGGGTGAGCA
GCGCTTCGGGGAAGGCCTCCTGCCAGAAGAGATCCTGACACCCACTCTCTACCATGGCTACTATGTCCGGCCACGGGCCA
GCTGTGCTGGAGAAGGCAGCAGGGCAGGGGCCTCCGAGCTTAGGCTCAGTGAGGGCAAATTCCAGGCATTTCTGGATGTG
AGCCACTTTACCCCAGATGAGGTGACCGTTAGGACTGTGGACAACCTGCTGGAGGTGTCTGCCCGGCACCCGCAGCGCCT
GGACCGCCACGGCTTCGTGTCCCGGGAGTTCTGCCGCACCTATGTTCTGCCTGCTGATGTCGACCCCTGGCGGGTCCGTG
CTGCTCTATCCCACGATGGCATCCTTAACCTGGAGGCGCCTCGGGGTGGCCGACATTTGGACACGGAGGTCAATGAGGTC
TACATCTCCCTGCTCCCTGCGCCTCCTGATCCGGAGGAAGAGGAGGAGGAGGCCAGAGTGGAGTCCTGA

>lcl|NW_004558736.1_cds_XP_004709029.1_13514|m.27784 lcl|NW_004558736.1_cds_XP_004709029.1_13514|g.27784  ORF lcl|NW_004558736.1_cds_XP_004709029.1_13514|g.27784 lcl|NW_004558736.1_cds_XP_004709029.1_13514|m.27784 type:complete len:183 (+) lcl|NW_004558736.1_cds_XP_004709029.1_13514:1-549(+) [Echinops_telfairi]
ATGTCGGGTCGCTCGGTGCCACACGCCCACCCGGCCACCGCCGAGTACGAATTTGCCAACCCCAGCCGCCTGGGCGAGCA
GCGCTTCGGGGAAGGTCTCCTGCCAGAAGAGATCCTGACCCCCACCCTCTACCATGGCTACTATGTCCGGCCACGGGCCA
CCCAAGCTGGGGAGGGCAGCAGGGCGGGGGCTTCGGAGCTTAGGCTCAGTGAGGGCAAATTCCAGGCATTTCTGGACGTG
AGCCACTTCACCCCAGATGAAGTGACCGTGAGAACCGTGGACAACCTCCTGGAGGTGTCCGCTCGGCACCCCCAGCGCCT
GGACCGCCACGGCTTCGTGTCCCGAGAGTTCTGCCGCACCTACGTCCTGCCTGCAGATGTCGACCCCTGGCGCGTCAGTG
CCGCCCTCTCCCACGATGGCATCCTGAACCTGGAGGCGCCTCGAGGTGGGCGACATTTGGACACAGAGGTCAACGAAGTC
TACATCTCCCTGCTCCCCGCACCTCCGGATCCAGTCGAAGAGGAGGAGGCCATCAGAGTTGACCCCTGA

>ENSECAT00000013201.1|m.17834 ENSECAT00000013201.1|g.17834  ORF ENSECAT00000013201.1|g.17834 ENSECAT00000013201.1|m.17834 type:complete len:183 (+) ENSECAT00000013201.1:1-549(+) [Equus_caballus]
ATGTCGGGCCGCTCAGTGCCACATGCCCACCCGGCCACCGCCGAGTACGAATTTGCCAACCCGAGCCGCCTGGGTGAGCA
GCGCTTCGGAGAAGGCCTCCTGCCAGAAGAAATCCTGACCCCCACCCTCTACCATGGCTACTATGTCCGACCTCGGGCTG
CCCAAGCTGGGGAGGGCAGCAGGGCAGGGGCTTCTGAGCTCAGGCTCAGTGAGGGCAAGTTCCAGGCATTTCTGGATGTG
AGCCACTTTACCCCAGATGAGGTGACTGTGAGGACTGTGGACAACCTGCTGGAGGTGTCTGCCCGGCACCCCCAGCGCCT
GGACCGCCACGGCTTCGTGTCCCGAGAGTTCTGCCGCACCTATGTCCTGCCTGCTGATGTCGACCCCTGGCGGGTCCGCG
CTGCTCTCTCGCATGATGGCATCCTTAACCTGGAGGCACCTCGGGGTGGCCGACATTTGGACACAGAGGTCAATGAGGTC
TACATCTCCCTGCTCCCTGCGCCTCCTGATCCAGAGGAAGAGGAAGAGGGAGCCACAGTTGAGCCCTGA

>ENSHGLT00000007037.1|m.11524 ENSHGLT00000007037.1|g.11524  ORF ENSHGLT00000007037.1|g.11524 ENSHGLT00000007037.1|m.11524 type:complete len:185 (+) ENSHGLT00000007037.1:1-555(+) [Heterocephalus_glaber]
ATGTCTGGCCGCTCGGTGCCACATGCCCACCCGGCCACCGCTGAGTATGAATTTGCCAACCCAAGCCACTTGGGTGAGCA
GCGCTTCGGAGAAGGTCTCCTGCCAGAAGAGATCCTGACCCCCACCCTCTACCATGGCTACTATGTCCGGCCTCGGGCTG
CCCAATCTGGGGAGGGCAGCAGGGCAGGGGCATCGGAGCTTAGGCTCAGTGAGGGCAAGTTCCAGGCATTTCTGGATGTG
AGCCACTTTACCCCAGATGAGGTGACTGTGAGGACTGTGGACAACCTGCTGGAGGTGTCTGCCCGGCACCCTCAGCGACT
GGACCGCCATGGCTTCGTGTCCCGAGAGTTCTGCCGCACCTATGTCCTGCCTGGTGATGTCGACCCCTGGCGAGTTCGTG
CTGCTCTTTCCCATGATGGCATCCTTAACCTGGAGGCCCCTAGGGGTGGCCGACATTTGGACACAGAAGTCAATGAGGTC
TACATCTCCCTGCTCCCTGCGCCTCCTGAACCAGAGGAAGAGGAGGAGGAGGAGGCAGCCAGAGTTGAGCCCTGA

>ENST00000527616.1|m.13044 ENST00000527616.1|g.13044  ORF ENST00000527616.1|g.13044 ENST00000527616.1|m.13044 type:complete len:183 (+) ENST00000527616.1:1-549(+) [Homo_sapiens]
ATGTCGGGCCGCTCAGTGCCACATGCCCACCCGGCCACCGCCGAGTACGAATTTGCCAACCCGAGCCGCCTGGGTGAGCA
GCGCTTCGGAGAAGGCCTCCTGCCAGAAGAGATCCTGACCCCCACACTCTACCATGGCTACTATGTCCGGCCTCGGGCCG
CCCCAGCTGGGGAGGGCAGCAGGGCAGGGGCCTCCGAGCTTAGGCTCAGTGAGGGCAAGTTCCAGGCATTTCTGGATGTG
AGCCACTTTACCCCAGACGAGGTGACTGTGAGGACTGTGGATAACCTGCTGGAGGTGTCTGCCCGGCACCCCCAGCGCCT
GGACCGCCACGGCTTCGTGTCCCGAGAGTTCTGCCGCACCTATGTCCTGCCTGCTGATGTCGACCCCTGGCGAGTCCGAG
CTGCTCTCTCCCATGATGGCATCTTAAACCTGGAAGCACCTCGGGGTGGCCGACATTTGGACACAGAGGTCAATGAGGTC
TACATCTCCCTGCTCCCTGCGCCTCCTGATCCAGAGGAAGAGGAGGAGGCAGCCATAGTTGAGCCCTGA

>ENSMICT00000015808.2|m.49584 ENSMICT00000015808.2|g.49584  ORF ENSMICT00000015808.2|g.49584 ENSMICT00000015808.2|m.49584 type:complete len:184 (+) ENSMICT00000015808.2:1-552(+) [Microcebus_murinus]
ATGTCGGGCCGCTCGGTGCCACATGCCCACCCGGCCACCACCGAGTACGAATTTGCCAACCCGAGCCGCCTGGGTGAGCA
GCGCTTCGGAGAAGGCCTCCTGCCAGAAGAGATCCTGACCCCCACGCTCTACCACGGCTACTATGTCCGGCCTCGGGCCG
CCCGAGCCGGGGAGGGCAGCAGGGCAGGGGCCTCTGAGCTTAGGCTCAGCGAGGGCAAGTTCCAGGCATTTCTGGATGTG
AGCCACTTTACCCCTGATGAGGTGACCGTGAGGACTGTGGACAACCTGCTGGAGGTGTCTGCCCGACACCCCCAGCGCCT
GGACCGCCATGGCTTCGTATCCCGGGAGTTCTGCCGCACCTATGTCCTGCCTGCTGATGTCGACCCCTGGCGAGTCCGAG
CTGCCCTCTCCCACGATGGCATCCTTAACCTGGAGGCGCCTCGGGGTGGCCGACATTTGGACACAGAGGTCAATGAGGTC
TACATCTCCCTGCTCCCTCCACCTCCTGATCCAGAGGAAGAGGAGGAGGCAGCAGCCAGAGTTGAGGCTTGA

>ENSMUST00000042790.4|m.9672 ENSMUST00000042790.4|g.9672  ORF ENSMUST00000042790.4|g.9672 ENSMUST00000042790.4|m.9672 type:complete len:183 (+) ENSMUST00000042790.4:1-549(+) [Mus_musculus]
ATGTCGGGCCGCACAGTGCCACACGCCCACCCAGCCACTGCCGAGTACGAATTTGCCAACCCCAGCCGTCTGGGCGAGCA
GCGCTTCGGAGAAGGCCTCCTGCCAGAAGAGATCCTGACCCCCACCCTCTATCACGGCTACTATGTTCGGCCTCGGGCCG
CCAGAGCTGGCGAGGGCGCCAGGGCAGGGGCCTCAGAGCTCAGGCTCAGTGAAGGCAAGTTCCAGGCGTTTCTGGATGTG
AGCCACTTTACCCCAGATGAGGTGACGGTGAGGACTGTGGATAACCTGCTGGAGGTGTCTGCCCGACACCCCCAGCGTCT
GGATCGCCACGGCTTCGTGTCCCGAGAGTTCTGTCGCACCTATGTCCTGCCTGCAGATGTGGACCCCTGGCGGGTTCGAG
CTGCTCTATCCCATGATGGCATCCTTAACTTGGAGGCGCCGCGGGGTGGCCGGCATTTGGACACGGAAGTCAATGAAGTC
TACATCTCCCTGCTTCCTGCTCCTCCTGACCCCGAGGAAGAGGAAGAGATAGCCAGAGTTGAGCCCTGA

>lcl|NW_004438469.1_cds_XP_004273461.1_12722|m.22309 lcl|NW_004438469.1_cds_XP_004273461.1_12722|g.22309  ORF lcl|NW_004438469.1_cds_XP_004273461.1_12722|g.22309 lcl|NW_004438469.1_cds_XP_004273461.1_12722|m.22309 type:complete len:182 (+) lcl|NW_004438469.1_cds_XP_004273461.1_12722:1-546(+) [Orcinus_orca]
ATGTCGGGCCGCTCGGTGCCACATGCCCACCCGGCCACCGCCGAGTACGAGTTTGCCAACCCGAGCCGCCTGGGCGAGCA
GCGCTTCGGGGAAGGCCTCCTGCCAGAAGAGATCCTGACCCCCACCCTCTACCATGGCTACTATGTCCGGCCCCGGGCTG
TCCAAGCTGGGGAGGGCGGCAGGGCAGGGGCCTCTGAGCTTCGGCTCAGTGAGGGCAAGTTCCAGGCGTTTCTGGATGTG
AGCCACTTTACCCCCGATGAGGTAACCGTGAGGACTGTAGACAACCTACTGGAGGTGTCTGCCCGGCACCCCCAGCGCCT
GGACCGCCATGGCTTCGTGTCCAGAGAGTTCTGCCGAACCTACGTCCTGCCTGCTGATGTTGACCCCTGGCGGGTCCGCG
CTGCTCTCTCCCATGATGGCATCCTCAACCTGGAGGCGCCTCGGGGTGGCCGACATTTGGACACAGAGGTCAATGAGGTC
TACATCTCCCTGCTCCCTGCACCTCCTGATCCAGAGGAAGAGGAGGAAGCCAGTGTTGAGCCCTGA

>ENSOCUT00000012972.2|m.39551 ENSOCUT00000012972.2|g.39551  ORF ENSOCUT00000012972.2|g.39551 ENSOCUT00000012972.2|m.39551 type:complete len:183 (+) ENSOCUT00000012972.2:1-549(+) [Oryctolagus_cuniculus]
ATGTCGGGCCGTACAGTGCCCCATGCCCACCCGGCCACCACTGAGTACGAATTTGCCAATCCCAGCCGCCTGGGTGAACA
GCGCTTTGGAGAAGGCCTCCTGCCAGAAGAGATCCTGACCCCCACCCTCTACCATGGCTACTATGTCCGGCCTCGGGCTG
CCCCAGCTGGGGAGGGCAGCAGGGCAGGGGCCTCTGAGCTCAGGCTCAGTGAGGGCAAGTTCCAGGCATTTCTGGATGTG
AGCCACTTTACCCCAGATGAGGTGACCGTGAGGACTGTGGACAACCTGCTGGAGGTGTCTGCCCGGCACCCCCAGCGCCT
GGACCGCCATGGATTTGTGTCCCGAGAGTTCTGCCGCACCTACGTCCTGCCTGCTGATGTCGACCCCTGGCGGGTCCGAG
CTGCTCTCTCCCATGATGGCATCCTTAACCTGGAGGCACCTCGGGGTGGCCGACACTTGGACACAGAGGTCAATGAGGTC
TACATCTCCTTGCTGCCTGCACCTCCCGATCCAGAGGAAGAGGAGGAAGCAGCCAGAGTTGAGCCCTGA

>ENSPPYT00000004607.1|m.31422 ENSPPYT00000004607.1|g.31422  ORF ENSPPYT00000004607.1|g.31422 ENSPPYT00000004607.1|m.31422 type:complete len:183 (+) ENSPPYT00000004607.1:1-549(+) [Pongo_abelii]
ATGTCGGGCCGCTCAGTGCCACATGCCCATCCGGCCACCGCCGAGTACGAATTTGCCAACCCGAGCCGCCTGGGTGAGCA
GCGCTTCGGAGAAGGCCTCCTGCCAGAAGAGCTCCTGACCCCCACACTCTACCATGGCTACTATGTCCGGCCTCGGGCCG
CCCCAGCTGGGGAGGGCAGCAGGGCAGGGGCCTCCGAGCTTAGGCTCAGTGAGGGCAAGTTCCAGGCATTTCTGGATGTG
AGCCACTTTACCCCAGACGAGGTGACTGTGAGGACTGTGGATAACCTGCTGGAGGTGTCTGCCCGGCACCCCCAGCGCCT
GGACCGCCACGGCTTCGTGTCCCGAGAGTTCTGCCGCACCTATGTCCTGCCTGCTGATGTCGACCCCTGGCGAGTCCGAG
CTGCTCTCTCCCATGATGGCATCTTAAACCTGGAAGCGCCTCGGGGTGGCCGACATTTGGACACAGAGGTCAATGAGGTC
TACATCTCCCTGCTCCCTGCGCCTCGTGATCCAGAGGAAGAGGAGGAGGGAGGCATAGTTGAGCCCTGA

>ENSSART00000002582.1|m.6029 ENSSART00000002582.1|g.6029  ORF ENSSART00000002582.1|g.6029 ENSSART00000002582.1|m.6029 type:complete len:174 (+) ENSSART00000002582.1:1-522(+) [Sorex_araneus]
ATGTCGGGCCGCTCGGTGCCACATGCCCACCCGGCCACCACCGAGTATGAGTTTGCCAACCCGAGCCGCCTGGGCGAGCA
GCGCTTTGGAGAAGGCCCCAGGCCTGCAGAGAATCTGACCCCCCTCTACGGCTACTACGTCCGGCCCCGGGCCGCCCGCG
CCGGGGGCAGCAGGGCAGGGTCGGAGCTCAGGCTCAGTGAGGGCAAGTTCCAGTTCCTGGACGTGAGCCACTTCACCCCC
GATGAGGTGACGGTGAGGACTGTGGACAACCTGGAGGTGTCCGCCCGGCACCCCCAGCGCGACCGCCACGGCTTCGTGTC
CCGCGAGTTCTGCCGCTACGTGCTGCCCGCCGACGTGGACCCCTGGCGGCTGCGCGCCGCCCTCTCCCACGACGGCATCG
TTCACGTGGAGGCCCCCAGGGGGGGCCGGCACTCGGACACAGAGATCAATGAGGTGCACGTCTCCCTGCTCCCCGCGCCA
CCTGACCTCGAGGAAGAGGGGGACGCGGCGGGAGTGGAGTGA

>ENSSSCT00000016391.3|m.54827 ENSSSCT00000016391.3|g.54827  ORF ENSSSCT00000016391.3|g.54827 ENSSSCT00000016391.3|m.54827 type:complete len:183 (+) ENSSSCT00000016391.3:1-549(+) [Sus_scrofa]
ATGTCGGGCCGCTCGGTGCCACATGCCCACCCGGCCACCACTGAGTACGAGTTTGCCAACCCGAGCCGCCTGGGTGAGCA
GCGCTTCGGGGAAGGCCTCCTGCCAGAAGAGATCCTGACCCCCACCCTCTACCACGGCTACTACGTCCGGCCACGGGCAG
CCCAAGCGGCGGAGGGCAGCAGGGCGGGGGCCTCGGAGCTTCGGCTTAGTGAGGGCAAGTTCCAGGCCTTTCTGGATGTG
AGCCACTTCACCCCAGATGAGGTGACCGTGAGGACTGTGGACAACCTGCTGGAGGTGTCTGCCCGGCACCCCCAGCGCCT
GGACCGCCACGGCTTCGTGTCCCGAGAATTCTGCCGCACCTACGTCCTGCCTGCGGATGTGGACCCCTGGCGCGTCCGCG
CCGCGCTCTCCCATGACGGCATCCTCAACCTGGAGGCGCCTCGGGGTGGCCGACATTTGGACACAGAGGTCAATGAGGTC
TACATCTCCCTGCTCCCTGCACCTCCTGATCCAGAGGAAGAGGAGGAGGCAGCCGGCGTTGAGCCCTGA

>ENSTTRT00000010503.1|m.30207 ENSTTRT00000010503.1|g.30207  ORF ENSTTRT00000010503.1|g.30207 ENSTTRT00000010503.1|m.30207 type:complete len:182 (+) ENSTTRT00000010503.1:1-546(+) [Tursiops_truncatus]
ATGTCGGGCCGCTCGGTGCCACATGCCCACCCGGCCACCGCCGAGTACGAGTTTGCCAACCCGAGCCGCCTGGGCGAGCA
GCGCTTCGGGGAAGGCCTCCTGCCAGAAGAGATCCTGACCCCCACCCTCTACCATGGCTACTATGTCCGGCCCCGGGCTG
TCCAAGCTGGGGAGGGCAGCAGGGCAGGGGCCTCTGAGCTTCGGCTCAGTGAGGGCAAGTTCCAGGCATTTCTGGATGTG
AGCCACTTTACCCCCGATGAGGTAACCGTGAGGACTGTGGACAACCTACTGGAGGTGTCTGCCCGGCACCCCCAGCGCCT
GGACCGCCATGGCTTCGTGTCCAGAGAGTTCTGCCGAACCTACGTCCTGCCTGCTGATGTTGACCCCTGGCGGGTCCGCG
CTGCTCTCTCCCATGATGGCATCCTCAACCTGGAGGCGCCTCGGGGTGGCCGACATTTGGACACAGAGGTCAATGAGGTC
TACATCTCCTTGCTCCCTGCACCTCCTGATCCAGAGGAAGAGGAGGAAGCCAGTGTTGAGCCCTGA

>HSPB2|ENSG00000170276 [cellage_279]
ATGTCGGGCCGCTCAGTGCCACATGCCCACCCGGCCACCGCCGAGTACGAATTTGCCAACCCGAGCCGCCTGGGTGAGCA
GCGCTTCGGAGAAGGCCTCCTGCCAGAAGAGATCCTGACCCCCACACTCTACCATGGCTACTATGTCCGGCCTCGGGCCG
CCCCAGCTGGGGAGGGCAGCAGGGCAGGGGCCTCCGAGCTTAGGCTCAGTGAGGGCAAGTTCCAGGCATTTCTGGATGTG
AGCCACTTTACCCCAGACGAGGTGACTGTGAGGACTGTGGATAACCTGCTGGAGGTGTCTGCCCGGCACCCCCAGCGCCT
GGACCGCCACGGCTTCGTGTCCCGAGAGTTCTGCCGCACCTATGTCCTGCCTGCTGATGTCGACCCCTGGCGAGTCCGAG
CTGCTCTCTCCCATGATGGCATCTTAAACCTGGAAGCACCTCGGGGTGGCCGACATTTGGACACAGAGGTCAATGAGGTC
TACATCTCCCTGCTCCCTGCGCCTCCTGATCCAGAGGAAGAGGAGGAGGCAGCCATAGTTGAGCCCTGA
