# Supplementary material for: A multidimensional systems biology analysis of cellular senescence in aging and disease
Source: Genome Biol. 2020 Apr 7;21:91. doi: 10.1186/s13059-020-01990-9 (PMC7333371; doi:10.1186/s13059-020-01990-9)
Supplement: Supplementary file 3 — 271 CellAge orthogroups. Directory containing FASTA files of CellAge orthogroups. [file 13059_2020_1990_MOESM3_ESM.zip › SI Cellage_Orthologous-Groups/ENSG00000175793.fa]

>bmy_02008 [Balaena_mysticetus]
ATGGAGAGAGCCAGCCTGATCCAGAAGTCCAAGTTGGCCGAGCAGGCTGAACGCTACGAGGACATGGCAGCCTTCATGAA
GAGCGCCGTGGAAAAGGGTGAGGAGCTATCCTGCGAAGAGCGCAACCTGCTCTCAGTGGCCTACAAGAATGTGGTGGGTG
GCCAGCGGGCCGCGTGGAGAGTCCTGTCCAGCATCGAGCAGAAGAGCAACGAGGAGGGCTCAGAAGAGAAGGGCCCGGAG
GTGCGAGAGTACCGGGAGAAGGTGGAGACGGAGCTCCAGGGCGTATGCAACACGGTGTTGGGCTTGCTGAACACCCATCT
CATCAAGGAGGCCGGTGACGCCGAAAGTCGGGTCTTCTACCTGAAAATGAAGGGCGACTACTACCGGTACCTGGCTGAGG
TGGCCACCGGTGATGACAAGAAGCGCATCATTGACTCAGCCCGGTCGGCCTACCAGGAGGCCATGGACATCAGCAAGAAG
GAGATGCCGCCCACCAACCCCATCCGCTTGGGCCTGGCCCTGAACTTTTCTGTCTTCCACTATGAGATCGCCAACAGCCC
CGAGGAGGCCATCTCGCTGGCCAAGACCACCTTCGACGAGGCCATGGCTGACCTGCACACCCTCAGCGAGGACTCCTACA
AAGACAGCACCCTCATCATGCAGCTGCTGCGGGACAACCTGACGCTGTGGACGGCCGACAACGCCGGGGAAGAGGGGTGC
GAGGCTCCCGAGGAGCCCCAGAGCTGA

>lcl|AC_000159.1_cds_NP_001069380.1_3693|m.3992 lcl|AC_000159.1_cds_NP_001069380.1_3693|g.3992  ORF lcl|AC_000159.1_cds_NP_001069380.1_3693|g.3992 lcl|AC_000159.1_cds_NP_001069380.1_3693|m.3992 type:complete len:249 (+) lcl|AC_000159.1_cds_NP_001069380.1_3693:1-747(+) [Bos_taurus]
ATGGAGAGAGCCAGTCTGATCCAGAAGGCCAAGTTGGCCGAGCAGGCCGAACGCTATGAAGACATGGCAGCTTTCATGAA
GAGCGCGGTGGAAAAGGGTGAAGAGCTATCCTGCGAAGAGCGCAACCTGCTCTCAGTGGCCTACAAGAACGTGGTGGGTG
GCCAGCGGGCGGCGTGGAGGGTCCTGTCCAGTATCGAGCAAAAGAGCAATGAAGAAAGCTCGGAAGAGAAGGGCCCGGAG
GTGCAAGAGTACCGGGAGAAGGTGGAGACGGAGCTCCGGGGTGTGTGTGACACAGTGCTGGGCTTGCTGGACACCCACCT
CATCAAGGAGGCCGGTGACGCCGAAAGTCGGGTCTTCTACCTGAAAATGAAGGGCGACTACTACCGCTACCTGGCCGAAG
TGGCCACTGGCGACGACAAGAAGCGCATCATCGACTCAGCCCGGTCGGCCTACCAGGAGGCCATGGACATCAGCAAGAAG
GAGATGCCGCCCACCAACCCCATCCGCCTGGGCCTGGCCCTGAACTTTTCCGTCTTCCACTATGAGATCGCCAACAGCCC
CGAGGAAGCCATCTCTCTGGCCAAGACCACCTTCGACGAGGCCATGGCCGACCTGCACACCCTCAGCGAGGACTCCTACA
AAGACAGCACCCTCATCATGCAGCTGTTGCGAGACAACCTGACGCTGTGGACGGCCGACAACGCCGGGGAAGAAGGGGGC
GAGGCTCCCGAGGAGCCCCAGAGCTGA

>ENSCJAT00000077226.1|m.54186 ENSCJAT00000077226.1|g.54186  ORF ENSCJAT00000077226.1|g.54186 ENSCJAT00000077226.1|m.54186 type:complete len:249 (+) ENSCJAT00000077226.1:1-747(+) [Callithrix_jacchus]
ATGGAGAGAGCCAGTCTGATCCAGAAGGCCAAGCTGGCAGAGCAGGCCGAACGCTATGAGGACATGGCAGCCTTCATGAA
GGGCGCCGTGGAGAAGGGCGAGGAGCTCTCCTGCGAAGAGCGAAACCTGCTCTCTGTGGCCTACAAGAACGTGGTGGGTG
GCCAGAGGGCTGCCTGGAGGGTCCTGTCCAGCATTGAGCAGAAAAGCAATGAGGAGGGCTCGGAGGAGAAGGGCCCCGAG
GTGCATGAGTACCGAGAGAAGGTGGAGACTGAGCTCCGGGGCGTGTGCGACACTGTGCTGGGCCTGCTGGACAGACACCT
CATCCAGGAGTCTGGGGACGCCGAGAGCCGGGTCTTCTACCTGAAGATGAAGGGCGACTACTACCGCTACCTGGCTGAGG
TGGCCACCGGTGACGACAAGAAGCGCATCATTGACTCGGCCCGGTCAGCCTACCAGGAGGCCATGGACATCAGCAAGAAG
GAGATGCCGCCCACCAACCCCATCCGCCTGGGCCTGGCCCTGAACTTTTCCGTCTTCCACTACGAGATCGCCAACAGCCC
CGAGGAGGCCATCTCGCTGGCCAAGACCACCTTCGACGAGGCCATGGCTGATCTGCACACCCTCAGCGAGGACTCCTACA
AAGACAGCACCCTCATCATGCAGCTGCTGCGAGACAACCTGACCCTGTGGACGGCTGACAACGCCGGGGAAGAGGGGGGC
GAGGCGCCCCAGGAGCCCCAGAGCTGA

>ENSCAFT00000019518.3|m.2604 ENSCAFT00000019518.3|g.2604  ORF ENSCAFT00000019518.3|g.2604 ENSCAFT00000019518.3|m.2604 type:complete len:249 (+) ENSCAFT00000019518.3:1-747(+) [Canis_familiaris]
ATGGAGAGAGCCAGTCTGATCCAGAAGGCCAAGTTGGCAGAACAGGCTGAGCGCTACGAGGACATGGCAGCCTTCATGAA
GAGCGCCGTGGAAAAGGGTGAGGAGCTGTCCTGCGAAGAGCGAAACCTGCTCTCGGTGGCCTACAAGAACGTGGTGGGGG
GCCAGAGGGCTGCCTGGAGGGTCCTGTCCAGTATCGAGCAGAAAGGCAATGAGGAGAGCTCGGAAGAGAAGGGCCCGGAG
GTGCGAGAGTACCGGGAGAAGGTGGAGACCGAGCTCCGGGGCGTGTGTGACACGGTGCTGGGCCTGCTGGACAGCCACCT
CATCAAGGAGGCCGGGGATGCCGAAAGTCGAGTCTTCTACCTGAAGATGAAGGGCGACTACTACCGCTACCTGGCCGAGG
TGGCCACTGGTGACGACAAGAAGCGCATCATTGACTCAGCCCGGTCCGCCTACCAGGAGGCCATGGACATCAGCAAGAAG
GAGATGCCACCCACCAACCCCATCCGCCTGGGCCTGGCCCTGAACTTTTCTGTCTTCCACTACGAGATCGCCAACAGCCC
CGAGGAGGCCATCTCACTGGCCAAGACCACCTTCGACGAGGCCATGGCTGACCTGCACACCCTCAGCGAGGACTCCTACA
AAGACAGCACCCTCATCATGCAGCTGCTGAGAGACAACCTGACGCTGTGGACCGCCGACAACGCCGGGGAAGAGGGGGGC
GAGGCTCCCGAGGAACCCCAGAGCTGA

>ENSCCAT00000020454.1|m.5181 ENSCCAT00000020454.1|g.5181  ORF ENSCCAT00000020454.1|g.5181 ENSCCAT00000020454.1|m.5181 type:complete len:249 (+) ENSCCAT00000020454.1:1-747(+) [Cebus_capuchinus]
ATGGAGAGAGCCAGTCTGATCCAGAAGGCCAAGCTGGCAGAGCAGGCCGAACGCTATGAGGACATGGCAGCCTTCATGAA
GGGCGCGGTGGAGAAGGGCGAGGAGCTCTCCTGCGAAGAGCGAAACCTGCTCTCTGTGGCCTATAAGAACGTGGTGGGCG
GCCAAAGGGCTGCCTGGAGGGTCCTGTCCAGCATTGAGCAGAAAAGCAATGAGGAGGGCTCGGAGGAGAAGGGCCCCGAG
GTGCGTGAGTACCGGGAGAAGGTGGAGACTGAGCTCCGGGGCGTGTGCGACACTGTGCTGGGCCTGCTGGACAGACACCT
CATCCAGGAGTCTGGGGACGCCGAGAGCCGGGTCTTCTACCTGAAGATGAAGGGCGACTACTACCGCTACCTGGCCGAGG
TGGCCACTGGTGACGACAAGAAGCGCATCATTGACTCGGCCCGGTCAGCCTACCAGGACGCCATGGACATCAGCAAGAAG
GAGATGCCGCCCACCAACCCCATCCGCCTGGGCCTGGCTCTGAACTTTTCTGTCTTCCACTACGAGATCGCCAACAGCCC
CGAAGAGGCCATCTCGCTGGCCAAGACCACCTTCGACGAGGCCATGGCTGATCTGCACACCCTCAGCGAGGACTCCTACA
AAGACAGCACCCTCATCATGCAGCTGCTGCGAGACAACCTGACGCTGTGGACGGCCGACAACGCCGGGGAAGAGGGGGGC
GAGGCGCCCCAGGAGCCCCAGAGCTGA

>ENSCHOT00000002970.1|m.6355 ENSCHOT00000002970.1|g.6355  ORF ENSCHOT00000002970.1|g.6355 ENSCHOT00000002970.1|m.6355 type:3prime_partial len:237 (+) ENSCHOT00000002970.1:1-708(+) [Choloepus_hoffmanni]
ATGGAAAGAGCCAGTCTGATCCAGAAGGCCAAGTTGGCAGAGCAGTCCGAGCGCTATGAGGACATGGCAGCCTTCATGAA
GGGTGCTGTGGAAAAGGGCGAGGAGCTGTCCTGTGAAGAGCGCAACCTGCTTTCTGTAGCCTACAAGAACGTGGTGGGGG
GCCAGAGGGCCGCCTGGAGGGTTCTGTCCAGTATCGAGCAGAAAAGCAACGAGGAGGGCTCGGAAGAGAAAGGGCCCGAG
GTGCGAGAGTACCGGGAGAAGGTGGAGACCGAGCTCCAGGGTGTCTGCAACACCGTGCTGGGCCTGCTGGACACCCACCT
CATCAAGGAGGCCGGTGATGCCGAGAGCCGGGTCTTCTACCTGAAGATGAAGGGCGACTACTACCGCTATCTGGCTGAGG
TGGCCACGGGGGACGACAAGAAGCGCATCATCGACTCGGCCCGGTCGGCCTACCAGGAGGCCATGGACATCAGCAAGAAG
GAGATGCCGCCCACCCACCCCATCCGCCTGGGCCTGGCCCTGAACTTTTCCGTCTTCCACTACGAGATTGCCAACAGCCC
CGAGGAGGCCATCTCGCTGGCCAAGACCACCTTCGACGAGGCCATGGCTGACCTGCACACCCTCAGCGAGGACTCCTACA
AAGACAGCACCCTCATCATGCAGCTGCTGCGAGACAACCTGACGCTGTGGACGGCCGACAACACTGGG

>ENSDNOT00000000526.3|m.47481 ENSDNOT00000000526.3|g.47481  ORF ENSDNOT00000000526.3|g.47481 ENSDNOT00000000526.3|m.47481 type:3prime_partial len:249 (+) ENSDNOT00000000526.3:1-744(+) [Dasypus_novemcinctus]
ATGGAGCGAGCCAGTCTGATCCAGAAGGCCAAGTTGGCAGAGCAGGCCGAACGCTATGAGGACATGGCAGCCTTCATGAA
GGGCGCCGTGGAAAAGGGTGAGGAGTTATCCTGTGAAGAGCGCAACCTGCTCTCTGTGGCCTACAAGAATGTGGTGGGTG
GCCAGAGGGCCGCCTGGAGGGTCCTGTCCAGCATTGAGCAGAAAAGCAATGAGGAAGGCTCAGAAGAGAAGGGCCCCGAG
GTGCGAGAGTACCGGGACAAGGTGGAGACTGAGCTCCAGGGCGTCTGCAACACCGTGCTGGGCCTGCTGGACACCCATCT
CATCAAGGAGGCCGGTGATGCCGAGAGCCGGGTCTTCTACCTGAAGATGAAGGGCGACTACTACCGCTATCTGGCTGAGG
TGGCCACGGGTGATAACAAGAAGCGCATCATCGACTCAGCCCGGTCAGCTTACCAGGAGGCCATGGACATCAGCAAGAAG
GAGATGCCACCCACCCACCCCATCCGCCTGGGTCTCGCCCTGAACTTTTCCGTCTTTCACTATGAGATTGCCAACAGCCC
CGAGGAGGCCATCTCGCTGGCCAAGACCACCTTCGACGAGGCCATGGCTGACCTGCACACCCTCAGCGAGGACTCCTACA
AAGACAGCACCCTCATCATGCAGCTGCTGCGAGACAACCTGACGCTGTGGACGGCCGACAACACCGGAGAAGAGGGGGTG
GAGGCTCCTGAGGAGCCCCAGAGC

>lcl|NW_004558721.1_cds_XP_012860725.1_9531|m.19259 lcl|NW_004558721.1_cds_XP_012860725.1_9531|g.19259  ORF lcl|NW_004558721.1_cds_XP_012860725.1_9531|g.19259 lcl|NW_004558721.1_cds_XP_012860725.1_9531|m.19259 type:complete len:261 (+) lcl|NW_004558721.1_cds_XP_012860725.1_9531:1-783(+) [Echinops_telfairi]
ATGGAGAGAGCCAGCCTGATCCAGAAGGCCAAGTTGGCCGAGCAGGCCGAGCGCTATGAGGACATGGCCGCTTTCATGAA
AGGCACCGTGGAGAAGGGCGAGGAGCTGTCCTGTGAGGAGCGCAACCTGCTCTCAGTGGCCTACAAGAACGTGGTGGGTG
GCCAGAGAGCGGCCTGGAGGGTCCTGTCCAGCATCGAGCAGAAGAGCAACGAGGAGGGGGCTGAAGAGAAGGGCCCTGAG
GTGCAAGAGTACCGGGAGAAGGTGGAGACCGAGCTCCGGGGGGTGTGCGACACGGTGCTGGGCCTGCTGGACAGCCACCT
CATCAAGGAGGCCGGCGACGCCGAGTGCCGCGTCTTCTACCTGAAGATGAAGGGTGACTACTACCGATACCTGGCCGAGG
TGGCCACCGGGGACGACAAGAAGCGCACTATCGACTCGGCCCGGGCAGCCTACCAGGAGGCCATGGACATCAGCAAGAAG
GAAATGCCCCCCACCAACCCCATCCGCCTGGGCCTCGCCCTGAACTTCTCCGTCTTCCACTATGAGATCGCCAACAGCCC
CGAGGAGGCCATCTCACTGGCCAAGACCACGTTCGACGAGGCCATGGCCGACCTGCACACGCTCAGCGAGGACTCCTACA
AGGACAGCACCCTCATCATGCAGCTGCTGCGAGACAATCTGACCCTCTGGACGGCCGACCACGCCGGGGAAGAAGCAGCC
GAGGCGCCCGCGGAGCCCCAGAGTGTGAAGATGAAGGCTAAATACCCTAGCCGCCACAGTTAG

>ENSECAT00000005515.1|m.5394 ENSECAT00000005515.1|g.5394  ORF ENSECAT00000005515.1|g.5394 ENSECAT00000005515.1|m.5394 type:complete len:249 (+) ENSECAT00000005515.1:1-747(+) [Equus_caballus]
ATGGAGAGAGCCAGTCTGATCCAGAAGGCCAAGTTGGCAGAGCAGGCCGAACGCTATGAGGACATGGCAGCCTTCATGAA
GAGCGCCGTGGAAAAGGGTGAGGAGCTATCCTGCGAAGAGCGAAACCTCCTCTCAGTGGCCTACAAGAATGTGGTGGGTG
GCCAGAGGGCTGCCTGGAGAGTCCTGTCCAGTATCGAGCAGAAAGGCAATGAGGAAGGCTCGGAAGAGAAGGGCCCTGAG
GTGCAAGAATACCGGGAGAAGGTGGAGACCGAGCTCCGGGGTGTGTGTGACACTGTGCTGGGCCTGCTGGACACCCACCT
CATCAAGGAGGCCGGTGATGCCGAAAGCCGGGTTTTCTACCTGAAAATGAAGGGCGACTACTACCGCTACCTAGCCGAGG
TGGCCACTGGTGACAACAAGAAGCGCATCATCGACTCAGCCCGGTCGGCCTACCAGGAGGCCATGGACATCAGCAAGAAG
GAGATGCCGCCCACCAACCCCATCCGTCTGGGCTTGGCCCTGAACTTTTCCGTCTTCCACTACGAGATCGCCAACAGCCC
TGAGGAGGCCATCTCGCTGGCCAAGACCACCTTCGATGAGGCCATGGCTGACCTGCACACCCTCAGCGAGGACTCCTACA
AAGACAGCACCCTCATCATGCAGCTGCTGCGAGACAACCTGACGCTGTGGACGGCAGACAACGCCGGGGAAGAGGGCGGC
GAGGCTCCCGAGGAGCCCCAGAGCTGA

>ENSHGLT00000028893.1|m.49971 ENSHGLT00000028893.1|g.49971  ORF ENSHGLT00000028893.1|g.49971 ENSHGLT00000028893.1|m.49971 type:complete len:249 (+) ENSHGLT00000028893.1:1-747(+) [Heterocephalus_glaber]
ATGGAGAGAGCTAGTCTGATCCAGAAGGCCAAGTTGGCAGAGCAGGCCGAGCGCTATGAGGACATGGCAGCCTTCATGAA
GGGCGCCGTGGAAAAGGGTGAGGACCTCTCCTGCGAAGAGCGAAACCTGCTCTCCGTGGCCTACAAGAACGTGGTGGGCG
GCCAGAGGGCTGCTTGGAGGGTCCTGTCCAGCATTGAGCAGAAGAGCAATGAGGAGGGCTCGGAGGAGAAGGGCCCCGAG
GTCCGAGAGTACCGAGAGAAGGTGGAGACCGAGCTCCGGGGCGTGTGCGACACCGTGCTGGGCCTGCTGGACTCCCATCT
CGTCAAGGAGGCTGGGGAGGCTGAGTGCCGGGTCTTCTACCTGAAGATGAAGGGCGACTACTACCGCTACCTGGCCGAGG
TGGCCACCGGTGACGACAAGAAGCGCATCATCGACTCTGCCCGGGCAGCCTACCAGGAGGCCATGGACATCAGCAAGAAG
GAGATGCCACCCACCAACCCCATCCGCCTGGGCCTGGCCCTGAACTTTTCTGTCTTCCACTACGAGATTGCCAACAGCCC
CGAGGAGGCCATCTCGCTCGCCAAGACCACTTTTGACGAGGCCATGGCTGACCTGCACACTCTCAGCGAGGACTCCTACA
AAGACAGCACCCTCATCATGCAGCTGCTGAGAGACAACCTGACGCTGTGGACAGCCGACAGCGCCGGGGAAGAGGGTGGC
GAGGCTCCTGAGGAGCCCCAGAGCTGA

>ENST00000339276.5|m.63259 ENST00000339276.5|g.63259  ORF ENST00000339276.5|g.63259 ENST00000339276.5|m.63259 type:complete len:249 (+) ENST00000339276.5:1-747(+) [Homo_sapiens]
ATGGAGAGAGCCAGTCTGATCCAGAAGGCCAAGCTGGCAGAGCAGGCCGAACGCTATGAGGACATGGCAGCCTTCATGAA
AGGCGCCGTGGAGAAGGGCGAGGAGCTCTCCTGCGAAGAGCGAAACCTGCTCTCAGTAGCCTATAAGAACGTGGTGGGCG
GCCAGAGGGCTGCCTGGAGGGTGCTGTCCAGTATTGAGCAGAAAAGCAACGAGGAGGGCTCGGAGGAGAAGGGGCCCGAG
GTGCGTGAGTACCGGGAGAAGGTGGAGACTGAGCTCCAGGGCGTGTGCGACACCGTGCTGGGCCTGCTGGACAGCCACCT
CATCAAGGAGGCCGGGGACGCCGAGAGCCGGGTCTTCTACCTGAAGATGAAGGGTGACTACTACCGCTACCTGGCCGAGG
TGGCCACCGGTGACGACAAGAAGCGCATCATTGACTCAGCCCGGTCAGCCTACCAGGAGGCCATGGACATCAGCAAGAAG
GAGATGCCGCCCACCAACCCCATCCGCCTGGGCCTGGCCCTGAACTTTTCCGTCTTCCACTACGAGATCGCCAACAGCCC
CGAGGAGGCCATCTCTCTGGCCAAGACCACTTTCGACGAGGCCATGGCTGATCTGCACACCCTCAGCGAGGACTCCTACA
AAGACAGCACCCTCATCATGCAGCTGCTGCGAGACAACCTGACACTGTGGACGGCCGACAACGCCGGGGAAGAGGGGGGC
GAGGCTCCCCAGGAGCCCCAGAGCTGA

>ENSLAFT00000007720.3|m.42331 ENSLAFT00000007720.3|g.42331  ORF ENSLAFT00000007720.3|g.42331 ENSLAFT00000007720.3|m.42331 type:complete len:249 (+) ENSLAFT00000007720.3:1-747(+) [Loxodonta_africana]
ATGGAGAGAGCCAGCCTGATCCAGAAGGCCAAGTTGGCAGAGCAGGCCGAGCGCTATGAGGACATGGCAGCCTTCATGAA
GGGAGCCGTGGAGAAGGGTGAGGAACTATCCTGCGAAGAGCGCAACCTGCTCTCAGTGGCCTACAAGAACGTGGTGGGCG
GCCAGAGGGCTGCCTGGAGGGTCCTGTCCAGCATCGAGCAAAAAAGCAACGAGGAGGGCTCAGAAGAAAAGGGCCCTGAG
GTGCGAGAGTACCGGGACAAGGTGGAGACTGAGCTCCGGGGTGTATGCGACACTGTGCTGGGCCTGCTGGACTCCCACCT
CATCAAGGAGGCTGGTGATGCTGAGGGCCGGGTCTTCTACCTGAAGATGAAAGGTGACTACTACCGCTACCTGGCCGAGG
TGGCCACAGGTGACGACAAGAAGCGCATTATCAACGCAGCTCGGGCAGCCTACCAAGAGGCCATGGACATCAGCAAGAAG
GAGATGCCACCCACCAACCCCATCCGCCTGGGCCTGGCACTGAACTTTTCTGTCTTCCACTATGAGATTGCCAACGTCCC
TGAGGAGGCCATCTCGCTGGCCAAGACCACCTTTGATGAGGCCATGGCTGACCTGCACACTCTCAGCGAGGACTCCTACA
AAGACAGCACCCTCATCATGCAGCTGCTGCGAGACAATCTGACGCTGTGGACGGCCGACAGTGCTGGGGAAGAGGGGGGC
GAGGCTCCGGAGGAGCCCCAGAGCTGA

>ENSMMUT00000019444.3|m.6107 ENSMMUT00000019444.3|g.6107  ORF ENSMMUT00000019444.3|g.6107 ENSMMUT00000019444.3|m.6107 type:complete len:249 (+) ENSMMUT00000019444.3:1-747(+) [Macaca_mulatta]
ATGGAGAGAGCCAGTCTGATCCAGAAGGCCAAGCTGGCAGAGCAGGCCGAACGTTATGAGGACATGGCAGCCTTCATGAA
GGGCGCCGTGGAGAAAGGTGAGGAGCTCTCCTGCGAAGAGCGAAACCTGCTCTCAGTAGCCTACAAGAATGTGGTGGGCG
GCCAGAGGGCTGCCTGGAGGGTCCTGTCCAGTATTGAGCAGAAAAGCAACGAGGAGGGCTCGGAGGAGAAGGGCCCCGAG
GTGCGTGAGTACCGGGAGAAGGTGGAGACTGAGCTCCGGGGCGTGTGCGACACCGTGCTGGGCCTGCTGGACAGCCATCT
CATCAAGGAGGCTGGGGACGCGGAGAGCAGGGTCTTCTACCTGAAGATGAAGGGCGACTACTACCGCTACTTGGCCGAGG
TGGCCACTGGTGACGACAAGAAGCGCATCATCGACTCAGCCCGGTCAGCCTACCAGGAGGCCATGGACATCAGCAAGAAG
GAGATGCCGCCCACCAATCCCATCCGCCTGGGCCTGGCCCTGAACTTTTCCGTCTTCCACTACGAGATCGCCAACAGCCC
CGAGGAGGCCATCTCGCTGGCCAAGACCACTTTCGATGAGGCCATGGCTGATCTGCACACCCTCAGCGAGGACTCCTACA
AAGACAGCACCCTCATCATGCAGCTGCTGCGAGACAACCTGACGCTGTGGACGGCCGACAACGCCGGGGAAGAGGGGGGC
GAGGCTCCCCAGGAGCCCCAGAGCTGA

>ENSMICT00000015640.2|m.7911 ENSMICT00000015640.2|g.7911  ORF ENSMICT00000015640.2|g.7911 ENSMICT00000015640.2|m.7911 type:complete len:249 (+) ENSMICT00000015640.2:1-747(+) [Microcebus_murinus]
ATGGAGAGAGCCAGTCTGATCCAGAAGGCCAAGTTGGCAGAGCAGGCCGAACGCTATGAGGACATGGCAGCCTTCATGAA
GGGCGCTGTGGAAAAGGGTGAGGAGCTCTCCTGTGAAGAGCGAAACCTGCTCTCAGTGGCCTACAAGAATGTGGTGGGCG
GCCTGAGGGCTGGCTGGAGGGTCCTGTCCAGCATTGAGCAGAAGAGCAACGAGGAGGGCTCCGAAGACAAGGGCCCTGAG
GTGCGAGAGTACCGTGAGAAGGTGGAGACTGAGCTCCGAGGTGTATGCGACACTGTGCTGGGCCTGCTGGATAGCCACCT
CATCAAGGAATCCGGGGATGCCGAGAGCCGGGTCTTCTACCTAAAGATGAAGGGCGACTACTACCGCTACCTGGCAGAGG
TGGCCACCGGGGACGACAAGAAGCGCATCATCGACTCAGCCCGCGCAGCCTACCAGGAGGCCATGGACATTAGCAAGAAG
GAGATGCCACCCACCAACCCCATCCGCCTGGGCCTGGCCCTGAACTTTTCTGTCTTCCACTATGAGATTGCCAATAGCCC
CGAGGAGGCCATCTCGCTGGCCAAGACCACTTTCGACGAGGCCATGGCTGACCTGCACACCCTCAGCGAGGACTCCTACA
AAGACAGCACCCTCATCATGCAGCTGCTGCGAGACAACCTGACACTGTGGACAGCCGACAACGCCGGGGAAGAGGGGGTC
GAGGTTCCTGAGGAGCCCCAGAGCTGA

>ENSMODT00000033811.1|m.21815 ENSMODT00000033811.1|g.21815  ORF ENSMODT00000033811.1|g.21815 ENSMODT00000033811.1|m.21815 type:5prime_partial len:258 (+) ENSMODT00000033811.1:1-774(+) [Monodelphis_domestica]
GCCATGGAGAGAGGCAGCCTGATCCAGAAGGCCAAGCTGGCCGAGCAGGCCGAGCGCTACGAGGATATGGCCGAGTTCAT
GAAGGGCGCCGTGGAGAAGGGCGACGAGCTCTCCTGCGAGGAGCGCAACTTGCTCTCGGTGGCCTACAAGAACGTGGTGG
GCGGCCAGCGGGCCGCCTGGAGGGTGCTGTCCAGCATCGAGCAGAAGGGCGCCGACGAGGAAGCTGCCTCCGCGGAGGAC
AAGGAGAGGGGCCCCGAGGTGCGCGAGTACCGTGAGAAGGTGGAGACCGAGCTGCGCGCTGTCTGCGGCACGGTGCTCAA
CCTGCTCGACTCGCACCTCATCCGGGACGCGGGCGACGCCGAGAGTCGTGTCTTCTACCTGAAGATGAAGGGCGACTATT
TCCGCTATCTGGCCGAGGTGGCCACTGGCGACGACAAGAAGCGCACCATCGACTCGGCCCGCGCCGCCTATCAGGAGGCC
ATGGACATCAGCAAGAAGGAGATGCTGCCCACCAACCCCATCCGCCTGGGCCTGGCGCTCAACTTCTCCGTCTTCCACTA
CGAGATCGCCAACAGCCCCGAGGAGGCCATCTCCCTGGCCAAGACCACCTTCGACGAGGCCATGGCCGACCTGCACACCC
TGAGTGAGGACTCCTACAAGGACAGCACCCTCATCATGCAGCTGCTGCGGGACAACCTGACCCTCTGGACGGCCGACTGC
GCCGGGGAGGAGGGCGGCGAAGCGCCGCCCCCCGAGGAGCAGCCTCAGAGCTGA

>ENSMUST00000057311.3|m.39298 ENSMUST00000057311.3|g.39298  ORF ENSMUST00000057311.3|g.39298 ENSMUST00000057311.3|m.39298 type:complete len:249 (+) ENSMUST00000057311.3:1-747(+) [Mus_musculus]
ATGGAGAGAGCCAGTCTGATCCAGAAGGCCAAGTTGGCTGAACAGGCCGAACGGTATGAAGACATGGCAGCTTTCATGAA
GAGCGCCGTGGAAAAGGGCGAGGAGCTCTCCTGCGAGGAGCGAAACCTGCTTTCCGTAGCTTACAAGAACGTGGTGGGCG
GCCAGAGAGCGGCCTGGAGGGTCCTGTCCAGCATCGAGCAGAAGAGCAACGAGGAGGGGTCAGAAGAGAAGGGCCCCGAG
GTGAAAGAGTACCGGGAGAAGGTAGAGACCGAGCTCAGAGGTGTGTGCGACACCGTACTCGGCCTGCTGGACTCGCACCT
CATCAAAGGGGCTGGAGATGCAGAGAGCCGCGTCTTCTACCTGAAGATGAAGGGTGACTACTACCGCTACCTAGCCGAGG
TGGCCACTGGCGATGACAAGAAGCGCATCATCGATTCTGCCCGGTCAGCCTACCAGGAGGCCATGGACATCAGCAAGAAG
GAGATGCCGCCTACCAACCCCATCCGCCTGGGCCTGGCCCTGAACTTTTCAGTCTTCCACTACGAGATAGCCAACAGCCC
CGAGGAGGCCATCTCGCTGGCCAAGACCACCTTCGACGAGGCCATGGCCGACCTGCACACCCTCAGTGAGGACTCCTACA
AGGACAGCACCCTCATCATGCAGCTCCTGAGAGACAACCTGACGCTGTGGACAGCCGACAGTGCTGGGGAAGAGGGTGGT
GAGGCTCCGGAGGAGCCCCAGAGCTGA

>ENSMLUT00000010196.2|m.40234 ENSMLUT00000010196.2|g.40234  ORF ENSMLUT00000010196.2|g.40234 ENSMLUT00000010196.2|m.40234 type:5prime_partial len:250 (+) ENSMLUT00000010196.2:1-750(+) [Myotis_lucifugus]
GCTATGGAGAGAGCAAGTCTGATCCAGAAGGCCAAGCTGGCAGAGCAGGCCGAACGCTATGAGGACATGGCAGCCTTCAT
GAAGAGTGCTGTGGAGAAGGGCGAGGAGCTGTCCTGCGAAGAGCGAAACCTGCTGTCCGTGGCCTTCAAGAACGTGGTGG
GTGCCCAGAGGGCGGCCTGGAGGGTCCTGTCCAGCATCGAACAGAAAGGCCAGGAGGAGGGCTCGGAGGAGAAGGGCCCA
GAGGTGGGAGAGTACCGGCAGAAGGTGGAGACCGAGCTCCGGGGCGTGTGCGACACCGTGCTGGGCCTGCTGGACTCCCA
CCTCATCAAGGAGGCCGGCGACGCCGAAAGCCGGGTCTTCTACCTGAAAATGAAGGGCGACTACTACCGCTATCTGGCCG
AGGTGGCCGCCGGCGATGACAAGAAGCGCATCATCGACTCTGCCCGGTCAGCCTACCAGGAGGCCATGGACATCAGCAAG
AAGGAGATGCCGCCCACCAACCCCATCCGCCTGGGCCTGGCCCTGAACTTTTCCGTTTTCCACTATGAGATCGCCAACAG
CCCCGAGGAGGCCATCTCACTGGCCAAGACCACCTTCGACGAGGCCATGGCTGACCTGCACACGCTCAGTGAGGACTCCT
ACAAAGACAGCACCCTCATCATGCAGCTGCTGCGAGACAACCTGACTCTGTGGACGGCCGACAACGCTGGGGAAGAGGGG
GGCGAGGCACCCGAGGAGCCCCAGAGCTGA

>lcl|NW_004438433.1_cds_XP_004266676.1_5181|m.8611 lcl|NW_004438433.1_cds_XP_004266676.1_5181|g.8611  ORF lcl|NW_004438433.1_cds_XP_004266676.1_5181|g.8611 lcl|NW_004438433.1_cds_XP_004266676.1_5181|m.8611 type:complete len:249 (+) lcl|NW_004438433.1_cds_XP_004266676.1_5181:1-747(+) [Orcinus_orca]
ATGGAGAGAGCCAGCCTGATCCAGAAGTCCAAGTTGGCCGAGCAGGCTGAACGCTATGAGGACATGGCAGCCTTCATGAA
GAGCGCCGTGGAAAAGGGTGAGGAGCTAACCTGCGAAGAGCGCAACCTGCTCTCAGTGGCCTACAAGAATGTGGTGGGTG
GCCAGCGGGCCGCGTGGAGAGTCCTGACCAGTATCGAGCAGAAGGGCAACGAGGAGGGCTCAGAAGAGAAGGGCCCTGAG
GTGCGAGAGTACCGGGAGAAGGTGGAGACAGAGCTCCGGGGCGTATGCAACACGGTGTTGGGCTTGCTGGCCAGCCATCT
CATCAAGGAGGCCGGTGACGCCGAAAGTCGGGTCTTCTACCTGAAAATGAAGGGCGACTACTACCGGTACCTGGCTGAGG
TGGCCACCGGTGATGACAAGAAGCGCATCATTGACTCAGCCCGCTCAGCCTACCAGGATGCCATGGACATCAGCAAGAAG
GAGATGCCGCCCACCAACCCCATCCGCTTGGGCCTGGCCCTGAACTTTTCCGTCTTCCACTATGAGATCGCCAACAGCCC
CGAGGCGGCCATCTCGCTGGCCAAGACCACCTTCGACGAAGCCATGGCTGACCTGCACACCCTCAGCGAGGACTCCTACA
AAGACAGCACCCTCATCATGCAGCTGCTGCGGGACAACCTGACGCTGTGGACGGCCGACAACGCCGGGGAAGAGGGGTGC
GAGGCTCCCGAGGAGCCCCAGAGCTGA

>ENSOANT00000009701.1|m.30315 ENSOANT00000009701.1|g.30315  ORF ENSOANT00000009701.1|g.30315 ENSOANT00000009701.1|m.30315 type:5prime_partial len:256 (+) ENSOANT00000009701.1:1-768(+) [Ornithorhynchus_anatinus]
TGCCCGGGAGCCGCCGCAGCCATGGAGCGAGCCAGCCTGATCCAGAAGGCCAAGCTGGCCGAGCAGGCGGAGCGCTACGA
GGACATGGCGGCCTTCATGAAGGGCGCGGTGGAGCGCGGCGAGGAGCTGAGCTGCGAGGAGCGGAACCTGCTGTCGGTGG
CCTACAAGAACGTGGTGGGCGGCCAGCGGGCCGCCTGGAGGGTCCTCAGCAGCATCGAGCACAAGGGCCCCGAGGAGGGC
GGCGAGGAGCGGGGCCCCGAGGTGCGCGACTACCGGGAGAAGGTGGAGGGCGAGCTGCGGGCCGTGTGCGGCGCCGTCCT
CGCCCTGCTCGACTCGCACCTCATCAAGCAGGCGGGCGACGCCGAGAGCCGCGTCTTCTACCTGAAGATGAAGGGCGACT
ACTACCGCTACCTGGCCGAGGTGGCCACGGGCGACGACAAGAAGCGGACCATCGACTCGGCCCGCGGCGCCTACCAGGAG
GCCATGGACATCGGCAAGAACGAGATGCCCCCCACCAACCCCATCCGCCTGGGCCTGGCCCTCAACTTCTCCGTCTTCCA
CTACGAGATCGCCAACAGCCCCGAGGAGGCCATCTCGCTGGCCAAGACCACCTTCGACGAGGCCATGGCCGACCTGCACA
CGCTCAACGAGGACTCCTATAAGGACAGCACGCTCATCATGCAGCTGCTCCGCGACAACCTCACCCTCTGGACGGCCGAC
GGCGCCGGGGAGGAAGGCGGGGAGGCCCCCAAGGACCTCCAGAGTTGA

>ENSOCUT00000006404.1|m.44021 ENSOCUT00000006404.1|g.44021  ORF ENSOCUT00000006404.1|g.44021 ENSOCUT00000006404.1|m.44021 type:complete len:249 (+) ENSOCUT00000006404.1:1-747(+) [Oryctolagus_cuniculus]
ATGGAGAGAGCCAGTCTGATCCAGAAGGCCAAGCTGGCCGAGCAGGCTGAGCGCTACGAGGACATGGCGGCCTTCATGAA
GGGCGCGGTGGAGAAGGGCGAGGAGCTCTCCTGTGAAGAGCGAAACCTGCTCTCGGTGGCCTACAAGAACGTGGTGGGCG
GCCAGAGGGCGGCCTGGAGGGTCCTGTCCAGCATCGAGCAGAAGAGCACGGAGGAGGGCTCGGAGGAGAAGGGCCCGGAG
GTGCGCGAGTACCGGGAGAGGGTGGAGAAGGAGCTCCGCGGCGTGTGCGACGCCGTGCTGGGGCTGCTGGACTCCCACCT
CATCAAGGAGGCAGGCGAGGCCGAGAGCCGCGTCTTCTACCTCAAGATGAAGGGCGACTACTACCGCTACCTGGCCGAGG
TGGCCACCGGCGACGACAAGAAGCGCATCATCGACTCGGCCCGCTCCGCCTACCAGGAGGCCATGGACATCAGCAAGAAG
GAGATGCCGCCCACCAACCCCATCCGCCTGGGCCTGGCCCTAAACTTTTCTGTCTTCCACTACGAGATCGCCAACAGCCC
CGAGGAGGCCATCACGCTGGCCAAGACCACTTTCGACGAGGCCATGGCCGACCTGCACACCCTCAGCGAGGACTCCTACA
AGGACAGCACCCTCATCATGCAGCTGCTGCGAGACAACCTGACGCTCTGGACAGCCGACAACGCCGGCGAAGAGGGCGGG
GAGGCTCCCGAGGAGCCGCAGAGCTGA

>ENSPPYT00000001998.1|m.41223 ENSPPYT00000001998.1|g.41223  ORF ENSPPYT00000001998.1|g.41223 ENSPPYT00000001998.1|m.41223 type:complete len:249 (+) ENSPPYT00000001998.1:1-747(+) [Pongo_abelii]
ATGGAGAGAGCCAGTCTGATCCAGAAGGCCAAGCTGGCAGAGCAGGCCGAACGCTATGAGGACATGGCAGCCTTCATGAA
GGGCGCCGTGGAGAAGGGCGAGGAGCTCTCCTGCGAAGAGCGAAACCTGCTCTCAGTAGCCTATAAGAACGTGGTGGGCG
GCCAGAGGGCTGCCTGGAGGGTCCTGTCCAGTATTGAACAGAAAAGCAACGAGGAAGGCTCGGAGGAGAAGGGCCCCGAG
GTGCGTGACTACCGGGAGAAGGTGGAGACTGAGCTCCAGGGCGTGTGCGACACCGTGCTGGGCCTGCTGGACAGCCACCT
CATCAAGGAGGCTGGGGACGCCGAGAGCCGGGTCTTCTACCTGAAGATGAAGGGTGACTACTACCGCTACCTGGCCGAGG
TGGCCACCGGTGACGACAAGAAGCGCATCATTGACTCAGCCCGGTCAGCCTACCAGGAGGCCATGGACATCAGCAAGAAG
GAGATGCCGCCCACCAACCCCATCCGCCTGGGCCTGGCCCTGAACTTTTCCGTCTTCCACTACGAGATCGCCAACAGCCC
CGAGGAGGCCATCTCTCTGGCCAAGACCACTTTCGACGAGGCCATGGCTGATCTGCACACCCTCAGCGAGGACTCCTACA
AAGACAGCACCCTCATCATGCAGCTGCTGAGAGACAACCTGACACTGTGGACGGCCGACAACGCCGGGGAAGAGGGGGGC
GAGGCTCCCCAGGAGCCCCAGAGCTGA

>ENSSART00000013469.1|m.31053 ENSSART00000013469.1|g.31053  ORF ENSSART00000013469.1|g.31053 ENSSART00000013469.1|m.31053 type:complete len:250 (+) ENSSART00000013469.1:1-750(+) [Sorex_araneus]
ATGGAGAGAGCCAGTCTGATCCAGAAGGCCAAGCTGGCAGAGCAGGCCGAGCGCTATGAGGACATGGCAGCCTTCATGAA
GAGCGCCGTGGAGAAGGGCGAGGAGCTCTCCTGTGAGGAGCGGAACCTGCTCTCCGTGGCCTACAAAAACATGGTGGGTG
GCCAGCGGGCAGCCTGGAGGGTCCTGTCCAGCATCGAGCAGAAAAGCCATGAAGAGGGCTCGGAAGAGAAAGGCCCTGAG
GTGCAAGAGTACCGGGAGAAGGTGGAAACGGAGCTGCGGGGCGTGTGTGACACCGTGCTGGGCCTGCTGGACAGCCACCT
CATCAAGGAGGCCGGGGATGCCGAAAGCCGGGTCTTCTACCTGAAGATGAAGGGCGACTACTACCGCTACCTGGCCGAGG
TGGCCACCGGGGATGACAAGAAGCGCATCATTGACTCAGCCCGCTCTGCCTACCAGGAGGCCATGGACATCAGCAAGAAG
GAGATGCCGCCCACCAACCCCATCCGCCTGGGCCTGGCCCTGAACTTTTCCGTCTTCCACTATGAGATCGCCAACAGCCC
CGAGGAGGCCATCTCACTGGCCAAGACCACCTTCGACGAGGCCATGGCTGACCTGCACACCCTCAGCGAGGACTCCTACA
AGGACAGCACCCTCATCATGCAGCTGCTGCGAGACAACCTGACGCTGTGGACGGCCGACAACACTGGGGAAGAGGGGGGT
GAGGTTCCCGAAGAGCAGCCCCAGAGCTGA

>ENSTTRT00000016674.1|m.9775 ENSTTRT00000016674.1|g.9775  ORF ENSTTRT00000016674.1|g.9775 ENSTTRT00000016674.1|m.9775 type:complete len:249 (+) ENSTTRT00000016674.1:1-747(+) [Tursiops_truncatus]
ATGGAGAGAGCCAGCCTCATCCAGAAGTCCAAGTTGGCCGAGCAGGCTGAACGCTATGAGGACATGGCAGCCTTCATGAA
GAGCGCCGTGGAAAAGGGTGAGGAGCTAACCTGCGAAGAGCGCAACCTGCTCTCAGTGGCCTACAAGAATGTGGTGGGTG
GCCAGCGGGCCGCGTGGAGAGTCCTGACCAGTATCGAGCAGAAGGGCAACGAGGAGGGCTCAGAAGAGAAGGGCCCGGAG
GTGCGAGAGTACCGGGAGAAGGTGGAGACAGAGCTCCGGGGCGTATGCAACACGGTGTTGGGCTTGCTGGACAGCCATCT
CATCAAGGAGGCCGGTGACGCCGAAAGTCGGGTCTTCTACCTGAAAATGAAGGGCGACTACTACCGGTACCTGGCTGAGG
TGGCCACCGGTGATGACAAGAAGCGCATCATTGACTCAGCCCGCTCAGCCTACCAGGATGCCATGGACATCAGCAAGAAG
GAGATGCCGCCCACCAACCCCATCCGCTTGGGCCTGGCCCTGAACTTTTCCGTCTTCCACTATGAGATCGCCAACAGCCC
CGAGGCGGCCATCTCGCTGGCCAAGACCACCTTCGACGAAGCCATGGCTGACCTGCACACCCTCAGCGAGGACTCCTACA
AAGACAGCACCCTCATCATGCAGCTGCTGCGGGACAACCTGACGCTGTGGACGGCCGACAACGCCGGGGAAGAGGGGTGC
GAGGCTCCCGAGGAGCCCCAGAGCTGA

>SFN|ENSG00000175793 [cellage_279]
ATGGAGAGAGCCAGTCTGATCCAGAAGGCCAAGCTGGCAGAGCAGGCCGAACGCTATGAGGACATGGCAGCCTTCATGAA
AGGCGCCGTGGAGAAGGGCGAGGAGCTCTCCTGCGAAGAGCGAAACCTGCTCTCAGTAGCCTATAAGAACGTGGTGGGCG
GCCAGAGGGCTGCCTGGAGGGTGCTGTCCAGTATTGAGCAGAAAAGCAACGAGGAGGGCTCGGAGGAGAAGGGGCCCGAG
GTGCGTGAGTACCGGGAGAAGGTGGAGACTGAGCTCCAGGGCGTGTGCGACACCGTGCTGGGCCTGCTGGACAGCCACCT
CATCAAGGAGGCCGGGGACGCCGAGAGCCGGGTCTTCTACCTGAAGATGAAGGGTGACTACTACCGCTACCTGGCCGAGG
TGGCCACCGGTGACGACAAGAAGCGCATCATTGACTCAGCCCGGTCAGCCTACCAGGAGGCCATGGACATCAGCAAGAAG
GAGATGCCGCCCACCAACCCCATCCGCCTGGGCCTGGCCCTGAACTTTTCCGTCTTCCACTACGAGATCGCCAACAGCCC
CGAGGAGGCCATCTCTCTGGCCAAGACCACTTTCGACGAGGCCATGGCTGATCTGCACACCCTCAGCGAGGACTCCTACA
AAGACAGCACCCTCATCATGCAGCTGCTGCGAGACAACCTGACACTGTGGACGGCCGACAACGCCGGGGAAGAGGGGGGC
GAGGCTCCCCAGGAGCCCCAGAGCTGA
