# Supplementary material for: A multidimensional systems biology analysis of cellular senescence in aging and disease
Source: Genome Biol. 2020 Apr 7;21:91. doi: 10.1186/s13059-020-01990-9 (PMC7333371; doi:10.1186/s13059-020-01990-9)
Supplement: Supplementary file 3 — 271 CellAge orthogroups. Directory containing FASTA files of CellAge orthogroups. [file 13059_2020_1990_MOESM3_ESM.zip › SI Cellage_Orthologous-Groups/ENSG00000105810.fa]

>lcl|AC_000161.1_cds_NP_001179230.1_7080|m.7683 lcl|AC_000161.1_cds_NP_001179230.1_7080|g.7683  ORF lcl|AC_000161.1_cds_NP_001179230.1_7080|g.7683 lcl|AC_000161.1_cds_NP_001179230.1_7080|m.7683 type:complete len:327 (+) lcl|AC_000161.1_cds_NP_001179230.1_7080:1-981(+) [Bos_taurus]
ATGGAGAAGGACGGCCTGAGCCGTGCCGACCAGCAGTATGAGTGCGTGGCGGAGATCGGGGAGGGCGCCTACGGGAAGGT
GTTCAAGGCCCGGGACCTGAAGAACGGAGGCCGTTTCGTGGCGCTGAAGCGCGTGCGAGTGCAGACTGGCGAGGAGGGCA
TGCCGCTCTCCACCATCCGCGAGGTGGCGGTGCTGAGGCACCTGGAGACCTTCGAGCACCCCAACGTGGTCAGGTTGTTT
GACGTGTGTACAGTGTCACGAACAGACAGAGAAACCAAACTAACGTTAGTGTTTGAACACGTTGATCAAGACTTGACCAC
TTATTTGGATAAAGTGCCAGAACCTGGAGTGCCCACTGAAACCATAAAGGATATGATGTTTCAGCTTCTCCGAGGCCTGG
ACTTTCTTCATTCTCACCGAGTGGTGCATCGTGATCTAAAACCACAGAACATTCTGGTGACCAGCAGTGGACAAATAAAG
CTGGCTGACTTCGGCCTTGCTCGCATCTACAGTTTTCAGATGGCTCTTACCTCAGTGGTCGTCACGCTGTGGTACCGAGC
TCCGGAAGTCCTGCTTCAGTCCAGCTACGCCACCCCTGTGGATCTCTGGAGCGTTGGCTGCATCTTTGCAGAGATGTTTC
GTAGAAAGCCGCTTTTTCGTGGAAGTTCAGATGTCGACCAACTAGGAAAAATCTTGGACGTAATTGGACTCCCGGGAGAA
GAGGACTGGCCTAGAGATGTTGCCCTACCCAGGCTGGCTTTTCACTCAAAATCCCCTCAACCAATTGAGAAGTTTGTAAC
AGACATTGATGAACAAGGCAAAGACCTGCTTCTGAAGTGCTTGACATTTAATCCAGCCAAAAGAATATCAGCATACAGTG
CCCTGTCTCACCCATACTTCCACGATCTGGAGAGGCGCAAGGAAAACCTGGATTCCCACCTGCCGCCCAGCCAGAACAGC
TCGGAAATGAATACCGCTTAA

>ENSCJAT00000085674.1|m.47092 ENSCJAT00000085674.1|g.47092  ORF ENSCJAT00000085674.1|g.47092 ENSCJAT00000085674.1|m.47092 type:complete len:327 (+) ENSCJAT00000085674.1:1-981(+) [Callithrix_jacchus]
ATGGAGAAGGACGGCCTGAGCCGCGCGGACCAGCAGTACGAATGCGTAGCGGAGATCGGGGAGGGCGCCTATGGGAAGGT
GTTCAAGGCCCGAGACTTGAAGAACGGAGGCCGTTTCGTGGCGTTGAAGCGCGTGCGGGTGCAGACCGGCGAGGAGGGCA
TGCCGCTCTCCACCATCCGCGAGGTGGCGGTGCTGAGGCACCTGGAGACCTTCGAACACCCCAACGTGGTCAGGTTGTTT
GATGTGTGCACAGTGTCACGAACTGACAGAGAAACCAAACTAACTTTAGTGTTTGAACATGTCGATCAAGACTTGACCAC
TTACTTGGATAAAGTTCCAGAGCCTGGAGTGCCCACTGAAACCATAAAGGATATGATGTTTCAGCTTCTCCGAGGTCTGG
ACTTTCTTCATTCACACCGAGTAGTGCATCGCGATCTAAAACCACAAAACATTCTGGTGACCAGCAATGGACAAATAAAA
CTCGCTGACTTCGGCCTTGCCCGCATCTACAGTTTCCAGATGGCTCTAACTTCAGTGGTCGTCACGCTGTGGTACAGAGC
GCCCGAAGTCTTGCTCCAGTCCAGCTACGCCACCCCCGTGGATCTCTGGAGTGTTGGCTGCATATTTGCAGAAATGTTTC
GTAGAAAGCCTCTTTTTCGTGGAAGTTCAGATGTCGATCAACTAGGAAAAATCTTGGACGTAATTGGACTCCCAGGAGAA
GAAGACTGGCCTAGAGATGTTGCCCTTCCCAGGCAGGCTTTTCATGCAAAATCTGCCCAACCAATTGAGAAGTTTGTGAC
AGATATTGACGAACTAGGCAAAGACCTACTTCTGAAGTGTTTGACATTTAACCCAGCCAAAAGAATATCTGCCTACAGCG
CCCTGTCTCACCCATACTTCCAGGACCTGGAGAGGGGCAGAGAAAACCTGGATTCCCACCTGCCTCCCAGCCAGAACACC
TCCGAGATGAATACAGCCTGA

>ENSCAFT00000003170.3|m.5255 ENSCAFT00000003170.3|g.5255  ORF ENSCAFT00000003170.3|g.5255 ENSCAFT00000003170.3|m.5255 type:complete len:327 (+) ENSCAFT00000003170.3:1-981(+) [Canis_familiaris]
ATGGAGAAGGACGGCCTGAGCCGCGCGGACCAGCAGTACGAGTGCGTGGCGGAGATCGGGGAGGGTGCCTACGGGAAGGT
GTTCAAGGCCCGGGACCTGAAGAACGGAGGCCGTTTCGTGGCGCTGAAGCGCGTGCGGGTGCAGACGGGCGAAGAGGGCA
TGCCGCTCTCCACCATCCCCGCGAGTGGCGTGCTGAGGCACCTGGAGACCTTCGAGCACCCCAGCGTGGTCAGATTGTTT
GATGTATGCACAGTGTCACGAACAGACAGAGAAACGAAACTAACATTAGTGTTTGAACATGTTGATCAAGACTTGACCAC
TTATTTGGATAAAGTCCCAGAGCCGGGAGTGCCCACTGAAACCATAAAGGATATGATGTTTCAGCTTCTCCGAGGCCTGG
ACTTTCTTCATTCTCACCGAGTAGTGCATCGCGATTTAAAACCACAGAACATTTTAGTGACCAGCAGTGGACAAATAAAA
CTGGCTGACTTCGGCCTTGCCCGCATCTACAGTTTTCAGATGGCTCTTACTTCAGTGGTCGTCACACTGTGGTACAGAGC
TCCAGAAGTCCTGCTTCAGTCCAGCTATGCCACCCCCGTGGACCTCTGGAGTGTTGGCTGCATATTTGCAGAAATGTTTC
GTAGAAAGCCTCTTTTTCGTGGAAGTTCAGATGTCGATCAACTTGGAAAAATCTTGGACGTAATTGGACTCCCAGGAGAA
GAGGACTGGCCTAGAGATGTCGCCCTACCCAGGCAGGCTTTCCACTCAAAATCTCCTCAACCGATTGAGAAGTTTGTGAC
AGACATTGATGAACAAGGCAAAGACCTCCTTCTGAAGTGCTTAACATTTAATCCAGCCAAAAGAATATCTGCCTACAGTG
CCCTGTCTCACCCATACTTCCATGACCTGGAGAGGTGCAAGGAAAACTTGGATTCCCATCTGCCGCCCAGCCAGAACAGC
TCAGAGATGAACACAGCCTGA

>ENSCCAT00000047613.1|m.41841 ENSCCAT00000047613.1|g.41841  ORF ENSCCAT00000047613.1|g.41841 ENSCCAT00000047613.1|m.41841 type:complete len:327 (+) ENSCCAT00000047613.1:1-981(+) [Cebus_capuchinus]
ATGGAGAAGGACGGCCTGAGCCGCGCGGACCAGCAGTACGAATGCGTGGCAGAGATCGGGGAGGGCGCCTATGGGAAGGT
GTTCAAGGCCCGAGACTTGAAGAACGGAGGCCGTTTCGTGGCATTGAAGCGCGTGCGGGTGCAGACCGGCGAGGAGGGCA
TGCCGCTCTCCACCATCCGCGAGGTGGCGGTGCTGAGGCACCTGGAGACCTTCGAGCACCCCAACGTGGTCAGGTTGTTT
GATGTGTGCACAGTGTCACGAACTGACAGAGAAACCAAACTAACTTTAGTGTTTGAACATGTTGATCAAGACTTGACCAC
TTACTTGGATAAAGTTCCAGAGCCTGGAGTGCCCACTGAAACCATAAAGGATATGATGTTTCAGCTTCTCCGAGGTCTGG
ACTTTCTTCATTCACACCGAGTAGTGCATCGCGATCTAAAACCACAAAACATTCTGGTGACCAGCAACGGACAAATAAAA
CTCGCTGACTTTGGCCTTGCCCGCATCTACAGTTTCCAGATGGCTCTAACTTCAGTGGTCGTCACGCTGTGGTACAGAGC
GCCCGAAGTCTTGCTCCAGTCCAGCTACGCCACCCCCGTGGATCTCTGGAGTGTTGGCTGCATATTTGCAGAAATGTTTC
GTAGAAAGCCTCTTTTTCGTGGAAGTTCAGATGTCGATCAACTAGGAAAAATCTTGGACGTAATTGGACTCCCAGGAGAA
GAAGACTGGCCTAGAGATGTTGCCCTTCCCAGGCAGGCTTTTCATGCAAAATCTGCCCAACCAATTGAGAAGTTTGTGAC
AGATATCGATGAACTAGGCAAAGACCTACTTCTGAAGTGTTTGACATTTAACCCAGCCAAAAGAATATCTGCCTACAGCG
CCCTGTCTCACCCATACTTCCAGGACCTGGAGAGGTGCAGAGAAAACCTGGATTCCCACCTGCCTCCCAGCCAGAACACC
TCGGAGATGAATACAGCCTGA

>ENSCHOT00000002942.1|m.6284 ENSCHOT00000002942.1|g.6284  ORF ENSCHOT00000002942.1|g.6284 ENSCHOT00000002942.1|m.6284 type:5prime_partial len:241 (+) ENSCHOT00000002942.1:1-723(+) [Choloepus_hoffmanni]
TTGTTTGATGTATGCACAGTGTCACGAACAGACAGAGAAACCAAACTAACGTTAGTGTTGAXCAATTACTTGGATAAGGT
TACAGAGCACGGAGTGCCCAAAACCATAAAGGATATGATGTTTCAGCTTCTCCGAGGTCTGGACTTTCTTCACTCTCACC
GAGTAGTGCATCGTGACCTAAAACCACAGAACATTCTGGTGACCAGCAGTGGACAAATAAAATTGGCTGACTTTGGTCTT
GCCCGAATCTACAGTTTTCAGATGGCTCTTACGTCAGTGGTTGTCACGCTGTGGTACAGAGCTCCAGAAGTCCTGCTTCA
GTCCAGCTACGCCACCCCCGTGGACCTCTGGAGCGTTGGCTGCATATTTGCAGAAATGTTTCGTAGAAAGCCTCTTTTTC
GTGGAAGTTCTGATGTGGATCAACTAGGAAAAATCTTGGACGTAATTGGACTCCCAGGAGAAGAGGACTGGCCTAGAGAT
GTTGCCCTTCCCAGGCAGGCTTTTCATTCAAAATCACCCCAACCGATTGAGAAATTTGTAACAGATATTGATGAATTAGG
CAAAGACCTGCTTCTGAAGTGCCTGACATTCAATCCAGCCAAAAGAATATCTGCCTACAGCGCTCTGTCTCACCCATACT
TCCATGACCTGGAGAGGTGCAAGGAGAACCTGGATTCCCATCTGCCTCCCAGCCAGAACACCTCGGAGCTGAACACAGCC
TGA

>ENSDNOT00000050890.1|m.1397 ENSDNOT00000050890.1|g.1397  ORF ENSDNOT00000050890.1|g.1397 ENSDNOT00000050890.1|m.1397 type:3prime_partial len:313 (+) ENSDNOT00000050890.1:1-936(+) [Dasypus_novemcinctus]
ATGGAGAAGGACGGCCTGAGCCGCGCCGACCAGCAGTATGAGTGCGTGGCGGAGATCGGGGAAGGCGCCTATGGGAAGGT
GTTCAAGGCCCGGGACCTGAAGAACGGGGGCCGTTTCGTGGCGCTGAAGCGCGTGCGGGTGCAGACTGGCGAAGAGGGCA
TGCCACTCTCCACCATCCGCGAGGTGGCGGTGCTGAGGCATCTGGAGACCTTCGAACACCCCAACGTGGTCAGGTTGTTT
GATGTGTGCACAGTGTCACGAACAGACAGAGAAACCAAACTCACATTAGTGTTTGAACATGTTGATCAAGACTTGACCAC
TTATTTGGATAAGGTTCCAGAGCCTGGAGTGCCCACTGAGACCATAAAGGATATGATGTTTCAACTTCTCCGAGGTCTGG
ACTTCCTTCATTCTCACCGAGTAGTGCATCGCGACCTAAAACCACAGAACATTCTGGTGACCAGCAGTGGACAAATAAAA
CTGGCTGACTTTGGCCTTGCCCGAATCTACAGCTTTCAGATGGCTCTTACCTCAGTGGTCGTCACGCTGTGGTACAGAGC
TCCAGAAGTCCTGCTTCAGTCCAGCTATGCCACCCCCGTGGACCTCTGGAGTGTTGGCTGCATATTTGCAGAAATGTTTC
GTAGAAAGCCACTTTTTCGTGGAAGTTCGGATGTTGATCAACTAGGAAAAATCTTGGATGTGATTGGACTTCCAGGAGAA
GAAGACTGGCCTAGAGATGTTGCCCTTCCCAGGCAGGCTTTTCATTCAAAATCACCCCAACCAATTGAGAAGTTTGTGAC
AGACATTGATGAACTAGGCAAAGACCTACTTCTGGTAAGTGCATGCCATGTAGGGTGGTCAGCACTGATGAGAGACCTGC
CACAGGCAGCACGTGTCAGGACCACACAGGGCTGGGAGGAAACAGTCTCTCCCCAG

>lcl|NW_004558713.1_cds_XP_004702715.1_6970|m.14280 lcl|NW_004558713.1_cds_XP_004702715.1_6970|g.14280  ORF lcl|NW_004558713.1_cds_XP_004702715.1_6970|g.14280 lcl|NW_004558713.1_cds_XP_004702715.1_6970|m.14280 type:complete len:327 (+) lcl|NW_004558713.1_cds_XP_004702715.1_6970:1-981(+) [Echinops_telfairi]
ATGGAGAAGGACAGCCTGTGCCGCGTGGACCAGCAGTACGAGTGCGTGGCGGAAATCGGGGAGGGCGCCTATGGGAAGGT
GTTCAAGGCCCGGGACCTGAAGAACGGAGGCCGTTTCGTGGCCCTGAAGCGCGTGCGGGTGCAGACCAGTGAGGAGGGCA
TGCCGCTCTCCACTATCCGCGAGGTGGCGGTGCTGAGGCACCTGGAGACCTTCGAGCACCCCAACGTGGTCAGGTTGTTT
GATGTGTGCACAGTGTCACGAACGGACAGAGAAACTAAACTAACATTAGTTTTTGAACATGTTGACCAAGACTTGACCAC
TTACTTGGACAAGGTTCCGGAGCCTGGCGTGCCCACTGAAACCATAAAGGATATGATGTTTCAGCTTCTCCAAGGTCTGG
ACTTCCTTCATTCTCACCGAGTAGTGCATCGTGATCTAAAACCCCAGAACATTCTGGTGACCAGCAGTGGACAAATAAAA
CTGGCCGACTTTGGCCTGGCCAGAATCTACAGTTTTCAGATGGCGCTTACCTCAGTGGTTGTCACGCTGTGGTACAGAGC
TCCGGAAGTCTTGCTTCAGTCCAGCTACGCCACCCCCGTGGATCTCTGGAGCGTTGGCTGCATATTTGCAGAAATGTTTC
GTAGAAAGCCTCTTTTTCGTGGAAGTTCGGATGTTGATCAACTAGGAAAAATCCTGGACATAATTGGACTCCCAGGAGAA
GAAGACTGGCCTAGAGATGTTGCACTTCCCAGGCATGCTTTCCACTCAAAACCTCCTCAACCAATTGAAAAGTTTGTAAC
CGATATCGATGAGCAAGGCAAAGACCTGCTTCTGAAATGCTTGACCTTTAATCCAGACAAAAGAATATCTGCCTACAGTG
CCCTGTCTCACCCATACTTCCGAGACCTGGAGAGATGCAAGGAGAACCTGGATTCCCACCGGCCGCCTGACCAGAACACC
TCAGAGCTGAACTCAGCCTGA

>ENSECAT00000017328.1|m.25182 ENSECAT00000017328.1|g.25182  ORF ENSECAT00000017328.1|g.25182 ENSECAT00000017328.1|m.25182 type:complete len:327 (+) ENSECAT00000017328.1:1-981(+) [Equus_caballus]
ATGGAGAAGGACGGCCTGAGCCGCGCCGACCAGCAGTACGAGTGCGTGGCGGAGATCGGGGAGGGCGCCTATGGGAAGGT
GTTCAAGGCCCGGGATCTGAAGAACGGAGGCCGTTTCGTGGCACTGAAGCGCGTGCGGGTGCAGACGGGCGAGGAGGGCA
TGCCGCTTTCCACCATCCGCGAGGTGGCGGTGCTGAGGCACCTGGAGACCTTCGAGCACCCCAACGTGGTCAGGTTGTTT
GATGTGTGCACAGTGTCACGAACAGACAGAGAAACCAAACTAACATTAGTGTTTGAACATGTTGATCAAGACTTGACCAC
TTATTTGGATAAAGTTCCAGAGCCTGGAGTGCCCACTGAAACCATAAAGGATATGATGTTTCAGCTTCTCCGAGGTCTGG
ACTTTCTTCATTCTCACCGAGTAGTGCATCGTGATCTAAAACCACAGAACATCCTGGTGACCAGCAGTGGACAAATAAAA
CTGGCTGACTTCGGCCTTGCCCGCATCTATAGTTTTCAGATGGCTCTTACCTCAGTGGTCGTCACGCTGTGGTACAGAGC
TCCAGAAGTCTTGCTTCAGTCCAGCTACGCCACCCCTGTGGATCTCTGGAGTGTTGGCTGCATATTTGCAGAAATGTTTC
GTAGAAAGCCTCTTTTTCGTGGAAGTTCAGATGTCGATCAACTAGGAAAAATCTTGGACGTAATTGGACTCCCAGGAGAA
GAAGACTGGCCTAGAGATGTTGCCCTTCCCCGGCAGGCGTTTCACTCAAAATCTCCTCAACCGATTGAGAAGTTTGTAAC
AGATATTGATGAACAAGGCAAAGACCTACTTCTGAAGTGCTTGACATTTAATCCAGCCAAAAGAATATCTGCCTACAGTG
CCCTGTCTCACCCATACTTCCACGACCTGGAGAGGTGCAAGGAGAACCTGGATTCCCATCTGCCGCCCAGCCAGAACAGC
TCGGAGATGAATACAGCCTGA

>ENSHGLT00000019586.1|m.34054 ENSHGLT00000019586.1|g.34054  ORF ENSHGLT00000019586.1|g.34054 ENSHGLT00000019586.1|m.34054 type:complete len:327 (+) ENSHGLT00000019586.1:1-981(+) [Heterocephalus_glaber]
ATGGAGAAGGACGGCCTGAGCCGCGCCGACCAGCAGTACGAGTGCGTGGCGGAGATCGGGGAGGGCGCCTATGGGAAGGT
GTTCAAGGCCCGCGACCTGAAAAACGGAGGCCGGTTTGTGGCACTGAAGCGCGTGCGGGTGCAGACCGGCGAGGAGGGCA
TGCCGCTCTCCACTATCCGCGAGGTGGCGGTGCTGAGGCACCTGGAGACCTTCGAGCACCCCAACGTGGTCAGGTTGTTT
GATGTGTGCACAGTGTCACGGACAGACAGGGAAACCAAACTAACACTAGTATTTGAACATGTTGATCAAGACCTGACCAC
TTACTTGGACAAAGTTCCCGAGCCTGGAGTGCCTACTGAAACCATAAAGGATATGATGTTTCAGCTTCTTCGAGGTCTGG
ACTTCCTTCATTCTCACCGAGTGGTGCATCGTGATCTAAAACCACAGAATATTCTGGTGACCAGCAGTGGACAAATAAAG
CTTGCTGACTTTGGCCTTGCCCGCATCTATAGTTTTCAGATGGCTCTTACTTCAGTGGTTGTCACATTGTGGTACCGTGC
TCCTGAAGTCTTGCTCCAGTCCAGCTACGCCACCCCCGTGGATCTCTGGAGTGTTGGCTGCATATTTGCAGAAATGTTTC
GTAGAAAGCCTCTTTTTCGTGGAAGTTCAGATGTGGATCAACTAGGAAAAATCTTGGATGTAATTGGACTCCCAGGAGAA
GAGGACTGGCCTAGAGATGTGGCCCTTCCCAGGCAGGCTTTTCATTCCAAACCTGCCCAACCCATTGAGAAGTTTGTAAC
AGATATTGACGAGCTAGGCAAAGACCTACTTCTGAAGTGCTTGACATTTAATCCAGCCAAGAGAATATCTGCCTACAGTG
CCCTGTCTCACCCATACTTCCAAGACCTGGAGAGGTGCAAGGAGAACCTGGATTCCCACCTGCCATCCAGCCAGAATGCC
TCAGAGCTGAACACAGCCTGA

>ENST00000265734.8|m.66263 ENST00000265734.8|g.66263  ORF ENST00000265734.8|g.66263 ENST00000265734.8|m.66263 type:complete len:327 (+) ENST00000265734.8:1-981(+) [Homo_sapiens]
ATGGAGAAGGACGGCCTGTGCCGCGCTGACCAGCAGTACGAATGCGTGGCGGAGATCGGGGAGGGCGCCTATGGGAAGGT
GTTCAAGGCCCGCGACTTGAAGAACGGAGGCCGTTTCGTGGCGTTGAAGCGCGTGCGGGTGCAGACCGGCGAGGAGGGCA
TGCCGCTCTCCACCATCCGCGAGGTGGCGGTGCTGAGGCACCTGGAGACCTTCGAGCACCCCAACGTGGTCAGGTTGTTT
GATGTGTGCACAGTGTCACGAACAGACAGAGAAACCAAACTAACTTTAGTGTTTGAACATGTCGATCAAGACTTGACCAC
TTACTTGGATAAAGTTCCAGAGCCTGGAGTGCCCACTGAAACCATAAAGGATATGATGTTTCAGCTTCTCCGAGGTCTGG
ACTTTCTTCATTCACACCGAGTAGTGCATCGCGATCTAAAACCACAGAACATTCTGGTGACCAGCAGCGGACAAATAAAA
CTCGCTGACTTCGGCCTTGCCCGCATCTATAGTTTCCAGATGGCTCTAACCTCAGTGGTCGTCACGCTGTGGTACAGAGC
ACCCGAAGTCTTGCTCCAGTCCAGCTACGCCACCCCCGTGGATCTCTGGAGTGTTGGCTGCATATTTGCAGAAATGTTTC
GTAGAAAGCCTCTTTTTCGTGGAAGTTCAGATGTTGATCAACTAGGAAAAATCTTGGACGTGATTGGACTCCCAGGAGAA
GAAGACTGGCCTAGAGATGTTGCCCTTCCCAGGCAGGCTTTTCATTCAAAATCTGCCCAACCAATTGAGAAGTTTGTAAC
AGATATCGATGAACTAGGCAAAGACCTACTTCTGAAGTGTTTGACATTTAACCCAGCCAAAAGAATATCTGCCTACAGTG
CCCTGTCTCACCCATACTTCCAGGACCTGGAAAGGTGCAAAGAAAACCTGGATTCCCACCTGCCGCCCAGCCAGAACACC
TCGGAGCTGAATACAGCCTGA

>ENSLAFT00000018528.2|m.17542 ENSLAFT00000018528.2|g.17542  ORF ENSLAFT00000018528.2|g.17542 ENSLAFT00000018528.2|m.17542 type:3prime_partial len:327 (+) ENSLAFT00000018528.2:1-978(+) [Loxodonta_africana]
ATGGAGAAGGACGGCCTGAGTCGCGCGGACCAGCAATACGAGTGCGTGGCGGAGATCGGGGAGGGCGCCTATGGGAAGGT
GTTCAAGGCCCGGGACTTGAAGAACGGAGGCCGTTTCGTGGCGCTGAAGCGTGTGCGGGTGCAGACTGGCGAAGAGGGCA
TGCCGCTCTCCACCATCCGCGAGGTGGCGGTGCTGAGGCACCTGGAGACCTTCGAGCACCCCAACGTGGTCAGGTTGTTT
GATGTATGCACAGTATCACGAACAGACAGAGAAACGAAACTAACATTAGTGTTTGAACATGTTGATCAAGACTTGACCAC
TTACTTGGATAAGGTTCCGGAGCCTGGAGTGCCCACTGAAACCATTAAGGATATGATGCTTCAGCTTCTCCGAGGTCTGG
ACTTTCTTCATTCTCACCGAGTAGTGCATCGCGATCTAAAACCACAGAACATTCTGGTGACCAGCAGTGGACAAATAAAA
CTGGCTGACTTCGGCCTGGCCCGGATCTACAGTTTTCAGATGGCGCTTACGTCAGTGGTCGTCACGCTGTGGTACAGAGC
TCCAGAAGTCTTGCTTCAGTCCAGCTACGCCACCCCTGTGGATCTCTGGAGTGTTGGCTGCATATTTGCAGAAATGTTTC
GTAGAAAGCCTCTTTTTCGTGGAAGTTCAGATGTTGATCAACTAGGAAAAATCCTGGATGTAATTGGACTCCCAGGAGAA
GAGGACTGGCCTAGAGATGTTGCTCTTCCCAGGCAGGCTTTCCATTCAAAATCTCCCCAACCAATTGAGAAGTTTGTAAC
AGATATTGATGAACTAGGCAAAGACCTACTTCTGAAGTGTCTGACATTCAATCCAGCGAAAAGAATATCTGCCTACAGTG
CCCTGTCTCACCCATACTTCCACGACCTGGAGAGGTGCAAGGAGAACCTGGATTCACATCTGCCGCCTGGCCAGAACACC
TCGGAGCTGAACACAGCC

>ENSMMUT00000012156.3|m.18879 ENSMMUT00000012156.3|g.18879  ORF ENSMMUT00000012156.3|g.18879 ENSMMUT00000012156.3|m.18879 type:complete len:327 (+) ENSMMUT00000012156.3:1-981(+) [Macaca_mulatta]
ATGGAGAAGGACGGCCTGTGCCGCGCTGACCAGCAGTACGAATGCGTGGCGGAGATCGGGGAGGGCGCCTATGGGAAGGT
GTTCAAGGCCCGCGACTTGAAGAACGGAGGCCGTTTCGTGGCGTTGAAGCGCGTGCGGGTGCAGACGGGCGAGGAGGGCA
TGCCGCTCTCCACCATCCGCGAGGTGGCGGTGCTGAGGCACCTGGAGACCTTCGAGCACCCCAACGTGGTCAGGTTGTTT
GATGTGTGCACAGTGTCACGAACAGACAGAGAAACCAAACTAACTTTAGTGTTTGAACATGTCGATCAAGACTTGACCAC
TTACTTGGATAAAGTTCCAGAGCCTGGAGTGCCCACTGAAACCATAAAGGATATGATGTTTCAGCTTCTCCGAGGTCTGG
ACTTTCTTCATTCACACCGAGTAGTGCATCGCGATCTAAAACCACAGAACATTCTGGTGACCAGCAGCGGACAAATAAAA
CTCGCTGACTTCGGCCTTGCCCGCATCTATAGTTTCCAGATGGCTCTAACCTCAGTGGTCGTCACGCTGTGGTACAGAGC
TCCCGAAGTCTTGCTGCAGTCCAGCTACGCCACCCCCGTGGATCTATGGAGTGTTGGCTGCATATTTGCAGAAATGTTTC
GTAGAAAGCCTCTTTTTCGTGGAAGTTCAGATGTCGATCAACTAGGAAAAATCTTGGACGTAATTGGACTCCCAGGAGAA
GAAGACTGGCCTAGAGATGTTGCCCTTCCCAGGCAGGCTTTTCATTCAAAATCTGCCCAACCAATTGAGAAGTTTGTAAC
AGATATCGATGAACTAGGCAAAGACCTACTTCTGAAGTGTTTGACATTTAACCCAGCCAAAAGAATATCAGCCTACAGTG
CCCTGTCTCACCCATACTTCCAGGACCTGGAGAGGTGCAAAGAAAACCTGGATTCCCACCTGCCGCCCAGCCAGAACACC
TCGGAGCTGAATACAGCCTGA

>ENSMICT00000004216.2|m.44845 ENSMICT00000004216.2|g.44845  ORF ENSMICT00000004216.2|g.44845 ENSMICT00000004216.2|m.44845 type:complete len:327 (+) ENSMICT00000004216.2:1-981(+) [Microcebus_murinus]
ATGGAGAAGGACGGCCTGAGCCGCGCCGACCAGCAGTACGAGTGCGTGGCGGAGATCGGGGAAGGCGCCTATGGCAAGGT
GTTCAAGGCCCGCGACCTGAAGAACGGAGGCCGTTTCGTGGCTCTGAAGCGCGTGCGGGTGCAGACGGGCGAGGAAGGCA
TGCCGCTCTCCACCATCCGCGAGGTGGCGGTGCTGAGGCACCTGGAGACCTTCGAGCACCCCAACGTGGTCAGGTTGTTT
GATGTGTGCACAGTGTCACGAACAGACCGAGAAACCAAACTAACATTAGTCTTTGAACATGTTGATCAAGACTTGACCAC
TTACTTGGATAAAGTTCCAGAGCCTGGAGTGCCCACTGAAACCATAAAGGATATGATGTTCCAGCTTCTCCGAGGGCTGG
ACTTTCTTCATTCACACCGAGTAGTGCACCGTGATCTAAAACCACAGAACATCCTAGTGACCAGCAGTGGACAAATAAAA
CTGGCTGACTTCGGCCTTGCCCGCATCTACAGTTTTCAGATGGCTCTTACCTCAGTGGTCGTCACACTGTGGTACAGAGC
TCCGGAAGTCTTGCTCCAGTCCAGCTATGCCACCCCCGTGGATCTCTGGAGTGTTGGCTGCATATTTGCAGAAATGTTTC
GTAGAAAGCCTCTTTTTCGTGGAAGTTCAGATGTCGATCAACTAGGAAAAATCTTGGACGTAATTGGACTCCCAGGAGAA
GAGGACTGGCCTAGAGATGTTGCCCTTCCCAGGCAAGCGTTTCATTCAAAGTCTGCCCAACCGATTGAGAAGTTTGTAAC
GGATATTGATGAACTAGGCAAAGACCTACTTCTGAAGTGTTTGACATTTAATCCAGCCAAAAGAATATCCGCCTACAGTG
CCCTGTCTCACCCATACTTCCAGGACCTGGAGAGGTGCAAGGAGAACCTGGATTCCCACCTGCCACCTAGCCAGAACCCC
TCGGAGCTGAACACAGCCTGA

>ENSMODT00000013747.3|m.14480 ENSMODT00000013747.3|g.14480  ORF ENSMODT00000013747.3|g.14480 ENSMODT00000013747.3|m.14480 type:complete len:327 (+) ENSMODT00000013747.3:1-981(+) [Monodelphis_domestica]
ATGGACAAGGACGGCCTTAGCCGGGCTGACCAGCAGTACGAGTGTGTGGCCGAGATCGGCGAGGGTGCCTACGGGAAGGT
GTTCAAGGCCCGGGACCTGAAGAACGGAGGCCGTTTCGTGGCGCTCAAGCGCGTGCGGGTGCAAACCGGGGAGGAGGGCA
TGCCGCTCTCCACCATCCGCGAGGTGGCGGTGTTGAGGCACCTGGAAACCTTCGAGCACCCCAACGTGGTCAGGTTGTTT
GATGTGTGCACAGTCTCACGGACAGACAGAGAAACCAAGCTCACGCTAGTCTTCGAACATGTTGATCAAGACTTGACCAC
CTATTTGGATAAAGTTCCAGACCCAGGAGTACCAACAGAAACAATCAAGGATATGATGTTTCAGCTGCTTCGAGGTCTGG
ATTTTCTTCACTCTCACCGAGTAGTACACCGGGATCTAAAGCCACAGAACATCCTTGTCACCAGCAATGGACAGATTAAA
CTGGCTGATTTTGGCTTAGCACGGATCTACAGTTTTCAAATGGCTCTTACCTCAGTGGTCGTCACTTTGTGGTACAGAGC
ACCCGAAGTCTTGCTTCAGTCCAGTTATGCTACTCCAGTGGACCTATGGAGCGTCGGCTGCATATTTGCAGAAATGTTTC
GTCGAAAGCCTCTTTTTCGTGGAAGTTCCGATGTTGATCAACTAGGAAAAATCTTGGACGTCATTGGACTCCCAGGAGAA
GAAGACTGGCCCAGTGACGTGGCCCTTCCCCGGCAGGCTTTTAATGCAAAATCTCCCCAACCAATCGAAAAGTTTGTGAC
AGACATCGATGAGCTAGGCAAAGACTTACTTATGAAGTGCTTGACATTCAATCCAGCAAAAAGAATCTCGGCTTGCGGTG
CATTGTCTCATCCGTATTTCCATGACCTGGAGAAGCCTCGTGAGAATGTAGACCCCCGGACATCCCCCAGCCAAAGCAGC
AGTGAGGGGAACAGCGCATGA

>ENSMUST00000165117.7|m.43589 ENSMUST00000165117.7|g.43589  ORF ENSMUST00000165117.7|g.43589 ENSMUST00000165117.7|m.43589 type:complete len:327 (+) ENSMUST00000165117.7:1-981(+) [Mus_musculus]
ATGGAGAAGGACAGCCTGAGTCGCGCCGATCAGCAGTATGAGTGCGTGGCGGAGATCGGCGAAGGCGCCTATGGGAAGGT
GTTCAAGGCCCGCGACCTGAAGAACGGCGGCCGCTTCGTGGCTCTGAAGCGCGTGCGAGTGCAGACCAGTGAGGAGGGCA
TGCCGCTCTCCACCATCCGCGAGGTGGCGGTGCTGAGGCACCTGGAGACCTTCGAGCACCCCAACGTGGTCAGGTTGTTT
GATGTGTGCACAGTGTCACGGACGGACAGAGAAACCAAGCTTACACTAGTGTTTGAGCATGTTGATCAAGACTTGACCAC
TTACTTGGATAAAGTTCCAGAGCCCGGCGTACCCACAGAAACCATAAAGGATATGATGTTTCAGCTTCTCCGAGGTCTGG
ACTTTCTTCATTCTCACAGAGTAGTGCATCGTGATCTGAAACCGCAGAACATTCTGGTGACCAGCAGTGGACAGATAAAG
CTGGCTGACTTTGGCCTTGCCCGCATCTATAGTTTTCAGATGGCCCTTACCTCGGTGGTCGTCACGCTGTGGTACCGAGC
CCCAGAAGTCCTGCTCCAGTCCAGCTATGCCACCCCTGTGGACCTCTGGAGTGTCGGTTGCATCTTTGCAGAAATGTTTC
GCAGAAAGCCTCTTTTTCGTGGAAGTTCAGACGTGGATCAACTAGGAAAAATCTTGGACATCATTGGACTCCCAGGAGAG
GAAGACTGGCCTAGGGACGTGGCCCTTCCCCGGCAGGCTTTTCATTCCAAATCTGCTCAACCCATCGAGAAGTTTGTGAC
AGATATTGACGAACTAGGCAAAGACCTACTTCTGAAATGCCTGACGTTTAATCCAGCTAAAAGGATATCCGCCTACGGCG
CCCTGAATCACCCGTACTTCCAAGATCTGGAGAGATACAAGGACAACCTGAACTCTCACCTGCCATCCAACCAGAGCACC
TCGGAGCTGAACACAGCCTGA

>ENSMLUT00000011872.2|m.17369 ENSMLUT00000011872.2|g.17369  ORF ENSMLUT00000011872.2|g.17369 ENSMLUT00000011872.2|m.17369 type:3prime_partial len:327 (+) ENSMLUT00000011872.2:1-978(+) [Myotis_lucifugus]
ATGGAGAAGGACGGGCTGAGCCGCGCGGACCAGCAGTACGAGTGCGTGGCGGAGATCGGGGAGGGCGCCTACGGGAAGGT
GTTCAAGGCCCGGGACCTGAAGAACGGAGGCCGTTTCGTGGCGCTGAAGCGCGTGCGGGTGCAGACGGGCGAAGAGGGCA
TGCCGCTCTCCACCATCCGCGAGGTGGCGGTGCTGAGGCACCTGGAGACCTTCGAGCACCCCAACGTGGTCAGGTTATTC
GATGTGTGCACGGTGTCACGAACAGACAGAGAAACTAAACTAACATTAGTGTTTGAACATGTTGATCAAGACTTGACCAC
TTATTTGAATAAAGTTCCAGAGCCCGGAGTGCCCACTGAAACCATAAAGGATATGATGTTTCAGCTTCTCCGAGGTCTGG
ACTTTCTTCATTCTCACCGAGTAGTGCATCGTGATCTAAAACCACAGAACATTCTGGTGACCAGCAGCGGACAAATAAAA
CTGGCTGACTTCGGCCTTGCCCGCATCTACAGTTTTCAGATGGCTCTGACCTCAGTGGTCGTCACGCTGTGGTACCGGGC
CCCCGAAGTCCTGCTGCAGTCCAGCTACGCCACCCCCGTGGACCTCTGGAGTGTCGGCTGCATATTCGCAGAAATGTTTC
GTAGAAAGCCTCTTTTTCGTGGAAGTTCAGATGTGGATCAACTAGGAAAAATCTTGGACGTAATTGGACTCCCAGGAGAA
GAGGACTGGCCTAGAGATGTGGCCCTTCCCAGGCAGGCTTTTCACTCAAAATCTCCTCAACCTATTGAGAACTTTGTAAG
CGACATTGATGAACAAGGCAAAGACCTCCTTCTGAAGTGCTTGACATTTAATCCAGCCAAAAGAATATCTGCCTACGGTG
CCCTGTCTCACCCATACTTCCACGACCTGGAGAGGCGCAAGGAGAGCCTGGATTCCCACCTGCCGCCCAGCCAGAACAGT
TCGGAGATGAATATAGCC

>lcl|NW_004438428.1_cds_XP_004265649.1_4017|m.6718 lcl|NW_004438428.1_cds_XP_004265649.1_4017|g.6718  ORF lcl|NW_004438428.1_cds_XP_004265649.1_4017|g.6718 lcl|NW_004438428.1_cds_XP_004265649.1_4017|m.6718 type:complete len:327 (+) lcl|NW_004438428.1_cds_XP_004265649.1_4017:1-981(+) [Orcinus_orca]
ATGGAGAAGGACGGCCTGAGCCGTGCCGACCAGCAGTACGAATGCGTGGCGGAGATCGGGGAGGGCGCCTATGGGAAGGT
GTTCAAGGCCCGGGACCTGAAGAACGGAGGCCGTTTCGTGGCGCTGAAGCGCGTGCGAGTGCAGACCGGCGAGGAGGGCA
TGCCGCTCTCTACCATCCGCGAGGTGGCGGTGCTGAGGCACCTGGAGACCTTCGAGCACCCCAACGTGGTCAGGTTGTTT
GATGTGTGCACAGTGTCACGAACAGACAGAGAAACCAAACTAACATTAGTGTTTGAACATGTTGATCAAGACTTGACCAC
TTATTTGGATAAAGTTCCAGAGCCTGGAGTGCCCACTGAAACCATAAAGGATATGATGTTTCAGCTTCTCCGGGGTCTGG
ACTTTCTTCATTCTCACCGAGTGGTACATCGTGATCTAAAACCACAGAACATTCTGGTGACCAGCAGTGGACAAATAAAA
CTGGCTGACTTCGGCCTTGCCCGCATCTACAGTTTTCAGATGGCTCTTACCTCAGTGGTCGTCACGCTGTGGTACAGAGC
TCCAGAAGTCTTGCTTCAGTCCAGCTACGCCACCCCTGTGGACCTCTGGAGTGTTGGTTGCATATTTGCAGAAATGTTTC
GTAGAAAGCCGCTTTTTCGTGGAAGTTCAGATGTCGATCAGCTAGGAAAAATCTTGGATGTAATTGGACTCCCGGGAGAA
GAGGACTGGCCTAGAGATGTTGCCCTCCCCAGGCAGGCTTTTCACTCAAAATCTCCTCAACCAATTGAGAAGTTTGTAAC
AGATATTGATGAACAAGGCAAAGACCTACTTCTGAAGTGCTTGACATTTAATCCAGCCAAAAGAATATCGGCCTACAGTG
CCCTGTCTCACCCATACTTCCAGGACCTGGAGAGGTGCAAGGAAAACCTGGATGCCCACCTGCCGCCCAGCCAGAACAGC
TCAGAAATGAATACAGCCTGA

>ENSOCUT00000011075.3|m.36755 ENSOCUT00000011075.3|g.36755  ORF ENSOCUT00000011075.3|g.36755 ENSOCUT00000011075.3|m.36755 type:complete len:327 (+) ENSOCUT00000011075.3:1-981(+) [Oryctolagus_cuniculus]
ATGGAGAAGGACGGCCTGAGCCGCGCCGACCAGCAGTACGAGTGCGTGGCGGAGATCGGGGAGGGCGCCTACGGGAAGGT
GTTCAAGGCCCGCGACCTCAAGAACGGAGGCCGGTTCGTGGCGCTGAAGCGCGTGCGGGTGCAGACGGGCGAGGAAGGCA
TGCCGCTCTCCACCATCCGCGAGGTGGCGGTGCTGAGGCACCTGGAGACCTTCGAGCACCCCAACGTGGTCAGGCTGTTC
GATGTATGCACAGTGTCCCGGACAGACAGAGAGACAAAGCTAACACTAGTGTTTGAACATGTTGATCAAGACTTGACCAC
TTACCTGGATAAAGTTCCGGAGCCTGGAGTGCCCACTGAAACTATAAAGGATATGATGTTTCAGCTCCTGCGAGGTCTGG
ACTTTCTTCATTCTCACCGAGTAGTGCATCGTGATCTAAAACCACAGAACATTCTGGTGACCAGCAGTGGACAAATAAAA
CTGGCTGACTTCGGCCTTGCGCGCATCTACAGTTTTCAGATGGCTCTTACTTCAGTGGTCGTCACGCTGTGGTACCGAGC
TCCAGAAGTCCTGCTGCAGTCCAGCTACGCCACGCCCGTGGATCTCTGGAGTGTCGGCTGCATATTTGCAGAAATGTTTC
GTAGAAAGCCTCTCTTTCGTGGAAGTTCAGATGTGGATCAGCTAGGAAAAATCTTGGACGTCATTGGACTCCCAGGAGAA
GAGGACTGGCCCAGAGATGTTGCCCTTCCCAGGCAAGCGTTTCATTCCAAATCTGCCCAGCCGATTGAGAAGTTCGTAAC
AGATATCGATGAACTAGGCAAAGACCTGCTTCTGAAGTGCTTGACCTTCAATCCAGCCAAAAGAATATCTGCCTACAGCG
CCCTGGCCCACCCGTACTTCCAAGACCTGGAGAGGGGCAAGGAGAGCTTGGATCCCCACCTACCGCCCAGCCAGAGCGCC
TCAGAGCTGAACACAGCCTGA

>ENSPPYT00000020758.1|m.28460 ENSPPYT00000020758.1|g.28460  ORF ENSPPYT00000020758.1|g.28460 ENSPPYT00000020758.1|m.28460 type:complete len:327 (+) ENSPPYT00000020758.1:1-981(+) [Pongo_abelii]
ATGGAGAAGGACGGCCTGTGCCGCGCTGACCAGCAGTACGAATGCGTGGCGGAGATCGGGGAGGGCGCCTATGGAAAGGT
GTTCAAGGCCCGCGACTTGAAGAACGGAGGCCGTTTCGTGGCGTTGAAGCGTGTGCGGGTGCAGACGGGCGAGGAGGGCA
TGCCGCTCTCCACCATCCGCGAGGTGGCGGTGCTGAGGCACCTGGAGACCTTCGAGCACCCCAACGTGGTCAGGTTGTTT
GATGTGTGCACAGTGTCACGAACAGACAGAGAAACCAAACTAACTTTAGTGTTTGAACATGTCGATCAAGACTTGACCAC
TTACTTGGATAAAGTTCCAGAGCCTGGAGTGCCCACTGAAACCATAAAGGATATGATGTTTCAGCTTCTCCGAGGTCTGG
ACTTTCTTCATTCACACCGAGTAGTGCATCGCGATCTAAAACCACAGAACATTCTGGTGACCAGCAGCGGACAAATAAAA
CTCGCTGACTTCGGCCTTGCCCGCATCTATAGTTTCCAGATGGCTCTAACCTCAGTGGTCGTCACGCTGTGGTACAGAGC
ACCCGAAGTCTTGCTCCAGTCCAGCTACGCCACCCCCGTGGATCTCTGGAGTGTTGGCTGCATATTTGCAGAAATGTTTC
GTAGAAAGCCTCTTTTTCGTGGAAGTTCAGATGTTGATCAACTAGGAAAAATCTTGGACGTAATTGGACTCCCAGGAGAA
GAAGACTGGCCTAGAGATGTTGCCCTTCCCAGGCAGGCTTTTCATTCAAAATCTGCCCAACCAATTGAGAAGTTTGTAAC
AGATATCGATGAACTAGGCAAAGACCTACTTCTGAAGTGTTTGACATTTAACCCAGCCAAAAGAATATCTGCCTACAGTG
CCCTGTCTCACCCATACTTCCAGGACCTGGAAAGGTGCAAAGAAAACCTGGATTCCCACCTGCCGCCCAGCCAGAACACC
TCGGAGCTGAATACAGCCTGA

>ENSSART00000006055.1|m.14149 ENSSART00000006055.1|g.14149  ORF ENSSART00000006055.1|g.14149 ENSSART00000006055.1|m.14149 type:complete len:327 (+) ENSSART00000006055.1:1-981(+) [Sorex_araneus]
ATGGAGAAGGACGGCCTGAGCCGAGCCGACCAGCAGTATGAGTGCGTGGCCGAGATCGGGGAGGGCGCCTATGGGAAGGT
GTTCAAGGCCCGGGACCTGAAGAACGGCGGCCGTTTCGTGGCGCTGAAGCGCGTGCGGGTGCAGACGAGCGAGGAGGGGA
TGCCGCTCTCCACCATCCGCGAGGTGGCGGTGCTGAGGCACCTGGAAACCTTCGAGCACCCCAACGTGGTCAGGCTGTTT
GATGTGTGCACAGTGTCACGAACAGACAGAGAAACCAAACTAACATTAGTGTTTGAACACGTTGATCAAGACTTGACTAC
GTATTTGGATAAAGTTCCAGATCCTGGCGTGCCCACTGAAACCATAAAGGATATGATGTTTCAGCTTCTCCGTGGTCTGG
ACTTTCTTCATTCTCACCGGGTAGTGCATCGTGATCTGAAACCACAGAACATTTTGGTGACCAGCAGTGGACAAATAAAG
CTGGCTGACTTTGGCCTTGCCCGAATCTACAGTTTTCAAATGGCTCTTACCTCAGTGGTCGTCACGCTGTGGTACAGAGC
TCCAGAAGTCTTGCTTCAGTCCAGCTATGCCACCCCCGTGGATCTCTGGAGTGTTGGCTGCATATTTGCAGAAATGTTTC
GTAGAAAGCCTCTTTTTCGTGGAAGTTCAGATGTTGACCAACTAGGAAAAATCTTGGATGTAATTGGACTCCCAGGAGAA
GAAGATTGGCCTAGAGATGTTGCTCTTCCCAGACAGGCTTTTAATTCCAAATCTCCTCAACCAATTGAGAAATTTGTAGC
AGATATTGATGAACTAGGCAAAGACCTACTGCTGAAATGCTTGACATTTAATCCAGCCAAAAGAATATCTGCCTATGGTG
CCCTTTCGCATCCGTACTTCCATGACCTGGAGAGGTTCAAGGAGAACCTGGATTCCCATCTGCCACCCAGCCAGAACAGC
TCAGAGATGACGACAGTTTGA

>ENSSSCT00000035327.2|m.10786 ENSSSCT00000035327.2|g.10786  ORF ENSSSCT00000035327.2|g.10786 ENSSSCT00000035327.2|m.10786 type:complete len:327 (+) ENSSSCT00000035327.2:1-981(+) [Sus_scrofa]
ATGGAGAAGGACAGCCTGAGCCGTGCCGACCAGCAGTACGAGTGCGTGGCGGAGATCGGGGAGGGCGCCTATGGGAAGGT
GTTCAAGGCCCGGGACCTGAAGAACGGAGGCCGTTTCGTGGCGCTAAAGCGCGTGCGAGTGCAGACTGGCGAGGAGGGCA
TGCCGCTCTCCACCATCCGCGAGGTGGCGGTGCTGAGGCACCTGGAGACCTTCGAGCACCCCAACGTGGTCAGGTTGTTT
GATGTGTGCACAGTGTCACGAACAGACAGAGAAACCAAACTAACATTAGTGTTTGAACATGTTGATCAAGACTTGACCAC
TTATTTGGATAAAGTTCCAGAGCCTGGAGTGCCCACTGAAACCATAAAGGATATGATGTTTCAGCTTCTCCGAGGTCTGG
ACTTTCTTCATTCTCACCGAGTAGTACATCGTGATCTAAAACCACAGAACATTCTGGTGACCAGCAGTGGACAAATAAAG
CTGGCTGACTTTGGTCTTGCCCGCATCTACAGTTTTCAGATGGCTCTTACCTCAGTGGTCGTCACGCTGTGGTACAGAGC
GCCAGAAGTCTTGCTTCAGTCCAGCTACGCCACCCCTGTGGACCTCTGGAGTGTTGGCTGCATATTTGCAGAAATGTTTC
GTAGAAAGCCGCTTTTTCGTGGAAGTTCAGATGTCGATCAACTAGGAAAAATCTTGGACGTGATTGGACTCCCAGGAGAA
GAGGACTGGCCTCGAGATGTTGCCCTTCCCAGGCAGGCTTTCCACTCCAAATCTCCCCAGCCAATTGAGAAGTTTGTAGC
AGATATTGATGAACAAGGCAAAGACCTGCTTCTGAAGTGCTTGACATTTAATCCAGCCAAAAGAATATCAGCCTACAGTG
CCCTGTCTCACCCATACTTCCACGACCTGGAGAGGTGCAAGGAAAACCTGGATTCCCATCTGCCACCCAGCCAGAACAGC
TCAGAAATGAATACAGCCTGA

>ENSTTRT00000011349.1|m.4878 ENSTTRT00000011349.1|g.4878  ORF ENSTTRT00000011349.1|g.4878 ENSTTRT00000011349.1|m.4878 type:complete len:327 (+) ENSTTRT00000011349.1:1-981(+) [Tursiops_truncatus]
ATGGAGAATGACGGCCTGAGCCGTGCCGACCAGCAGTACGAATGCGTGGCGGAGATCGGGGAGGGCGCCTATGGGAAGGT
GTTCAAGGCCCGGGACCTGAAGAACGGAGGCCGTTTCGTGGCGCTGAAGCGCGTGCGAGTGCAGACCGGCGAGGAGGGCA
TGCCGCTCTCTACCATCCGCGAGGTGGCGGTGCTGAGGCACCTGGAGACCTTCGAGCACCCCAACGTGGTCAGGTTGTTT
GATGTGTGCACAGTGTCACGAACAGACAGAGAAACCAAACTAACATTAGTGTTTGAACATGTTGATCAAGACTTGACCAC
TTATTTGGATAAAGTTCCAGAGCCTGGAGTGCCCACTGAAACCATAAAGGATATGATGTTTCAGCTTCTCCGAGGTCTGG
ACTTTCTTCATTCTCACCGAGTGGTACATCGTGATCTAAAACCACAGAACATTCTGGTGACCAGCAGTGGACAAATAAAA
CTGGCTGACTTCGGCCTTGCCCGCATCTACAGTTTTCAGATGGCTCTTACCTCAGTGGTCGTCACGCTGTGGTACAGAGC
TCCAGAAGTCTTGCTTCAGTCCAGCTACGCCACCCCTGTGGACCTCTGGAGTGTTGGTTGCATATTTGCAGAAATGTTTC
GTAGAAAGCCGCTTTTTCGTGGAAGTTCAGATGTCGATCAGCTAGGAAAAATCTTGGATGTAATTGGACTCCCGGGAGAA
GAGGACTGGCCTAGAGATGTTGCCCTCCCCAGGCAGGCTTTTCACTCAAAATCTCCTCAACCAATTGAGAAGTTTGTAAC
AGATATTGATGAACAAGGCAAAGACCTACTTCTGAAGTGCTTGACATTTAATCCAGCCAAAAGAATATCGGCCTACAGTG
CCCTGTCTCACCCATACTTCCAGGACCTGGAGAGGTGCAAGGAAAACCTGGATGCCCACCTGCCGCCCAGCCAGAACAGC
TCAGAAATGAATACAGCCTGA

>CDK6|ENSG00000105810 [cellage_279]
ATGGAGAAGGACGGCCTGTGCCGCGCTGACCAGCAGTACGAATGCGTGGCGGAGATCGGGGAGGGCGCCTATGGGAAGGT
GTTCAAGGCCCGCGACTTGAAGAACGGAGGCCGTTTCGTGGCGTTGAAGCGCGTGCGGGTGCAGACCGGCGAGGAGGGCA
TGCCGCTCTCCACCATCCGCGAGGTGGCGGTGCTGAGGCACCTGGAGACCTTCGAGCACCCCAACGTGGTCAGGTTGTTT
GATGTGTGCACAGTGTCACGAACAGACAGAGAAACCAAACTAACTTTAGTGTTTGAACATGTCGATCAAGACTTGACCAC
TTACTTGGATAAAGTTCCAGAGCCTGGAGTGCCCACTGAAACCATAAAGGATATGATGTTTCAGCTTCTCCGAGGTCTGG
ACTTTCTTCATTCACACCGAGTAGTGCATCGCGATCTAAAACCACAGAACATTCTGGTGACCAGCAGCGGACAAATAAAA
CTCGCTGACTTCGGCCTTGCCCGCATCTATAGTTTCCAGATGGCTCTAACCTCAGTGGTCGTCACGCTGTGGTACAGAGC
ACCCGAAGTCTTGCTCCAGTCCAGCTACGCCACCCCCGTGGATCTCTGGAGTGTTGGCTGCATATTTGCAGAAATGTTTC
GTAGAAAGCCTCTTTTTCGTGGAAGTTCAGATGTTGATCAACTAGGAAAAATCTTGGACGTGATTGGACTCCCAGGAGAA
GAAGACTGGCCTAGAGATGTTGCCCTTCCCAGGCAGGCTTTTCATTCAAAATCTGCCCAACCAATTGAGAAGTTTGTAAC
AGATATCGATGAACTAGGCAAAGACCTACTTCTGAAGTGTTTGACATTTAACCCAGCCAAAAGAATATCTGCCTACAGTG
CCCTGTCTCACCCATACTTCCAGGACCTGGAAAGGTGCAAAGAAAACCTGGATTCCCACCTGCCGCCCAGCCAGAACACC
TCGGAGCTGAATACAGCCTGA
