# Supplementary material for: A multidimensional systems biology analysis of cellular senescence in aging and disease
Source: Genome Biol. 2020 Apr 7;21:91. doi: 10.1186/s13059-020-01990-9 (PMC7333371; doi:10.1186/s13059-020-01990-9)
Supplement: Supplementary file 3 — 271 CellAge orthogroups. Directory containing FASTA files of CellAge orthogroups. [file 13059_2020_1990_MOESM3_ESM.zip › SI Cellage_Orthologous-Groups/ENSG00000164896.fa]

>bmy_12902 [Balaena_mysticetus]
ATGAGGAGGCCGCGGGGGGAGCTCGGACCCCGGGCCCCGAGAGCGACTGAGGGAGCGATCTGCGCGGGGCCTGGGGAGCC
ATGGTCTCCATCACCCAACTCCATGCTTCGAGTCCTGCTCTCTGCCCAGGCCTCCAGTGCTCGGCTGTCTGGCCTGCTGC
TGCTCTCACCAGTACAGCCCTACTGTCTGGGGCCCAGCAAATGGGGAGACCGGCCTCCTGGAGGAGCCCCCCATGCAGGC
CCTGTGCAGGGGTTGCAGCGGCTTCTGGAACAGGCGAGGAGCCCTGGGGAGCTGCTGCGCTGGCTGGGCCAGAACCCCAC
CAAGGTGCGCGCCCACCACTACCCTGTGGCACTCCGTCGCCTGGGCCAGCTCTTGGGGTCTCAGCCGCGACCCCCTCCTG
TGGAGCAGGCCACACTGCAGGACTTGAGTCAGCTCATCATCCGAAACTGCCCCTCCTTTGACATTCACACCATCCAXGTG
TGTCTGCACCTTGCAGTCTTACTTGGCTTCCCATCAGACGGGCCCCTGGTGTGTGCCCTGGAGCAGGAGCAAAGGTTCCG
CCTCCCTCCGAAGCCGCCTCGCCCTCTGCAGCCTGTCCTTCGTGGCGGGCTAAGGTTGGAAGCTGCTCTGAGCTGCCCCC
GTGTCCAGCGGCATCCACAGCAGCACCTGATCCGCAGCCTGGCAGAGGCCAGGCCGGAGGATCTGACGCCCCACGTGATG
GTGCTCCTGGCCCAGCACTTGGCCCGCCACCGGTTGCGGGAGCCCCAGCTTCTGGAAGCCATTGCCCACTTCCTGGTGGC
CCAGGAAGCCCAGCTCAACAGCAAGGTGGTACAGAAGCTGGTCCTGCCCTTTGGGCGACTGAACTACCTGCCTCTGGAAC
AGCAGTTTATGCCCTGCCTTGAGAGGATCCTGGCTCGGGAAGCAGGGGTGGCCCCCCTGGCAACTGTCAACATCTTGATG
TCACTGTGCCAGCTGCGGTGCCTGCCCTTCCGAGCCCTGCACTTTGTTTTTTCCCCAGGTTTCATCAGCCACATCAGTGG
CACCCCTCACGCCCTGATTGTGCGGCGCTACCTCTCCCTGCTAGACACAGCCGTGGAGCTGGAGCTCCCAGGATATCGGG
GTCCCCGCCTTCCCCGAAGGCAACAAGTGCCCATCTTCCCCCAGCCACTCATCACCGACCGTGCCCGTTGCAAGTACAGT
CACAAGGATATAGTAGCCGAGGGGCTGCGCCAGCTGCTGGGGGAGGAGAAGTATCGGCAGGACCTGACCGTGCCTCCAGG
CTACTGCACAGACTTCCTGCTCTGTGTCAGCAGCTCTGGTGCTGTGCTCCCCGTGAGAACCCAGGACCCCTTCCTACCGT
ATCCTCCCCGGTCCTGTCCCTGCACAACCCGCGACCCTGCCCAAAGGGTGGTACTGATGCTGCGGGAACGCTGGCATTTC
TGCCGGGATGGCAGAGTGCTGCTGGGCTCACGGGCCCTGCGGGAGCGGCATCTGGGCCTGATGGGCTACCAGCTCCTGCC
GCTACCATTCGAGGAACTGGAGTCACAGAGAGGCCTGCCCCAGCTCAAGAGCTACCTGAGGCAGAAGCTCCAGGCCCTGG
GCCTCCGCTGGGGGCCTGAAGGGGGGTGA

>lcl|AC_000161.1_cds_XP_005205871.1_8602|m.9207 lcl|AC_000161.1_cds_XP_005205871.1_8602|g.9207  ORF lcl|AC_000161.1_cds_XP_005205871.1_8602|g.9207 lcl|AC_000161.1_cds_XP_005205871.1_8602|m.9207 type:complete len:562 (+) lcl|AC_000161.1_cds_XP_005205871.1_8602:1-1686(+) [Bos_taurus]
ATGAGGAGGCCACGGGGGGAGCCCGGCTCCCGGGCCCCGAGACCGACTGAGGGAGCGACCTGCGCGGGGCCTGGGGAGTC
ATGCGAGAAGGCTTGGGCAGGGAGACTGAAGCCACTTGTCCAAGGTCACGCAGCTGGGTCTCCAGCACCCAACTCCATGC
TTCGAGTCCTGCTCTCTGCCCAGGCCTCCAGTGCTCGTCTCTCTGGCTTGCTGCTGCTCCCACCAGTACAGCCCTGCTGT
CTGGGACCCAGCAAATGGGGAGACCACTGGCCTCCTGGAGGAGGCCCCCATGCAGGCCCTGTGCAGGGGTTGCAGCGGCT
TCTGGAACAGGCGAGGAGCCCTGGGGAGCTGCTGCGCTGGCTGGGGCAGAACCCCACCAAAGTGCGTGCCCACCACTACC
CTGTGGCGCTTCGTCGTCTGAGCCAGCTCTTGGGGTCTCTGCCGCAGCCCCCTCCTGTGGAGCAGGCCACGCTGCAGGAC
TTGAGTCAGCTCATCATCCGAAACTGCCCCTCCTTTGACATTCACACCATCCACGTGTGTCTGCACCTTGCGGCCTTACT
GGGCTTCCCATCAGATGGGCCCCTGATGTGCGCCCTGGAGCAGGAGCGAAGGTTCCGCCTCCCTCCGAAGCCACCGCCCC
CTCTGCCGTCTATCCTTCGAGGTGGGCAAAGGTTGGAAGCAGCTCTAAGTTGTCCCCGTTTCCAGCGGCGTCCTCAGCAG
CACCTCATCCGCAGCCTGGCAGAGGCCAGCCCCGAGGAACTGACTCCCCACGTGATGGTGCTCCTGGCCCAGCACTTGGC
CCGCCACCGGTTGAGGGAGCCCCAGCTTCTGGAAGCCATTGCCCACTTCCTGGTGGTTCAGGAAGCCCAGCTCAATAGCA
AGGTGGTACAGAAGTTGGTCCTGCCCTTTGGGCGGCTGAACTACGTGCCTCTGGAGCAGCAGTTTATGCCCTGCCTTGAG
AGGATCCTGGCTCGGGAAGCAGGGGTGGCCCCCCTGGCAACTGTCAACATACTGATGTCACTGTGTCAGCTGCAGTGCCT
GCCCTTCCAAGCCCTGCACTTTGTCTTTTCCCCTGGTTTCATCAACCACATCAGTGGCACCCCTCATGCCCTGATCGTGC
GGCGCTACCTCTCCCTGCTAGACACGGCAGTGGAGCTGGAGCTCCCAGGATATCGGGGCGCCCGCCTTCCCCGAAGGCAG
CAAGTGCCCATCTTCCCCCAGCCACTCATCACTGACCGCGCCCGCTGCAAGTACAGTCACAAGGACATAGTAGCAGAGGG
GCTGCGCCAGCTGCTGGGGGAGGAAAAATACCGGCAGGACCTGACCGTGCCTCCAGGCTACAGCACAGACTTCCTGCTGT
GTGTCAGCAGCTGCGGCTCGGTGCTGCCCGTGAGAGCCCAGGACCCCTTCCTGCCGTACCCTCCCAGGTCCTGTCCCCAC
GCCACCCGGGACCCTGCCCAAAGGGTGGTGCTGATGCTGCGGGAGCGCTGGCACTTCTGTCGGGACGGCCGGGTGCTGCT
GGGCTCCCGAGCCCTGCGGGAGAGGCACCTGGGTCTGATGGGGTATCAGCTCCTGCCGCTACCCTTTGAAGAACTGGAGT
CCCAGAGAGGCCTGCCCCAGCTCAAGAGCTACCTGAGGCAGAAGCTCCAGACCCTGGGCCTCCGCTGGGGACCTGAAGGG
GGGTGA

>ENSCJAT00000039870.3|m.33818 ENSCJAT00000039870.3|g.33818  ORF ENSCJAT00000039870.3|g.33818 ENSCJAT00000039870.3|m.33818 type:complete len:550 (+) ENSCJAT00000039870.3:1-1650(+) [Callithrix_jacchus]
ATGAGGAGGCCGCGGGGGGAGCCTGGCCCCCGGGCCCCGAGACCGACTGAGGGAGCGACCTGCGCAGGGCCCGGGGAGTC
ATGGTCTCCATCACCCAACTCAATGCTTCGAGTCCTGCTCTCTGCTCAGACCTCCCCTACTCGGCTGTCTGGCTTGCTGG
TGATCCCTCCAGTACAGCCCTGCTGTCTGGGGCCCAGCAAATGGGGAGACTGGCCTCCTGGAGGAGGCCCCAGTACAGGT
CATGTGCAAGGGCTGCAGCGGCTTCTGGAACAGGCGAGGAGCCCTGGGGAGCTGCTGCGCTGGCTGGGCCAGAACCCCAC
TAAGGTGCGCGCCCACCACTATCCGGTCGCGCTTCGTCGTCTGGGCCAACTCTTGGGGTCTCGGCCACGGCCCCCTCCTG
TGGAGCAGGCCACACTACAGGACTTGAGTCAGCTCATCATCCGAAACTGCCCCGCCTTTGACATGCACACCATCCACGTG
TGTCTGCACCTTGCAGTCTTACTTGGCTTTCCAGCTGATGGTCCCCTGGTGCGTGCCCTGGAGCAGGAGCGAAGGCTCCG
CCTCCCTCCGAAGCCACCTCCCCCTTTGTCGTCTCTTCTCCGAGGTGGGCAAAGGCTGGAAGCTGCTCTGAGCTGCCCCC
GTTTTCTGCGGTATCCACGGCAGCATCTGATCAGCAGCCTGGCAGAGACAAGACCAGAGGAATTGACGCCCCATGTGATG
GTGCTCCTGGCCCAGCACCTGGCCCGGCACCGGTTACGGGAGCCCCAGCTTCTGGAAGCCATTGCCCGCTTCCTGGTGGT
TCAGGAAAACCAGCTCAGCAGCAAGGTGGTACAGAAGTTGGTCCTGCCCTTTGGGCGGCTGAACTACCTGCCTCTGGAAC
AGCAGTTTATGCCCTGCCTTGAGAGGATCCTGGCTCGGGAAGCAGGGGTGGCACCCCTGGCTACGGTCAACATCTTGATG
TCACTGTGCCAACTGCGGTGCCTGCCCTTCAGAGCCCTGCACTTTGTTTTTTCCCCTGGCTTTATCAACTACATCAGTGG
CACCCCTCATGCTCTGATTGTGCGTCGCTACCTCTCCCTGCTGGACACGGCCGTGGAGCTGGAGCTCCCAGGATACCGGG
GTCCTCGCCTTCCCCGAAGGCAGCAAGTGCCCATCTTTCCCCAGCCTCTCATCACCGACCGTGCCCGCTGCAAGTACAGT
CACAAGGACATAGTAGCTGAGGGGCTGCGCCAGCTGCTGGGGGAGGAGAAATACCGCCAGGACCTGACCGTGCCTCCAGG
CTACTGCACAGACTTCCTGCTGTGTGTCGGCAGCTCTGGTGCTGTGCTTCCCGTGAGAACCCAGGACCCCTTCCTGCCAT
ACCCACCAAGGTCCTGCCCACAGGGACAGGCTGCCTGTAGCCCCACTACCCGAGATCCTGCCCAGAGGGTGGTGCTGGTG
TTGCGGGAACGCTGGCATTTCTGCCGGGATGGCAGGGTGCTCCTGGGCTCAAGGGCCCTGAGGGAGCGGCACCTAGGCCT
GATGGGCTACCAGCTCCTGCCGCTACCCTTTGAGGAACTGGAGTCCCAGAGAGGCCTGCCCCAACTCAAGAGCTACCTGA
GGCAGAAGCTCCAGGCCCTGGGCCTGCGCTGGGGGCCCGAAGGGGGGTGA

>ENSCAFT00000007633.3|m.13253 ENSCAFT00000007633.3|g.13253  ORF ENSCAFT00000007633.3|g.13253 ENSCAFT00000007633.3|m.13253 type:complete len:550 (+) ENSCAFT00000007633.3:1-1650(+) [Canis_familiaris]
ATGAGGAGGCCGCGGGGGGAGCCCGGCTCCCGGGCCCCGAGACCGACTGAGGGAGCGACCTGCGCGGGGCCTGGGGAGCC
ATGGTCTCCATCACCCAACTCCATGCTTCGACTCCTGCTCTCTGCCCAGGCCTCTGCTGCTCGGCTGTCTGGCCTGCTGC
TGCTCCCGCCAGTACAGCCCTGCTGTCTGGGGCCCAGCAAGTGGGGGGACCAGCCTCCTGGAGGAGGCCTCCATGCAGGC
CCCGTGCAGGGGCTACAGCGGCTTCTGGAACAGGCGAGGAGCCCTGGGGAGCTGCTGCGTTGGCTGGGCCAGAACCCCAC
CAAGGTGCGCGCCCATCACTACCCTGTGGCACTTCGTCGTCTGGGTCAGCTCTTGGGGTCTCAGCCACGGCCCCCTCCCG
TGGAGCAGGCCACACTACAGGACTTGAGTCAGCTCATCATCCGAAACTGCCCCTCCTTTGACATTCACACCATCCACGTG
TGTCTGCACCTTGCAGTCTTACTTGGCTTCCCATCAGATGGGCCCCTGATGTGTGCCCTGGAGCAGGAGAGAAGGTTTCG
CCTCCCTCCGAAGCCACCTCCCACCCTGCAACCTGTCCTGCACGGTGGGCAAAGATTGGAAGCTGCTCTGAGCTGCCCTC
ATTTCCTGAGGCGTCCACGGCAGCACCTCATCCGCAGCCTGGCAGAGGCCAGGCCAGAGGAACTGACTCCTCACGTCATG
GTGCTCCTGGCCCAGCACCTGGCCCGGCACCGGTTGCGGGAGCCCCAGCTTCTGGAAGCCATTGCCCATTTCCTGGTGGT
CCAGGAAGCCCAGCTCAGCAGCAAGGTGGTACAGAAGTTGGTCCTGCCCTTTGGGCGGCTGAACTACTTGCCTCTGGAAC
AGCAGTTTATGCCCTGTCTTGAGAGGATCCTGGCTCGGGAAGCAGGGGTGGCCCCCCTGGCCACTGTCAACATCTTGATG
TCACTGTGCCAGCTGCGGTGCCTACCCTTCCGAGCTCTGCACTTTGTCTTTTCCCCAGGCTTCATCAACCACATCAGTGG
CACTCCTCATGCCTTCATTGTGCGGCGCTACCTCTCCCTGCTAGACACGGCTGTGGAGCTGGAGCTTCCAGGATACCGGG
GTCCCCGTCTTCCCCGAAGGCAGCAAGTGCCCATCTTCCCCCAGCCACTCATCACTGACCGTGCCCGCTGCAAGTACAGT
CACAAGGATATAGTAGCGGAGGGGCTGCGCCAGCTGCTGGGGGAAGAAAAGTACCGGCAGGACCTGACGGTGCCTCCAGG
CTACTGCACAGACTTCCTGCTCTGCGTCAGCAGCTCCGGTGCTGTGCTTCCTGTGAGGACCCAGGACCCCTTCCTACCGT
ACCCTCCCCGGTCCTGTCCCCAGGGCCAGGCTGCCTCTCAGTCCACTACCCATGACCCCGCCCAAAGGGTGGTGCTGATG
CTGCGAGAACGCTGGCATTTCTGCCGGGATGGCCAAGTGCTGCTGGGCTCCCGGGCCCTCCGGGAGCGGCACCTGGGCCT
GATGGGCTACCAGCTCCTGCCGCTACCCTTCGAGGAACTGGAGTCACAGAGAGGCCTGCCACAGCTCAAGAGCTACCTGA
GGCAGAAGCTCCAGGCCTTGGGCCTCCGCTGGGGGCCTGAAGGGGGGTGA

>ENSCCAT00000014326.1|m.2933 ENSCCAT00000014326.1|g.2933  ORF ENSCCAT00000014326.1|g.2933 ENSCCAT00000014326.1|m.2933 type:complete len:550 (+) ENSCCAT00000014326.1:1-1650(+) [Cebus_capuchinus]
ATGAGGAGGCCGCGGGGGGAGCCTGGCCCCCGGGCCCCGAGACCGACTGAGGGAGCGACCTGCGCAGGGCCCGGGGAGTC
ATGGTCTCCATCACCCAACTCAATGCTTCGAGTCCTGCTCTCTGCTCAGACCTCCCCTACTCGGCTGTCTGGCTTGCTGC
TGATCCCGCCAGTACAGCCCTGCTGTCTGGGACCCAGCAAATGGGGAGACTGGCCTCTTGGAGGAAGCCCCAGTACAGGT
CATGTGCAAGGGCTGCAGCGGCTTCTGGAACAGGCGAGGAGCCCTGGGGAGCTGCTGCGCTGGCTGGGCCAGAACCCCAC
CAAGGTGCGCGCCCACCACTACCCGGTGGCGCTTCGTCGTCTTGGCCAACTCTTGGGGTCTAGGCCACGGCCCCCTCCTG
TGGAGCAGGCCACACTGCAGGACTTGAGTCAGCTCATCATCCGAAACTGCCCCTCCTTTGACATGCACACCATCCACGTG
TGTCTGCACCTTGCAGTCTTACTTGGCTTTCCATCTGATGGTCCCCTGGTGCGCGCCCTGGAGCAGGAGCGAAGGCTCCG
CCTCCCTCCGAAGCCACCTCCCCCTTTGTCGTCTCTTCTCCGAGGTGGGCAAAGGCTGGAAGCTGCTCTGAGCTGCCCCC
GTTTTCTGCGGTATCCACGGCAGCATCTGATCAGCAGCCTGGCAGAGACAAGACCAGAGGAACTGACGCCCCATGTGATG
GTGCTCCTGGCCCAGCACCTGGCCCGGCACCGGTTACGGGAGCCCCAGCTTCTGGAAGCCATTGCCCACTTCCTAGTGGT
TCAGGAAAACCAGCTCACCAGCAAGGTGGTACAGAAGTTGGTCCTGCCCTTTGGGCGGCTGAACTACCTGCCCCTGGAAC
AGCAGTTTATGCCCTGCCTTGAGAGGATCCTGGCTCGGGAAGCAGGGGTGGCACCCCTGGCTACAGTCAACATCTTGATG
TCACTGTGCCAACTGCGGTGCCTGCCCTTCAGAGTCCTGCACTTTGTTTTTTCCCCTGGCTTTATCAACTACATCAGTGG
CACCCCTCATGCTCTGATTGTGCGTCGCTACCTCTCCCTGCTGGACACGGCCGTGGAGCTGGAGCTCCCAGGATACCGGG
GTCCCCGCCTTCCCCGAAGGCAGCAAGTGCCCGTCTTTCCCCAGCCTCTCATCACCGACCGTGCCCGCTGCAAGTACAGT
CACAAGGACATAGTAGCTGAGGGGCTGCGCCAGCTGCTGGGGGAGGAGAAATACCGCCAGGACCTGACCGTGCCTCCAGG
CTACTGCACAGACTTCCTGCTGTGTGTCGGCAGCTCTGGTGCTGTTCTTCCCGTGAGGACCCAGGACCCCTTCCTGCCAT
ACCCACCAAGGTCCTGCCCCCAGGGACAGGCTGCCTCTAGCCCCACTACCCGAGACCCTGCCCAGAGGGTGGTGCTGGTG
TTGCGCGAACGCTGGCATTTCTGCCGGGACGGCAGGGTGCTGCTGGGCTCGAGGGCCCTGAGGGAGCGGCACCTAGGCCT
GATGGGCTACCAGCTCCTGCCGCTACCCTTTGAGGAACTGGAGTCCCAGAGAGGTCTGCCCCAACTCAAGAACTACCTGA
GGCAGAAGCTCCAGGCCCTGGGCCTGCGCTGGGGGCCCGAAGGGGGGTGA

>ENSDNOT00000030751.1|m.46221 ENSDNOT00000030751.1|g.46221  ORF ENSDNOT00000030751.1|g.46221 ENSDNOT00000030751.1|m.46221 type:complete len:550 (+) ENSDNOT00000030751.1:1-1650(+) [Dasypus_novemcinctus]
ATGAGGAGGCCGCGGGGGGATCCCGGCTCCCGGTACCCGGGACTGACTGAGGGAGCGACCTACGCGGGGCCTGGGGAGCC
ATGGTCTCCATCGCCCAACTCCATGCTTCGAGTCCTGCTTTCTGCCCACGCCTCCTCTGCTCGGCTGTCTGGCCTGCTGC
TGCTCCCGCCAGTACAGCCCTACTCTTTGGGGCCCAGCAAGTGGGGGGACCGGCTCCCCGGAGGAGGCCCCCATGCAGGC
CCTGTGCAGGGGCTGCAGCGGCTTCTGGAACAGGCAAGGAACCCTGGGGAGCTGCTGCGCTGGCTGGGCCAGAACCCCAC
CAAGGTGCGCGCCCACCACTACCCTGTCGCGCTTCGTCGTCTGGGCCAGCTCTTGGGGTCTCGGCCACGGCCCCCTCCCA
TTGAGCAGGCCACCCTGCAGGACTTGAGTCAGCTCATCATCCGAAACTGCCCCTCGTTTGACATTCACACCATCCATGTG
TGTCTGCACCTTGCAGTCTTACTTGGCTTTCCATCTGATGGGCCCTTGGTGCGCACCCTGGAGCAGGAGCGAAAGGTCCG
CCTCCCTCCGAAGCCACCTCTCCCCCTGCAACCCGTCCTTCGTGGTGGGCAAAGGTTGGAAGCTGCTCTGAGCTGCCCCC
GTTTGTTGCGGCATCCACGGCAGCATCTGATTCGCAGCCTGGCAGAAGCAAGGCCAGAGGAACTGACTCCCCATGTAATG
GTGCTCCTGGCTCAGCACCTGGCCCGGCACCGGTTGCGGGAGCCCCAGCTTCTGGAAGCTATTGCTCACTTCCTTGTGGT
TCAGGAAGCACAGCTCAACAGCAAGGTGGTACAGAAGTTGGTCCTGCCCTTTGGGCGACTGAACTACTTGCCTCTGGAGC
AGCAGTTTATGCCCTGTCTTGAGAGGATCCTGGCTCGGGAAGCAGGGGTGGCACCCCTGGCCACTGTCAACATCTTGATG
TCACTGTGCCAGCTGCGGTGCCTGCCCTTCAGAGCCCTGCACTTTGTCTTTTCACCGGGTTTCATCAACCACATCAGTGG
CACCCCTCATGCTCTGATTGTGCGTCGCTACCTCTCCCTGCTCGACACGGCTGTGGAGCTGGAGCTCCCAGGTTACCGGG
GTCCCCGCCTTCCCCGAAGGCAGCAAGTGCCCATCTTCCCCCAGCCGCTAATCACCGACCGTGCCCGCTGCAAGTACAGT
CACAAGGATATAGTCGCCGAGGGGCTGCGACAACTGCTAGGAGAGGAGAAGTACCGCCAGGACTTGACCGTGCCTCCAGG
CTACTGCACAGACTTCTTGCTGTGTGTAAGCAGCTCTGGTGCTGTGCTTCCCGTGAGGACCCAAGACCCTTTCCTACCAT
ACCCACCAAGGCCCTGCCCTCAGGGCCAGGCTGCCTCTCACCCCACAACCCGAGACCCTGCCCAGAGGGTGGTGCTGGTG
CTGCAGGAACGCTGGCACTTCTGCCGGGACGGCAGGGTGCTGCTGGGCTCGCGGGCTCTGCGGGAACGGCACCTGGGCCT
AATGGGCTACCAGCTCCTGCCGCTGCCTTTTGAGGAACTGGAGTCACAGAGAGGCCTGCCCCAGCTGAAGAGTTACCTGA
GGCAGAAGCTCCAGGCCTTGGGCCTCCGCTGGGGGCCTGAAGGGGGGTGA

>lcl|NW_004558712.1_cds_XP_004702374.1_6617|m.13622 lcl|NW_004558712.1_cds_XP_004702374.1_6617|g.13622  ORF lcl|NW_004558712.1_cds_XP_004702374.1_6617|g.13622 lcl|NW_004558712.1_cds_XP_004702374.1_6617|m.13622 type:complete len:550 (+) lcl|NW_004558712.1_cds_XP_004702374.1_6617:1-1650(+) [Echinops_telfairi]
ATGAGGAGGCCGCGGGGGGAACCCGGTTCCCGGGCCCCGAGACCAACTGAGAGAGTGACCTGCGCGGGGCCTGGGGAGTC
ATGGTCTCCATCGCCCAACTCCATGCTTCGAGTCCTGCTTTCTGCCCAGGCCTCCTCTGCTCGGCTGACAGGCCTACTGC
TGCTCCCGCCAATACAGCCCTGCTGTCTAGGGCCTAACAAGTGGGGGGACAGGCCCTCCGGAGGAGGCCCCCACACAGGC
CCTGTTCAGGGGCTGCAGCGGCTTCTGGAACAGGCAAGGACCCCTGGGGAGCTACTTCGATGGCTGGGCCAGAACCCCAC
CAAGGTGCGGGCCCAGCACTATCCCGTGGCACTTCGTCGGCTGGGTCAGCTCATGGGGTCTCGGCCACAACCCCCTCCTG
TGGAGCAGGTCACGCTGCAGGACCTGAGCCAGCTCATCATTCGAAACTGCTCCTCCTTTGACATGCACACCATCCATGTG
TGTCTGCACCTCGCCGTCTTGCTTGGCTTTCCGGCAGATGGGCCCCTGGTTTGTGCCCTGGAGCAGGAGCGAAGGTTCCG
TCTCCCCCCGAAGAAGCCACCTCCCCCTCCGCAGCCTCTCCCTGGTGGGCAGAGGTTGGAAGCTGCTTTGAGCTGCCCCC
ATTTCCTGCGGCATCCACGGCAGCATCTGATACGTAGCCTGGCAGAGGCAAAGCCAGAGGAACTAACTCCTCACGTAATG
GTGCTCCTGGCCCAACACCTGGCCCGGCACCGATTGCGGGAGCCCCAGCTTCTGGAAGCCATTGCCCACTTCTTGGTGGT
CCAGGAAGCCCAGCTCAGCAGCAAGGTGGTACAGAAGTTGGTCCTGCCCTTTGGGCGGCTGAACTACCTGCCTCTCGAAC
AGCAGTTCATGCCCTGCCTGGAGAGGATCCTGGCTCGGGAAGCAGGGGTGGCCCCCCTGGCCACGGTCAACATCTTGATG
TCACTGTGCCAGTTGCGGTGCCTGCCCTTCAGAGCCCTGCACTTTGTTTTCTCACCGGGTTTCATCAACCACATCAGTGG
CACGCCTCATGCTCTGATTGTGCGCCGCTACCTCTCCCTGCTCGACACAGCCGTGGAGCTAGAGCTCCCAGGATACCGGG
GTCCCCGCCTTCCCAGAAGGCAGCAAGTGCCCATCTTCCCTCAGCCACTTATCACCGACCGTGCCCGCTGCAAGTACAGT
CACAAGGACATAGTAGCCGAGGGGCTGCGCCAGCTGCTGGGGGAGGAGAAGTACCGCCAGGACCTGACTGTGCCTCCAGG
CTACTGCACAGACTTCCTGCTATGTGTAAGCAGTAATGGAGCTGTGCTTCCTGTGAGGACCCAGGACCCTTTCTTACCGT
ATCCACCAAGGTCCTGTCCTCAGGGTCAGGCAGCCTTGAACCCTACTACCCAAGACCCTACCCAAAGGGTGGTGCTGATG
CTGCGGGAGCGCTGGCACTACTGCCGGGATGGCAGGGTGCTGCTGGGCTCCAGGGCCCTGAGGGAGAGACACCTTGGTCT
GATGGGCTACCAGCTCCTGCCGCTGCCCTTTGAGGAACTGGAGTCACAGAGAGGCCTGCCCCAGCTGAAGAACTACCTGA
GGCACAAGCTCCAGGCCATGGGCCTCCGCTGGGGGCCTGAAGGGGGCTGA

>ENSECAT00000015309.1|m.20981 ENSECAT00000015309.1|g.20981  ORF ENSECAT00000015309.1|g.20981 ENSECAT00000015309.1|m.20981 type:5prime_partial len:549 (+) ENSECAT00000015309.1:1-1647(+) [Equus_caballus]
AGGAGGCCGCGGGGGGAAGCCGGCTCCCGGGCCCCGAGACCGACTGAGGGAGCGACCTGCGCGGGGCCTGGGGAGTCATG
GTCTCCATCACCCAACTCCATGCTTCGAGTCCTGCTCTCTGCCCAGGCCTCCGCTGCTCGGCTGTCTGGCCTGCTGCTGC
TCCCGCCAGTACAGCCCTGCTATCTGGGGCCCAGCAAGTGGGGGGACCGGCCTCCTGGAGGAGGCCCCCATGCAGGCCCT
GTGCAGGGGCTGCAGCGGCTTCTGGAACAGGCGAGGAGCCCTGGGGAGCTGCTACGCTGGCTGGGCCAGAACCCCACCAA
GGTGCGCCCCCACCACTACCCGGTGGCACTCCGTCGTCTGGGCCAGCTCTTGGGGTCTCGGCCACAGCCCCCTCCTGTGG
AGCAGGCCACACTGCAGGACTTGAGTCAGCTCATCATCCGAAACTGCCCCTCCTTTGACATTCACACCATCCACGTGTGT
CTGCACCTTGCAGTCTTACTTGGCTTCCCGTCAGATGGCCCTCTGGTGTGTGCCCTGGAGCAGGAGCGAAGGTTCCGCCT
CCCTCCGAAGCCTCCTCCCCCTCTGCAACCTGTCCTTCGTGGTGGGCAAAGGTTGGAAGCTGCTTTGAGCTGCCCTCGTT
TCCTGCGTTATCCACGGCAGCACCTCATCCGCAGCCTGGCAGAGGCCAGGCCAGAAGAACTGACTCCTCACGTGATGGTG
CTCCTGGCCCAGCACCTGGCCCGGCACCGGTTGCGGGAGCCCCAGCTTCTGGAAGCCATTGCGCACTTCCTGGTGGTCCA
GGAAGCCCAGCTCAACAGCAAGGTGGTACAGAAGTTGGTCCTGCCCTTTGGGCGGCTGAACTACTTGCCCCTGGAGCAGC
AGTTTATGCCCTGCCTTGAGAGGATCCTGGCTCGAGAAGCAGGGCTGGCACCCCTGGCCACGGTCAACATCCTAATGTCC
CTGTGCCAGCTGCGGTGCCTACCCTTCCGGGCCCTGCACTTTGTCTTTTCCCCGGGTTTCATCAACCACATCAGTGGCAC
CCCTCATGCCCTGATTGTGCGGCGCTACCTCTCCCTGCTGGACACGGCTGTGGAGCTGGAGCTCCCAGGATACCGGGGGC
CCCGCCTTCCCCGAAGGCAGCAAGTGCCCATCTTCCCCCAGCCGCTCATCACTGACCGTGCCCGCTGCAAGTACAGTCAC
AAGGACATAGTTGCCGAGGGGCTGCGCCAGCTGCTGGGGGAGGAGAAATACCGCCAGGACCTGACCGTGCCTCCAGGTTA
CTGCACAGACTTCCTGCTATGTGTCAGCAGCTCTGGTGCTGTGCTTCCCGTAAGGACCCAGGACCCCTTCCTACCATACC
CTCCCAGGTCCTGTCTGCAGGGCCAGGCTGCCCCGCAGCCCACTACCCGCGACCCTGCCCAAAGGGTGGTGCTGATGCTG
CGAGAACGCTGGCATTTCTGCCGGGACGGCAGAGTGCTGCTGGGTTCCCGAGCGCTGCGGGAGCGGCACCTGGGCCTGAT
GGGCTACCAGCTCCTGCCGCTACCCTTCGAGGAACTGGAGTCACAGAGAGGCCTGCCCCAGCTCAAGAGCTACCTGAGAC
AGAAGCTCCAGGCCTTGGGCCTCCGCTGGGGGCCTGAAGGGGGGTGA

>ENSHGLT00000004569.1|m.7239 ENSHGLT00000004569.1|g.7239  ORF ENSHGLT00000004569.1|g.7239 ENSHGLT00000004569.1|m.7239 type:5prime_partial len:513 (+) ENSHGLT00000004569.1:1-1539(+) [Heterocephalus_glaber]
GAGGGAGCGACCTGCGCGGGGCGTGGGGAATCATGTAGGGTGGCGGTCTCCATCACCCAAGTCCTGCTCTCTGCCCAGGC
CTCCCCTGCTGGATTGTCTGGCCTGCTGCTGATCCTGCCGGTACAGCCCTGCTATTTGGGGCCCAGCAAGTGGGGAGAGA
GGCCTCTTGGAGGAGGACTGCAGTGGCTTCTGGAAGAGGCAAAGAGTCCTGGGGAGCTGCTGCACTGGCTGGGTCAGAAC
CCCACCAAGGTGTGCGCCCACCACTACTTGGTGGCACTTCATCGGCTGGGCCAGCTCTTGGGATCTCAGCCTCAGCCCCC
TCTTGTGGATCAGGCCACACTGCAGGACTTGAGTCAGCTCATCATCCAAAACTGCCACTCCTTTGATGTTCACACCATCC
AAGTGTGTCTGCACCTTGCAGTTCTACTTGGCTTTCCACCAGATGGGCCCCTGGTCTGTGTCCTGGAGCAGGAGCGAAGG
TTCCGCCTCCTTCCAAAGCCACCTCCACCTCTACACCCTGCCCTCCGAGGTGGGCAACAACTAGAAGCTACCTTGAGCAG
CCCTCGGTTCCTGCGGTACCCATGGCAGCATCTGATAGTAGCCTTGCAGGCAAGGCCTGAGGAACTCACACCACGTGTGA
TGGTGCTCCTGGCGCAGCACTGGGCCTGGCACTGGTTGCAGGAGCCCCAGCTTCTGGAAGCCATTGCCCGCTTCCTGGTG
GTCCAGGAAAGCCAGCTAAACAAGGTGGGCACCTCCCACCCTCCTGTGTTCCTCAGAGTCATGCTCAGTGACCTGGCCAT
GCCCAGCCTTGTCCAGCCAACTCTCCAGTTGGGCTTATCAATGCCTAGAGCTCTGCAGTTTGCCAAAGCACTCAGCACTG
CCACCCCACCCACACACACACACCCCTGCCTCCCCACAGGAACCCCTCATGCTCTAATTGTCCAACGCTACCTCTCCCTC
CTCCACACAGCTGTGGAGTTGGAGCTCCCAGGATGTCAGGGCCCCTGCCTTCCCCGGAGACAACAGGTGCCCATCTTCCC
ACAACCCTCGGGCCTTCTACTGGTGTCCTTTCCCCTCAGTCACAAGGACATAGTAGCTGAGGGGCTTCGGCAGCTGCTGG
GGGAGGAGAAATACCACCAGAACCTGACCGTGCCTCCAGGCTACTGCACAGGTGAGCTCTGGGTGGGTGGCAGCTCTGGA
GAGGGAGCTGAGCTAAGGGCCAGGCTACCTCTAACCCCACAACCCAAAACCCCAAAGGTAAAGAAACAGGCATCATGGTG
TCACAACAGCACCCAGACCATGTCTGTCCCCTGCAGGGTTCTGCTGATGCTTCGTGAACGCTGGCATTTCTGCCGAGATG
GCAGGGTGCTACTTGGCTCCTGGGCCCTAAGAGAGCAGCACCTGGGCCTCACGGGTTATCAGCTTCTGCCACTACCCTTC
GAGGAACTGGAGTCACAGAGAGGTCTGCTCCAGCTCGAGAGCTACCTGAGGCAGAAGCTGCAGGCCTTGGGCCTCTGCTG
GGGGCCCAAAGGGGGGTGA

>ENST00000297532.10|m.56834 ENST00000297532.10|g.56834  ORF ENST00000297532.10|g.56834 ENST00000297532.10|m.56834 type:complete len:550 (+) ENST00000297532.10:1-1650(+) [Homo_sapiens]
ATGAGGAGGCCGCGGGGGGAACCCGGCCCCCGGGCCCCGAGACCGACTGAGGGAGCGACCTGCGCAGGGCCCGGGGAGTC
ATGGTCTCCATCACCCAACTCCATGCTTCGAGTCCTGCTCTCTGCTCAGACCTCCCCTGCTCGGCTGTCTGGCCTGCTGC
TGATCCCTCCAGTACAGCCCTGCTGTTTGGGGCCCAGCAAATGGGGGGACCGGCCTGTTGGAGGAGGCCCCAGTGCAGGT
CCTGTGCAAGGACTGCAGCGGCTTCTGGAACAGGCGAAGAGCCCTGGGGAGCTGCTGCGCTGGCTGGGCCAGAACCCCAG
CAAGGTGCGCGCCCACCACTACTCGGTGGCGCTTCGTCGTCTGGGCCAGCTCTTGGGGTCTCGGCCACGGCCCCCTCCTG
TGGAGCAGGTCACACTGCAGGACTTGAGTCAGCTCATCATCCGAAACTGCCCCTCCTTTGACATTCACACCATCCACGTG
TGTCTGCACCTTGCAGTCTTACTTGGCTTTCCATCTGATGGTCCCCTGGTGTGTGCCCTGGAACAGGAGCGAAGGCTCCG
CCTCCCTCCGAAGCCACCTCCCCCTTTGCAGCCCCTTCTCCGAGGTGGGCAAGGGTTGGAAGCTGCTCTAAGCTGCCCCC
GTTTTCTGCGGTATCCACGGCAGCATCTGATCAGCAGCCTGGCAGAGGCAAGGCCAGAGGAACTGACTCCCCACGTGATG
GTGCTCCTGGCCCAGCACCTGGCCCGGCACCGGTTGCGGGAGCCCCAGCTTCTGGAAGCCATTGCCCACTTCCTGGTGGT
TCAGGAAACGCAACTCAGCAGCAAGGTGGTACAGAAGTTGGTCCTGCCCTTTGGGCGACTGAACTACCTGCCCCTGGAAC
AGCAGTTTATGCCCTGCCTTGAGAGGATCCTGGCTCGGGAAGCAGGGGTGGCACCCCTGGCTACAGTCAACATCTTGATG
TCACTGTGCCAACTGCGGTGCCTGCCCTTCAGAGCCCTGCACTTTGTTTTTTCCCCTGGCTTCATCAACTACATCAGTGG
CACCCCTCATGCTCTGATTGTGCGTCGCTACCTCTCCCTGCTGGACACGGCCGTGGAGCTGGAGCTCCCAGGATACCGGG
GTCCCCGCCTTCCCCGAAGGCAGCAAGTGCCCATCTTTCCCCAGCCTCTCATCACCGACCGTGCCCGCTGCAAGTACAGT
CACAAGGACATAGTAGCTGAGGGGTTGCGCCAGCTGCTGGGGGAGGAGAAATACCGCCAGGACCTGACTGTGCCTCCAGG
CTACTGCACAGACTTCCTGCTGTGCGCCAGCAGCTCTGGTGCTGTGCTTCCCGTGAGGACCCAGGACCCCTTCCTGCCAT
ACCCACCAAGGTCCTGCCCACAGGGCCAGGCTGCCTCTAGCGCCACTACTCGAGACCCTGCCCAGAGGGTGGTGCTGGTG
TTGCGGGAACGCTGGCATTTCTGCCGGGACGGCCGGGTGCTGCTGGGCTCGAGGGCCCTGAGGGAGCGGCACCTAGGCCT
GATGGGCTACCAGCTCCTGCCGCTACCCTTCGAGGAACTGGAGTCCCAGAGAGGCCTGCCCCAGCTCAAGAGCTACCTGA
GGCAGAAGCTCCAGGCCCTGGGCCTGCGCTGGGGGCCTGAAGGGGGCTGA

>ENSLAFT00000036093.1|m.32089 ENSLAFT00000036093.1|g.32089  ORF ENSLAFT00000036093.1|g.32089 ENSLAFT00000036093.1|m.32089 type:complete len:550 (+) ENSLAFT00000036093.1:1-1650(+) [Loxodonta_africana]
ATGAGGAGGCCGCGGGGGGAGCCCGGCTCCCGGGCCCCGAGACCGACTGAGGGAGCGATCTGCGCGGGGCCTGGGGAGCC
ATGGTCTCCATCACCCAACTCCATGCTTCGAGTCCTGCTTTCTGCCCAGGCCTCCTCTGCTCGGCTCTCTGGTCTGCTGC
TTCTCCCACCATTACAGCCCTGCTGTCTGGGGCCCAGCAAGTGGGGGGACCGGCCATCTGGAGGAGGCCCCCATGCGGGT
CCCGTGCAGGGGCTGCAGCGGCTTCTGGAACAGGCGAGGAGCCCTGGGGAGCTACTACGCTGGCTGGGCCAGAACCCCAC
CAAGGTGCGCGCCCACCACTACCCTGTGGCGCTCCGTCGTTTGGGCCAGCTCTTGGGGCCTCGGCCAGGACCCCCTCCTG
TGGAGCAGGTCACACTGCAGGACTTGAGTCAGCTCATCATCCGAAACTGTCCCTCCTTTGACATTCACACCATCCATGTG
TGTCTGCACCTTGCAGTCTTACTTGGCTTTCCGTCAGATGGGCCCTTGGTGACTGCCCTGGAGCAGGAGCGAAAGTTCCG
TCTCCCCCCAAAGCCACCTCCCCCTCTGCAGCCTGTCCTTCGTGGTGGGCAGAGGTTGGAAGCTGCTCTGAGCTGCCCCC
ATTTCCTGCGGCATCCACAGCAGCATCTGATCCACAGCCTGGCAGAGGCAAGGCCAGAGGAACTAACTCCTCACGTAATG
GTGCTCCTGGCCCAGCACCTGGCTCGGCACCGGTTGCGGGAGCCCCAGCTTCTGGAAGCCATTGCCCACTTCCTGGTGGT
CCAGGAAGCCCAGCTCAACAGCAAGGTGGTACAGAAGTTGGTCCTGCCCTTTGGGCGGCTGAACTACTTGCCTCTGGAAC
AACAGTTTATGCCCTGTCTTGAGAGGATCCTGGCTCGGGAAGCAGGGATGGCACCCCTGGCCACTGTCAACATCTTGATG
TCACTGTGTCAGCTGCGGTGCCTACCCTTCAGAGCCCTGCACTTTGTCTTCTCACCAGGTTTCATCGACCATGTCAGTGA
CACACCTTACGCTCTGATTGTGCGTCGCTACCTCTCCCTGCTCGACACGGCTGTGGAGCTGGAGCTCCCAGGATACCGAG
GTCCCCGCCTTCCCCGGAGGCAGCAAGTGCCCATCTTCCCCCAGCCGCTCATCACCGACCGTGCCCGCTCCAAGTACAGT
CACAAGGACATAGTAGCCGAGGGGCTGCGCCAGCTGCTGGGGGAGGAGAAGTATCGCCAGGACCTGACTGTGCCTCCAGG
CTATTGCACAGACTTCCTGCTGTGTGTAAGCAGTAATGGTGCTGTGCTTCCTGTGAGGACCCAGGACCCCTTCTTACCAT
ACCCACCAAGGTCCTGCCTTCAAAGCCAGGCTGCCTGGAACCCCACTACCCAAGACTCTACCCAAAGGGTGCTGCTGATA
CTGCGGGAGCGCTGGCATTTCTGCCGCGACAGCAGGGTGCTGCTGGGCTCTCGGGCCCTAAGGGAGCGGCACCTTGGCCT
GATTGGCTACCAGCTCCTGCCGCTGCCCTTTGAGGAACTGGAGTCACAGAGAGGCCTGCCCCAGCTGAAGAGCTACCTGA
GGCAGAAGCTCCAAGCCTTGGGTCTCCGATGGGGGCCTGAAGGGGGTTGA

>ENSMMUT00000028798.3|m.27498 ENSMMUT00000028798.3|g.27498  ORF ENSMMUT00000028798.3|g.27498 ENSMMUT00000028798.3|m.27498 type:complete len:550 (+) ENSMMUT00000028798.3:1-1650(+) [Macaca_mulatta]
ATGAGGAGGCCGCGGGGGGAACCCGGCCCCCGGGCCCCGAGACCGACTGAGGGAGCGACCTGCGCAGGGCCCGGGAAGTC
ATGGTCTCCATCACCCAACTCCATGCTTCGAGTCCTGCTCTCTGCTCAGACCTCCCCTGCTCGGCTGTCTGGCCTGCTGC
TGATCCCTCCAGTACAGCCCTGCTGTTTGGGGCTCAGCAAATGGGCGGACCGGCCTCTTGGAGGAGGCCCCAGTGCGGGT
CCTGTGCAAGGACTGCAGCGGCTTCTGGAACAGGCAAAGAGCCCTGGGGAGCTGCTGCGCTGGCTGGGCCAGAACCCCAC
CAAAGTGCGCGTCCACCACTACTCGGTGGCGCTTCGTCGTCTGGGCCAGCTCTTGGGGTCTCGGCCACGGCCCCCTCCTG
TGGAGCAGGCCACACTGCAGGACTTGAGTCAGCTCATCATCCGAAACTGCCCCTCCTTTGACATTCACACCATCCACGTG
TGTCTGCACCTTGCAGTCTTACTTGGCTTTCCGTCTGATGGTCCCCTGGTGTGTGCCCTGGAACAGGAGCGAAGGCTCCG
CCTCCCTCCGAAGCCACCTCCCCCTCTGCAGCCCCTTCTCCGAGGTGGGCAAGGGTTGGAAGCTGCTCTAAGCTGTCCCC
GTTTTCTGCGGTATCCACGGCAGCATCTGATCAGCAGCCTGGCAGAGGCAAGGCCAGAGGAACTGACTCCCCATGTGATG
GTGCTCCTGGCCCAGCACCTGGCCCGGCACCGGTTACGGGAGCCCCAGCTTCTGGAAGCCATTGCCCACTTCCTGGTGGT
TCAGGAAACCCAGCTCAGCAGCAAGGTGGTACAGAAGTTGGTTCTGCCCTTTGGGCGGCTGAACTACCTGCCCCTGGAAC
AGCAGTTTATGCCCTGCCTTGAGAGGATCCTGGCTCGGGAAGCAGGGGTGGCACCCCTGGCTACAGTCAACATCTTGATG
TCACTGTGCCAACTGCGGTGCCTGCCCTTCAGAGCCCTGCACTTTGTTTTTTCCCCTGGCTTCATCAACTACATCAGTGG
CACCCCTCATGCTCTGATTGTGCGTCGCTACCTCTCCCTGCTGGACACAGCCGTGGAGCTGGAGCTCCCAGGATACCGGG
GTCCCCGCCTTCCCCGAAGGCAGCAAGTGCCCATCTTTCCCCAGCCTCTCATCACTGACCGTGCCCGCTGCAAGTACAGT
CACAAGGACATAGTAGCTGAGGGGTTGCGCCAGCTGCTGGGGGAGGAGAAATACCGCCAGGACCTGACTGTGCCTCCAGG
CTACTGCACAGACTTCCTGCTGTGCGTCGGCAGCTCTGGTGCTGTGCTTCCCGTGAGGACCCAGGACCCCTTCCTGCCAT
ACCCACCAAGGTCCTGCCTACAGGGCCAGGCTGCCTCTAGCCCCACTACTCGAGACCCTGCTCAGAGGGTGGTGCTGGTG
TTGCGGGAACGCTGGCATTTCTGCCGGGATGGCAGGGTGCTGCTGGGCTCGAGGGCCCTGAGGGAGCGGCACTTGGGCCT
GATGGGCTACCAGCTCCTGCCGCTACCCTTCGAGGAACTGGAGTCCCAGAGAGGCCTGCCCCAGCTCAAGAGCTACCTGA
GGCAGAAGCTCCAGGCCCTGGGCCTGCGCTGGGGGCCTGAAGGGGGCTGA

>ENSMICT00000004758.2|m.43769 ENSMICT00000004758.2|g.43769  ORF ENSMICT00000004758.2|g.43769 ENSMICT00000004758.2|m.43769 type:complete len:550 (+) ENSMICT00000004758.2:1-1650(+) [Microcebus_murinus]
ATGAGGAGGCCGCGGGGGGAGCCCGGCACCCGGGCCCCGAGACCGACTGAGGGAGCGACCTGCGCGGGGCCCGGGGAGTC
ATGGTCTCCATCACCCAACTCCATGCTTCGAGTCCTGCTCTCTGCCCAGGCCTCCCCGGTGCGGCTGTCTGGCCTGCTGC
TGATTCCGCCAGTACAGCCCTGCTGTTTGGGGCCCAGCAAGTGGGGGGACCGGCCTCTTGGAGGATGCCCCAATGCAGGC
CCTGTGCAAGGGTTGCAGCGGCTTCTGGAACAGGCGAGGAGCCCTGGGGAGCTGCTGCGATGGCTGGGCCAGAACCCCAC
CAAGGTGCGCGCCCACCACTACCCCGTGGCACTTCGTCGTCTGGGCCAGCTCCTAGGGTCTCGGCCACGGCCCCCTCCTG
TGGAGCAGGCCACACTGCAGGACTTGAGTCAGCTCATCATCCAAAACTGCCCCTCCTTTGACATTCACACCATCCACGTG
TGTCTGCACCTTGCAGTCTTACTTGGCTTTCCATCAGATGGGCCCCTGGTGTGTGCCCTGGAGCAGGAGCGACGGTTCCG
CCTCCCTCCGAAGCCACCTCCCCCTTTGCAACCTGTCCTCCGTGGTGGGCAAGGGTTAGAAGCTGCTCTGAGCTGCCCCC
GTTTCCTGCGGTATCCACGGCAGCAGCTGATCAGCAGCCTGGCAGAAGCGAGGCCAGAGGAACTGACTCCCCATGTGATG
GTGCTCCTGGCCCAGCACCTGGCCCGGCACCGGTTGCGGGAGCCCCAGCTTCTGGAAGCCATTGCCCACTTCCTGGTGGT
CCAGGAAGCCCAGCTCAACAGCAAGGTGGTACAGAAGTTGGTTCTGCCCTTTGGGCGGCTGAACTACCTGCCTTTGGAAC
AGCAGTTTATGCCTTGCCTTGAGAGGATCCTGGCTCGGGAGGCAGGGATGGCACCCCTGGCCACAGTCAACATCTTGATG
TCACTGTGCCAGCTTCGGTGCCTGCCCTTCAGAGCCCTGCACTTTGTCTTTTCCCCGGGTTTCATCAACCACGTCAGTGG
CACCCCTCACGCTCTGATTGTGCGTCGCTACCTCTCTCTGCTTGATACGGCTGTGGAGCTGGAGCTCCCAGGATACCGGG
GTCCCCGCCTTCCTCGAAGGCAGCAAGTGCCCATCTTTCCCCAGCCACTCATCACCGACCGTGCCCGCTGCAAGTACAGT
CACAAGGACATAGTAGCTGAGGGGCTGCGCCAGCTGCTGGGAGAGGAGAAATACCGCCAGGACCTGACTGTGCCTCCAGG
CTACTGTACAGACTTCCTGCTGTGTGTCAGCAGTTCTGGTGCTGTGCTTCCTGTGAGGACCCAGGACCCTTTCCTGCCAT
ACCCACCAAGGTCCTGCCCGCAGAGCCGGGCAGCCTCTAACACCACTGCCCACGACCCCGCCCAAAGGGTGGTGCTGATG
CTGCGAGAACGCTGGCATTTCTGCCGTGATGGCAGGGTGCTGCTGGGCTCACGGGCCCTGAGGGAGCGGCACCTGGGCCT
AATGGGCTACCAGCTCCTGCCGCTGCCCTTCGAGGAACTGGAGTCCCAGAGAGGCCTGCCCCAGCTCAAGAGCTACCTGA
GGCAGAAGCTCCAGGCCTTGGGCCTCCGCTGGGGGCCTGAAGGAGGATGA

>ENSMUST00000030800.12|m.16594 ENSMUST00000030800.12|g.16594  ORF ENSMUST00000030800.12|g.16594 ENSMUST00000030800.12|m.16594 type:complete len:546 (+) ENSMUST00000030800.12:1-1638(+) [Mus_musculus]
ATGAGGAGGCCGCGGGGGGAGCCCGGCTCCCGGGCCCCAAGACCAGCTGAGAGAGTGACCTACGCGGGGCCCGGGGAGTC
ATGGTCTCCACCACCCAGCTCCATGCTTCGAATCCTGCTCTCTGCCCAGACTTCCCCTGCTCGGCTGTCTGGTTTGCTGC
TCATCCCACCAGTACAGCCCTGTTGTTTGGGACCCAGCAAGTCCGGGGACCGGCCTTTTGGAGGAGGCCCTGTGCAAGGC
CTTCAACGGCTTCTGGAACAGGCACGGAGCCCTGGGGAGCTACTGCGATGGCTGAGCCAGAACCCCACCAAGGTGCGAGC
TCATCACTACCCTGTGGCACTCCGGCGTCTGGGCCAGCTCTTGGTGTCTCAGCCTAGGCCCTCTCCTGTGGAGCAGGCCA
CACTGCAGGACTTGAGTCAGCTCATCATCCGAAACTGCCCCTCCTTTGACGTTCACACCATCCATGTGTGTCTCCACCTT
GCAGTGTTACTTGGCTTTCCATCAGATGGACCACTCCTGTGTGCCCTCGAGCAGGAGCGCAGGTCCCGTCTCCCTCCAAA
GCCACCCTCCCCACATCGGCCTGCCATCTATGGTGGTCAAAGGTTGGAAGTGGCCCTGAGCTGCCCCCGTTTCCTGCAGT
ACCCTCGTCAGCATCTGATCAGAAGCCTGGCAGAGGCAAGGCCAGAAGAACTGACTCCTCACGTAATGGTGCTTCTGGCC
CAACACCTGGCCCGGCACCGCTTGCGGGAACCCCAACTTCTGGAAGCCATTGCTCATTTCCTGGTGGTTCAGGAAGCCCA
GCTCAACAGCAAGGTGGTACAGAAGTTGGTCCTGCCCTTTGGGAGGTTGAACTACATGCCCCTGGAGCAGCAATTTATGC
CCTGCCTTGAGAGGATCCTGGCTCGGGAAGCAGGGGTGGCACCCTTGGCCACAGTCAACATTTTGATGTCGCTGTGCCAG
CTGCAGTGCCTGCCCTTCAGAGCCCTGCAGTTTGTCTTTTCTCCCAGTTTTATCAACCACATCAATGGCACCCCTCCTTC
TCTGATTGTGCGACGCTACCTCTCTCTACTCGATACGGCTGTGGAGCTTGAACTCCCAGGATACCAAGGCCCCCGCCTTC
CCCAGAGGCAGCGAGTGCCCATCTTCCCACAGCCCCTCATCACTGACCGTGCCCGCTGCAAATACAGTCACAAGGACATG
GTCGCTGAGGGGCTGCGCCAGCTATTAGGGGAAGAAAACTACCGTCAGAATCTGACTGTACCTCCGGGCTACTGCACAGA
CTTTCTACTCTGTGTGAGTAGTTCTGGTGCTGTGCTGCCTATGAGGACACAAGACCCCTTCCTGCCCTACCCACCACGGT
CCTGCCAACAGGACCAGGCAAACTTTAACTCCACAACCCAAGACCCTGCCCAAAGGGTGGTGCTGATGCTGAGAGAACGC
TGGCATTTCTGCCGAGACGGCAGGGTGCTGCTGGGCTCGCGGGCCTTGAGGGAGCGGCACCTGGGCCTAATGGGCTACCA
ACTCCTACCGCTGCCATTTGAAGAGCTGGAGTCTCAAAGAGGCCTGCCCCAGCTCAAGAGCTACCTGAGGCAAAAGCTTC
AGGCCTTAGGTCTTCGCTGGGGACCTGAGGGTGGGTGA

>ENSMLUT00000014736.2|m.21547 ENSMLUT00000014736.2|g.21547  ORF ENSMLUT00000014736.2|g.21547 ENSMLUT00000014736.2|m.21547 type:complete len:550 (+) ENSMLUT00000014736.2:1-1650(+) [Myotis_lucifugus]
ATGAGGAGGCCGCGGGGGGAGCTCGGCTCCCGGGCCCCAAGACCGACCGAGGGAGCGACCTGCGCGGGGCCTGGGGAGTC
ATGGTCTCCGTCACCCAACTCCATGCTTCGAGTCCTGCTTGCTGCCCAGGCCTCTGCTGCTCAGCTGTCTGGCCTGCTGC
TGCTCCCGCCAATACAGCCCTTCTGCCTGGGGCCCAGCAAGTGGGGGGACCGGCCTCCCGGAGGAGGCCCTCCCGCAGGT
CCCGCGCAGGGGCTGCAGCGGCTCCTGGAGCAGGCGAGGAGCCCTGGGGAGCTGGTGCGCTGGCTGGGCCAGAACCCCAC
CAAGGTGCGCGCCCACCACTACCCAGTGGCGCTTCGTCGTCTGGGCCAGCTCTTGGGGTCTCAGCCACAGCCCCCGCCTG
TGGAGCAGACCTCCCTGCAGGACTTGAGTCAGCTCATCATCCGAAACTGCCCCTCCTTTGATATTCACACCATCCACGTG
TGTCTGCACCTTGCAGTCTTACTTGGCTTCCCGTCTGACGCGCCCCTGGTGTGTGCCCTGGAGCGGGAGCGAAGGTTCCG
CCTCCCCCCGAAGCCTCCTCCCCCTCTGCAACCTGTCCTTCGCGGTGGGCAAAGGTTGGAAGCTGCTCTGAGCTGCCCCC
ACTTTCTGCGGCATCCACAGCAGCACCTCATCCGAAGCTTGGCAGAGGCCAGGCCAGAGGAACTGACTCCCCACGTGATG
GTGCGCCTGGCCCAGCACCTGGCCCGACACCGGTTGCGGGAGCCCCAGCTTCTGGAAGCCATTGCCCATTTCCTGGTGGT
CCAGGAAGCCCAGCTCAGCAGCAAGGTGGTGCAGAAGCTGGTCCTGCCCTTTGGGCGGCTGAACTACTTTCCCCTGGAAC
AGCAGTTTGTGCCCTGCCTTGAAAGGATCCTGGCTCGAGAAGCAGGGGCGGCCCCCCTGGCCACTGTCAACATCTTGATG
TCACTGTGCCAGCTTCGGTGCCTGCCCTCCCGAGCCCTGCAGTTTGTCTTTTCCCCAAGTTTCATCAGCCACATCAGTGG
CACCCCTCATGCCCCAATCGTGCGGCGCTACCTCTCCCTACTGGACACGGCTGTGGAGCTGGAACTCCCAGGATACCAGG
GTCCCCGCCTTCCCCGAAGGCAGAAAGTGCCCATCTTCCCCCAGCCACTCATCACTGACCGCGCTCGCTGCAAGTACAGT
CACAAGGATATAGTGGCGGAGGGGCTGCGCCAGTTGCTGGGGGAGGAGAAATACCGCCAAGACCTGACCGTGCCTCCAGG
TTATTGCACAGACTTCCTGCTGTGTGTCAGCAGCTCTGGTGCTGTGCTTCCTGTGAGGACCCAGGACCCTTTCTTACCTT
ACCCTCCCCGGTCCTGTCCCCAGGGCCAGGCTGCCTCTCAGCCCACTACCCAAGACCCTGCCCAGAGGGTGGTGCTGATG
CTGCAGGAACGCTGGCATTTCTGCCGGGACAGCAGGGTGCTGCTGGGCTCCCGGGCCCTGCGGGAACGGCACCTGGGCCT
GCTGGGCTACCAGCTGCTGCCGCTACCCTTTGAGGAACTGGAGTCACAGAGAGGCCTTCACCAGCTCAAGAGCTACCTGA
GACAGAAGCTGCAAGCCTTGGGCCTCCGCTGGGGTCCTGAAGGGGGGTGA

>lcl|NW_004438555.1_cds_XP_004281242.1_21620|m.38151 lcl|NW_004438555.1_cds_XP_004281242.1_21620|g.38151  ORF lcl|NW_004438555.1_cds_XP_004281242.1_21620|g.38151 lcl|NW_004438555.1_cds_XP_004281242.1_21620|m.38151 type:complete len:543 (+) lcl|NW_004438555.1_cds_XP_004281242.1_21620:1-1629(+) [Orcinus_orca]
ATGAGGAGGCCGCGGGGGGAGCTCGGCCCCCGGGCCCCGAGACCGACCGAGGGAGCGATCTGCGCGGGGCCTGGGGAGCC
ATGGTCTCCATCACCCAACTCCATGCTTCGAGTCCTGCTCTCTGCCCAGGCCTCCAGTGCTCGGCTGTCTGGCCTGCTGC
TGCTCCCACCAGTACAGCCCTACTGTCTGGGGCCCAACAAATGGGGAGACCGGCCTCCTGGAGGAGCCCCCCATGCAGGC
CCTGTGCAGGGGTTGCAGCGGCTTCTGGAACAGGCGAGGAGCCCTGGGGAGCTGCTGCGCTGGCTGGGCCAGAACCCCAC
CAAGGTGCGCGCCCACCACTACCCTGTGGCACTCCGTCGCCTGGGCCAGCTCTTGGGGTCTCAGCCACGACCCCCTCCTG
TGGAGCAGGCCACACTTCAGGACTTGAGTCAGCTCATCATCCGAAACTGCCCCTCCTTTGACATTCACACCATCCACGTG
TGTCTGCACCTTGCAGTCTTACTTGGCTTCCCATCAGATGGGCCCCTGGTGTGTGCCCTGGAGCAGGAGCAAAGGTTCCG
CCTCCCTCCGAAGCCACCTCCCCCTCTGCAGCCTGTCCTTCGCGGTGGGCTAAGGTTGGAAGCTGCTCTCAGCTGCCCCC
GCTTCCAGCGGCATCCACAGCATCACCTCATCCGCAGCCTGGCAGAGGCCAGGCCAGAGGAACTGACGCCCCACGTGATG
GTGCTCCTGGCCCAGCACTTGGCCCGCCACCGGTTGCGGGAGCCCCAGCTTCTGGAAGCCATTGCCCACTTCCTGGTGGC
CCAGGAAGCCCAGCTCAACAGCAAGGTGGTACAGAAGTTGGTCCTGCCCTTTGGGCGACTGAACTACCTGCCTCTGGAAG
AGCAGTTCATGCCCTGCCTTGAGAGGATCCTGGCTCGGGAAGCAGGGGTGGCCCCCCTGGCAACTGTCAACATCTTGATG
TCACTGTGCCAGCTGCGGTGCCTGCCCTTCCGAGCCCTGCACTTTGTTTTTTCCCCAGGTTTCATCAGCCACATCAGTGG
CACCCCTCACGCCCTGATTGTGCGGCGCTACCTCTCCCTGCTAGACACGGCCGTGGAGCTGGAGCTCCCAGGATATCGGG
GTCCCCGCCTTCCCCGAAGGCAACAAGTGCCCATCTTCCCCCAGCCACTCATCACCGACCGTGCCCGTTGCAAGTACAGT
CACAAGGATATAGTAGCCGAGGGGCTGCGCCAGCTGCTGGGGGAGGAGAAGTATCGGCAGGACCTGACCGTGCCTCCAGG
CTACTGCACAGACTTCCTGCTCTGTGTCAGCAGCTCTGGTGCTGTGCTCCCCGTGAGAACCCAGGACCCCTTCCTACCGT
ATCCTCCCCGGTCCTGTCCCTACACAACCCATGACCCTGCCCAAAGGGTGGTACTGATGCTGCGGGAACGGTGGCATTTC
TGCCGGGATGGCAGAGTGCTGCTGGGCTCACGGGCTCTGCGGGAGCGGCATCTGGGCCTGATGGGCTACCAGCTCCTGCC
GCTACCCTTCGAGGAACTGGAGTCACAGAGAGGCCTGCCCCAGCTCAAGAGCTACCTGAGGCAGAAGCTTCAGGCCCTGG
GCCTCCGCTGGGGGCCTGAAGGGGGGTGA

>ENSOCUT00000026541.1|m.41439 ENSOCUT00000026541.1|g.41439  ORF ENSOCUT00000026541.1|g.41439 ENSOCUT00000026541.1|m.41439 type:complete len:547 (+) ENSOCUT00000026541.1:1-1641(+) [Oryctolagus_cuniculus]
ATGAGGAGGCCGCGGGGGGAACCCGGCCCCCGGGCCCCGAGACCGACTGAGAGAGCGACCTGCGCGGGGCCTGGGGAGTC
ATGGTCTCCGTCACCCAACTCCATGCTTCGAGTCCTGCTCTCTGCCCAGGCCTCCCCTGCTCGGCTGTCTGGCCTGCTGC
TGTTCCCGCCAGTACAGCCCTGCTGTTTGGGGCCCAACAAGTGGGGGGACCGGCCTCTCGGAGGAGGCCCCCACGTGCAA
GGACTGCAGCGGCTTCTGGAACAGGCGAGGACCCCTGGGGAGCTGCTACGCTGGCTGGGCCAGAACCCCACCAAGGTGCG
CGCCCACCACTACCCTGTGGCACTTCGTCGTCTGGGCCAGCTCTTGGGGTCCCGGCCACGGCCCCCTCCCGTGGAGCAGG
CCACACTGCAGGACTTGAGTCAGCTCATCATCCGAAACTGCCCCTCCTATGACATTCACACGATCCACGTGTGTCTGCAC
CTTGCAGTCTTACTTGGCTTTCCATCAGATGGGCCTCTGGTGTGTGCCCTGGAGCAGGAGCGAAGGTTCCGCCTCCCTCC
GAAACCACCTCCCTCTCTGCAGCCCGTCCTCCGCGGCGGGCAAAGGTTGGAAGCTGCCCTGAGCTGCCCCCGCTTTCTGC
GGCATCCACGGCAGCATCTGATCAGCAGCCTGGCAGAAGCAAGGCCCGAAGAGCTGACTCCCCACGTGATGGTGCTCTTG
GCCCGACACCTGGCCCGGCACCGGCTGCGGGAGCCCCAGCTTCTGGAAGCCATTGCCCACTTCCTGGTGGTCCAGGAAGC
CCAGCTCAACAGCAAGGTGGTACAGAAGTTGGTGCTGCCCTTTGGGCGGCTGAACTACCTGCCCCTGGAACAGCAGTTTA
TGCCCTGCCTCGAGAGGATCCTGGCTCGGGAGGCAGGGGTGGCACCCCTGGCCACGGTCAACATCCTGATGTCACTGTGC
CAGCTCCGGTGCCTGCCCTTCAGAGCCCTGCACTTTGTATTTTCCCCGAGTTTCATCAACCACGTCAGTGGCACCCCTCA
CGCGCTGATTGTGCGACGCTACCTCTCCTTGCTTGACACGGCCGTGGAGCTGGAGCTCCCGGGATACCGGGGTCCCCGCC
TTCCCCGAAGGCAGCAAGTGCCCATCTTCCCCCAGCCGCTCATCACCGACCGTGCCCGCTGCAAGTACAGTCACAAGGAC
ATAGTAGCCGAGGGGCTGCGCCAGCTGCTGGGGGAGGAGAAATACCGCCAGGACCTGACTGTGCCTCCAGGCTACTGCAC
AGACTTCCTGCTGTGTGTCAGCAGCTCCGGTGCTGTGCTTCCCGTCAGGACCCAGGACCCCTTCCTACCTTACCCACCGA
GGTCCTGCCCTCAGGGCCAGGCTGCCTCTAACCCCACGACCAGGGACCCTGCCCAGAGGGTGGTGCTGATGCTGCGGGAA
CGCTGGCATTTCTGCCGGGACGGCAGGGTGCTGCTGGGCTCCCGGGCCCTGAGGGAGCGGCACCTGGGCCTGCTGGGCTA
CCAGCTCCTCCCGCTGCCCTTTGAGGAACTGGAGTCACAGAGAGGCCTGCCCCAGCTCAAGAGCTACCTGAGGCAGAAGC
TGCAAGCCTTGGGGCTCCGCTGGGGGCCGGAAGGGGGGTGA

>ENSPPYT00000021196.2|m.34391 ENSPPYT00000021196.2|g.34391  ORF ENSPPYT00000021196.2|g.34391 ENSPPYT00000021196.2|m.34391 type:complete len:550 (+) ENSPPYT00000021196.2:1-1650(+) [Pongo_abelii]
ATGAGGAGGCCGCGGGGGGAACCCGGCCCCCGGGCCCCGAGACCGACTGAGGGAGCGACCTGCGCAGGGCCCGGGGAGTC
ATGGTCTCCATCACCCAACTCCATGCTTCGAGTCCTGCTCTCTGCTCAGACCTCCCCTGCTCGGCTGTCTGGCCTGCTGC
TGATCCCTCCAGTACAGCCCTGCTGTTTGGGACCCAGCAAATGGGGGGACCGGCCTCTTGGAGGAGGCCCCAGTGCAGGT
CCTGTGCAAGGACTGCAGCGGCTTCTGGAACAGGCGAAGAGCCCTGGGGAGCTGCTGCGCTGGCTGGGCCAGAACCCCAG
CAAGGTGCGCGCCCACCACTACTCGGTGGCGCTTCGTCGTCTGGGCCAGCTCTTGGGGTCTCGGCCACGGCCCCCTCCTG
TGGAGCAGGTCACACTGCAGGACTTGAGTCAGCTCATCATCCGAAACTGCCCCTCCTTTGACATTCACACCATCCACGTG
TGTCTGCACCTTGCAGTCTTACTTGGCTTTCCATCTGATGGTCCCCTGGTGTGTGCCCTGGAACAGGAGCGAAGGCTCCG
CGTCCCTCCGAAGCCACCTCCCCCTTTGCAGCCCCTTCTCCGAGGTGGGCAAGGGTTGGAAGCTGCTCTAAGCTGCCCCC
GTTTTCTGCGGTATCCACGGCAGCATCTGATCAGCAGCCTGGCAGAGGCAAGGCCAGAGGAACTGACTCCCCACGTGATG
GTGCTCCTGGCCCAGCACCTGGCCCGGCACCGGTTGCGGGAGCCCCAGCTTCTGGAAGCCATTGCCCACTTCCTGGTGGT
TCAGGAAACCCAGCTCAGCAGCAAGGTGGTACAGAAGTTGGTCCTGCCCTTTGGGCGGCTGAACTACCTGCCCCTGGAAC
AGCAGTTTATGCCCTGCCTTGAGAGGATCCTGGCTCGGGAAGCAGGGGTGGCACCCCTGGCTACAGTCAACATCTTGATG
TCACTGTGCCAACTGCGGTGCCTGCCCTTCAGAGCCCTGCACTTTGTTTTTTCCCCTGGCTTCATCAACTACATCAGTGG
CACCCCTCATGCTCTGATTGTGCGTCGCTACCTCTCCCTGCTGGACACGGCCGTGGAGCTGGAGCTCCCAGGATACCGGG
GTCCCCGCCTTCCCCGAAGGCAGCAAGTGCCCATCTTTCCCCAGCCTCTCATCACCGACCGTGCCCGCTGCAAGTACAGT
CACAAGGACATAGTAGCTGAGGGGTTGCGCCAGCTGCTGGGGGAGGAGAAATACCGCCAGGACCTGACTGTGCCTCCAGG
CTACTGCACAGACTTCCTGCTGTGCGTCAGCAGCTCTGGTGCTGTGCTTCCCGTGAGGACCCAGGACCCCTTCCTGCCAT
ACCCACCAAGGTCCTGCCCACAGGGCCAGGCCGCCTCTAGCCCCACTACTCGAGACCCTGCCCAGAGGGTGGTGCTGGTG
TTGCGGGAACGCTGGCATTTCTGCCGGGACGGCAGGGTGCTGCTGGGCTCGAGAGCCCTGAGGGAGCGGCACCTAGGCCT
GATGGGCTACCAGCTCCTGCCGCTACCCTTCGAGGAACTGGAGTCCCAGAGAGGCCTGCCCCAGCTCAAGAGCTACCTGA
GGCAGAAGCTCCAGGCCCTGGGCCTGCGCTGGGGGCCTGAAGGGGGCTGA

>ENSSSCT00000028709.2|m.31976 ENSSSCT00000028709.2|g.31976  ORF ENSSSCT00000028709.2|g.31976 ENSSSCT00000028709.2|m.31976 type:complete len:555 (+) ENSSSCT00000028709.2:1-1665(+) [Sus_scrofa]
ATGATGCTGGCCCTGCCTGCCTTCTCACAGGAGGATCAGAGGAGAGCATGTATGTGGCGTTGCTTTGTGAATATCCCTAC
GCCGAGAACACTGAAGGATTCGCTTGCTGTCTCAAAGGGGTCTCCATCACCCAACTCCATGCTTCGAGTCCTGCTCTCTG
CCCAGGCCTCCAGCGCTCGGCTCTCTGGCCTGCTGCTGCTCCCGCCAGTACAGCCCTACTGTCTGGGGCCCAGCAAGTGG
GGGGACCGGCCTCCTGGAGGAGGCTCCCATGTAGGCCCTGTGCAGGGGCTGCAGCGGCTTCTGGAACAGGCAAGGAGCCC
TGGGGAGCTGCTGCGCTGGCTGGGCCAGAACCCCACCAAGGTCCACGCCCACCACTACCTTGTGGCACTTCGTCGCCTGG
GTCAGCTCTTGGGGTCCCAGCCACGGCCCCCTCCCGTGGAGCAGGCCACACTACAGGACTTGAGTCAGCTCATCATCCGA
AACTGCCCCTCCTTTGACATTCACACCATCCACGTGTGTCTGCACCTCGCAGTCTTACTTGGCTTCCCATCAGATGGGCC
CCTGGTGCGTGCCCTGGAACAGGAGCGCAGGTGCCGCCTCCATTCGAAGCCGCCTCCCTCTCCGCAACCTGTCCTTCATG
GTGGGCAAAGGTTGGAAGCTGCTTTGAGCTGCCCCCGTTTCCTGCGGCATCCACAGCAGCACCTCATCCGCAGCCTGGCA
GAGGCCAGGCCAGAGGAACTGACTCCCCAAGTGATGGTGCTCCTGGCCCAGCACCTGGCCCGCCACCGGTTGCGGGAACC
CCAGCTTCTGGAAGCTATTGCTCACTTTTTGGTGGTCCAGGAAGCCCAGCTCAACAGCAAGGTGGTCCAGAAGTTGGTCC
TGCCCTTTGGGCGGCTGAACTACCTGCCTCTGGAAGAGCAGTTTATGCCCTGCCTCGAGAGGATCCTGGCTCGGGAAGCA
GGGGTGGCCCCCCTGGCAACTGTCAACATCTTGATGTCACTGTGCCAGCTGCGGTGCCTGCCCTTCCGAGCCCTGCGCTT
TGTCTTTTCCCCAGGTTTCATCAATCACATCAGTGGCACCCCTCACGCCCTGATCATGCGGCGCTACCTCTCCCTGCTGG
ACACAGCCGTGGAGCTGGAGCTCCCGGGATACCGGGGTCCCCGCCTTCCCCGAAGGCAGCAAGTGCCCATCTTCCCCCAG
CCACTCATCACCGACCGCGCCCGCTGCAAGTACAGCCACAAGGATATAGTAGCAGAGGGGCTGCGCCAGCTGCTGGGGGA
GGAGAAGTACCGGCAGGACCTGACCGTGCCTCCAGGCTACTGCACAGACTTCCTGCTGTGTGTCAGCAGCTCTGGTGCTG
TGCTTCCTGTGAGAACCCAGGACCCCTTCCTGCCATATCCTCCCAGGTCCTGTCCCCACGCAACCCAAGACCCTGCCCAA
AGGGTGGTGCTGACGCTGCGGGAACGCTGGCATTTTTGCCGGGATGGCAGAGTGCTGCTGGGCTCCCGGGCCCTGCGGGA
GCGGCACCTGGGCCTGATGGGCTACCAGCTCCTGCCGCTCCCCTTCGAGGAACTGGAGTCCCAGAGAGGCCTGCCCCAAC
TCAAGAGCTACCTGAGGCAGAAGCTCCAGGCCCTGGGCCTCCGCTGGGGGCCGGAAGGGGGGTGA

>ENSTTRT00000000853.1|m.1623 ENSTTRT00000000853.1|g.1623  ORF ENSTTRT00000000853.1|g.1623 ENSTTRT00000000853.1|m.1623 type:complete len:540 (+) ENSTTRT00000000853.1:1-1620(+) [Tursiops_truncatus]
ATGAGGAGGCCGCGGGGGGAGCTCGGCCCCCGGGCCCCGAGACCGACCGAGGGAGCGATCTGCGCGGGGCCTGGGGAGCC
ATGGTCTCCATCACCCAACTCCATGCTTCGAGTCCTGCTATCTGCCCAGGCCTCCAGTGCTCGGCTGTCTGGCCTGCTGC
TGCTCCCACCAGTACAGCCCTACTGTCTGGGGCCCAACAAATGGGGAGACCGGCCTCCTGGAGGAGCCCCCCATGCAGGC
CCTGTGCAGGGGTTGCAGCGGCTTCTGGAACAGGCGAGGAGCCCTGGGGAGCTGCTGCGCTGGCTGGGCCAGAACCCCAC
CAAGGTGCGCGCCCACCACTACCCTGTGGCACTCCGTCGCCTGGGCCAGCTCTTGGGGTCTCAGCCACGACCCCCTCCTG
TGGAGCAGGCCACACTTCAGGACTTGAGTCAGCTCATCATCCGAAACTGCCCCTCCTTTGACATTCACACCATCCACGTG
TGTCTGCACCTTGCAGTCTTACTTGGCTTCCCATCAGATGGGCCCGTGTGTGCCCTGGAGCAGGAGCAAAGGTTCCGCCT
CCCTCCGAAGCCACCTCCCCCTCTGCAGATGCTTCGCGGTGGGCTAAGGTTGGAAGCTGCTCTCAGCTGCCCCCGCTTCC
AGCGGCATCCACAGCATCACCTCATCCGCAGCCTGGCAGAGGCCAGGCCAGAGGAACTGACGCCCCACGTGATGGTGCTC
CTGGCCCAGCACTTGGCCCGCCACCGGTTGCGGGAGCCCCAGCTTCTGGAAGCCATTGCCCACTTCCTGGTGGCCCAGGA
AGCCCAGCTCAACAGCAAGGTGGTACAGAAGTTGGTCCTGCCCTTTGGGCGACTGAACTACCTGCCTCTGGAAGAGCAGT
TCATGCCCTGCCTTGAGAGGATCCTGGCTCGGGAAGCAGGGGTGGCCCCCCTGGCAACTGTCAACATCTTGATGTCACTG
TGCCAGCTGCGGTGCCTGCCCTTCCGAGCCCTGCACTTTGTTTTTTCCCCAGGTTTCATCAGCCACATCAGTGGCACCCC
TCACGCCCTGATTGTGCGGCGCTACCTCTCCCTGCTAGACACGGCCGTGGAGCTGGAGCTCCCAGGATATCGGGGTCCCC
GCCTTCCCCGAAGGCAACAAGTGCCCATCTTCCCCCAGCCACTCATCACCGACCGTGCCCGTTGCAAGTACAGTCACAAG
GATATAGTAGCCGAGGGGCTGCGCCAGCTGCTGGGGGAGGAGAAGTATCGGCAGGACCTGACCGTGCCTCCAGGCTACTG
CACAGACTTCCTGCTCTGTGTCAGCAGCTCTGGTGCTGTGCTCCCCGTGAGAACCCAGGACCCCTTCCTACCGTATCCTC
CCCGGTCCTGTCCCTACACAACCCGTGACCCTGCCCAAAGGGTGGTACTGATGCTGCGGGAACGGTGGCATTTCTGCCGG
GATGGCAGAGTGCTGCTGGGCTCACAGGCTCTGCGGGAGCGGCATCTGGGCCTGATGGGCTACCAGCTCCTACCGCTACC
CTTCGAGGAACTGGAGTCACAGAGAGGCCTGCCCCAGCTCAAGAGCTACCTGAGGCAGAAGCTTCAGGCCCTGGGCCTCC
GCGAGCCTGAAAGGGGGTGA

>FASTK|ENSG00000164896 [cellage_279]
ATGAGGAGGCCGCGGGGGGAACCCGGCCCCCGGGCCCCGAGACCGACTGAGGGAGCGACCTGCGCAGGGCCCGGGGAGTC
ATGGTCTCCATCACCCAACTCCATGCTTCGAGTCCTGCTCTCTGCTCAGACCTCCCCTGCTCGGCTGTCTGGCCTGCTGC
TGATCCCTCCAGTACAGCCCTGCTGTTTGGGGCCCAGCAAATGGGGGGACCGGCCTGTTGGAGGAGGCCCCAGTGCAGGT
CCTGTGCAAGGACTGCAGCGGCTTCTGGAACAGGCGAAGAGCCCTGGGGAGCTGCTGCGCTGGCTGGGCCAGAACCCCAG
CAAGGTGCGCGCCCACCACTACTCGGTGGCGCTTCGTCGTCTGGGCCAGCTCTTGGGGTCTCGGCCACGGCCCCCTCCTG
TGGAGCAGGTCACACTGCAGGACTTGAGTCAGCTCATCATCCGAAACTGCCCCTCCTTTGACATTCACACCATCCACGTG
TGTCTGCACCTTGCAGTCTTACTTGGCTTTCCATCTGATGGTCCCCTGGTGTGTGCCCTGGAACAGGAGCGAAGGCTCCG
CCTCCCTCCGAAGCCACCTCCCCCTTTGCAGCCCCTTCTCCGAGGTGGGCAAGGGTTGGAAGCTGCTCTAAGCTGCCCCC
GTTTTCTGCGGTATCCACGGCAGCATCTGATCAGCAGCCTGGCAGAGGCAAGGCCAGAGGAACTGACTCCCCACGTGATG
GTGCTCCTGGCCCAGCACCTGGCCCGGCACCGGTTGCGGGAGCCCCAGCTTCTGGAAGCCATTGCCCACTTCCTGGTGGT
TCAGGAAACGCAACTCAGCAGCAAGGTGGTACAGAAGTTGGTCCTGCCCTTTGGGCGACTGAACTACCTGCCCCTGGAAC
AGCAGTTTATGCCCTGCCTTGAGAGGATCCTGGCTCGGGAAGCAGGGGTGGCACCCCTGGCTACAGTCAACATCTTGATG
TCACTGTGCCAACTGCGGTGCCTGCCCTTCAGAGCCCTGCACTTTGTTTTTTCCCCTGGCTTCATCAACTACATCAGTGG
CACCCCTCATGCTCTGATTGTGCGTCGCTACCTCTCCCTGCTGGACACGGCCGTGGAGCTGGAGCTCCCAGGATACCGGG
GTCCCCGCCTTCCCCGAAGGCAGCAAGTGCCCATCTTTCCCCAGCCTCTCATCACCGACCGTGCCCGCTGCAAGTACAGT
CACAAGGACATAGTAGCTGAGGGGTTGCGCCAGCTGCTGGGGGAGGAGAAATACCGCCAGGACCTGACTGTGCCTCCAGG
CTACTGCACAGACTTCCTGCTGTGCGCCAGCAGCTCTGGTGCTGTGCTTCCCGTGAGGACCCAGGACCCCTTCCTGCCAT
ACCCACCAAGGTCCTGCCCACAGGGCCAGGCTGCCTCTAGCGCCACTACTCGAGACCCTGCCCAGAGGGTGGTGCTGGTG
TTGCGGGAACGCTGGCATTTCTGCCGGGACGGCCGGGTGCTGCTGGGCTCGAGGGCCCTGAGGGAGCGGCACCTAGGCCT
GATGGGCTACCAGCTCCTGCCGCTACCCTTCGAGGAACTGGAGTCCCAGAGAGGCCTGCCCCAGCTCAAGAGCTACCTGA
GGCAGAAGCTCCAGGCCCTGGGCCTGCGCTGGGGGCCTGAAGGGGGCTGA
