# Supplementary material for: A multidimensional systems biology analysis of cellular senescence in aging and disease
Source: Genome Biol. 2020 Apr 7;21:91. doi: 10.1186/s13059-020-01990-9 (PMC7333371; doi:10.1186/s13059-020-01990-9)
Supplement: Supplementary file 3 — 271 CellAge orthogroups. Directory containing FASTA files of CellAge orthogroups. [file 13059_2020_1990_MOESM3_ESM.zip › SI Cellage_Orthologous-Groups/ENSG00000142733.fa]

>bmy_01998 [Balaena_mysticetus]
ATGGCGGGGCAGTGCCTGAGGTCCGGAGCCGCGGAGCGCGCCGGCAGCTGCTGGCAGGACCCGCTGGCCGAGGCGCTGAG
CCGGGGCCGGCCGCTCGCGGCGTCCCCCGGCCGGGGCTGCGCGCGAAGCCGGCCGCTTAGCGTGGTCTACGTGTTGACCC
GGGAGCCGCAGCCCTTGGCGGACCCCGAGACTGGAGCCGAGGCGGAGCCGCTGCCTCTGCGCTGCCTGCGTGAGGCCTGC
GCGCAGCTCCCCGGACCGCGGCCACGACCTCAGCTGCGCAGCCTGCCTTTTGGGACCCTGGCGCTGGGAGACACCTCAGC
GCTCGATTCCTTCTACAACGCGGATGTGGTGGTGCTGGAGGTGAGCAGCTCCCTGGCGCAGCCCTCCCTGTTCTACCACC
TGGGTGTGCGGGAGAGCTTCAGCATGACCAACAACGTGCTCCTCTGCTCCCAGGCCGACCTCCCTGACCTGCAGGCCCTG
CGGGATTCCGTTGGCAGCTACACGCTGATCCCCTATGTGGTGACAGCCACTGGTCGGGTGCTATGTGGAGATGCGGGCCT
CCTGAGGGGCCTGGCTGACGGCCTGGTACAGGCTGGGGTGGGCACTGAGGTGCTGCTCACACCCCTGGTGGGCCGGCTTG
CCCGCCTGCTGGAGGCCACGCCCACAGACTCCTGTGGCTATTTCCGGGAGACCATTCGGCGGGACATCCGGCAGGCGCGG
GAGCGGTTCAGCGGGCAGCAGCTGCGGCAGGAGCTGGCTCGCCTGCAGCGGAGACTGGACAGCGACTACTCAGCCATCAT
TGATCTGGTGGAGACACTGCAGGCCTTGCCCACCTGTGACGTGGCCGAGCAGCACAATGTCTGCTTCCACTACACATTTG
CCCTCAACCGGAGGAACAGGCCTGGGGACCGGGAGAAGGCACTGGCTGTGCTGCTGCCACTGGTACAGTTTGAGGGCTCA
GTGGCACCTGACCTATATTGCATGTGTGGCCGTATCTATAAGGACATGTTCTTCAGCTCTGACTTCCAGGATGCTGGGCA
CCGGGAGCAGGCCTATCACTGGTATCGCAAGGCTTTTGATGTAGAGCCCAGCCTCCACTCGGGCATCAATGCAGCTGTGC
TTCTCATTGCCGCCGGGCAGCGCTTTGAGGACTCCAAGGAGCTCCGGCTCATAGGCATGAAGCTGGGCTGCCTGCTGGCC
CGAAAAGGCTGTGTGGAGAAGATGCAGTATTACTGGGATGTTGGCTTCTACCTGGGAGCTCAGATCCTTGCCAATGACCT
CACCCAGGTGGCACTGGCTGCAGAGCAGCTGTACAAGCTCAATGCCCCCATATGGTACCTGGTGTCTGTGATGGAAACCT
TCCTGCTGTACCAGCACTTCAGACCCACACTAGAGCCTCCTGGAGAAACCCCACACCACGCCCACTTCTGGCTCCACTTT
TTGCTACAGTCCTGCCAGCCACTCAAGATGACTTGTTCCCAAGGGGAGCAGTGCTTGGTGCTGGTCCTGGAGATGAATAA
GGTGCTGCTACCGGCCAGGCTGGAGGCTCAGGGTACCAACCCGGTGAGCACAGTGACAGTGAGCCTGCTGGAGCCCGGTA
AGCAGGTGATATCGCCGGACGTTCCCTCCAGCTGGACCTTCCCGGTGGCCTCCATCAGCGGTGTCAGCGTGTCGAAGCGA
GACGAGCGCTGCTGCTTCCTCTACGCGCTTCCCCCGGCTCAGGACGTCCAGCTGTGCTTCCCCAGCGGAGGGCACTGCCA
GTGGTTCTGCGGGCTGATCCAGGCCTTGGTGAAGAATCCGGACTCCACGGCGGCCGCAGAGGAGGCGGAGGGCGGAGGGG
AGGTACTGGAGTTTGATTATGAGTACACGGAGTCGGGAGAGCGGCTGGTGCTGGGCAAGGGCACCTACGGGGTGGTGTAC
GCCGGCCGCGATCGGCACACGCGGCCACTGCATGAAGAGATCGCTCTGCACAAACGCCTGCGCCACAAGAACATCGTGCG
CTCTCTGGGCTCAGCCAGTCAGGGCGGCTACCTCAAGATCTTCATGGAGGAAGTGCCTGGAGGCAGCCTGTCCTCCTTGC
TGCGGTCAGTGTGGGGACCCCTGCAGGACAACGAGAGCACCATCAGTTTCTACACCCGCCAGATCCTGCAGGGACTCAGC
TACCTGCACGACAACCGCATCGTGCATCGAGATATCAAGGGGGACAACGTACTGATCAACACCTTCAGCGGGCTGCTCAA
GATTTCCGACTTTGGTACCTCCAAGCGACTAGCAGGCATCACACCCTGCACTGAGACCTTCACAGGGACCCTACAATATA
TGGCCCCAGAAATCATTGACCAGGGCCCACGAGGGTATGGGAAGGCGGCGGACATCTGGTCATTGGGCTGCACTGTAATC
GAGATGGCCACAGGTCGCCCACCCTTCCACGAGCTGGGGAGCCCACAGGCTGCCATGTTTCAGGTGGGCATGTACAAGGT
GCACCCACCAATGCCCAGTTCTCTGTCAGCCGAGGCTCAAGCCTTCCTCCTCCGAACTTTTGAGCCAGACCCACGCCTCC
GAGCCAGTGCTCAAGCACTGCTGGAGGACCCCTTCCTGCAACCTGGGAAGAGGAGCTGCCTCCCCGGCTCCCCCCAACAT
GCTCTAAGGTCCTCAGACACCCCTTCCGCCAGCCCCACTCCTTCTGCTGACTTGACCTCCCAGTCCCAGACATTCCCGCG
CCCTCAGGCACCCTCTCAGCACCCTCCCAGTCCCCCCAAGCGCTGCCTCAGTTATGGGGACACCTGCCAGCTCCGGGTGC
CTGAGGAGCCTGGGGCCGAGGAGCCCGCGTCCCCTGAGGAGAGCTCGGGGCTGAGCCTCCTGCACCAAGAGAGCAAGCGC
CGGGCCATGTTGGCCACGGTACTGGAGCAGGAGCTGCAGGCCCTGGCGGAGAGTCTCCGCCTGGAGCAGGAACAGGTGAA
GCAGATCCTCCGCAGGCGCCAGATCCGCCCACACTGGATGTTCGTGCTGGACTCGCTGCTCAGCCGTGCTGTGCGGGCAG
CCCTGGCTGTTCTGGCCCCAGAGGCGGAAAAGGAGGCAGTCCCACCGAAGTTGGAGGAGTCCAATAAAGAAGAGGAGTCC
CAGCGGATGCAGCAGGAGACCCCAGTCCGGCGGAACCTGCTCCCAGGGGAACCCGAGCAGGGCACCCCACCTTCGATGGT
GCAGCTGGGCCTCTTGCGAGCAGAGACCGATAGGCTTCGAGATGTCCTGGCTGAGAAGGAACGGGAGTGCCAGGTCCTAG
TGCAGCTAACCCTACAGCACGTCAGTGGGGAGGCCAGGACCTGGGCCCAGGCCTCAGAGCCCCCAGCTGCTCTCACAGTG
GACCAGGGCCTGGTGCGGTGGCTACAGGAACTGAACGTGGATTCAGGCACCATCCAGACGGGGAGGGATGATATGCCGCA
TCTGGAGAGCCATTTTGGCACAGCGAGCAAGATCCACGCCAGTTACCCCTGGCCCGCAGGAGGCTGA

>lcl|AC_000159.1_cds_XP_005203294.1_3674|m.3959 lcl|AC_000159.1_cds_XP_005203294.1_3674|g.3959  ORF lcl|AC_000159.1_cds_XP_005203294.1_3674|g.3959 lcl|AC_000159.1_cds_XP_005203294.1_3674|m.3959 type:complete len:1343 (+) lcl|AC_000159.1_cds_XP_005203294.1_3674:1-4029(+) [Bos_taurus]
ATGGCAGGGCCGAGCCCGCGGTCCGGAGCTCTGGAGCGCGCCGGCAGCTGCTGGCAAGACCCGCTGGCCGAGGCGCTGAG
CCGGGGCCGGCCGCTCGCGGCGTCCCCGGGTCGGGGCTGTGCGCGAAGCCGGCCGCTCAGCGTGGTCTACGTGCTGACCC
GGGAGCCGCTGCCAGAGGTAGAACCCGAGACGGGAGCCGAGGCGGAGCCGCTGCCTCTGCGCTGCCTGCGTGAGGCCTGC
GCGCAGCTCCCCGGACCGCGGCCGCGACCTCAGTTGCACAGCCTGCCTTTTGGAACCCTGGCGCTGGGAGACACCGCAGC
TCTCGATTCGTTCTACAACGCGGATGTGGTGGTGCTTGAGGTGAGCAGCTCCCTGGCACAGCCCTCCCTGTTCTACCACC
TGGGTGTGAGGGAGAGCTTCAGCATGACCAACAACGTGCTCCTCTGCTCCCAGGCCGACCTCCCTGACCTGCAGGCCCTG
CGGGAGGACATTTTCCAGAAGAACTCGGATTGCATTGGCAGCTACACGCTGATCCCCTACGTGGTGACAGCCACCGGTCG
GGTGCTATGTGGTGATGCGGGCCTCCTGAGGGGCCTGGCTGACGGGCTGCTCCAGGCTGGGGTGGGCACAGAGGCCCTGC
TCACACCCCTGGTGGGCCGGCTGGCCCACCTGCTGGAAGCCACACCCACGGACTCTTGTGGCTACTTCCGGGAGACCATT
CGGCAGGACATCCGGAGGGCTCGGGAGCGGTTCAGTGGGCTACAGCTGCGGCAGGAGCTGGCTCGCCTGCAGCGGAGACT
GGACAGTGTGGAGCTGCTGAGCCCCGACATCATCATGAACCTGCTGCTCTCCTACCGGGACGTGCAGGACTATTCAGCCA
TCATTGACCTGGTGGAGACCCTGCAGGCCTTGCCCACCTGTGACGTGGCCGAGCAGCATAATGTCTGCTTCCACTACACC
TTTGCCCTCAACCGGAGGAACAGGCCTGGGGACCGGGAGAAGGCACTGGCCGTGCTGCTGCCACTGGTACAGGTAGAGGG
CCCCGTGGCACCTGATCTGTACTGCATGTGTGGCCGTATCTACAAGGACATGTTCTTCAGCTCTCGCTTCCAGGATGCTG
GGCACCGGGAGCAGGCATATCACTGGTATCGCAAGGCTTTTGACATAGAGCCCAGCCTTCACTCGGGCATCAATGCCGCT
GTGCTCCTCATTGCTGACGGGCAGCGCTTTGAGGACTCCGAGGAGCTCCGGCTCATAGGCATGAAGCTGGGCTGCCTGCT
GGCCCGAAAAGGCTGCGTGGAGAAGATGCAGTATTACTGGGATGTAGGCTTCTACCTGGGAGCTCAGATCCTTGCCAATG
ACCTCACTCAGGTGGCACTGGCCGCAGAGCAGCTGTACAAGCTCAACGCCCCCATATGGTACCTGGTGTCCGTGATGGAA
ACCTTCCTGCTGTATCAGCACTTCAGACCCACACTAGAGCTTCCTGGAGAAGCCCCCCACGGCGCCCACTTCTGGCTCCA
CTTCTTGCTACAGTCCTGCCAGCCACTCAAGACAGCTTGTCCCCAAGGGGACCAGTGCTTGGTGCTGGTCCTGGAGATGA
ATAAGGTGCTGCTGCCCGCCAGGCTGGAGGTTCAGGGTACAAACCCGGTGAGCGCGGTGACCCTGAGCCTGCTGGAGCCG
GAGAAGCAGGTGAAGTCGCCGGACGTTCCCTCCAGCTGGACCTTCCAGGTGGCCTCCATCAGCGGCGTCAGCGTCTCCAA
GCGGGACGAGCGCTGCTGCTTCCTCTACGCGCCTCCTCCGGCTCAGGACGTCCAGCTGTGCTTCCCCAGCGCCGGGCACT
GCCAGTGGTTCTGCGGCCTGATCCAGGCCTTGGTGAAGAGTCCAGACTCCGGGGCGCCCGCAGAGGAGACGGAGGGCGCT
GGGGAGGTGTTGGAGTTTGATTACGAGTACACGGAGTCGGGTGAGCGGCTGGTGCTGGGCAAGGGCACGTACGGGGTGGT
GTACGCTGGCCGCGATCGACACACTCGCGTGCGCATCGCCATCAAGGAGATCCCGGAGCGGGACAGCAGGTTCTCTCAGC
CGCTGCATGAAGAGATCGCTCTGCACAAACGCCTACGCCACAAGAACATTGTGCGCTATCTGGGCTCCGTCAGCCAGGGC
GGCTACCTCAAGATTTTCATGGAGGAAGTGCCTGGAGGCAGCCTGTCTTCCTTGCTGCGATCGGTGTGGGGACCCCTGCA
GGACAACGAGAGCACCATCAGTTTCTACACCCGCCAGATCCTGCAGGGACTCAGCTACCTGCACGACAACCACATTGTGC
ATCGAGATATCAAGGGGGACAACGTGCTGATCAACACCTTCAGCGGGTTGCTCAAGATTTCTGACTTTGGCACCTCCAAG
CGACTAGCAGGCATCACACCCTGCACTGAGACCTTCACAGGGACCCTACAATATATGGCCCCAGAAATCATTGACCAGGG
CCCACGAGGGTATGGGAAGGCAGCAGACATCTGGTCACTGGGCTGCACAGTCATCGAGATGGCCACAGGTCACCCACCCT
TCCACGAGCTAGGGAGCCCGCAGGCTGCCATGTTTCAGGTGGGCATGTACAAGGTGCATCCGCCAATGCCCGGTTCTCTG
TCAGCTGAGGCTCAAGCCTTCCTCCTCCGAACTTTTGAGCCCGACCCCCGTCTCCGAGCCAGTGCTCAAGCACTGCTGGC
AGACCCCTTCCTGCAGCCCGGGAAGAGGAGCCGCAGCCCGGGCTCCCCCAGACAGGCTCTAAGGTCCTCAGAGGCGCCAT
CCGCAAGCCTTGCTCCTTCAGCAGACTCCACCTCCCAGTCCCAGACATTCCCGCGCCCTCAGGCACCCTCTCAGCACCCT
CCCAGTCCCCCCAAGCGCTGCCTCAGTTATGGGGACACCAGCCAGCTCCGGGTGCCCGAGGAGCCTGGGGCTGACGAGCC
CGCGTCCCCTGAGGAGAGTTCGGGGCTGAGCCTCTTGCATCAAGAGAGTAGGCGCCGGGCCACGCTGGCCACGGTTCTGG
AGCAGGAGCTGCCGGCGCTGGCGGAGAGCCTGCGCCTGGAGCAGGAACAGGGTCCCCGTCTGGAGAGGAGTCACGTGGAA
CAGCTACTGCTCTGCCTCAGGGCGCACATCCATACTCCCAACCGTCGGCAGCTGGCCCAGGAGCTGCGGGGACTCCAAGG
GCAGCTTCGGGCCCAGGGCCTTGAGCCCGAGCTTCTGCAAGGACCGCTCTTCGCCTTCCCGGATGAGGTGAAGCAGGTCC
TCCGCAGGCGCCAGATCCGCCCACACTGGATGTTCGTGCTGGACTCGCTGCTCAGCCGTGCTGTGCGGGCAGCCCTGGCA
GTGCTGGCCCCAGAGGTGGAGGAGGAGGCGGTCCTACCGAAGTCGGAAGAGGCCAGTAATGCAGAGGAGTCCGAGCCCAA
GCAGCAGGAGACCCCAGCCGAGCCGAGCCCTCTCCTGGGGGAACCGGAGCAGGGTACCCCTTCTCTGATGGTGCAGCTGG
GCCTCTTGCGAGCAGAGACCGATAGGCTTCGAGATGTTCTGGCTGAGAAGGAAAGGGAATGCCAGGCCTTGGTGCAACTA
GCCCTCCAGCGGGTCAGTGGGGAGGCCAGGACCTGTGCCCTGGCTTCAGAGCCCCCAGCGGCTCTCGCGGTGGACCAGGG
CCTGGTGCAGTGGTTACAGGAACTGAATGTGGATTCAGGCACCATCCAGACGCTACTGAACCACAGAAAAAACCTCCATG
CCCTACTGACCTGTGCCACTAGAGATGACCTCATCTACACAGGCATCAGGAGGCTGAATGAGGACATCCGAGGCAGGAGG
CCAGACCCAAGGATGGATGAATGGAGGAAACACAAGAGGCTTCTGACATACCTGCCCCAGGACCCAGCAGCAACTGGAAG
AGGCCAGGTGGGAGGGCGTCAGGGTAGGGGCCAGGCCTCTAGCCCCAGTGGGGAGAACAAATCACAGATGTGCCTCAAGC
TCATGAGGGCCACAGGCAAAGACTATTAA

>ENSCJAT00000017861.3|m.20316 ENSCJAT00000017861.3|g.20316  ORF ENSCJAT00000017861.3|g.20316 ENSCJAT00000017861.3|m.20316 type:complete len:1286 (+) ENSCJAT00000017861.3:1-3858(+) [Callithrix_jacchus]
ATGGCGGGGCCGTGCCCCCGGTCCGGGGCAGAGCGCGCCGGCAGCTGCTGGCAGGACCCTCTGGCCGAGGCGCTGAGCCG
GGGCCGGCCGCTCGCTACGCCCCCAGGCCGGGGCTGCGCGCGGAGCCGGCCGCTCAGCGTGGTCTATGTGCTAACCCGGG
AGCCGCAGCCCGGGCTGGAGCCTCGGGAGGGAACCGAGGCGGAACCGCTGCCCCTGCGCTGCTTGCGTGAGGCTTGCGCG
CAGCTCCCCGGGCCGCGGCCGCCGCCGCAGCTGCTTAGCCTGCCCTTCGGGACGCTGGCGCTAGGCGACACAGCGGCGCT
GGACGCCTTCTACAACGCGGATGTGGTGGTGCTGGAGGTGAGCAGCTCGCTGGCACAGCCCTCCCTGTTCTACCACCTCG
GTGTGCGTGAGAGCTTCAGCATGACCAACAACGTGCTACTGTGCTCCCAGGCAGACCTCCCTGACCTGCAGGCCCTGCGG
GAGGATGTTTTCCAGAAGAACTCGGACTGCGTTGGCAGCTATACACTGATCCCCTATGTGGTGATGGCCACTGGTCGGGT
GCTGTGTGGCGATGCAGGCCTTCTGCGGGGCCTGGCTGATGGGCTGGTACAGGCCGGAGTGGGCACCGAGGCCCTGCTCA
CTCCCCTGGTGAGCCGGCTTGCCCGCCTGCTGGAGGCCACACCCACAGATTCTTGTGGCTATTTCCGGGAGACCATTCGG
AGGGACATCCGGCAGGCACGGGAGCGGTTCAGTGGGCCGCAGCTGCGGCAGGAGCTGGCTCGCCTGCAGCGGAGACTGGA
CAGCGTGGAGCTGCTGAGCCCCGACATTGTCATGAACTTGCTCCTCTCCTACCGCGACGTGCAGGACTATTCGGCCATCA
TTGAGCTGGTGGAGACGCTGCAGGCCTTGCCCACCTGTGATGTGGCTGCACAGCATAACGTCTGCTTTCACTATACTTTT
GCCCTCAACCGGAGGAACAGGCCTGGGGACCGGACGAAGGCACTGGCCGTGCTGCTGCCGCTGGTACAGCTTGAGGGCTC
CGTGGCACCCGATCTGTACTGCATGTGTGGCCGTATCTACAAGGACATGTTCTTTGGCTCGGGCTTCCAGGACGCTGGGC
ACCGGGAGCAGGCCTATCACTGGTATCGCAAGGCTTTTGACGTTGAGCCCAGCCTCCACTCAGGCATCAATGCAGCTGTG
CTCCTCATTGCTGCTGGGCAGCACTTTGAGGATTCGAAGGAGCTCCGGCTAATAGGCATGAAGCTGGGCTGCCTGCTGGC
CCGAAAAGGCTGTGTGGAGAAGATGCAATATTACTGGGATGTGGGTTTCTACCTGGGAGCCCAGATCCTCGCCGATGATC
CCACCCAGGTGGTGCTGGCTGCAGAGCAGCTGTATAAGCTCAATGCCCCCATATGGTACCTGGTGTCCGTGATGGAAACC
TTCCTGCTGTACCAGCATTTCAGGCCCACGCCAGAGCCCCCTGCAGGGCCACCACGCCGAGCCCACTTTTGGCTCCACTT
CTTGCTACAGTCCTGCCAGCCATTCAAGACAGCCTGTCCCCAAGGCGACCAGTGCTTGGTGCTGGTCCTGGAGATGAACA
AGGTGCTGCTGCCTGCGAAGCTCAAGGTTCAGGGCACTGACCCTGTGAGCACAGTGACCCTGAGCCTGCTGGAGCCGGAG
ACCCAGGACATTCCCTCCAGCTGGACCTTCCCAGTCGCCTCCATATGCGGAGTCAGCACCTCCAAGCGCGACGAGCGCTG
CTGCTTCCTCTATGCACTCCCTCCGGCCCAGGACGTCCAGCTGTGCTTCCCCAGCGTAGGGCACTGCCAGTGGTTCTGCA
GCCTGATCCAGGCATTGGTGACGAACCCGGATTCCACAGCGCCCGCGGAGGAAGCGGAGGGCGTGGGGGAGGTCTTGGAG
TTTGATTATGAGTACACGGAGACAGGCGAGAGGCTGGTGCTGGGCAAGGGCACTTATGGGGTGGTGTACGCGGGCCGCGA
TCGCCACACAAGGGTGCGTATCGCCATCAAGGAGATCCCGGAGCGGGACAGCAGGTTTTCTCAGCCCCTGCATGAAGAGA
TCGCTCTTCACAAACGCCTGCGCCACAAGAACATAGTGCGCTATCTGGGCTCAGCTAGCCAGGACGGCTACCTTAAGATC
TTCATGGAGGAAGTGCCTGGAGGCAGCCTGTCCTCCTTGCTGCGGTCAGTGTGGGGACCCCTGAAGGACAACGAGAGCAC
CATCAGTTTCTACACCCGCCAGATCCTGCAGGGACTCGGCTACTTGCATGACAACCACATTGTACACAGGGACATCAAGG
GGGACAACGTGCTGATCAACACCTTCAGTGGGCTGCTCAAGATTTCTGACTTTGGCACCTCCAAGCGGCTGGCCGGCATC
ACGCCTTGCACTGAGACCTTCACAGGAACTCTGCAGTATATGGCCCCAGAAATCATTGACCAGGGCCCACGTGGGTATGG
GAAAGCAGCTGACATCTGGTCATTGGGCTGCACTGTCATCGAGATGGCCACGGGTCACCCCCCCTTCCACGAGCTAGGGA
GCCCACAGGCTGCCATGTTTCAGGTGGGTATGTACAAGGTGCATCCACCAATGCCCAGTTCTCTGTCGGCTGAGGCCCAA
GCCTTCCTCCTCCGAACTTTCGAGCCAGACCCCCGCCTCCGAGCCAGCGCCCAGGCACTGCTGGGGGACCCCTTTCTGCA
GCCTGGGAAGAGGAGCCGCAGCCCCAGCTCCCCCCGACATGCTCCACAGCCCTCAGATGCCCCTTCCGCCAGTCCCACTC
CTTCAGCTGACTCAACCACCCAGTCTCAGACACTCCCGTGCCCTCAGGCACCCTCTCAGCACCCGCCCAACCCCCCAAAG
CGCTGCCTCAGTTTTGGGGGCACCAGCCAGCTCCGCGTGCCCGAGGAGCCTGCGGCCGAGGAGCCTGCCTCTCCGGAGGA
GAGTTCAGGACTGAGCCTGCTGCACCAGGAGAGCAAGCGTCGGGCCATGCTGGCTGCGGTGCTGGAGCAGGAGCTGCCTG
CGTTGGCGGAGAATCTGCACCAGGAGCAGGAGCAGGTGTCCCGTCTGGGCAGAAATCATGTGGAACAGCTGCTGCGCTGC
CTCGGGGCACACATTCACACTCCCAACCGCCGGCATCTGGCCCAGGAGCTGCGGGTGCTGCAAGGACGGCTGCGGGCCCA
GGGCCTTGGGCCCGCACTTCTGCACGCCCCGCTCTTCGCCTTCCCGGATGTGGTGAAGCAGATCCTCCGCAGGCGCCAGA
TCCGCCCACATTGGATGTTCGTGTTGGACTCGCTGCTCAGCCGTGCTGTGAGGGCAGCCCTGGCTGTGCTAGGCCAGGAG
GTGGAGAAGGAGGTGGTCTCACCGAGGTCAGAGGAGCTGAGAAAAGAAGGGGACTCCCGGCAGAGGCCGCTTCCAGTGGA
GCCCGAGCAGGGCCCCCCTCCTCTGTTGGTGCAGCTGAGCCTCCTTCGGGCAGAGACTGATCGGCTTCGGGAAGTCCTGG
CGGGGAAAGAACGGGAGTACCAGGCCCTGGTGCAGCGGGCTCTGCAGAGGGTGAATGAGGAAGCTGGGACCTGTGCCCGA
GCCTCAGAGCCCCCAGCTGCTCTTTCAATGGACCAGGGCCTGGTGCAGTGGCTACAGGAACTGAACGTGGATTCAGGCAC
CATCCAAATGCTGTTGAATCACAGCTTCACCCTCCACATCCTGCTCACCTATGCCACTCGAGATGACCTCGTCTACACCC
GAATCAGGGGAGGGATGGTATGCCGCATCTGGAGGGCCATCTTGGCACAGCGAACAGAATCCACGTCAGTCACCCCTGGA
CCCTGGAAGGCTGAATGA

>ENSCAFT00000019323.4|m.5934 ENSCAFT00000019323.4|g.5934  ORF ENSCAFT00000019323.4|g.5934 ENSCAFT00000019323.4|m.5934 type:complete len:1155 (+) ENSCAFT00000019323.4:1-3465(+) [Canis_familiaris]
ATGACCAACAACGTGCTCCTCTGCTCCCAGGCTGACCTCCCTGACCTGCAGGCCCTTCGGGAAGACGTTTTCCAGAAGAA
TTCGGACTGTGTTGGCAGCTACACACTGATCCCCTATGTGGTGACAGCCAGTGGCCGGGTGCTGTGCGGTGATGCGGGCC
TCCTGAGAGGCCTGGCTGATGGGCTAGTCCAGGCAGGGGTGGGCAGCGAGGCCCTGCTAACGCCCCTGGTGGGCCGGCTC
GCCCGCCTGCTGGAGACCACACCCACGGACTCTTGTGGCTACTTCCGAGAGACCATTCGGCAGGACATCCGGCGGGCCCG
GGAGCGGTTCTCCGGGCAGCAGCTGCGGCAGGAGCTGGCTCGCCTGCAGCGGAGGCTGGACAGCGTGGAGCTGCTGAGCC
CCGACATCATCATGAACCTGCTGCTCTCCTACCGTGACGTGCAGGACTACTCAGCCATCATTGAGCTGGTGGAGACACTG
CAGGCCTTGCCCACCTGTGACGTGGCCGAGCAGCACAACATCTGCTTCCACTACACGTTTGCCCTCAACCGGAGGAACAG
GCCTGGGGACCGGGAGAAGGCACTGGCTGTGCTGCTGCCACTGGTGCAGGGGGAGGGGTCTGTGGCCCCTGACCTATACT
GCATGTGTGGCCGTGTCTACAAGGACATGTTCTTTAGCTCTGGCTTCCAGGATGCTGGGCATCGGGAGCAGGCGTATCAC
TGGTATCGCAAGGCTTTTGACGTAGAGCCCAGCCTCCACTCGGGGATCAACGCAGCTGTGCTGCTCATTGCTGCTGGGCA
GCGCTTTGAAGACTCTGAGGAGCTCCGGCTAATAGGCATGAAGCTGGGCTGCCTGCTGGCCCGAAAAGGCTGCGTGGAGA
AGATGCAGTATTACTGGGACGTAGGCTTCTACCTGGGAGCTCAGATCCTCGCCAATGACCTCGCCCAGGTGGCTCTGGCT
GCAGAGCAGCTGTACAAGCTCAATGCTCCCATATGGTACCTGGTGTCCATGATGGAAACCTTCCTGCTGTACCAGCACTT
CAGACCGATGCTAGAGCTTCCGGAAGGACCCCCACACCGTGCCCACTTTTGGCTCCACTTCTTGCTGCAGTCCTGTCAGC
CATTCAAGATGGCCTGTCCCCAGGGGGACCAGTGCTTGGTGCTGGTCCTGGAGATGAACAAGGTGCTGCTGCCTGGGAGG
CTTGAGATTCAGGGTACTGATCCCGTTAGCGCGGTGACCCTGAGTCTGCTGGAGCCAGAAACCCAGGACGTTCCCTCCAG
CTGGACCTTCCCGGTGGCCTCCATCTGCGGGGTCAGTTCCTCCAAGAGGGACGAGCGCTGCTGCTTCCTCTACGCGCTTC
CCCCGGCTCAGGACGTCCAGCTGTGCTTCCCCAGCGCCGGGCACTGCCGGTGGTTCTGCGGCCTGATCCAAGCCTTGGTG
ACGAATCCGGATTCCACGGCGCCCTCGGAGGAGGCGGAGGGCGTGAAGGAGGTGCTGGAGTTTGATTATGAGTACACGGA
GACGGGCCAGCGGCTGGTGCTGGGCAAGGGCACGTACGGGGTGGTGTACGCGGGCCGCGAGCGGCACACGCGGGTGCGCA
TCGCCATTAAGGAGATCCCCGAGCGTGACAGCAGGTTCTCGCAGCCCCTGCACGAAGAGATTGCTCTGCACAAACGCCTT
CGCCACAAGAACATCGTGCGCTACCTGGGCTCGACCAGCCAGGGCGGCTACCTCAAGATCTTCATGGAGGAAGTGCCCGG
AGGCAGCCTGTCCTCCTTGCTGCGCTCCGTGTGGGGACCCCTGCAGGACAACGAGAGCACCATCAGTTTCTACACCCGCC
AGATCCTGCAGGGACTCAGCTACCTGCACGACAACCGCATAGTGCATCGAGACATCAAGGGGGACAATGTACTGATCAAC
ACCTTCAGTGGGCTGCTCAAGATTTCTGACTTTGGCACCTCCAAGAGGCTGGCAGGCATCACACCCTGCACTGAGACCTT
CACAGGGACCCTACAGTATATGGCACCAGAAATCATTGACCAGGGCCCACGAGGGTATGGGAAGGCAGCTGACATCTGGT
CACTGGGCTGCACTGTCATCGAGATGGCCACAGGTCGCCCACCCTTCCATGAGCTAGGGAGCCCACAGGCTGCCATGTTT
CAGGTGGGCATGTACAAGGTGCATCCGCCAATGCCCCCTTCTCTGTCAGCGGAGGCGCAAGCCTTTCTTCTCCGAACTTT
TGAGCCAGACCCCCGTCTCCGAGCCAGTGCTCAAGCATTGCTGGGGGACCCCTTCCTGCAGCCCGGGAAGAGGAGCCGCA
GCCCTGGCTCCCCCCGCCATGCACTGCGGCCCTCAGATGCCCCTTCAGCCAGCCCCACTCCTTCAGCTGACCTGACCACC
CAGTCCCAGACATTCCCACGCCCTCAGGCACCCTTTCAGCACCCATCCAGTCCCCCGAAGCGCTGCCTCAGTTATGGAGA
CACCAGCCAGCTCCGGGTGCCCGAGGAACCGGGAGCCGAGGAGCCCACGTCCCCTGAGGAGAGTTCTGGGCTGAGCCTGC
TGCATCAAGAGAGCAAGCGCCGGGCCATGCTGGCGGCTGTACTGGAGCAGGAGCTGCCCACGCTGGCGGACAGTCTGTGC
CTGAAGCAGGAACAGGGTCCCGGGGCCGGCAGGAATCACGTGGAACAGCTCCTGCGCTGCCTGGGGGCGCACATCCACAC
TCCCAACCGCCGCCAGCTGGCCCAGGAGCTTCGGGCGCTGCAGGCGCAGCTGCGGGCCCAAGGCCTCGGGCCTGCGCTTC
TGCACGGACCGCTCTTCGCCTTCCCGGATGCGGTGAAGCAGATCCTCCGCAGGCGCCACATCCGCCCACACTGGATGTTC
GTGCTGGACTCGCTGCTCAGCCGAGCCGTCCGGGTAGCCCTGGCTGTGTTGGGCCCAGAAGTGGAGACGGAGGCCATCCC
ACCGAGGTCAGAGGAGTCGAGTAAAGAAGAGGAACCCCAGCCCAAGCGGCAGGAGACCTTGGTCCAGCTCAGCCAGCTCC
CCGAGGAAGCAGAGAAGGCACCCCCGCCCCGGATGGTGCAGCTGGACCTCTTGCGAGCCGAGACTGACAGGCTTCGGGAT
GTCCTGGCTGAGAAAGAACGGGAGTGCCAGGCCCTGGTGCAACAAGCTCTACAGCGGGTGAATGGGGAGGCCCGGATCTG
CGCCCTGGCCTCCGAGCCCCCAGCTGTTCCCACCTGGGACCAGGGCCTGGTAGAGTGGCTACAGGAACTGAACGTGGATC
CAGGCACCATCCAGATGCTGCTGAACCACAGCTTCACCCTCCGTACCCTACTGACCTGTGCCACTCGAGATGACCTCATC
TACACCCGCATCAGGGGAGGGATGGTATGCCGCATCTGGAGAGCCATCCTGGCACAGCGAGCAGGATCCACACCAGTTAC
CCCTGGCCGACAGGAGGCCGAATGA

>ENSCCAT00000021271.1|m.5422 ENSCCAT00000021271.1|g.5422  ORF ENSCCAT00000021271.1|g.5422 ENSCCAT00000021271.1|m.5422 type:complete len:1284 (+) ENSCCAT00000021271.1:1-3852(+) [Cebus_capuchinus]
ATGGCGGGGACGTGCCCCCGGTCCGGGGCAGAGCGCGCCGGCAGCTGCTGGCAGGACCCTCTGGCCGAGGCGCTGAGCCG
GGGCCGGCCCCTCGCTACGCCCCCAGGCCGGGGCTGCGCGCGGAGCCGGCCGCTCAGCGTGGTCTACGTGCTAACCCGGG
AGCCGCAGCCCGGGCTGGAGCCTCGGGAGGGAACCGAGGCGGAGCCGCTGCCCCTGCGCTGCTTGCGCGAGGCTTGCGCG
CAGCTTCCCGGGCCGCGGCCGCCACCGCAGCTGCTTAGCCTGCCCTTCGGGACGCTGGCGCTAGGCGACACCGCGGCGCT
TGACGCCTTCTACAACGCGGATGTGGTGGTGCTGGAGGTGAGCAGCTCACTGACACAGCCCTCCCTGTTCTACCACCTTG
GTGTGCGTGAGAGCTTCAGCATGACCAACAACGTGCTACTGTGCTCCCAGGCGGACCTCCCTGACCTGCAGGCCCTGCGG
GAGGATGTTTTCCAGAAGAACTCGGACTGCGTTGGCAGCTACACACTGATCCCCTATGTGGTGACGGCCACTGGTCGGGT
GCTGTGTGGCGATGCAGGCCTTCTTCGGGGCCTGGCTGATGGGCTGGTACAGGCTGGAGTGGGCACCGAGGCCCTGCTCA
CTCCCCTGGTGAGCCGGCTTGCCCGCCTGCTGGAGGCCACACCCACAGACTCTTGTGGCTATTTCCGGGAGACCATTCGG
CGGGACATCCGGCAGGCACGGGAGCGGTTCAGTGGTCCGCAGCTGCGGCAGGAGCTGGCTCGCTTGCAGCGGAGACTGGA
CAGCGTGGAGCTGCTGAGCCCCGACATCGTCATGAACTTGCTGCTTTCCTACCGCGACGTGCAGGACTATTCGGCCATCA
TTGAGCTGGTGGAGACACTGCAGGCCTTGCCCACTTGTGATGTGGCCGCACAGCATAACGTCTGCTTTCATTATACTTTT
GCCCTCAACCGGAGGAACAGGCCTGGGGACCGGGCGAAGGCACTGGCCGTGCTGCTGCCGCTGGTACAGCTTGAGGGCTC
CGTGGCACCCGATCTGTACTGCATGTGTGGCCGTATCTACAAGGACATGTTCTTCAGCTCGGGCTTCCAGGATGCTGGGC
ACCGGGAGCAGGCCTATCACTGGTATCGCAAGGCTTTTGACGTTGAGCCCAGCCTCCACTCAGGCATTAATGCAGCCGTG
CTCCTCATTGCTGCTGGGCAGTACTTTGAGGATTCAAAGGAGCTCCGGCTAATAGGCATGAAGCTGGGCTGCCTGCTGGC
CCGCAAAGGCTGCGTGGAGAAGATGCAATATTACTGGGATGTGGGTTTCTACCTGGGAGCCCAGATCCTCGCCAATGACC
CCACCCAGGTGGTGCTGGCTGCAGAGCAGCTGTATAAGCTCAATGCCCCCATATGGTACCTGGTGTCTGTGATGGAAACC
TTCCTGCTGTACCAGCACTTCAGACCCACGCCAGAGCCCCCTGCAGGGCCACCACGCCATGCCCACTTTTGGCTCCACTT
CTTGCTACAGTCCTGCCAGCCATTCAAGACAGCCTCTCCCCAGGGCGACCAGTGCTTGGTGCTGGTCCTGGAGATGAACA
AGGTGCTGCTGCCTGCGAAGCTCAAGGTTCAGGGTACTGACCCCGTGAGCACAGTGACCCTGAGCCTGCTGGAGCCGGAG
ACGCAGGACCTTCCCTCCAGCTGGACCTTCCCAGTCACCTCCATATGCGGAGTCAGCGCCTCCAAGCGCGATGAGCGCTG
CTGCTTCCTCTATGCACTGCCCCCGGCCCAGGACGTCCAGCTGTGCTTCCCCAGCGTAGGGCACTGCCAATGGTTCTGCA
GCCTGATCCAGGCATTGGTGACGAACCCGGATTCCACAGCGCCTGTGGAGGAAGCAGAGGGCGTGGGGGAGGTCTTGGAG
TTTGATTATGAATACACGGAGACGGGCGAGAGGCTGGTGCTGGGCAAGGGCACCTATGGAGTGGTGTATGCGGGCCGGGA
TCGCCACACGAGGGTGCGCATCGCCATCAAGGAGATCCCGGAGCGGGACAGCAGGTTCTCTCAGCCCCTGCATGAAGAGA
TCGCTCTTCACAAACGCCTGCGCCACAAGAACATAGTGCGCTATCTGGGCTCAGCGAGCCAGGGCGGCTACCTTAAGATC
TTCATGGAGGAAGTGCCTGGAGGCAGCCTGTCCTCCTTGCTGCGGTCAGTGTGGGGACCCCTGAAGGACAATGAAAGCAC
CATCAGTTTCTACACCCGCCAGATCCTGCAGGGACTTGGCTACTTGCATGACAACCACATTGTACACAGGGACATCAAGG
GAGACAACGTGCTGATCAACACCTTCAGTGGGCTGCTCAAGATTTCTGACTTTGGCACCTCCAAGCGGCTGGCCGGCATC
ACGCCTTGCACTGAGACCTTCACAGGAACTCTGCAGTATATGGCCCCAGAAATCATTGACCAGGGCCCACGTGGGTATGG
GAAAGCAGCTGACATCTGGTCATTGGGCTGCACTGTCATCGAGATGGCCACAGGTCACCCCCCCTTCCACGAGCTAGGGA
GCCCACAGGCTGCCATGTTTCAGGTGGGTATGTACAAGGTGCATCCACCAATGCCCAGTTCTCTGTCAGCCGAGGCCCAA
GCCTTCCTCCTCCGAACTTTTGAGCCAGACCCCCGCCTCCGAGCCAGCGCCCAGGCGCTGCTGGGGGACCCCTTCCTGCA
GCCTGGGAAGAGAAGCCGCAGCCCCAGCTCCCCCCGACATGCTCCACAGCCCTCAGATGCCCCTTCCGCCAGTCCCACTC
CTTCAGCCGACTCAACCACCCAGTCTCAGACACTCCCGTGCCCTCAGGCACCCTCGCACCCACCCAACCCCCCGAAGCGC
TGCCTCAGTTATGGGGGCACCAGCCAGCTCCGGGTGCCCGAGGAGCCTGCGGCCGAGGAGCCTGCCTCTCCGGAGGAGAG
TTCAGGGCTGAGCCTGCTGCACCAGGAGAGCAAGCGTCGGGCCATGCTGGCTGCGGTGCTGGAGCAGGAGCTGTCCGCGC
TGGCGGAGAATCTGCACCAGGAGCAGGAGGGGTCCTGTCTGCGCAGAAATCATGTGGAACAGCTGCTGCGCTGCCTCGGG
GCACACATTCACACTCCCAACCGCCGGCAGCTGGCCCAGGAGCTGCGGGCTCTGCAAGGACGGCTGCGGGCCCAGGGCCT
TGGGCCCACACTTCTGCACGCCCCGCTCTTCGCCTTCCCGGCTGCGGTGAAGCAGATCCTCCGCAGGCGCCAGATCCGCC
CACACTGGATGTTCGTGCTGGACTCGCTGCTCAGCCGTGCTGTGCGGGCAGCCCTGGCTGTGCTAGGCCAGGAGGTGGAG
AAGGAGGTGGTCTCACCGAGGTCAGAGGAGCTGAGTAAAGAAGAGGACTCCCAGCAGAGGCCGCTTCCAGAGGAGCCCGA
GCAGGGCCCCCCTCCTCTGATGGTGCAGCTGAGCCTCCTGCGAGCAGAGACTGATCGGCTGCGGGAAGTCCTGGCGAGGA
AGGAATGGGAGTACCAGGCCCTGGTGCAGCGGGCTCTGCAGAGGGTGAATGAGGAAGTGGGGACCTGTGCCCTGGCCTCA
GAGCCCCCAGCTGCTCTTTCAATGGACCAGGGCCTGGTGCAGTGGCTACAGGAACTGAACGTGGATTCAGGCACCATCCA
AACGCTGTTGAATCATAGCTTCACTCTCCACGCCCTGCTCACCTATGCCACTCGAGATGACCTCGTCTACACCCGAATCA
GGGGAGGGATGGTATGCCGCATCTGGAGGGCCATCTTGGCACAGCGAACAGGATCCACGTCAGTCACCCCCGGACCCCGG
GAGGCTGAATGA

>ENSDNOT00000009762.3|m.46006 ENSDNOT00000009762.3|g.46006  ORF ENSDNOT00000009762.3|g.46006 ENSDNOT00000009762.3|m.46006 type:3prime_partial len:1300 (+) ENSDNOT00000009762.3:1-3897(+) [Dasypus_novemcinctus]
ATGGCGGGGCCGTGCCCGCGGCCCCGGGCCCTCGAGCGCGCCGGCAGCTGTTGGCAGGACCCGCTGGCCGAGGCGCTGAG
CCCGGGCCGGCCGCTCGCGGCCCGTGCGGGCCGAAGCTGCGCGCTGAGCCGCCCGCTCCGCGTGGTCTACGTGCTGACCG
CGGAGCCGCGGCCCGGGGCGGAGCCCGGGGCGGGAGCCGAGGAGGAGCCGCTGCCCCTGCGCTGCCTGCGCGAGGCCTGC
GCGCAGCTCCCGGGGCCGCGGCCGCCGCCGCAACTGCGCAGCCTGCCCTTCGGGACTCTAGCTCTCGGCGACACCGCGGC
GCTCGACTCCTTCTACAACGCAGACGTGGTGGTGCTGGAGGTGAGCGGCTCCCTGGCGCAGCCCTCGCTGTTCTACCACC
TCGGGGTGCGCGAGAGCTTCAGCATGACCAACAACGTGCTCCTCTGTTCCCAGGCCGCCCTCCCAGACCTGCAGGCCCTG
CGGGAGGATGTTTTCCAGAAGAACTCGGACTGCGCCGGCAGCTACACGCTGATCCCCTATGTGGTGACGGCCAGCGGCCG
GGTGCTGTGTGGTGACGCAGGCGTCCTGAGGGGCCTAGCTGAAGGGCTCGTGCAGGTGGGGGTGGGCACCGAGGCCCTGC
TCACGCCCCTGGTGGGCCGCCTGGCCCGCCTGCTGGAGGCCACGCCCACGGACTCTTGTGGCTACTTCCGGGAGACCATT
CGGCAGAACATTCGGCAGGCCCGGGAGCGGTTCAGCGGGCAGCAGCTGCGGCAGGAGCTGGCTCGCCTGCAGCGGAGACT
GGACAGCGTGGAGCTGCTGAGCGCCGACATCGTCATGAACCTGCTGCTCTCCTACCGCGACGTGCAGGACTACTCGGCCA
TCATCGAGCTGGTGGAGACCCTGCAGGCCCTGCCCACCTGTGATGTGGCCGAACAGCACAATGTCTGCTTTCACTACACG
TTTGCCCTCAACCGGAGGAACAGGCCCGGGGACCGGGAGAAGGCACTGGCAGTGCTCCAGCCCCTGGTACAGTCTGGGGG
CTCTGTGGCACCTGACCTATACTGCATGTGTGGCCGTATCTACAAGGACATGTTCTTCAGCTCCAGCTTCCAGGATGCTG
GACACCGCGAGCAGGCCTACCACTGGTACCGCAAGGCCTTTGAGGTGGAGCCCAGTCTCCACTCGGGCATCAACGCAGCT
GTGCTCCTCATTGCTGCTGGGCAGCGCTTTGAGGACTCCGAGGAGCTCCAGCTAATAGGAATGAAGCTGGGCTGCCTGCT
GGCTCGTAAGGGCTGTGTGGAGAAGATGCAGTATTACTGGGACGTGGGCTTCTACCTGGGAGCCCAGATCCTTGCCAATG
ACCCCATCCAGGTGGTGCTGGCTGCAGAGCAGCTGTACAAGCTCAATGCCCCCATATGGTACCTGGTGTCAGTGATGGAA
ACCTTCCTGCTCTACCAGCACTTCAGACCCATGCCAAAGGCCCCTGGAGGGCCCCCGCGCCGCGCCCACTTCTGGCTCCA
CTTCTTGTTACAGTCCTGCCAGCCCTTCAAGCCCACCTCCCCCCAGGGGGACCAGTGCTTGGTGCTGGTCCTGGAACTGA
ACAAGGTGCTGCTGCCTGCGAGTCTCGAGGTTGGGGGTACAGACACCGTGCACGCTGTGACCCAGAGTATGCTGGAGTCA
GAGACCCAGCAGGATGCGCCTTCCCGCTGGACCTTCACCGTGGCCTCCATCTGCGGCATCAGCGCCTCCAAGCGGGACGA
GCGCTGCTGCTTCCTCTACGCGCTTCCTCCAGCTCAGGACGTCCAGCTGTGCTTCCCCAGCGTGGGCCAGTGCCAGTGGT
TCTGCGGCCTGATCCAGGCCTTGGTGACGAATCCCGATGCCGCGGCGCCCACGGAGGAGGCGGAGGGCGTGGGGGAGGTG
CTGGAGTTTGATTATGAGTACACCGAGAACGGCGAGCGGCTGGTGTTGGGCAAGGGCACCTATGGGGTCGTGTACGCGGG
CCGCGACCGGCACACGCGGGTACGCATCGCGATCAAGGAGATCCCGGAGCGCGACAGCAGGTTCTCTCAGCCCTTGCATG
AAGAGATTGCTCTGCACAAACGCCTGCGCCACAAGAACATCGTGCGCTATCTGGGCTCAGCCAGCCAGGGCGGCTACCTC
AAGATCTTCATGGAGGAAGTGCCTGGAGGCAGCCTGTCCTCCTTGCTGCGGTCAGTGTGGGGACCCCTGCAGGACAACGA
GAGCACCATCAGTTTCTACACTCGCCAGATCCTGCAGGGACTTGGCTACCTGCATGACAACCACATCGTGCATCGGGACA
TCAAGGGGGACAATGTGCTGATCAACACCTTCAGTGGGCTGCTCAAGATTTCTGATTTCGGCACTTCCAAGCGGCTGGCC
GGCATCACACCCTGCACTGAGACCTTTACAGGCACCCTGCAGTATATGGCCCCAGAGATCATCGACCAGGGCCCACGAGG
ATATGGGAAGGCAGCTGATATCTGGTCACTGGGCTGCACTGTAATTGAGATGGCCACAGGTCGCCCACCTTTCCATGAGC
TAGGGAGCCCGCAGGCTGCCATGTTTCAGGTGGGCATGTACAAGGTGCATCCGCCTATGCCCAGTTCTCTGTCGGCTGAG
GCCCAAGCTTTCCTCCTCCAGACTTTTGAGCCAGATCCCCACTTTCGGGCCAGTGCCCAAGCACTGCTGGGGGACCCCTT
CCTGCAGCCTGGGAAGAGGAGTCGCAGCCTTGGCTCCCTCCGCCCTTCTCCACGGCCCTCAGATGCCCCTTCAGCCAGTT
CCACTCCCTCAGCTGCCTCAACTACCCAGTCCCAGACGTTCCCCTGCCCTCAGGCGCCCTCTCAGCACCTGCCCAGCCCC
CAAAAGCGCTGCCTCAGTTATGGGGACACCAGGCAGCTCAGTGTGCCCGAGTCGCCCGGGGTGGAGGAACCCGCGTTCCC
CGAGGAGAGTTCGGGATTGAGCCTGCTGCACCAAGAGAGCAAGCGCCGGGCCATGCTGGCAGGGGTACTGGAACAGGAGC
TGCCGGCGCTGTCGGAGAACCTGCGCGAGGCGCAGGAACAGGGTCCCCCGGAACCCCGTCTGGGGAGGGATCATGTGGAA
CAGCTACTGCACTCCCTCCGGGCCCACATCCACACCCCCAACCGCCGGCAGTTGGCCCAGGAGCTGCGGGCGCTGCAAGG
ACAGCTGCGGGCCCAGGGCCTCGCACCTGCGCTTCTGCACGGACCGCTCTTCGCCTTCCCTGATGCGGTGAAGCAGATCC
TCCGCAGGCGCCAGATCCGCCCCCACTGGATGTTCGTGCTGGACTCGCTGCTCAGCCGCGCTGTGCGCGCGGCCCTGGCG
GTGCTTGGCGCGGAGGTGGAGAAAGAGGAGGCCCCCCTGCGGTCGGAGGAGCCCGGCGACGAAGAGGGGTACCAGCAGCC
GCAGCAGGAGACCCCGGTCCAGGGGAGCCCGCTCCCGACGGAGCCCGAGCAGGGCCCCCCGCCTCTGATGGTGCAGCTGG
GCCTCTTGCGAGCAGAGACTGACAGGCTCCGAGCTGTCCTGGCCCAGAAGGAACGGGAGTGCCAGGCCCTGGTGCCGCAG
GCTTTACAGCAGGTGTCTAGGGATGCCAGGACTTGTGCCCTGGCCTCAGGGCCCCGAGCGGCTCCCCCCGCGGATCAGGG
CCTGGTGAAGTGGCTGCAGGAACTGAGTGTGGATTCAGGCACCATCCAGACCCTGCTGAACCACAGCTTCACCCTCCATG
CCTTGCTCACCTGTGCCACTCGAGACGACCTCATCTACACCCACATCAGGGGAGGGATGGTGTGCCGCATCTGGAGAGCC
ATCCTGGCACAGCGAGCAGGATCCATGCCCGGGCCTCCGCCCCCCGGGAGCCTGAAT

>lcl|NW_004558721.1_cds_XP_004705123.1_9519|m.19225 lcl|NW_004558721.1_cds_XP_004705123.1_9519|g.19225  ORF lcl|NW_004558721.1_cds_XP_004705123.1_9519|g.19225 lcl|NW_004558721.1_cds_XP_004705123.1_9519|m.19225 type:complete len:1297 (+) lcl|NW_004558721.1_cds_XP_004705123.1_9519:1-3891(+) [Echinops_telfairi]
ATGGCGATGCCGTGCTCCCGGCCCCGGGTCCTGGAGCGCGCTGGCAGCTGCTGGCAGGACCCACTGGCCGAGGCGCAGTG
CCGGGGCCGGCCGCCCGCGGCGCCCCCCGGCCGGGGCTGCTCCTGGAGCCGGTCGCTCAGCGTAGTCTACGTGCTGACCC
GAGAGCCGCAGGCCGGGGCGGAGACCGGAGCAGGAACCGAGGCGGAGCCGCTGCCCCTGCGCTGCCTACGCGAGGCCTGC
GCGCAGCTCCAGGGTTCACGGCCGTCACCGCAGCTGCACAGCCTGCCTTTCGGAACTCTGGCTCTGGGCGACACCGCGGC
TCTGGACGCCTTCTACAACGCGGACATCGTGGTGCTGGAGGTGAGCAGCTCGCTGGCCCAGCCCTCCCTCTTCTACCACC
TCGGGGTGCGGGAGAGCTTCAGCATGACCAACAACGTGCTCCTCTGCTCCCAGGCCGACCTCCCTGACCTGCAGGCCCTG
CGGGAGGATATTTTCCAGAAGAACTCGGATTGCGTTGGCAGCTACACACTGATTCCTTATGTGGTGACAGCCACCAATCG
GGTGCTGTGTGGTGATGCAGGTGTCCTGAGGGGCCTGGCTGATGGGCTGGTGCAGGCTGGGGTGGGCACGGAGGCCCTGC
TTACGCCACTGGTGAGCCGACTGGCCCGGCTGCTGGAGGTCACGCCCACAGACTCCTGCGGCTACTTCCGGGAGACCATT
CGGCAGGACATCCGGCGGGTGCGGGAACGTTTCAGTGGGCAGCAGCTGCGGCAGGAGCTTGCTCGCCTGCAGCGGAGGCT
GGACAGCGTGGAGCTGCTGACTCCCGACATCGTCATGAACCTGCTGCTCTCCTACCGCGACGTGCAGGACTACTCAGCCA
TCATTGACCTGGTGGAGACCCTGCAGGCCTTGCCCACCTGTGACGTGGCTGAGCAGCACAACGTTTGCTTCCACTACACC
TTCGCCCTTAACCGGAGGAACAGGCCTGGGGACCGTGAGAAGGCGCTGGCTGTGCTGCTGCCTGTCGTCCAGCGTGAGGG
CTTGGTAGCTCCTGACCTGTACTGCATGTGTGGCCGTATCTACAAGGACATGTTCTTCAGCTCTGGCTTCCAGGATACTG
GCCACAGGGAGCAGGCCTATCACTGGTATCGAAAGGCCTTCGAGGTGGAGCCCAGCCTCCACTCGGGCATCAATGCCGCG
GTGCTCCTCATTGCCGCCGGGCAGTGCTTTGAGGACTCCGAGGAGCTCTGGCTCATAGGCATGAAGCTGGGCTGCCTGCT
GGCCCACAAAGGCTGCGTGGAGAAGATGCAGTATTACTGGGACGTAGGTTTCTACCTGGGCGCCCAGATCCTCGCCAATG
ATCCTTCCCAGGTGGCGCTGGCTGCAGAGCAGCTGTACAAGCTCAATGCCCCCATATGGTACCTGGTGTCGGTGATGGAA
ACCTTCCTGCTGTACCAGCACTTCAGACCATCCCCAGAGCCCACCGGAGGGCCCTTGCTCCGTGCCCACTTTTGGCTCCA
CTTCTTGCTACAGTCCTGCCAGCCATTCAAGCCCACCGCTCCACAAGGGGACCAGTACTTGGTGCTGGTCCTGGAGCTCA
ACAAGGTGCTACTGCCAGCGCAGCTGGAGGTCCGAGGGAGGGACCCCGTGAGCGAGGTGGCCCTTAGCCTGGTGGAGCCC
AGCAGCCAGGATGCGCCCTCCTGCTGGACCTTTCCAGTCGCCTCCATCTGCGGGGTCAGCACCTCAAAGCTGGACGAGCG
CTGCTGCTTCCTCTACGCGCTCCCGCCGGCTCAGGACGTGCAGTTGTGCTTCCCCAGCGGAGGGCACTGCCAGTGGTTCT
GCGGCCTGATCCAGACCTCGGTGACAAGTCCGGATTCCACAGTACCCATGGAAGAGGCAGGGGACGTGGGGGAGGAGCTG
GAGTTTGACTATGAGTACTCAGAGACCGGCGAGAGGTTGGTGCTGGGCAAGGGCACATATGGGGTGGTGTATGCGGGCCG
CGAGCGACACACGAGAGTCCGCATCGCTATCAAGGAGATCCCGGAGCGCGACAGCAGGTTCTCTCAGCCCCTGCATGAAG
AGATCGCGCTACACAAACGCCTGAGACACAAGAACATCGTGCGCTATCTGGGCTCGGCCAGCCAGGGCGGCTACCTCAAG
ATCTTCATGGAGGAAGTTCCCGGAGGCAGCCTGTCCTCCTTGCTGCGGTCAGTGTGGGGACCCCTGAAGGACAACGAGAG
CACCATCAGTTTCTATACCCGCCAGATCCTGCAGGGGCTGAGCTACCTGCATGACAATCACATTGTGCACCGGGATATCA
AGGGGGACAATGTGCTGATCAATACCTTCAGTGGGCTGCTCAAGATCTCTGACTTTGGCACCTCCAAGCGGCTGGCGGGC
ATCACACCCTGCACGGAGACCTTTACAGGAACCCTACAGTATATGGCTCCAGAGATCATTGACCAAGGCCCCCGAGGGTA
TGGCAAGGCAGCCGACATCTGGTCCCTGGGCTGCACTGTAATTGAGATGGCTACAGGCCGCCCTCCCTTCTATGAGCTGG
GGAGCCCCCAGGCTGCTATGTTTCAGGTGGGCATGTACAAGGTACATCCACCAGTGCCCAGCTCTCTGTCAGCGGAGGCC
CAGGCCTTCCTCCTCCGAGCTTTCGAGCCAGACCCTCGCCTCCGAGCTGCTGCTCAAGCTCTCCTGGAGGATCCTTTTCT
GCAGCCGGGGAAGAGGAGCCGCAGCCCTGGCTCGCCCCGCCATGCTCCACGGCCTTCAGATGTCCCTTCCGCCAGCCCCA
TTCTCTCAGCTGATTCGGCCACACAGTCCCAGACATTCCCGTGTCCTCAAGCACTCTCTCAGCACCTACCCAGCCCTCCC
AAGCGCTGCCTCAGTTATGGGGGCACCAGCCAGCTCCGGGTGCCCGAAGGAGCTGGGGCCGAAGAGCCCACGTCCCCCGA
GGAGAGTTCGGGACTGAGTCTGCTGCACCAAGAGAGCAAGCGGCGGGCCATGCTGGCCTCCGTGCTGGAACAGGAGCGGA
GGGCGCTGGCCAACAGTCTGCGGCTCCTGGAGCGGGAACAGGGTCCTTGGCTTGACAGGCATCATGTGGAACAGCTACTG
CGCGGCCTCGGAGCGCACATCCACACTCCCAACCGGCGGCAGCTGGCCCAGGACCTGCGGGAGCTGCAAGGGCAGCTGCG
GGCCCAGGGCCTCGACCCTGCGCTGCTTCACGGACCCCTCTTTGCCTTCCCGGACGCGGTGAAGCAGATCCTCCGCCGGC
GCCAGATCCGCCCACACTGGATGTTCGTGCTGGACTCCCTGCTCAGCCGCGCGGTGCGGGCAGCCCTGGCAGTGCTAGGC
CCAGAGGTGGAGGAGACTGTCTCCCCGCTGTCAAAGGAGCCGAGTAAAGAAAAAGGGTTCCAGGCGAAGCAACCGGAGAC
CCCTGATCTGCCGAACCTCCTGCCGCCAAAAGAGCCTGAACACGGACCCCCGCCTCTGCTGGTGCAGCTGGGCCTTCTAA
GAGCAGAGACAAACAGGCTGCGGGCTGTCCTGGCTGAGAAGGAAGGGACTTGCCGGGCTCTGATGCAGCGGACTCTGCAG
CGGATGGATGCTGAGGCCGGGACCCGAGCCCTGGCCTCGGAGCCCCCAGCTGCTCTGGCAGCCGACCAGGGCCTGGTGCG
GTGGCTGCAAGAACGAAATGTGGATTCTGGCACCATCCAGACGCTGCTCAACCACAGCTTCACCCTCCATGCTCTGCTCA
CCTGTGCCTCTCGAGATGACCTCATCTACACCCGCATCAGGGGAGGGATGGTGTGTCGTATCTGGAGAGCCATCCTGGAG
CAGCGAACAGGAGCCGTGCCAGGCACCCCCAGCCCTCAAGAGGCAGAGTGA

>ENSECAT00000016330.1|m.22922 ENSECAT00000016330.1|g.22922  ORF ENSECAT00000016330.1|g.22922 ENSECAT00000016330.1|m.22922 type:5prime_partial len:1184 (+) ENSECAT00000016330.1:1-3552(+) [Equus_caballus]
GATGTGGTGGTGCTAGAGGTGAGCAGCTCCTTGGCGCAGCCTTCCCTGTTCTACCACCTTGGTGTGCGTGAGAGCTTCAG
TATGACCAACAACGTGCTCCTCTGCTCCCAGGCAGACCTCCCTGATCTGCAGGCTCTGCGGGAGGATGTTTTCCAGAAGA
ACTCGGACTGCGTTGGCAGCTACACACTGATCCCCTATGTGGTGACAGCCACTGGTCGGGTGCTGTGTGGAGATGCAGGC
CTCCTGAGGGGCCTGGCTGATGGGCTAGTACAGGCCGGGGTGGGCACTGAGGCCCTACTCACACCCCTGGTGGGCCGGTT
TGCCCGCCTGCTGGAGGCCACACCCACGGACTCTTGTGGCTATTTCCGGGAGACCATTCGGCAGGACATCCGCCAGGCCC
GGCGGTTCAGCGGGCAGCAGCTGCGGCAGGAGCTGGCTCGCCTGCAGCGGAGACTGGACAGCGTGGAGCTGCTGAGCCCC
GACATCATCATGAATCTGCTGCTCTCCTACCGTGACGTGCAGGACTACTCAGCCATCATTGAGCTGGTGGAGACGCTGCA
GGCTTTGCCCACCTGTGACGTGGCTGAGCAGCACAACATCTGCTTCCACTACACGTTTGCCCTCAACCGGAGGAACAGGC
CTGGGGATCGGGAGAAGGCACTGGCTGTGCTGCTGCCGCTGGTACAGTTTGAGGGCTCTGTGGCACCTGACCTATACTGC
ATGTGTGGCCGTGTCTACAAGGACATGTTCATCAGCTCTGGCTTCCAGGATGCTGAGCACCGGGAGCAGGCCTATCACTG
GTATCGCAAGGCTTTTGACGTCGAGCCCAGCCTCCATTCAGGCATCAATGCAGCCGTGTTCCTCATCGCCGCCGGGCAGC
GCTTTGAGGACTCTGAGGAGCTCCAGCTTATTGGCATGAAGCTGGGCTGCCTGCTGGCCCGAAAAGGCTGTGTGGAGAAG
ATGCAGTATTACTGGGATGTAGGCTTCTACCTGGGAGCTCAGATCCTCGCCAATGACCTCACCCAGGTGGTGCTGGCTGC
AGAGCAGCTGTACAAGCTCAATGCCCCCATATGGTATCTGCTGTCCGTGATGGAAACCTTCCTGCTGTACCAGCATTTCA
GACCGACACCAGAGCCCCCTGGAGGACCCCCACGCCGTGCCCACTTCTGGCTCCACTTCTTGCTACAGTCCTGCCAGCCG
CTCAAAACGGCCTGTCCCCAAGGGGACCAGTGCTTGGTGCTGGTCCTGGAGATGAACAAGGTGCTGCTGCCTGCAAAGCT
GGAGGTTCAGGGTACGGACCCGGTGAGTGCAGTGGCTGTGAGCCTGCTGGAGCCTGAGACTCAGGACGGTCCCTCCAGCT
GGACCTTCCCGGTCACCTCCATCTGCGGGGTCAGCGCCTCCAAGCGAGACGAGCGCTGCTGCTTCCTCTACGTGCTTCCC
CCGGCCCAGGATGTCCAGCTGTGCTTCCCCAGCGTAGGGCACTGCCAGTGGTTCTGCGGCCTGATCCAGACCTTGGTGAC
GAATCCGGATTCCACGGCGCCTGCGGAGGAGGCAGAGGGCGTGGGGGAGGTGCTGGAGTTTGATTATGAGTACACGGAGA
CAGGCGAGCGGTTGGTGCTGGGCAAGGGCACGTACGGGGTAGTGTACGCCGGCCGCGATCGGCACACGCGGGTACGCATC
GCCATCAAGGAGATCCCGGAGCGGGACAGCAGGTTCTCTCAGCCCCTGCACGAAGAGATCGCTCTGCACAAACGTCTGCG
CCACAAGAACATTGTGCGCTATCTGGGCTCAGCCAGCCAAGGCGGATACCTCAAGATCTTCATGGAGGAAGTGCCTGGAG
GCAGCTTGTCCTCCTTGCTGCGCTCAGTGTGGGGACCTCTGCAGGACAATGAGAGTACCATCAGTTTCTACACCCGCCAG
ATCCTGCAGGGACTCAGCTACCTGCATGACAACCACATTGTGCATCGAGACATCAAGGGGGACAATGTTCTGATCAACAC
CTTCAGTGGGCTGCTCAAGATTTCTGACTTTGGCACCTCCAAGAGGTTGGCAGGCATCACACCGTGCACTGAGACCTTCA
CAGGGACCCTTCAGTATATGGCCCCAGAAATCATTGATCAGGGCCCACGAGGGTATGGGAAGGCGGCTGACATCTGGTCA
CTGGGCTGCACTGTAATTGAGATGGCCACAGGTCGTCCACCCTTCCACGAGCTAGGGAGCCCACAGGCTGCCATGTTTCA
GGTGGGCATGTACAAGGTGCATCCGCCAATGCCCAGTTCTCTGTCAGCCGAGGCCCAAGCCTTCCTCCTCCGAACTTTTG
AGCCAGACCCCCGCCTCCGAGCCAGTGCTCAGGCACTGCTGGGGGACCCCTTCCTGCAGCCGGGGAAGAGGAGCCGCAGC
CCTGGCTCCCCACGACATGCTCCACGGCCCTCAGATAACCCTTCAGCCAGCCCTGCTCCTTCAGCTGACTCCACCACCCA
GTCCCAGACATTCCCGCGCCCTCAGGCACCTTCTCAGCACCTGCCCAGTCCCCCCAAGCGCTGCCTCAGTTATGGGGACA
CCAGCCAGCTCCGGGTGCCTGAGGAGCCCGGGGCCGAGGAGCCCGCGTCCCCCGAGGAGAGTTCGGAGAGTTCGGGGCTG
AGCCTGCTGCACCAAGAGAGCGAGCGCCGGGCCATGCTGGCCGCGGTGCTGGAGCAGGAGCTGCCCGCGCTGGCGGAGAA
TCTGCGCCTGGAGCAGGAACAGAGTCCCCGTCTGAGCAGGAGTCATGTGGAACAGCTACTGCGCTGCCTCAGGGCGCACA
TCCACACTCCCAACCGCCGGCAGTTGTCTCAGGAGCTGCGGGCGCTACAAGGGCAGCTGCGGGCCCAGGGCCTTGGGCCT
GCTGTTTTGCATGGACCTCTCTTCGCCTTCCCGGATGCGGTGAAACAGATCCTCCGTAGGCGCCAGATCCGCCCACACTG
GATGTTCGTGCTGGACTCGCTGCTCAGCCGCGCTGTACGGGCAGCCCTGGCTGCGCTGGGCCCAGAGGGTGAGAAGGAGG
CAGTCCCACCGAGATCAGAGGAGTCCAGTAAAGAAGAGGAGTCCCTGCAGAGACAGCAGGAGACCCTGGTCCAGCCAAAC
GGGCTTCCCAGGGAGCCCGAGCAGGATCCCCCACCTCTGATGGTGCAGCTGGGCCTCCTGCGAGCAGAGACTGATAGGCT
TCGAGATGTCCTGGCTGAGAAGGAACAGGAGTGCCAGGCCCTGGTGCGACAAGCTCTACAGCGGGTGGAGGGGGAGGCCA
GGACCTATGTCCCAGCCTCAGAGCCCTCAGCTGCTCTCACAGTGGACCAGGGCCTGGTGCAGTGGCTACAGGAACTGAGC
GTGGACTCAGGCACCATCCAGACGCTGCTGAACCACAGCTTCACCCTCCATGCCCTGCTGACCTGTGCCACTAGAGATGA
CCTCATCTATACCCGCATCAGGGGAGGGATGATATGCCGCATCTGGAGAGCTATCTTGGCACAGCGAGCAGGATCCACGC
CAGTGACCCTTGGACCCCAGGAGGCTGAATGA

>ENSHGLT00000018167.1|m.31333 ENSHGLT00000018167.1|g.31333  ORF ENSHGLT00000018167.1|g.31333 ENSHGLT00000018167.1|m.31333 type:complete len:1291 (+) ENSHGLT00000018167.1:1-3873(+) [Heterocephalus_glaber]
ATGGCGGGGCTGTGCCCCGGGTCCGGGACCTTGGAGCGCGCCGGCAGCTGCTGGCAGGACCCGCTGGCTGAGGCGCTGAG
CCGGGGACGGCCGATCGCTGGGCCCCCGGGCCGGGGCTGCGCGCGGAGCCGGCCTCTCAGCGTGGTCTATGTGCTGACCC
GGGAGCCCCGGCCCGACTTGGAGCCTGGGGCCGGAACCGAGGCGGAACCATTGCCCCTGCGCTGCCTGCGCGAGGCCTGT
GCGCAGCTCTCCGGGCCGCGGCCGCCGCCACAGCTGCGCAGCCTGCCCTTTGGGACCCTGACGCTGGGTGACACCACCGC
GCTGGATTCCTTCTACAACGCGGATGTGGTGGTGCTGGAGGTGAGCGGCTCCCTGGCACAGCCCTCCCTGTTCTACCACC
TCGCCGTGCGTGAGAGCTTCAGCATGACCAACAACGTGCTCCTCTGCTCCCAGGCCGACCTTCCAGACCTGCAGGCCCTG
CGTGAGGATATTTTCCAGAAGAACTCGGATTGTGCTGGCAGCTACACACTGATCCCCTATGTGGTGACGGCCACTGGTCG
GGTGCTGTGTGGTGATGTAGGCCTCCTGAGGGGCCTGGCTGATGGGCTGGTACAGGCGGGGGTGGGCACCGAGGCCCTGC
TCTCTCCCCTGGTGGGCCGGCTTGCCTGCCTGCTGGAGGCCACGCCCACGGACTCTTGTGGCTATTTCCGGGAGACCATT
CGGCAGGCCATCCGGCAGGCTCGGGAGAGGTTCAGTGGGCAGCGGCTTCGTCAGGAGCTGGCTCGCCTGCAGCGGAGACT
GGACAGCGTGGAGCTGCTGAGCCCTGACATCATCATGAACCTGCTGCTGTCCTACCGTGATGTGCAGGACTACTCAGCCA
TCATTGAGCTGGTGGAGACACTGCAGGCCTTGCCCACCTGTGACGTGGCCGAGCAGCACAATGTCTGCTTCCACTACACA
TTTGCTCTCAACCGGAGGAACAGGCCTGGGGACCGGGAGAAAGCACTGGCTGTGCTGCTGCCACTGGTACAGCTTGAGGG
CTCCGTGGCACCTGACCTATACTGCATGTGTGGCCGTATCTACAAGGACATGTTCTTTAGCTCTGGCTTCCAAGATAGAG
GGCACCTGGAGCAGGCTTATCACTGGTACCGCAAGGCCTTCGACGTGGAGCCCAGCCTGCACTCTGGGATCAATGCAGCT
GTGCTCCTCATGGCAGCTGGGCAGCAATTTGAGGACTCTGAGGAACTCCAGCTCATAGGCATGAAGCTGGGCTGCCTGCT
GGCCCGAAAAGGCTGTGTGGAGAAGCTGCAGTATTATTGGGATGTAGGTTTCTACCTGGGAGCCCAGATCCTTGCCAATG
ACCCTATCCAGGTGGTGCTGGCTGCAGAGCAGCTGTACAAGCTCAATGCCCCCATATGGTACCTGGTGTCAGTGATGGAA
ACCTTCCTACTCTACCAGCACTTCAGGCCCACGCCAGAGCCCTCCGGAGGACCCCACCTTCGAGCTCACTTCTGGCTGCA
CTTCTTGTTGCAGTCCTGCAAGCCGCTTAAGACAGCAGCCTGTCCCCAGGAGAACCAGTGCTTGGTGCTGATCCTGGAGA
TGAACAAAGTGATGCTGCCTGCGAGGCTTGAGGTTCAGGGTGCAAACCCAGTGAGAACCGTGACCTTAAACCTGCAGGAG
CCGGAGACCCAGGAGGGGCCCTCCAGCTGGACCTTCCCCGTGCCCTCCATCTGCGGAGTCAGCGCCTCCAAGCGCGACGA
GCGCTGCTGCTTCCTCTATGCGCTTCCTCCGGCCCAGGACGTGCAGCTGTGCTTCCCCAGCGTCGGGCACTGCCAGTGGT
TCTGTGGCCTCATCCAGGCCTCGGTGAAGAATCCAGAGTCCACGGCGCCCGCGGAGGAGGCAGGGGGCGTAGGGGAGGTG
CTGGAGTTTGATTACGAATACACTGAGAATGGCGAGCGGCTGGTGCTGGGCAAGGGCACATATGGGGTGGTGTACGCAGC
CCGCGATCGGCACACGAGGGTGCGCATCGCCATCAAGGAGATCCCGGAGCGGGACAGCAGATTCTCTCAGCCCCTGCACG
AAGAGATTGCCCTTCACAAACGCTTGCACCACAAGAATATCGTGCGCTATCTGGGCTCAGCTAGCCAGGGCGGCTACCTC
AAGATCTTCATGGAGGAGGTGCCTGGAGGCAGCCTGTCTTCCTTGCTGCGGTCAGTGTGGGGACCCCTGAAGGACAACGA
GAGTACTATCACTTTCTACACCCGCCAGATCCTGCAGGGACTCAGCTACCTACACGACAACTGCATTGTGCACCGGGACA
TCAAGGGGGACAATGTACTGATCAACACCTTCAGTGGGCTACTCAAGATTTCTGACTTTGGCACCTCCAAGCGGCTAGCA
GGCATCACACCCTGCACTGAGACGTTTACAGGGACCCTGCAGTATATGGCCCCAGAAATCATTGACCAGGGCCCACGAGG
GTATGGGAAGGCAGCTGACATCTGGTCATTGGGCTGCACTGTAATTGAGATGGCCACAGGTCGCCCACCCTTCCATGAGC
TAGGGAGCCCACAGGCTGCCATGTTTCAGGTGGGGATGTATAAGGTGCATCCACCAATGCCCAACTCTCTGTCTGCTGAG
GCCCAAGCCTTCCTCCTCCGAACTTTTGAGCCAGACCCCCGCCTCCGAGCCAATGCCCAAGCATTGCTGGAGGACCCCTT
CCTGCAGCCTGGAAAGAGAAGCCGCAGCCCCAGCTCTCCTCGTCAGGCTCCTCAGTCCTCAGATGCCCCTTCGGCTGGTC
CCACTCACTCAGCTGACATGACCACCCAGTCCCAGACATTCCCTAGGCCTCAGGCACCCTCTCAGCAGCCACCCAGCCCT
CCGAAGCGCTGCCTCAGTTATGGGGACACCAGCCTGCTCCGGGTGCCCGAGGAGGGCGGAGTCGAGGAGCCAGCGTCCCT
GGAGGAGAGTTCAGGGCTAAGCCTGCTGCACCAGGAGAGCAAGCGTCGGGCCATGCTCGCGGAGGTGCTGCAGCAGGAGC
TGCCCACGCTGGCGGAAAATCTGCTCCTGGAGCGGGAGCAGGGTACCCGGCTAAACAGGACTCATGTGGAACAGCTGCTG
CGCTGCCTCGGTGCGCACATCCACACCCCCAATCGCCGGCAGCTGGCCCAGGAACTGCGGGTGCTGCAAGCACAGCTGCA
GGCCCAGGGCCTTGGGCCTACACTTCTGAGTGGACCACTCTTCGCCTTCCCAGATGCGGTGAAGCAGATCCTCCGCCGGC
GCCAGATCCGCCCACACTGGATGTTCGTGTTGGACTCGCTGCTCAGCCGCGCCGTCCGGGCAGCCCTGGCTGTGCTAGAT
CCGGAGGTAGAGAAGAAGATGGTCTCACCAAGGTCAGAGGAGCTGAGCAAAGACTGGGAGTCCCAGCAGAAGCAGCAGGA
GACCTCGCTCCTGACAGAACCCGAGCAGAGCCCCCCCCTTACAGTGCAGCTGGGCCTCTTGCGGGCTGAGACTGACCGGC
TTAGGGATGTCCTGGAGGAGAAGGAACGGGAGTGCCAGGCCTTGGTGCACCGGGCACTACAGCGGGTGAATGAGGAGGTC
CAGACTTATGCCCTGGCCTCAGAGCCTCTGGCATGTCTTCCAAAGGACCAGAGCCTAGTGCAGTGGCTACAGGACCTAAG
TGTGGATTCAGGGACCATCCAAACGCTGCTGAACCACAGCTTCACCCTCCAATCCCTGCTCACCTGTGCCACTCGAGATG
ACCTCCTCTACACCCGAATCAGGGGAGGGATGGTGTGCCGCATCTGGAGAGCCATCTTGGCAAAGCGAGCAGGATCCATA
TCAGGAACCCCTGGACCCCGAGAGGCTGAATGA

>ENST00000493901.5|m.62776 ENST00000493901.5|g.62776  ORF ENST00000493901.5|g.62776 ENST00000493901.5|m.62776 type:complete len:1289 (+) ENST00000493901.5:1-3867(+) [Homo_sapiens]
ATGGCGGGGCCGTGTCCCCGGTCCGGGGCGGAGCGCGCCGGCAGCTGCTGGCAGGACCCGCTGGCCGTGGCGCTGAGCCG
GGGCCGGCAGCTCGCGGCGCCCCCGGGCCGGGGCTGCGCGCGGAGCCGGCCGCTCAGCGTGGTCTACGTGCTGACCCGGG
AGCCGCAGCCCGGGCTCGAGCCTCGGGAGGGAACCGAGGCGGAGCCGCTGCCCCTGCGCTGCCTGCGCGAGGCTTGCGCG
CAGGTCCCCCGGCCGCGGCCGCCCCCGCAGCTGCGCAGCCTGCCCTTCGGGACGCTGGAGCTAGGCGACACCGCGGCTCT
GGATGCCTTCTACAACGCGGATGTGGTGGTGCTGGAGGTGAGCAGCTCGCTGGTACAGCCCTCCCTGTTCTACCACCTTG
GTGTGCGTGAGAGCTTCAGCATGACCAACAATGTGCTCCTCTGCTCCCAGGCCGACCTCCCTGACCTGCAGGCCCTGCGG
GAGGATGTTTTCCAGAAGAACTCGGATTGCGTTGGCAGCTACACACTGATCCCCTATGTGGTGACGGCCACTGGTCGGGT
GCTGTGTGGTGATGCAGGCCTTCTGCGGGGCCTGGCTGATGGGCTGGTACAGGCTGGAGTGGGGACCGAGGCCCTGCTCA
CTCCCCTGGTGGGCCGGCTTGCCCGCCTGCTGGAGGCCACACCCACAGACTCTTGTGGCTATTTCCGGGAGACCATTCGG
CGGGACATCCGGCAGGCGCGGGAGCGGTTCAGTGGGCCACAGCTGCGGCAGGAGCTGGCTCGCCTGCAGCGGAGACTGGA
CAGCGTGGAGCTGCTGAGCCCCGACATCATCATGAACTTGCTGCTCTCCTACCGCGATGTGCAGGACTACTCGGCCATCA
TTGAGCTGGTGGAGACGCTGCAGGCCTTGCCCACCTGTGATGTGGCCGAGCAGCATAATGTCTGCTTCCACTACACTTTT
GCCCTCAACCGGAGGAACAGGCCTGGGGACCGGGCGAAGGCCCTGTCTGTGCTGCTGCCGCTGGTACAGCTTGAGGGCTC
TGTGGCGCCCGATCTGTACTGCATGTGTGGCCGTATCTACAAGGACATGTTCTTCAGCTCGGGTTTCCAGGATGCTGGGC
ACCGGGAGCAGGCCTATCACTGGTATCGCAAGGCTTTTGACGTAGAGCCCAGCCTTCACTCAGGCATCAATGCAGCTGTG
CTCCTCATTGCTGCCGGGCAGCACTTTGAGGATTCCAAAGAGCTCCGGCTAATAGGCATGAAGCTGGGCTGCCTGCTGGC
CCGCAAAGGCTGCGTGGAGAAGATGCAGTATTACTGGGATGTGGGTTTCTACCTGGGAGCCCAGATCCTCGCCAATGACC
CCACCCAGGTGGTGCTGGCTGCAGAGCAGCTGTATAAGCTCAATGCCCCCATATGGTACCTGGTGTCCGTGATGGAGACC
TTCCTGCTCTACCAGCACTTCAGGCCCACGCCAGAGCCCCCTGGAGGGCCACCACGCCGTGCCCACTTCTGGCTCCACTT
CTTGCTACAGTCCTGCCAACCATTCAAGACAGCCTGTGCCCAGGGCGACCAGTGCTTGGTGCTGGTCCTGGAGATGAACA
AGGTGCTGCTGCCTGCAAAGCTCGAGGTTCGGGGTACTGACCCAGTAAGCACAGTGACCCTGAGCCTGCTGGAGCCTGAG
ACCCAGGACATTCCCTCCAGCTGGACCTTCCCAGTCGCCTCCATATGCGGAGTCAGCGCCTCAAAGCGCGACGAGCGCTG
CTGCTTCCTCTATGCACTCCCCCCGGCTCAGGACGTCCAGCTGTGCTTCCCCAGCGTAGGGCACTGCCAGTGGTTCTGCG
GCCTGATCCAGGCCTGGGTGACGAACCCGGATTCCACGGCGCCCGCGGAGGAGGCGGAGGGCGCGGGGGAGATGTTGGAG
TTTGATTATGAGTACACGGAGACGGGCGAGCGGCTGGTGCTGGGCAAGGGCACGTATGGGGTGGTGTACGCGGGCCGCGA
TCGCCACACGAGGGTGCGCATCGCCATCAAGGAGATCCCGGAGCGGGACAGCAGGTTCTCTCAGCCCCTGCATGAAGAGA
TCGCTCTTCACAGACGCCTGCGCCACAAGAACATAGTGCGCTATCTGGGCTCAGCTAGCCAGGGCGGCTACCTTAAGATC
TTCATGGAGGAAGTGCCTGGAGGCAGCCTGTCCTCCTTGCTGCGGTCGGTGTGGGGACCCCTGAAGGACAACGAGAGCAC
CATCAGTTTCTACACCCGCCAGATCCTGCAGGGACTTGGCTACTTGCACGACAACCACATCGTGCACAGGGACATAAAAG
GGGACAATGTGCTGATCAACACCTTCAGTGGGCTGCTCAAGATTTCTGACTTCGGCACCTCCAAGCGGCTGGCAGGCATC
ACACCTTGCACTGAGACCTTCACAGGAACTCTGCAGTATATGGCCCCAGAAATCATTGACCAGGGCCCACGCGGGTATGG
GAAAGCAGCTGACATCTGGTCACTGGGCTGCACTGTCATTGAGATGGCCACAGGTCGCCCCCCCTTCCACGAGCTCGGGA
GCCCACAGGCTGCCATGTTTCAGGTGGGTATGTACAAGGTCCATCCGCCAATGCCCAGCTCTCTGTCGGCCGAGGCCCAA
GCCTTTCTCCTCCGAACTTTTGAGCCAGACCCCCGCCTCCGAGCCAGCGCCCAGACACTGCTGGGGGACCCCTTCCTGCA
GCCTGGGAAAAGGAGCCGCAGCCCCAGCTCCCCACGACATGCTCCACGGCCCTCAGATGCCCCTTCTGCCAGTCCCACTC
CTTCAGCCAACTCAACCACCCAGTCTCAGACATTCCCGTGCCCTCAGGCACCCTCTCAGCACCCACCCAGCCCCCCGAAG
CGCTGCCTCAGTTATGGGGGCACCAGCCAGCTCCGGGTGCCCGAGGAGCCTGCGGCCGAGGAGCCTGCGTCTCCGGAGGA
GAGTTCGGGGCTGAGCCTGCTGCACCAGGAGAGCAAGCGTCGGGCCATGCTGGCCGCAGTATTGGAGCAGGAGCTGCCAG
CGCTGGCGGAGAATCTGCACCAGGAGCAGAAGCAAGAGCAGGGGGCCCGTCTGGGCAGAAACCATGTGGAAGAGCTGCTG
CGCTGCCTCGGGGCACACATCCACACTCCCAACCGCCGGCAGCTCGCCCAGGAGCTGCGGGCGCTGCAAGGACGGCTGAG
GGCCCAGGGCCTTGGGCCTGCGCTTCTGCACAGACCGCTGTTTGCCTTCCCGGATGCGGTGAAGCAGATCCTCCGCAAGC
GCCAGATCCGTCCACACTGGATGTTCGTTCTGGACTCACTGCTCAGCCGTGCTGTGCGGGCAGCCCTGGGTGTGCTAGGA
CCGGAGGTGGAGAAGGAGGCGGTCTCACCGAGGTCAGAGGAGCTGAGTAATGAAGGGGACTCCCAGCAGAGCCCAGGCCA
GCAGAGCCCGCTTCCGGTGGAGCCCGAGCAGGGCCCCGCTCCTCTGATGGTGCAGCTGAGCCTCTTGAGGGCAGAGACTG
ATCGGCTGCGCGAAATCCTGGCGGGGAAGGAACGGGAGTACCAGGCCCTGGTGCAGCGGGCTCTACAGCGGCTGAATGAG
GAAGCCCGGACCTATGTCCTGGCCCCAGAGCCTCCAACTGCTCTTTCAACGGACCAGGGCCTGGTGCAGTGGCTACAGGA
ACTGAATGTGGATTCAGGCACCATCCAAATGCTGTTGAACCATAGCTTCACCCTCCACACTCTGCTCACCTATGCCACTC
GAGATGACCTCATCTACACCCGCATCAGGGGAGGGATGGTATGCCGCATCTGGAGGGCCATCTTGGCACAGCGAGCAGGA
TCCACACCAGTCACCTCTGGACCCTGA

>ENSLAFT00000006045.3|m.8729 ENSLAFT00000006045.3|g.8729  ORF ENSLAFT00000006045.3|g.8729 ENSLAFT00000006045.3|m.8729 type:3prime_partial len:1280 (+) ENSLAFT00000006045.3:1-3837(+) [Loxodonta_africana]
ATGGCGGGGACGTGCTCGCGGTCTGCGGCCCTGGAGCGTGCCGGCAGCTGCTGGCAGGACCCCCTGGCCGAGGCGCTGAG
CCGGGGCCGGGCGCCCGCAGCGTCCTCCGGCCGGGGCTGCGCACGGAGCCGGCCGCTCAGCGTGGTCTACGTGCTGACCC
GGGAGCAGCGGCCCGCGGCCGAGACCGGAGCTGGAGCCGAGGCCGAGCCGCTGCCCCTGCGCTGCCTGCGCGACGCCTGC
GCGCAGCTCCAGGGGCCACGGCCGTCGCCGCAGCTGCGCAGCCTGCCCTTCGGGACGCTGGCGCTGGGCGACACGGCCGC
CCTCGACTCCTTCTACAACGCGGATGTGGTAGTGCTGGAGGTGAGCAGCTCTCTGGTGCAGCCCTCCCTCTTCTACCACC
TCGGTGTGCGAGAGAGCTTCAGCATGACCAACAACGTACTCCTCTGCTCTCAGGCCGACCTGCCTGACCTGCAGGCCCTC
CGGGATGATGTTTTCCAGAAGAACTCGGATTGTGTTGGCAGCTACACACTGATTCCTTATGTGGTGACGGCCACCGGTCG
GGTGCTGTGTGGTGATGCAGGTGTCCTGAGGGGCCTGGCTGATGGGCTGGTGCAGGCAGGGGTGGGCACTGAGGCCCTGC
TTACACCGCTGGTAGGCCGGCTGGTCCGCCTGCTGGAAGCCACACCCACAGACTCTTGTGGCTATTTCCGGGAGACCATT
CGGCAGGACATCCGGCGGGCACGGGAGCGGTTCAGTGGGCAGCAGCTCCGGCAGGAGCTGGCTCGCCTGCAGCGGGGACT
GGACAGCGTGGAGCTGCTGAGCCCCGACATTGTCATGAACCTGCTGCTCTCCTACCGTGACGTGCAGGACTACTCAGCTA
TCATTGAGCTGGTGGAGACGCTGCAGGCCTTGCCCACCTGTGATGTGGCCGAGCAGCATAATGTCTGCTTCCACTACACA
TTTGCCCTCAACCGGAGGAACAGGCCTGGGGACCGTGAAAAGGCACTGGCCGTGCTGCTGCCACTGGTACAGTTTGAAGG
TTCTGTGGCACCTGACCTGTACTGCATGTGTGGCCGTGTCTACAAAGACATGTTCTTCAGCTCTGGCTTCCAGGATGCTG
GGCACCGGGAGCAGGCCTATCACTGGTATCGAAAGGCCTTTGAGGTGGAGCCCAGCCTCCACTCAGGCATCAATGCAGCT
GTGCTCCTCCTTGCTGCTGGGCAGCGCTTCGAGGACTCTGAGGAGCTCCGGCTCATAGGCATGAAGCTGGGTTGCCTGCT
GGCCCGCAAAGGCTGTGTGGAGAAGATGCAGTATTACTGGGATGTAGGCTTCTACCTGGGAGCCCAGATCCTCGCCAATG
ACGCCACCCAGGTGGTGCTGGCTGCAGAGCAGCTATACAAGCTCAATGCCCCCATCTGGTATCTGGTGTCAGTGATGGAA
ACATTCCTGCTCTACCAGCACTTCAGACCCACCCCGGAGCCCCTCGGAGGGCCCCCGCGCCGTGCCCACTTCTGGCTCCA
CTTCTTGCTACAGTCCTGCAAGCCATTCAAGCCTGCCTCTCCTCAAGAGGATCAGTGCTTGGTGCTGGTCTTGGAGCTAA
ACAAGGTGCTGCTCCCTGCGAGGCTCGAGGTTCAGGGTGCGGACCCAGTGAGCGCTGTGACTCTCAGCCTGTTGGAGCCG
GAGACCCAGAACAAGCCCTCCAGCTGGACCTTCCCAGTCGCCTCTGTCTGCGGCGTCAGCACCTCCAAGCGGGACGAGCG
CTGCTGCTTCCTCTACGTGCTTCCCCCGGCTCAGGACGTCCAGCTGTGCTTCCCCAGCGTAGGGCACTGCCAGTGGTTCT
GCGGCCTGATCCAGACCTCGGTGACGAATCCGGATTCCACGGCGCCCGCGGAAGGGGCGGAGGGCGTGGGGGAGGTGCTG
GAGTTTGACTATGAGTACTCAGAGACCGGCGAACGTCTGGTTCTGGGCAAGGGCACGTATGGGGTGGTGTACGCAGGCCG
CGAACGACACACGAAAGTGCGCATCGCCATCAAAGAGATCCCAGAGCGGGACAGCAGGTTCTCTCAGCCCCTGCATAAAG
AGATCGCTTTGCACAAACGCCTGCGACACAAGAACATCGTGCGCTATCTGGGATCAGCCAGCCAGGGTGGCTACCTCAAG
ATCTTCATGGAGGAAGTGCCTGGAGGCAGCCTCTCTTCCTTGCTGCGGTCAGTGTGGGGACCCCTGAAGGACAATGAGAG
CACCATCAGTTTCTATACCCGCCAGATACTTCAGGGACTCAGCTATCTGCATGACAACCACATCGTGCACGATATCAAGG
GGGACAATGTGCTGATCAACACCTTCAGTGGGCTGCTCAAGATTTCTGACTTTGGCACCTCCAAGCGGCTGGCAGGCATC
ACACCCTGCACTGAGACCTTTACAGGAACCCTGCAGTATATGGCCCCAGAAATCATTGACCAAGGCCCACGAGGGTATGG
GAAGGCGGCTGACATCTGGTCATTGGGCTGCACTGTAATTGAGATGGCCACAGGTCGCCCGCCCTTCTATGAACTAGGGA
GCCCACAGGCTGCCATGTTTCAGGTGGGCATGTACAAGGTGCATCCGCCAATGCCCAAATCTCTGTCTGCTGAGGCCCAA
GCCTTCCTCCTCCAAACTTTTGAGCCAGACCCCCGCCTCCGAGCCAGTGCCCAAGCTCTGTTGGGAGACCCTTTCCTGCA
GCCTGGGAAGAAGAGCCGCAGCCCCAGCTCCCCTCGCCATGCTCCACTGCCCTCAGATGTCCCTTCAGCCAGCCTCACTC
CCTCAGCTGACTCAACCACCCAGTCCCAGACATTCCCGTGCTCTCAGGCACCCTCACAGCACCCGCCCAGCCCTCCGAAG
CGCTGCCTCAGTTACGGGGGCACCAGCAGGCTCCGGGTGCCCGAGAAGCCCGGGGCCGAGGAACCCCCTTCCCCTGAGGA
GAGTTCGGGGCTGAGTCTGCTGCACCAAGAGAGCAAGCGCCGGGCCATGCTGGCGGGGGTGCTGGAGCAGGAGCTGTCTG
TGCTGGCGGACAGTCTGCGCCTGGAGCAGGAACAGGGTCCTCAGCTTGGCAGGAATCAGGTGGAACAGCTACTGCGCTGC
CTCCGGGCACATATCCACACTCCCAACCGCCGGCAGCTGGCCCAGGACCTGCGGGCCCTACAAAGGCAGCTGCGGGCCCA
GGGCCTTGGGCCTGGGCTTCTTCAAGGACCACTCTTTGCCTTCCCGGATGCGGTGAAGCAGGTCCTCCGCAGGCGCCAGA
TCCGCCCACACTGGATGTTCGTGCTGGACTCGCTGCTTAGCCGCGCTGTCCGGGCAGCCTTGGCTGTGCTAGGCCCGGAG
GTGGAGAAGGAGGTAGACTCCCAGCTGTCAGAGGAGCCGACTAAAGACAAGGGGTCCCAGACGAAGCAACAGGAGACCCT
CGTTCAGTGTAACCCGCTCCCGAAGGAGCCTGAGTATGGACCCCCGCCTCTGATGGTGCAGCTGGGCCTCTTGCGAGCAG
AGACTAATAGGCTTCGAGCTGTCCTGGCCGAGAAGGAACGAGAGTGCCAGGCCCTGATGCAACGGGCTCTACAGCGGGTG
GATGGGGAGGCCCTGGCCTCTGAGCCCCCAGCTGCTTTCCCAGCAGACCAAGGCCTGGTACAGTGGCTGCAGGAACTGAG
TGTGGATGCTGTCACCATCCAGACGCTGCTGAACCACAGCTTCAGCCTCCATGCCCTGCTCACCTGTGTCACTCGAGATG
ACCTCAGTTACACCCACATCAGGGGAGGGATGGTGTGCCGAATCTGGAGAGCCATCTTGGAGCAGCGAGCAGGAGCC

>ENSMMUT00000025743.3|m.18366 ENSMMUT00000025743.3|g.18366  ORF ENSMMUT00000025743.3|g.18366 ENSMMUT00000025743.3|m.18366 type:complete len:1289 (+) ENSMMUT00000025743.3:1-3867(+) [Macaca_mulatta]
ATGGCGGGGCAGTGTCCCCGGTCCGGGGCGGAGCGCGCCGGCAGCTGCTGGCAGGACCCGCTGGCCGTGGCGCTGAGCCG
GGGCCGGCCGCTCGCGGCGACCCCGGGCCGGGGCTGTGCGCGGAGCCGGCCGCTCAGCGTGGTCTATGTGCTGACCCGGG
AGCCGCAGCCCGGGCTGGAGCCTGGAGAGGGAACCGAGGCAGAGCCGCTGCCCCTGCGCTGCCTGCGCGAGGCTTGCGCG
CAGCTCCCCCGGCCGCGGCCGCCCCCGCAGCTGCGCAGCCTGCCCTTCGGGACGCTGGCACTAGGCGACACCGCTGCGCT
GGATGCCTTCTACAACGCGGACGTGGTGGTGCTGGAGGTGAGCAGCTCGCTGGTACAGCCCTCCCTGTTCTACCACCTTG
GTGTGCGTGAGAGCTTCAGCATGACCAACAACGTGCTCCTCTGCTCCCAGGCCGACCTCCCTGACCTGCAGGCCCTGCGG
GAGGATGTTTTCCAGAAGAACTCGGATTGCATTGGCAGTTACACACTGATCCCCTATGTGGTGACGGCCACTGGTCGGGT
GCTGTGTGGCGATGCAGGCCTTCTGCGGGGCCTGGCTGATGGGCTGGTACAGGCTGGAGTGGGGACCGAGGCTCTGCTCA
CTCCCCTGGTGGGCCGGCTTGCCCGCCTGCTGGAGGCCACACCCACAGACTCTTGTGGCTATTTCCGGGAGACCATTCGG
CAGGACATCCGGCAGGCGCGGGAGCGGTTCAGTGGGCCGCAGCTGCGGCAGGAGCTGGCTCGGCTGCAGCGGAGACTGGA
CAGCGTGGAGCTGCTGAGCCCCGACATCATCATGAACTTGCTGCTCTCCTACCGCGATGTGCAAGACTACTCAGCCATCA
TTGAGCTGGTGGAGACGCTGCAGGCCTTGCCCACCTGTGATGTGGCCGAGCAGCATAATGTCTGCTTCCATTACACTTTT
GCCCTCAACCGGAGGAACAGGCCTGGGGACCGGGCGAAGGCCCTGGCCGTGCTGCTGCCACTGGTACAGCTTGAGGGCTC
CGTGGCACCTGATCTGTACTGCATGTGTGGCCGTATCTACAAGGACATGTTCTTCAGTTCAGGTTTCCAGGATGCCGGGC
ACCGGGAGCAGGCCTATCACTGGTATCGCAAGGCTTTTGATGTAGAGCCCAGCCTCCACTCGGGCATCAATGCAGCTGTG
CTCCTCATTGCTGCCGGGCAGCACTTTGAGGATTCCAAGGAGCTCCGGCTAATAGGCATGAAGCTGGGCTGCCTGCTGGC
CCGCAAAGGCTGCGTGGAGAAGATGCAGTATTACTGGGATGTGGGTTTCTACCTGGGAGCCCAGATCCTCGCCAATGACC
CCACCCAGGTGGTGCTGGCTGCAGAGCAGCTGTATAAGCTCAATGCCCCCATATGGTACCTGGTGTCCGTGATGGAGACC
TTCCTGCTCTACCAGCACTTTAGGCCCATGCCAGCAGAGCCCCGTGGAGGGCCACCACGCCGTGCCCACTTCTGGCTCCA
CTTCTTGCTACAGTCCTGCCAACCATTCAAGATGGCCTGTCCCCAGGGTGACCAGTGCTTGGTGCTGGTCCTGGAGATGA
ACAAGGTGCTGCTGCCTGCAAATCTCGAGGTTCGGGGTACTGACCCAGTGAGCACAGTGACCCTGAGCTTGCTGGAGCCT
GAGACCCAGGACATTCCCTCCAGCTGGACCTTCCCAGTCGCCTCCATATGTGGAGTCAGCGCCTCCAAGCGCGACGAGCG
CTGCTGCTTCCTCTATGCACTGCCCCCAGCTCAGGACGTCCAGCTGTGCTTCCCCAGCGTAGGGCATTGCCAGTGGTTCT
GCGGCCTGATCCAGGCCTTGGTGACGAACCCGGATTCCACGGCGCCCGCGGAGGAGGCAGAGGGCGTGGGGGAGGTGTTG
GAGTTTGATTATGAGTACACGGAGACGGGCGAGCGGCTGGTGCTGGGCAAGGGCACGTATGGGGTGGTGTACGCGGGCCG
TGATCGCCACACGAGGGTGCGCATCGCCATCAAGGAGATCCCGGAGCGGGACAGCAGGTTTTCTCAGCCCCTGCATGAAG
AAATCGCTCTTCACAAACGCCTGCGCCACAAGAACATAGTGCGCTATCTGGGCTCAGCTAGCCAGGGCGGCTACCTTAAG
ATCTTTATGGAGGAAGTGCCTGGAGGCAGCCTGTCATCCTTGCTGCGGTCAGTGTGGGGACCCCTGAAGGACAACGAGAG
CACCATCAGTTTCTACACCCGCCAGATCCTGCAGGGACTTGGCTATTTGCACGACAACCACATCGTACACAGGGACATTA
AGGGGGACAATGTGCTGATCAACACCTTCAGTGGGCTGCTCAAGATTTCTGACTTTGGCACCTCCAAGCGACTGGCAGGA
ATCACACCTTGCACTGAGACCTTCACAGGAACTCTGCAGTATATGGCCCCAGAAATCATTGACCAGGGCCCACGCGGGTA
TGGGAAAGCGGCTGACATCTGGTCACTGGGCTGCACTGTCATTGAGATGGCCACGGGTCGCCCCCCCTTCCATGAGCTAG
GGAGCCCACAGGCTGCCATGTTTCAGGTGGGTATGTACAAGGTCCATCCACCAATGCCCAGCTCTCTGTCGGCTGAGGCC
CAAGCCTTTCTCCTTCGAACTTTTGAGCCAGACCCCCGCCTCCGAGCCAGCGCCCAGGCACTGCTGGGGGACCCCTTCCT
GCAGCCTGGGAAAAGGAGCCGCAGCCCCAGCTCCCCCCAACATGTTCCACGGCCCTCAGATGCCCCTTCCGCCAGTCCCA
TTCCTTCAGCCGACTCAACCACCCAGTCTCAGACATTCCCGCGCCCTCAGGCACCGTCTCAGCACCCGCCCAGCCCCCCG
AAGCGCTGCCTCAGTTATGGGGGCATCAGCCAGCTCCGGGTGCCCGAGGAGCCTGCGGCCGAGGAGCCTGCATCTCCGGA
GGAGAGTTCGGGGCTGAGCCTGCTACACCAGGAAAGCAAGCGTCGGGCCATGCTGGCCGCGGTGCTGGAGCAGGAGCTGC
CAGCGCTGGCGGAGAATCTGCACCAGGAGCAGGAGCAAGAGCAGGAAAACTATGTGGAAGAGCTGCTGCGATGCCTCGGG
GCACACATCCACACTCCCAACCGCCGGCAGCTGGCCCAGGAGCTGCGGGCTCTGCAAGGACGGCTGAGGGCCCAGGGCCT
TGGGCCTGCACTTCTGCACGGACCGCTCTTTGCCTTCCCGGATGCGGTGAAGCAGATCCTCCGCAGGCGCCAGATCCGTC
CACACTGGATGTTCGTTCTGGACTCACTGCTCAGCCGTGCTGTGCGGGCAGCCCTGGCTGTGCTGGGCCCGGAGGTGGAG
AAGGAGGCGGTCTCACTGAGGTCGGAGGAGCTGAGTAAAGAAGGGGACTCCCAGCAGAGCCCAGGCCAGCAGAGCCTGCT
TCCAGTGGAGCCTGAGCAGGGCCCCGCTCCTCTGATGGTGCAGCTGAGCCTCTTGAGGGCAGAGACTGATCGGCTGCGGG
AAGTCCTGGCGGAGAAGGAACGGGAGTACCAGGCCCTGGTGCAGCGGGCTCTACAGCGGCTGAATGAGGAAGTCCGGACC
TATGCCCTGGCCCCAGAGCCCCCAGCCACTCTTTCAACGGACCAGGGCCTGGTGCAATGGCTACAGGAACTGAATGTGGA
TTCAGGCACCATCCAAATGCTGTTGAACCATAGCTTCACCCTCCATACCCTGCTCACCTATGCCACTCGAGATGACCTCA
TCTATACCCGCATCAGGGGAGGGATGGTATGCCGCATCTGGAGGGCCATCTTGGCACAGCGAGCAGGATCCACGCCAGTC
ACCCCTGGACCCCGAGAGGCTGAATGA

>ENSMICT00000015771.2|m.2275 ENSMICT00000015771.2|g.2275  ORF ENSMICT00000015771.2|g.2275 ENSMICT00000015771.2|m.2275 type:3prime_partial len:1292 (+) ENSMICT00000015771.2:1-3873(+) [Microcebus_murinus]
ATGGCGGGGTCGTGCGCCCGGTCCGGGGCGCAGCGCGCCGGCAGCTGCTGGCAGGACCCGCTGGCCGAGGCACTGAGCAG
GGGTCGGCCGCTAGCTGGGTCCTCGGGCCGGGGCTGCGCGCGGAGCCGGCCGCTCAGCGTGGTCTACGTGCTGACCCGGG
AGCCGCGGCCCGGGGTGGAGCCTGGGGAGGGCACCGAGACCGAGCCGCGGCCCCTGCGCTGCCTGCGCGAGGCTTGCGCG
CAGCTCTCCGGGCCGCGGCCGCCGCCGCAGCTGCGCAGCCTGCCCTTTGGGACACTGGCGCTGGGCGACACCGCGGCGCT
GGACTCCTTCTACAACGCGGACGTGGTGGTTCTGGAGGTGAGCAGCTCTCTGGCACAGCCCTCCCTGTTCTACCACCTCG
GTGTGCGTGAGAGCTTCAGCATGACCAACAACGTGCTCCTCTGCTCCCAGGCAGACCTCCCCGACCTGCAGGCCCTGCGG
GTAGGTGGCCAGGGGGCGGATTGCGTTGGCAGCTACACACTGATCCCCTATGTGGTGACAGCCACTGGTCGGGTGCTGTG
TGGTGACGTAGGGCTTCTCAGAGGCCTGGCTGATGGCCTCGTACAGGCTGGAGTGGGCACTGAGGCCCTGCTCACCCCTC
TGGTGGGCCGGCTTGCCCGCCTGCTGGAGGCCACACCCACGGACTCTTGTGGCTATTTCCGGGAGACCATTCGGCAGGAT
ATCAGGCGGGCACGGGAGCGGTTCAGCGGGCAGCAGCTGCGGCAGGAGCTGGCCCGCCTGCAGCGGAGACTGGACAGCGT
GGAGCTGCTGAGCCCCGACATCATCATGAACTTGCTGCTGTCCTACCGCGACGTGCAGGACTACTCGGCCATCATTGAGC
TGGTGGAGACGCTGCAGGCCTTGCCCACCTGCGATGTGGCCGAGCAGCACAATGTCTGCTTCCACTACACGTTCGCCCTC
AACCGGAGGAACAAGCCTGGGGACCGGGAGAAGGCACTGGCTGTCCTGCTACCACTGGTACAGTTTGAGGGCTCTGTGGC
ACCTGATCTATACTGCATGTGTGGCCGTGTGTACAAGGACATGTTCTTCAGCTCTGGCTTCCAGGATGGTAGACACCGAG
AGCAGGCCTATCACTGGTACCGCAAGGCTTTTGATGTGGAGCCCAGCCTCCACTCGGGCATCAATGCCGCTGTGCTCCTC
GTTGCTGCTGGCCAGCACTTTGAGGACTCCGAGGAGCTCCGGCTAATAGGCATGAAGCTGGGCTGTCTGCTGGCCCGAAA
AGGCTGTGTGGAGAAGATGCAGTATTACTGGGATGTAGGTTTCTACCTGGGAGCCCAGATCCTCGCCAATGACCCCACCC
AGGTGGTGCTGGCTGCAGAACAGCTGTACAAGCTCAATGCCCCCATATGGTACCTGGTGTCTGTGATGGAAACCTTCCTG
CTCTACCGACACTTCAGACCCATGCCACAGCCGTCTGGAGGACCTCCACGCCATGCCCACTTCTGGCTACACTTCTTGCT
ACAGTCCTGCCAGCCATTCAACACAACCTCTCCCCAGGGGGATCAGTGCTTGGTGCTGGTCCTGGAGATGAACAAGGTGC
TGCTGCCAGCGCAGGTGGAGGTTCGGGGTAGGGACCCGGTGAGCGCAGTGATCCTGAGCCTGCTGCATGGGGAGACCCAG
GACTTTCCCGCCAGGTGGACCTTCCCAGTTGCCTCCATCTGCGGAGTCAGTGCCTCCAAGCGGGACGAGCGCTGCTGCTT
CCTTTATGCGCTGCCCCCCGCCCAGGACGTCCAGCTGTGCTTCCCCAGCGTAGGGCACTGCCAGTGGTTCTGCAGCCTGA
TCCAGGCCTTGGTGACGAATCCGGATTCCTCGGCGCCCACGGAAGCGGCAGGGGGCGTGGGAGAGGTGCTGGAGTTTGAT
TATGAGTACACGGAGACCGGCGAGCGGCTGGTGCTGGGCAAGGGCACGTACGGGGTGGTATACGCGGGCCGCGAGCGGCA
CACGAGGGTACGCATCGCCATCAAGGAGATCCCGGAGCGGGACAGCAGGTTCTCTCAGCCCCTGCATGAGGAGATCGCTC
TTCACAAACGCCTGCGCCACAAGAACATCGTGCGCTACCTGGGCTCAGCTAGCCAGGGCGGCTACCTTAAGATCTTCATG
GAGGAAGTGCCTGGAGGTAGCCTGTCCTCCTTGCTGCGGTCAGTGTGGGGACCCCTGAAGGACAACGAGAGCACCATCAG
CTTCTACACCCGCCAGATCCTGCAGGGACTCAGCTACCTGCACGACAACCATATTGTGCACCGGGACATCAAGGGGGACA
ATGTGCTGATCAATACCTTCAGTGGGCTGCTCAAGATTTCTGACTTCGGCACCTCCAAGCGGCTGGCGGGCATCACACCC
TGCACTGAGACCTTCACAGGGACCCTGCAGTATATGGCTCCAGAAATCATTGACCAGGGCCCACGAGGGTATGGGAAGGC
GGCTGACATCTGGTCATTGGGCTGCACTGTAATCGAGATGGCCACAGGTCGCCCACCCTTCCACGAGCTGGGGAGCCCAC
AGGCTGCCATGTTTCAGGTGGGCATGTACAAGGTGCATCCACCAATGCCCAGTTCTCTGTCTGCTGAAGCCCAAGCCTTC
CTCCTTCGAACTTTTGAACCAGACCCCCGCCTCCGAGCCAGCGCCCAAGCACTGCTGAGGGACTCCTTCCTACAGCCTGG
GAAGAGGAGCCGCAGCCCTGGCTCTCCCCAACATGCTCCACGGCCCTCAGATGTCCCTTCCACCAGTTCTACTCCTTCAG
CTGACGCGACCACACAGTCCCAGACTTTCCCACGCCCTCAGGCACCCTCTCAACACCCGCCCAGCCCACCGAAGCGCTGC
CTCAGTTATGGGGACACCAGCCAGCTCCGGGTGCCTGAGGAGCCTGGGGCCGAGGAGCCTGCATCCCCGGAGGAGAGTTC
GGGGCTGAGCCTGTTGCACCAGGAGAGCAAGCGCCGGGCCATGCTGGCCGAGGTGCTGGAGCAGGAGCTGGCCACGCTGG
CGGAGAGTCTGCTCCTGGAGCAGGAGCAGGAGCAGGAGCAGGGTTCCCATCTGGGCAGGGATCATGTGGAACAGCTGCTG
CGCTGCCTCGGGGCGCACATCCACACTCCCAACCGCCGGCAGCTGGTCCAGGAGCTCCGGGCGCTGCAAGGGCAGCTTCG
AGCCAAGGGCCTTGGGCCTACACTTCTGCACGGACCGCTCTTTGCCTTCCCGGATGCGGTGAAGCAGATCCTCCGCAGGC
GCCAGATCCGCCCACACTGGATGTTCGTGCTGGACTCGCTGCTCAGCCGCGCGGTGCGGGCCGCCCTGGCTGTGCTGAGC
CCGGAGGTGGAGGAGGAGGCAGTCCCATCGAAGTCAGAGTTGAGTAAAGAGGGGGAGTCTCAGCAGAAGCAGCAGGAGAC
CCGGGTCCAGCAGAGCCCGCTCCCCCCGGAACCCGCGCAGGGCCCCCCACCTCTCATGGTGCAGCTGAGTCTCCTGCGAG
CGGAGACTGATAGGCTTCGCCAAGTCCTGGCTGAGAAGGAACGTGAGTGCCAGGCCCTAGTGCAGCGGGCGCTGCAGCGG
GTGAATGCGGAGGCCAGGGCCGACGCCCTGGCCTCAGAGCCCCCAGCTGCTCTCCCAGCGGACCAGGGCCTGGTGCAGTG
GCTACAGGAACTGAGTGTGGATTCAGCCACCATCCAAACGCTGCTGAACCACAGCTTTACCCTCCATGCCCTGCTCACCT
GTGCCACTCGAGATGACCTCATCTACACCCGCATCAGGGGAGGGATGGTATGCCGCATCTGGAGAGCCATCTTGGCACAG
CGAGCAGGACCCATGCCAGTTACCCCTGGACCC

>ENSMODT00000018428.3|m.21922 ENSMODT00000018428.3|g.21922  ORF ENSMODT00000018428.3|g.21922 ENSMODT00000018428.3|m.21922 type:complete len:1274 (+) ENSMODT00000018428.3:1-3822(+) [Monodelphis_domestica]
ATGGCAGGCCCGGGCCAGCGGGGGCCAGAGCGCGCTGGCAGCTGCTGGCAGGACCCGCTGGCCACGGCGCCGAGCCCCCC
GCGGCAGCCGGCCCCGGGCCGGGGCTGGAGCCGGAGTCGGCCGCTCAGCGTGGTCTACGTGTTAACCCGAGAGCCTGAGG
CTGAGGCCGAGGGTGAGCCGTTGCCCCTGCGCTGCCTGCGCGACGCCTGCGCTCAGCTCCCCGGACCGCGCCCGACGCCG
CAAGTGCGCACGCTGCCCTTTGGGACCGTGGCGCTAGGCGAGTCTGCGGCGCTGGACTCTTTCTACAATGCTGATGTGGT
TGTACTGGAAGTGAGCGGCTCCCTGGGCCAGCCCTCTCTGTTCTACCACCTTGGAGTGAGGGAGAGTTTCAGCATGATGA
ACAATGTGCTCCTCTGTGCCCAAACAGACCTGCCTGACTTGCAGGCCCTCAGGGAAGATGTCTTCCAGAAAAACGCTGAT
TGCGTTGGAGGCTACACTTTCATCCCCTACATGGTGACAGGTCAAGGACGGGTCCTGTGTGGCGATGCAGGCGTTATGAA
GGGGCTGGCGGATGGACTGTTCCAGTTGGGGGCAGGCGCTGAGGCCCTCCTCACCCCCCTGGTGGGCAGGCTTGTCCGCC
TGCTAGAGGCTATTCCCACCAACTCCTGGTACTCCAGTGGCTACTTCCGGGAGACCATGCGAAGGGACATCCGCCGGGCC
CGGGAGCGCTTCTCTGGGGACCAGCTGCGTCACGAGTTGGCCCGGTTGCAGCGCCGACTGGACAGCGTGGAGCTGCTGAC
CCCTGACATCATCATGACCCTGTTGCTCTCCTACAGGGATGTGCAGGACTACGGGGCGATCATCTCTCTGGTGGAGACGC
TGCAGGCCTTGCCCACCTGTGATATGGCTGAGCAGCACAACATCTGCTTCCACTACACCTTTGCTCTCAACCAAAGGAAC
AGGCCCGGCGACCGCGACAAAGCCCTCTCTGTGTTGCTGCCCCTGGTGCGGCGTGGGGCCGTGGCCCCCGACCTCTACTG
CATGTGTGGCCGAATCTACAAGGACCTGTTCATCAGCTCGGGCTTCACTGACACCCGTCACCGGGACCAGGCCTGCCGCT
GGTACCGACAGGCCTTCGAGACAGAGCCCAGCCTCCACTCGGGCATCAACGCGGCCGTCCTGCTCCTAGCCGCCGGGCAC
CAGTTTGAGAATTCAGACGAGCTCCGCCAGATAGGGCTGAAGCTGGGATGCCTGCTGGGCCGCAAGGGCAGCGTGGAGAA
GATGCAGTACTACTGGGACGTGGGCTTCTACCTGGGTGCCCAGATCCTTGCCAATGACCCTACCCAGGTGGCCCTGGCTG
CTGAGCAGCTCTACCAGCTGAACGCCCCCCTGTGGTACCTGGCCTCCGTGATGGAGACCTTCCTCCTCTACCGGCACTTC
TCCCCAGCCCCGCAGCCCTCAGGGCCCACGGGCCAGCGGGCTCTCTTCTGGCTGGCCTTCCTCCTGCAGTCCTGCCAGCC
CTTTGCTGCCACAGACGAATGCCCGGTGCTAATCCTAGAACTGAACAAGGTGCTGCAGCCAGCCAGGCTCCGGGTTCAGG
AGGGGGACCCCAATGCGGCCGTGACTTTGAGCCTGCTAGAGTCTGAGACAGAGGCTGCCGGCTCTGGCTGGACCTTCCCC
GCGGCCTCCATCCGGGGAGTCAGCATCTCGAAGAGAGACGAGCGCTATTGCTTCCTGTATGTGCTCCACACGGCCCAGGA
CTTCCAGCTGGGCTTTCCCAGCCACCAGCACTGCCAGTGGTTCTGCAGACTGATCCAGGCCTTCGTGACACAGCCGGTGC
TGCCTGGAGATGAGGGGGTGGCCACCAAGGAGGTGCTGGAGTTTGAATACGAGTACACAGAGACGGGAGAGCGGCTGGTC
CTGGGCAAAGGTACCTATGGGGTGGTGTATGCCGGTCGGGACCTCAGCACCCAGGTACGGATCGCCATCAAGGAGATCCC
TGAGAGGGACAGCAGGTTTTCCCAACCCCTACATGAGGAAATTGCCCTGCACAAACGTTTGCGCCATAAGAACATTGTCC
AGTACCTGGGCTCCATCAGCCAGGCTGGTTTCCTCAAGATTTTCATGGAGGAGGTACCTGGAGGCAGCCTGTCTTCCTTG
TTGCGGGCTGTGTGGGGACCACTTCAGGACAATGAGAGCACCATCAGCTTCTATACGCGGCAGATCCTGCAGGGGCTGAG
CTATCTCCATGACAACCACATCATACACCGAGACATCAAGGGGGACAATGTACTGATCAACACATACAGTGGGCTTCTCA
AGATCTCTGACTTTGGCACCTCCAAGAGGCTTGCAGGCATCACTCCCTGTACGGAGACCTTCACAGGAACCTTACAGTAC
ATGGCCCCTGAGATCATTGACCAAGGCCCCCGGGGCTACGGAAAGGCCGCTGATATCTGGTCTCTGGGCTGCACTGTCAT
TGAAATGGCCACTGGACGACCACCTTTCTATGAGCTAGGTAGCCCACAGGCTGCCATGTTCCAGGTGGGCATGTACAAGA
TCCACCCCCCAGTGCCCAGTGCCATGTCTGAGGAGGCCCGAGCCTTCATCCTTCGCACCTTTGAGCCTGAACCCAAGCAC
CGGGCCAGTGCCGCTGCCTTGCTGAATGACCCTTTCCTGCAGCCCCGGCGTAGAGCCCGAAACCCCATGTTATCCCACCC
CAGCCCTCATCCTACAGGTATCCCACCAATTGGTCTAGCTTCCCCAGCTGGGCAGTCACAGACGGTGCCATGTCCGGGTA
CCACTCCCCAGACCAACCCCATGCCCCCGAAGCGCTGCCTCAGTGAAGGAGGAGCCCCCAACAGCCAGCTTCGGGTGCCC
GAGGACTCTGTCGCAGAGCAGATCTCATCACCAGAGGAGAACCCACAGCGGTCCCTGATGCGTAAGGAGAGCGAGCGGAG
GGCCATGCTGGAGCGAGTCCTCAGCCAGGAGCTGCCCACCATAGTGGAGAGTCTTCAATGGGCACTGAAGCAGGGCCCCC
CTGGGCCACAGCTGAGCCGAGAGCAGATAGCCCAGCTGGTGAGAGGCCTCCAAAGCTACATTTGCTCTCCCAGCCGCCGG
CAGCTGGCACAGGAGCTTCGGGCCCTGCAGGAGCAGCTCCAGGCCCAGGGACATAGCTCAGCATTACTCCAAGGACCCCT
TTTCGCTTTCCAGGATGCTGTGAAACGAGTCCTCAGAAGGCATGAAATCCGGCCCCATTGGATGTTTGCCCTGGATGGGC
TGATGAGCCGGGCGGTGCGGGCAGCCCTGGCTGTGCTGGGGACAGAGCTAAAGAAGTCAGCCATGGGGATGCCTGAAGAT
GGGAGTGAGGAAGAACAGGAACCTGGGCAAAGGGGTGTCCCACCCAGGAGGAGTCACTCAAGGGTACCTGAACAGGATTC
CCTGCCCCTTTTGGCACAGCTGAGCCTCCTAAGGGCAGAGACAGGCAGGCTCCTAGGACAGTTGGCAGAGAAGGAGAGGC
AATTCCAAGTATTAGCCTTCAGGGCACTACAGCATGCCGAGGAGACCTCAACTGTAACCTTAGTCCCTGGGCCTGCAGAG
ATCCCACCAGCTTCTCCAGGGGACCCTGAGCTGGCCCAGTGGCTGCAGCAGCTGGGTGTAGACTCAGGCACTATCCAGAC
ACTCTGGAGTCACGGTTTCACCTTACACATGCTGATTACCTGTGCCAGTCGAGATGACCTTGTCTATACTCGGATCAGAG
GTGGAATGGTGTGCCGAATCTGGAGAGCCATCATGGCACAGAGGGCAGTGCCAGTGCCCTAG

>ENSMUST00000030677.6|m.8615 ENSMUST00000030677.6|g.8615  ORF ENSMUST00000030677.6|g.8615 ENSMUST00000030677.6|m.8615 type:complete len:1292 (+) ENSMUST00000030677.6:1-3876(+) [Mus_musculus]
ATGGCGGGGCCATGTCCTGGGGCCGGGGTTCTAGAACGGGCGGGCAGCTGCTGGCAGGACCCGCTGGCGGAGGCGCTGAG
CCGGGGCCGCTCGTCTCCTGCGGTCACGGGTCGGGGCTGCGCGCGGAGCCGGCCTCTCAGTGTGGTCTACGTGCTGACCC
GGGAGCCGGGGCTCGGGGTGGAGCCCGGGTCGGGAACCGAGGCAGAGCCGCTGCCGTTGCGATGCCTGCGCGAGGCCTGC
GCTCAGCTCCAGGGCACACGGCCACCCCCGCAGCTACGCAGCCTACCCTTTGCGACGCTGGCGCTAGGCGACACCGCTGC
GCTGGACTCCTTCTACAACGCGGATGTAGTGGTGCTGGAGGTGAGCAGCTCCCTGGCACAGCCTTCCTTGTTCTACCACC
TCGGCGTGCGTGAGAGCTTCAGCATGACCAACAACGTGCTCCTCTGTTCCCAGGCAGAGCTCCCTGATCTGCAGGCCCTT
CGTGAGGATGTTTTCCAGAAGAACTCGGATTGTGTTGGCAGCTACACACTGATTCCTTATGTGGTGACAGCCACTGGCCG
GGTCTTATGTGGCGATGCAGGCCTCCTGAGGGGCATAGCCGATGGGCTAGTACAGGCTGGGGCGGGCACTGAAGCCCTCC
TCACTCCCCTGGTGGGCCGGCTTGTCCGTCTGTTGGAGGCTACACCCACAGACTCTTGCGGCTATTTCCGGGAGACCATT
CGTCAGGATATCCGGCAGGCTCGGGAGCGATTCAGTGGGCAGCAGCTGAGGCAGGAGCTGGCTCGCCTGCAGCGGAGGCT
GGACAGCGTGGAGCTGCTGAGCCCTGACATTGTCATGAATCTGCTGCTATCGTACCGTGATGTCCAGGACTACTCGGCCA
TCATTGAGCTGGTGGAGACGCTGCAGGCTTTGCCCACCTGTGATGTGGCTGAACAGCACAATGTCTGCTTTCACTACACA
TTTGCCCTCAACAGGAGGAACAGGCCTGGGGACCGGGAGAAAGCCCTGGCTGTCCTGCTGCCATTGGTGAAGTATGAAGG
TCCCGTGGCTCCGGATCTGTACTGCATGTGTGGTCGTATCTACAAGGACATGTTCTTCACTTCTGGCTTCCAAAATGCCG
GCCACCTGGAGCAGGCCTATCACTGGTACCGCAAGGCGTTTGATGTGGAGCCCAGCCTGCACTCAGGCATCAATGCAGCT
GTTCTCCTCATTGCAGCTGGGCAGCATTTCGAAGACTCTGAGGAGCTCCGGCTGATTGGCATGAAGCTGGCCTGCCTGCT
AGCCCGCAAAGGCTGTGTGGAGAAGATGCAGTACTACTGGGATGTGGGATTCTACCTGGGAGCCCAGATTCTTGCCAACG
ACCCCATCCAGGTGGTGCTGGCTGCAGAGCAACTGTACAAGCTTAATGCCCCCATTTGGTACTTGGTCTCCGTGATGGAG
ACCTTCCTACTGTACCAGCATTTCAGACCCACACCAGAGCCCTCAGGAGGACCCCCGCTGCGAGCTCACTTCTGGCTCCA
CTTCCTGCTACAATCTTGCCAGCCTTTCAAGATGGCTCCTCCTCAGGAGGACCAGTGCCTGGTACTGGTGCTGGAGATAA
ACAAGGTCCTGCTGCCTGCCAGGCTTGAGATTCAGGGAACAGACCCCGTGAGCACAGTGACCCTAAGCTTGCTGGACCCA
GAGACTCAGGAGGATCCTTCCAGCTGGACCTTCCCAGTCACCTCCATCTGTGGGATCAGCACCTCCAAGCTGGACCAGCG
CTGCTGCTTCCTGTACGCACTTCCTCCGGCCCAGGACGTCCAGCTGTGCTTTCCCAGTGTGGAGCGCTGCCAGCGGTTCT
GTGGCCTAATTCAGGTCTTGGTGATGAATCCGGATTCCTCCGCGCCCACTGAGGAGGCAGAAGGCGCAAGGGAGGTGCTG
GAGTTTGATTATGAATACTCGGAGACTGGTGAGCGGCTGGTGTTGGGCAGAGGCACGTATGGGGTGGTGTATGCTGGCCG
AGACAGGCACACGAGGGTACGAATCGCCATCAAGGAGATCCCAGAGAGAGATAGCAGATTCTCTCAGCCTCTGCATGAAG
AGATCGCTCTTCACAAACGACTTCGTCATAAGAATATTGTGCGTTATCTGGGCTCAGCCAGCCAGGGCGGCTACCTCAAG
ATCTTCATGGAGGAAGTGCCTGGAGGCAGCCTGTCCTCCTTGCTTAGGTCAGTGTGGGGACCCCTAAAGGACAACGAGAG
CACTATTAGCTTCTATACACGTCAGATCCTACAAGGACTCAGCTACCTCCATGAGAACCGTATCGTTCACAGAGACATCA
AGGGAGACAATGTTCTGATCAACACCTTCAGTGGGCTGCTCAAGATTTCTGACTTTGGCACCTCTAAGCGGCTGGCAGGC
ATCACACCGTGCACGGAGACTTTCACAGGGACTCTGCAGTATATGGCCCCGGAAATCATCGACCAGGGCCCGCGAGGATA
TGGGAAGGCAGCTGACATCTGGTCTCTGGGCTGCACTGTAATCGAGATGGCAACAGGTCGACCGCCCTTCCATGAACTAG
GGAGCCCTCAGGCTGCGATGTTTCAGGTGGGCATGTACAAGGTACATCCACCCGTGCCCGGTTCCCTGTCAGCTGAGGCC
CAAGCCTTCCTCCTCCGAACTTTTGAGCCAGATCCCCGCCTCCGAGCCAGTGCCCAAGAGCTGCTGGGAGACCCCTTCCT
TCAGCCAGGAAAGAGGAGCCGCAGCCCGGGCTCTCCTCGGCATACTCCCCGGCCCTCAGGCGCCCCTTCCGGTCCTTCCA
GTCCTTCAGCTGACTCAGCCACACAGTCTCAGACATTCCCAAGGCCCCAGGCACCCTCTCAGCACCCACCCAGCCCCCCA
AAGCGCTGCCTTAGTTATGGGGACACCAGTCAGCTCCGTGTGCCCGAGGAGCCCGCTGCCGAGGAACCCGCGTCCCCAGA
AGAGAGTTCAGGCCTGAGTCTGCTGCACCAGGAGAGCAAGCGCCGGGCCATGCTGGCTGCGGTGCTGGAACAGGAGGTGC
CCACACTAGCAGAGAATCTCCTGGAACAGGAACAGGACTCTCGACTCAGCAAGATTCATGTGGAACTTCTGCTTCGGTGC
CTTGGGGCACAAATCCACACTCCTAACCGCCGGCAGCTGGCCCAGGAGCTGCGGACCCTGCAAGCTCAGCTGCGGGCCCA
GAGCCTGGGCCCTGCGCTTTTGAAGGGGCCGCTCTTCGCCTTTCCAGACGCGGTGAAGCAGATCCTCCGCAGACGCCAGA
TCCGCCCACACTGGATGTTCGTGTTGGACTCGCTGCTCAGCCGTGCAGTCCGGGCGGCGATGGCGGTGCTGGACGCGGAG
TCGGAGAAGAAAGCGGTCTTACCGAGGTCAGAAGAGTCGAGTAAAGAGGAGTCCCAGCAGAAACCTCAGGAGAGCCAGGC
GCTGCAGAGCCAGCTCCCACCAGAGCAGGGACCCCCATCGTTGATGGTGGAGTTGGGCCTTTTGCGAGCCGAGACTGACA
GGCTTCGGGACCTTCTGGCTGAGAAGGAACGTGAGTGCCAGGCGCTGGTGCAACAGGCCCTGCATCGGGTGCATGCAGAG
ACCAGGAAGTATGCCCCAGCTTCAGAGACCCCAGCCACTCTCCCAAAGGACCAGAACCTGGTGCGGTGGCTACAGGAACT
GAGTGTAGATCCAGCCACTATCCAAACGCTCCTGAGTCATAGCTTCACCCTTCAAACCCTGCTCACCTGTGCCACTCAAG
ATGATCTAGTGTACACCAGAATCAGGGGAGGGATGGTATGCCGGATTTGGAGAGCCATCTTGGCACAGCGAGCAGGAGCC
ACATCGGTCACCCCAGTACCCCGGGACGCTGAGTGA

>ENSMLUT00000001817.2|m.20785 ENSMLUT00000001817.2|g.20785  ORF ENSMLUT00000001817.2|g.20785 ENSMLUT00000001817.2|m.20785 type:internal len:1209 (+) ENSMLUT00000001817.2:1-3624(+) [Myotis_lucifugus]
GCAGACGTGGTGGTGCTGGAGGTGAGCAGCTCCCTGGCACAGCCTTCCCTGTTCTACCATCTTGGGGTACGTGAGAGCTT
CAGCATGACCAACAACGTGCTTCTCTGCTCCCAGGAAGACATCCCTGACCTGCAGGCCCTGCGGGAGGACATTTTTCAGA
AGAACTCAGATTGTGTTGGCAGCTACACACTGATCCCCTATGTGGTGACAGCCACTGGTCGAGTGCTGTGTGGTGACGTA
GGCCTCCTGAGGGGCCTGGCTGATGGGCTAGTCCAGCCCGGGGTGGGCACTGAGGCCCTGCTCACACCCCTGGTGGGCCG
GTTTGCCCGCCTGCTGGAGGCCATGCCCACGGACTCTTGCAGTGGCTATTTCCGGGAGACCATTCGGCAGGACATCCGGC
AGGCCCGGGAGCGGTTCAGCGGGCAGCAGCTGCGGGAGGAGCTGGCTCGCCTGCAGCGGAGACTGGACAGCGTGGAGCTG
CTGAGCCCTGACATCATCATGAACCTGCTGCTTTCCTACCGAGATGTGCAGGACTACTCAGCCATCATTGAGCTGGTGGA
GACGCTGCAGGCCTTGCCCACCTGTGACGTGGCTGAGCAGCACAACGTCTGCTTCCACTATACATTTGCCCTCAACCGGA
GGAACAGGCCTGGGGACCGGGAGAAGGCATTAGCTGTGCTGCTGCCACTGGTACAGAGGGAGGGCCCTGTGGCCCCCGAC
CTGTACTGCATGTGTGGCCGTGTCTACAAGGACATGTTCTTCAGCTCTGGCTTTCAGGATGCTGGGCACCGAGAGCAGGC
CTATCACTGGTATCGGAAGGCTTTTGATGTGGAGCCCAGCCTTCACTCAGGCATCAATGCTGCCGTGCTCCTCATCGCTG
CTGGGCAGCGCTTTGAGGACTCCGAAGAGCTCCGGCTCATTGGTATGAAGCTGGGCTGCCTGCTGGCCCGAAAAGGCTGT
GTGGAGAAGATGCAATATTACTGGGATGTAGGCTTCTACTTGGGAGCTCAGATCCTTGCTAATGACCCTATCCAGGTGGC
ACTGGCTGCAGAGCAGCTATACAAACTCAATGCCCCCATATGGTACCTGGTGTCCATGATGGAAACCTTCCTGCTGTACC
AGCACTTCAGACCCACGCCGGAGCCCCTGGGAGGACCCCCACGCCGTGCCCACTTCTGGCTCCACTTCTTACTACAGTCC
TGCCAGCTGCTCAAAGCAGACAGTCCCCAAGGGGACCAGTGCTTGGTTCTTGTCCTGGAGATGAACCAAGTGCTGCTGCC
TGCGAAACTGGAGGTTCAGGGCGTGAACCCCGTGAGCGCAGTGACCCTGAGCCTGCTGGAGCCTGAGACCCAGGACCTTC
CCTCCAGCTGGACCTTCTCGCTCCCCTCCATCAGCGGTGTCAGCGCCTCCAAGCGGGACGAGCGCTGCTGCTTCCTCTAC
GCGCTTCCCCCGGCTCAGGACGTCCAGCTGTGCTTCCCCAGCGCAGGGCACTGCCAGTGGTTCTGCGGCCTGATCCAGTC
CTTGGTGACGAATCCGGATCCCAGGGCGCCCGTGGAGGAGGCAGAGGGTGTGTGGGAGGTGCTGGAGTTCGATTACGAGT
ACACGGAGACCGGGGAGAGGCTGGTGCTGGGCAAGGGCACGTACGGGGTCGTGTACGCGGGCCGCGACCGGCACACGCGG
GTACGCATCGCCATCAAGGAGATCCCAGAGCGGGACAGCAGGTTCTCTCAGCCCCTACATGAAGAGATCGCTCTGCACAA
ACGCCTGCGCCACAAGAACATCGTGCGCTATCTGGGCTCAGCCAGCGAGGGCGGCTACCTCAAGATCTTCATGGAGGAAG
TGCCTGGAGGCAGCCTGTCCTCCTTGCTGCGGTCAGTGTGGGGACCCCTGCAGGACAACGAGAGCACCATCAGTTTCTAC
ACCCGCCAGATCCTGCAGGGACTCAGCTACCTGCATGACAACCGCATTGTGCATCGTGACATCAAGGGGGACAATGTGCT
GATCAACACTTTCAGTGGGCTTCTCAAGATTTCCGACTTTGGCACCTCCAAGCGGCTGGCAGGCATCACCCCTTGCACTG
AGACCTTCACAGGGACCCTACAGTACATGGCCCCAGAAATCATTGACCAGGGCCCACGCGGGTACGGGAAAGCGGCTGAC
ATCTGGTCGCTGGGCTGCACTGTCATCGAGATGGCCACAGGTCACCCACCCTTTCACGAGCTCGGGAGCCCACAGGCTGC
CATGTTTCAGGTGGGCATGTACAAGGTACATCCGCCAATGCCCAGTTCTCTGTCAGCCGAGGCCCAAGCCTTCCTCCTGC
GAACGTTTGAGCCAGACCCCCGTCTTCGTGCCAGTGCTCAAGCACTGCTGGGGGACCCCTTCCTGCAGCCTGCCTTGTCC
CTCCCTCAGATGCCCCTTCAGCCAGCCCTCTTCCTTCAGCTGACTCCACCACCCAGTCCCAGACATTCCCACGCCCTCAG
GCACCCTCTCAACACCCGCCTAGTCCCCCGAAGCGCTGCCTCAGCTACGGGGACACCAGCCAGCTCCGGGTGCCTCCTCC
GTGCCAGGTCTCTCTCTTATCCCTGTGAGAGCGGCCTGAAAGTCAAAGCCAGCGCCGGGATCCAAACCCTGGGGCGGAGG
GTGCCCGAGGAGCCCGGAGCCGAAGATTCAGCGTCCCCGGAGGAGAGTTCAGGGCTGAGCCTGCTGCATCAAGAGAGCAA
GCGCCGGGCCATGCTGGCCGAGGTGCTGAAGCAGGAGCTGCCCACGCTGGCGGAGAATCTGTGGCTGGAGCAGGACCAGG
AACCCCGTCTGGGCAGGAATCTTGTGGAACAGCTACTGCACTGCCTCGGGGCGCACATCCACACGCCCAACCGCCGGCAG
CTGGCCCAGGAGCTGCGGGCCCTGCAAGGGCAGCTGCGGGCCCAGGGCCTTGAGCCTGCACTTCTGCACAGACCACTCTT
TGCCTTCCCCGATGCGGTGAAGCAGATTCTCCGCAGGCGCCAGATCCGCCCACACTGGATGTTCGTGCTGGACTCGCTGC
TCAGCCGTGCTGTACGGGGAGCCCTAGCCGTGCTGAGCCCAGGTAGGCCGGGAGCAGAGATGGCCTGCCTGTGGGTGAGG
GCGTGGCCCTTGGAGGCGTGGGGAACACAAATGGAGCTGGCAGGGGGTGTGGTCACCAGGCCTGACCCAGGAGTGGAGAA
GGATGCAGTCCCACAGAGGTCAGAGGAGTCCAGGGAACGCGAGCAGAGCCTCCCACCTCTGATGGTGCAGCTGGGCCTCT
TGCGAGCAGAGACTGATCGGCTCCGAGATGTCCTGGCTGAGAAGGAGTGGGAGTGCCGGGCTCTGATGCAACAAGCTCTA
CAGCGGGTGGACAAGGAGGCCAGGACCTGCTCCCTGGCCTCAGGGCCCCCAGCTGCTCGAACAGTGGACCAGGGCCTGGT
GCAGTGGCTACAGGAACTGGACGTGGATTCAGGCACCATCCAGAGGAACCAGCTGCTGAACCACAGCTTCACCCTCCATG
CCCTACTGACCTGCGCCACTAAAGATGACCTCACCTACACCCGCATCAGGGGAGGGATGGCATGCCGTATCTGGAGAGCC
ATCCTGGCACAGCGAGCAGGATCC

>lcl|NW_004438433.1_cds_XP_004266662.1_5167|m.8571 lcl|NW_004438433.1_cds_XP_004266662.1_5167|g.8571  ORF lcl|NW_004438433.1_cds_XP_004266662.1_5167|g.8571 lcl|NW_004438433.1_cds_XP_004266662.1_5167|m.8571 type:complete len:1292 (+) lcl|NW_004438433.1_cds_XP_004266662.1_5167:1-3876(+) [Orcinus_orca]
ATGGCGGGGCAGTGCCTGAGGTCCGGAGCCGCGGAGCGCGCGGGCAGCTGCTGGCAGGACCCGCTGGCCGAGGCGCTGAG
CCGGGGCCGGCCGCTCGCGGCGTCCCCGGGCCGGGGCTGCGCGAGAAGCCGGCCGCTTAGCGTGGTCTACGTGTTGACCC
GGGAGCCGCAGCCCTTGGCGGAACCCGAGACTGGAGCCGAGGCGGAGCCGCTGCCTCTGCGCTGCCTGCGTGAGGCCTGC
GCGCAGCTCCCCGGACCGCGGCCACGACCTCAGCTGCGCAGCCTGCCTTTTGGGACCCTGGCGCTGGGAGACACCTCAGC
GCTCGATTCCTTCTACAACGCGGATGTGGTGGTGCTGGAGGTGAGCAGCTCCCTGGCGCAGCCCTCCCTGTTCTACCACC
TGGGTGTGCGGGAGAGCTTCAGCATGACCAACAACGTGCTCCTCTGCTCCCAGGCCGACCTCCCTGACCTGCAGGCCCTG
CGGGAGGACATTTTCCAGAAGAACTCGGATTGCGTTGGCAGCTACACGCTGATCCCCTATGTGGTGACAGCCACTGGTCG
GGTGCTATGTGGAGATGCGGGCCTCCTGAGGGGCCTGGCTGACGGCCTGGTACAGGCTGGGGTGGGCACCGAGGTGCTGC
TCACACCCCTGGTGGGCCGGCTTGCCTGCCTGCTGGAGACCACGCCCACGGACTCCTGTGGCTATTTCCGGGAGACCATT
CGGCGGGACATCCGGCAGGCGCGGGAGCGGTTCAGCGGGCAGCAGCTGCGGCAGGAGCTGGCTCGCCTGCAGCGGAGACT
GGACAGCGTAGAGCTGCTCAGCCCTGACATCATCATCAACCTGCTGCTCTCCTACCGTGATGTGCAGGACTACTCAGCCA
TCATTGAGCTGGTGGAGACACTGCAGGCCTTGCCCACCTGTGACGTGGCCGAGCAGCACAATGTCTGCTTCCACTACACA
TTTGCCCTCAACCGGAGGAACAGGCCTGGGGACCGGGAGAAGGCACTGGCTGTGCTGCTGCCACTGGTACAGTTTGAGGG
CTCAGTGGCACCTGACCTATATTGCATGTGTGGCCGTATCTATAAGGACATGTTCTTCAGCTCTGGCTTCCAGGATGCTG
GGCACCGGGAGCAGGCCTATCACTGGTATCGCAAGGCTTTTGATGTGGAGCCCAGCCTCCACTCGGGCATCAATGCAGCT
GTGCTTCTCATTGCTGCTGGGCAGCGCTTTGAGGACTCCAAGGAGCTCCGGCTCATAGGCATGAAGCTGGGCTGCCTGCT
GGCCCGAAAAGGCTGTGTGGAGAAGATGCAGTATTACTGGGATGTTGGCTTCTACCTGGGAGCTCAGATCCTTGTCAATG
ACCTCACCCAGGTGGCACTGGCTGCAGAGCAGCTGTACAAGCTCAATGCCCCCATATGGTACCTGGTGTCTGTGATGGAA
ACCTTCCTGCTGTACCAGCACTTCAGACCCACACTAGAGCCTCCTGGAGAAACCCCACACCACGCCCACTTCTGGCTCCA
CTTTTTGCTACAGTCCTGCCAGCCACTCAAGATGACTTCTCCCCAAGGGGAGCAGTGCTTGGTGCTGGTCCTGGAGATGA
ATAAGGTGCTGCTACCGGCCAGGCTGGAGGCTCAGGGTACCAACCCGGTGAGCGCAGTGACAGTGAGCCTGCTGGAGCCC
GGTAAACAGGACGTTCCCTCCAGCTGGACCTTCCCGGTGGCCTCCATCAGCGGTGTCAGCGTGTCGAAGCGAGACGAGCG
CTGCTGCTTCCTCTACGCGCTTCCCCCGGCTCAGGACGTCCAGCTGTGCTTCCCCAGCGGAGGGCACTGCCAGTGGTTCT
GCGGGCTGATCCAGGCCTTGGTGAAGAATCCGGACTCCACGTCGGCCGCAGAGGAGGCGGAGGGCGGAGGGGAGGTATTG
GAGTTTGATTATGAGTACACGGAGTCGGGAGAGCGGCTGGTGCTGGGCAAGGGCACCTACGGGGTGGTGTACGCCGGCCG
CGATCGGCGCACGCGGATGCGCATCGCCATCAAGGAGATCCCGGAGCGGGACAGCAGGTTCTCTCAGCCACTGCATGAAG
AGATCGCTCTGCACAAACGCCTGCGCCACAAGAACATCGTGCGCTATCTGGGCTCAGCCAGTCAGGGCGGCTACCTCAAG
ATCTTCATGGAGGAAGTGCCTGGAGGCAGCCTGTCCTCCTTGCTGCGGTCAGTGTGGGGACCCCTGCAGGACAACGAGAG
CACCATCAGTTTCTACATCCGCCAGATCCTGCAGGGACTCAGCTACCTGCACGACAACCGCATCGTGCATCGAGATATCA
AGGGGGACAATGTACTGATCAACACCTTCAGCGGGCTGCTCAAGATTTCCGACTTCGGTACCTCCAAGCGACTAGCAGGC
ATCACACCCTGCACTGAGACCTTCACAGGGACCCTACAGTATATGGCCCCAGAAATCATTGACCAGGGCCCACGAGGGTA
TGGGAAGGCGGCGGACATCTGGTCATTGGGCTGCACTGTAATCGAGATGGCCACAGGTCGCCCACCCTTCCACGAGCTGG
GGAGCCCGCAGGCTGCCATGTTTCAGGTGGGCATGTACAAGGTGCACCCACCAATGCCCAGTTCTCTGTCAGCCGAGGCT
CAAGCCTTCCTCCTCCGAACTTTTGAGCCGGACCCACGCCTCCGAGCCAGTGCTCAAGCGCTGCTGGAGGACCCCTTCCT
GCAACCTGGGAAGAGGAGCCGCAACCCCGGCTCCCCCCAGTACGCTCTAAGGCCCTCAGACGCCCCTTCCGCCAGCCCCA
CTCCTTTAGCTGCCTTGACCTCCCAGTCCCAGACATTCCCGCGGCCTCAGGCACCCTCTCAGCACCCTCCCAGTCCCCCC
AAGCGCTGGCTCAGTTATGGGGACACCAGCCAGCTCCGGGTGCCGGAGGAGCCTGGGGCCGAGGAGCCCGCGTCGCCTGA
GGAGAGCTCGGGGCTTAGCCTCCTGCACCAAGAGAGCAAGCGCCGGGCCATGTTGGCTACGGTACTGGAGCAGGAGCTAC
AGGCCCTGGCAGAGAGTCTGCACCTGGAGCAGGAACAGGGTTCCCATCTGGGGAGGAATCATGTGGAACAGCTACTGCGC
TGCCTCAGGGCGCACATCCACACTCCCAACCGCCGGCAGCTGGCCCAGGAGCTGCAGGAGCTGCAAGAGCAGCTTCGGGC
CCAGGGCCTTGGTCCCGAGATTCTGCAAGGACCACTCTTCGCCTTCCCAGATGCGGTGAAGCAGATCCTCCACAGGCGCC
AGATCCGCCCACACTGGATGTTCGTGCTGGACTCGCTGCTCAGCCGCGCTGTGCTGGCAGCCCTGGCTGTTCTGGCCCCA
GAGGCGGAGAAGGAGGCAGTCCCACCGAAGTCGGAGGAGTCCAGTAAAGAAGAGGAGTCCCAGGAGAAGCAGCAGGAGAC
CCCAGTCCAGCGGAGCCCGCTCCCAGGGGAACCCGAGCAGGAAACCCCACCTTCGATGGTGCAGCTGGGCCTCTTGCGAG
CAGAGACCGATAGGCTACGAGATGTCCTGGCTGAGAAGGAACGGGAGTGCCAGGCCCTGGTGCAGCTAACCCTACAGCGC
GTCAGTGGGGAGCCCGCAGCTTTCTCCCCGACAGCTGCTCTCACAGTGGACCATGGCCTGGTGCGGTGGCTACAGGAACT
GAATGTGGATTCAGGCACCATCCGGACGCTACTGAACCACAGCTTCACCCTCCATGCCTTACTGACCTGTGCCACTAGAG
ATGACCTCGTCTACACACGCATCAGGGGAGGGATGGTATGCCGCATCTGGAGAGCCATCTTGGCACAGCGAGCAAGGTCC
ACGCCAGTTACCCCTGGCCCGCGGGAGGCTGAATGA

>ENSOCUT00000002387.3|m.43985 ENSOCUT00000002387.3|g.43985  ORF ENSOCUT00000002387.3|g.43985 ENSOCUT00000002387.3|m.43985 type:complete len:1262 (+) ENSOCUT00000002387.3:1-3786(+) [Oryctolagus_cuniculus]
ATGACCGGGGAACCTTCCCCACGCCCGGTGCCCAGAGGCTCTGAGCAGTGTGAGGAGGGGTCCCGGCCTGGTGAACCCAG
CCCCTCTCCCGCAACACCACAGCTGTCGCTTCTGCGAAAGAGGCTGAGGGGCCCTGGAAGGGAGAAACCGAGGCCAGGAG
CAAACGGGGGTGCTGCTGGGACCCCACAGCCAGGCAGGCCCAGCCATGCGGGGCGGCAGGGCTCAGAGCCTCCCGCTGTG
CCGGCAGATGTGGCGGTGCTGGAGGTGAGCAGCTCCCTGGCGCAGCCCTCCCTGTTCTACCACCTCGGCGTGCGGGAGAG
CTTCAGCATGACCAACAACGTGCTGCTCTGCTCCCAGGCCGACCTCCCGGACCTGCAGGCCCTGCGCGAAGATGTTTTCC
AGAAGAATTCGGATTGCGTTGGCAGCTACACGCTGATCCCCTATGTGGTGACGGCCACTGGTCGGGTGCTGTGTGGCGAT
GCAGGCCTCCTGAGGGGCCTGGCCGACGGGCTGGTTCAGGCGGGTATGGGCACTGAGGCCCTGCTCACTCCCCTGGTGGG
CCGGCTCGCCCGCCTGCTGGAGGCCACCCCCACAGACTCTTGTGGCTACTTCCGGGAGACCATTCGGCAGGACATCCGCC
AGGCACGGGAGCGCTTCAGCGGGCAGCGGCTGCGGCAGGAGCTGGCCCGCCTGCAGCAGAGACTGGACAGCGTGGAGCTG
CTGAGCCCGGACATCGTCATGAACCTGCTGCTGTCCTACCGAGACGTGCAGGACTACTCGGCCATCATTGAGCTGGTGGA
GACGCTGCAGGCTCTGCCCACCTGTGACGTGGCTGAGCAGCACAATGTGTGCTTCCACTACACCTTCGCCCTCAACCGGA
GGAACAGGCCCGGGGACCGGGAGAAGGCGCTGGCTGTGCTGCTGCCCCTAGTGCAGTGCGAGGGCTCCGTGGCGCCCGAC
CTGTACTGCATGTGCGGCCGCGTCTACAAGGACATGTTCTTCAGCTCCGGCTTCCGGGACGCTGGGTGCCTGGAGCAGGC
CTATCACTGGTACCGCAAGGCTTTCGACGTGGAGCCCAGCCTGCACTCGGGCATCAACGCAGCTGTGCTGCTCATGGCTG
CCGGCCAGCACTTTGAGGACTCGGAGGAGCTCCAGCTTATAGGCATGAAACTGGGCTGCCTTCTGGCCCGCAAGGGCTGC
GTGGAGAAGATGCAGTATTACTGGGATGTAGGTTTCTACCTGGGAGCCCAGATCCTCGCCAATGACTCCACGCAGGTGGT
GCTGGCCGCAGAGCAGCTGTACAAGCTCAATGCCCCCATATGGTACCTGGTGTCGGTGATGGAGACCTTCCTGCTGTATC
AGCACTTCAGACCCACGCCCGAGCCCCCTGGCGGCCCCCCGCGCCGCGCCCACTTCTGGCTGCATTTCTTGCTGCAGTCC
TGCCAGCCTCTCAAGACGGCCGCTCCTCCCGGAAACCAGTGCTCTGTGCTCGTGGTGGAGATGAGCAAGGTGCTGCTGCC
CGCGAGGCTGGAGGTCCAGGGCAAGGCCCTGGTGAAGGCGGTGGCCCTGAGCCTGCTGGAGCCGGAGACCCAGGGCGATC
CTTCCGGCTGGACCTTCCCAGTCGCCTCCATCTGTGGGGTCAGCGCCTCCAAGCGGGACGAGCGCTGCTGCTTCCTCTAC
GCACTGCCGCCGGCTCAGGACATGCAGCTGTGCTTCCCCAGCGTGGGGCACTGCCAGTGGTTCTGCGGCCTGATTCAGGC
CTTGGTGACCAATGCGAACGCCTCGACGCCCGCAGAGGAGGCGGAGGGCGTGGGGGAGGTGCTGGAGTTTGATTATGAGT
ACACGGAGAGTGGCGAGCGGCTCGTGCTGGGCAAGGGCACGTACGGGGTGGTGTACGCGGGCCGCGAGCGGCATACGCGG
GTACGCATCGCCATCAAGGAGATCCCGGAGCGGGACCGCAGGTTCTCTCAGCCCCTGCACGAAGAGATCGCGCTTCACAA
ACGCCTGCGCCACAAGAACATCGTGCGCTACTTGGGCTCCGCCAGCCAGGGCGGCTATCTCAAGATCTTCATGGAGGAAG
TGCCTGGAGGCAGCCTGTCCTCCTTGCTGCGGTCAGTGTGGGGGCCCCTGAAGGACAACGAGAGCACCATCAGCTTCTAC
ACCCGCCAGATCCTGCAGGGTCTCAGCTACCTGCATGACAACCACATTGTGCACCGCGACATCAAGGGAGACAATGTGCT
GATCAACACCTTCAGTGGCCTGCTCAAGATTTCTGACTTTGGCACCTCCAAGCGGCTGGCGGGCATCACACCCTGTGCTG
AGACCTTCACAGGGACTCTGCAGTACATGGCCCCAGAAATCATTGACCAGGGCCCACGCGGGTATGGGAAGGCAGCTGAC
ATCTGGTCGCTGGGCTGCACAGTGATCGAGATGGCCACAGGCCGCCCACCTTTCCACGAGCTAGGGAGCCCACAGGCTGC
CATGTTTCAGGTGGGCATGTACAAGGTGCACCCACCAATGCCTGCTTCTCTGTCAGCCGAGGCTCAAGCCTTCCTCCTTC
GAACTTTTGAGCCGGACCCCCGGCTCAGAGCCAGTGCCCAGGCACTGCTGGGGGACCCCTTCCTGCAGCCTGGGAAGAGG
AGTCGCAGCCCTAGCTCCCCCCAGCCTTCTCTCCCGCCCTCAGGAGTCCCTGCGGCCAGCCCCACTCCTTCAGCCGACTC
CGCCACCCAGTCCCAGACATTCCCAAGTCCTCAGGCACCCCCTCAGGGCTCTGCCAGCCCCCCGAAGCGCTGCCTCAGTT
ATGGCGGCACCAGCCAGCTCCGGGTGCCCGAGGAGCCAGGGGTGGAGGAGCCCACGCCCTCGGAGGAGAGCTCGGGGCTC
AGCCTGCTGCACCAGGAGAGCAAGCGCCGGGCCATGCTGGCGGCGGTGCTGGAGCAGGAGCTGCCCGAGCTGGCGGAGAG
TCTGCGCGGGGAGAAGGAGCAGGGTTCCCGTCTGGACCGGATCCATGTGGAACAGCTGCTGCGCTGCCTCGGAGCCCACA
TCCACACTCCCAACCGCCGGCAGCTGGCCCAGGAGCTGCGGGCGCTGCAAGGGCAGCTGCGGGCCCGGGGCCTGGGGCCT
ACACTTCTGCACGGCCCGCTCTTCGCCTTCCCGGATGCGGTGAAGGAGATCCTCCGCAGGCGCCAGATCCGCCCGCACTG
GATGTTCGTGCTGGACTCGCTGCTCAGCCGCGCCGTCCGGGCAGCCCTGGCAGTGCTGGTCCCAGAGGTGGAGAAGGAGA
CAGGCTCGCCGAGGTCAGCGGAGTCGGGGAAAGAGGAGTCCCTGCAGCAGCAGGAGACCAGGATCCGGCTGAGCCCGCTC
CCGGGGGAGCCCGCGCAGGGGCCCCCGCCCCTGATAGTGCAGCTGGGTCTCCTGCGAGCCGAGACGGACAGGCTTCGAAA
TGTCCTTGTGGAGAAGGAGCGCGAGTGCCAGAACCTGGTGCAGCGGGCTCTGCAGCGGGTGAATGAGGAGGCCGGGACCT
GGGCCCTGGCCTCCGGGCCGCCAGGTGCTCTTGCTACAGACGAGAGCCTGGTCCAGTGGCTCCAGGAACTGTGCGTGGAT
TCAGGGACCATCCAAACGCTGCTGAGCCACAGTTTCACCCTGCACACCCTGCTTACCTGCGCCACTCGAGACGACCTCGT
CTACACCCACATCAGGGGAGGGATGGTGTGCCGGATCTGGAGAGCCATCTTGGCACAGCGAGCAGGATCCACGCCAGTTA
CCCCTGGGCCCCGGGAGGCTGACTGA

>ENSPPYT00000001983.1|m.41191 ENSPPYT00000001983.1|g.41191  ORF ENSPPYT00000001983.1|g.41191 ENSPPYT00000001983.1|m.41191 type:complete len:1289 (+) ENSPPYT00000001983.1:1-3867(+) [Pongo_abelii]
ATGGCGGGGCCGTGTCCCCGGTCCGGGGCGGAGCGCGCCGGCAGCTGCTGGCAGGACCCGCTGGCCGTGGCGCTGAGCCG
GGGCCGGCCGCTCGCGGCGCCCCCGGGCCGGGGCTGCGCGCGGAGCCGGCCACTCAGCGTGGTCTACGTGCTGACCCGGG
AGCCGCAGCCCGGGCTGGAGCCTCGGGAGGGAACCGAGGGGGAGCCGCTGCCCCTGCGCTGCCTGCGCGAGGCTTGCGCG
CAGGTCCCTCGGCCGCGGCCGCCCCCGCAGCTGCGCAGCCTGCCCTTCGGGACGCTGGAGCTAGGCGACACCGCGGCTCT
GGATGCCTTCTACAACGCGGACGTGGTGGTGCTGGAGGTGAGCAGCTCGCTGGTACAGCCCTCCCTGTTCTACCACCTTG
GTGTGCGTGAGAGCTTCAGCATGACCAACAATGTGCTCCTCTGCTCCCAGGCCAACCTCCCTGACCTACAGGCCCTGCGG
GAGGATGTTTTCCAGAAGAACTCGGATTGCGTTGGCAGCTACACACTGATCCCCTATGTGGTGACGGCCACTGGTCGGGT
GCTGTGTGGTGATGCAGGCCTTCTGCGGGGCCTGGCTGATGGGCTGGTACAGGCCGGAGTGGGGACCGAGGCCCTGCTCA
CTCCCCTGGTGGGCCGGCTTGCCCGCCTGCTGGAGGCCACACCCACAGACTCTTGTGGCTATTTCCGGGAGACCATTCGG
CGGGACATCCGGCAGGCACGGGAGCGGTTCAGTGGGCCACAGCTGCGGCAGGAGCTGGCTCGCCTGCAGCGGAGACTGGA
CAGCGTGGAGCTGCTGAGCCCCGACATCATCATGAACTTGCTGCTCTCCTACCGCGATGTGCAGGACTACTCGGCCATCA
TTGAGCTGGTGGAGACGCTGCAGGCCTTGCCCACCTGTGATGTGGCCGAGCAGCATAATGTCTGCTTCCACTACACTTTT
GCCCTCAACCGGAGGAACAGGCCTGGGGACCGGGCGAAGGCCCTGGCCGTGCTGCTGCCGCTGGTACAGCTTGAGGGCTC
TGTGGCGCCTGATCTGTACTGCATGTGTGGCCGTATCTACAAGGACATGTTCTTCAGCTCGGGTTTCCAGGATGCTGGGC
ACCGGGAGCAGGCCTATCACTGGTATCGCAAGGCTTTTGACGTAGAGCCTAGCCTCCACTCAGGCATCAACGCAGCTGTG
CTCCTCATTGCTGCCGGGCAGCACTTTGAGGATTCCAAGGAGCTCCGGTTAATAGGCATGAAGCTGGGCTGCCTGCTGGC
CCGCAAAGGCTGCGTGGAGAAGATGCAGTATTACTGGGATGTGGGTTTCTACCTGGGAGCCCAGATCCTCGCCAATGACC
CCACCCAGGTGGTGCTGGCTGCAGAGCAGCTGTATAAGCTCAATGCCCCCATATGGTACCTGGTATCTGTGATGGAGACC
TTCCTGCTCTACCAGCACTTCAGGCCCATGCCAGAGCCCCCTGGAGGGCCACAACGCCGTGCCCACTTCTGGCTCCACTT
CTTGCTACAGTCCTGCCAACCATTCAAGACGGCCTGTCCCCAGGGCGACCAGTGCTTGGTGCTGGTCCTGGAGAGGAACA
AGGTGCTACTGCCTGCAAAGCTCGAGGTTCGGGGTACTGACCCAGTAAGCACAGTGACCCTGAGCCTGCTGGAGCCTGAG
ACCCAGGACATTCCCTCCAGCTGGACCTTCCCAGTCGCCTCCATATGCGGAGTCAGCGCCTCCAAGCGCGACGAGCGCTG
CTGCTTCCTCTATGCACTCCCCCCGGCTCAGGACGTCCAGCTGTGCTTCCCCAGCGTAGGGCACTGCCAGTGGTTCTGCG
GCCTGATCCAGGCCTGGGTGACGAACCCGGATTCCACGGCGCCCGCGGAGGAGGCGGAGGGCGTGGGGGAGATGTTGGAG
TTTGATTATGAGTACACGGAGACGGGCGAGCGGCTGGTGCTGGGCAAGGGCACGTATGGGGTGATGTACGCGGGCCGCGA
TCGCCACACGAGGGTGCGCATCGCCATCAAGGAGATCCCGGAGCGGGACAGCAGGTTCTCTCAGCCCCTGCATGAAGAGA
TCGCTCTTCACAAACGCCTGCGCCACAAGAACATAGTGCGCTATCTGGGCTCAGCTAGCCAGGGCGGCTACCTTAAGATC
TTCATGGAGGAAGTGCCTGGAGGCAGCCTGTCCTCCTTGCTGCGGTCAGTGTGGGGACCCCTGAAGGACAACGAGAGCAC
CATCAGTTTCTACACCCGCCAGATCCTGCAGGGACTTGGCTACTTGCACGACAACCACATCGTGCACAGGGACATCAAGG
GGGACAATGTGCTGATCAACACCTTCAGTGGGCTGCTCAAGATTTCTGACTTCGGCACCTCCAAGCGGCTGGCAGGCATC
ACACCTTGCACTGAGACCTTCACAGGAACTCTGCAGTATATGGCCCCAGAAATCATTGACCAGGGCCCACGCGGGTATGG
GAAAGCAGCTGACATCTGGTCGCTGGGCTGCACTGTCATTGAGATGGCCACAGGTCACCCCCCCTTCCACGAGCTAGGGA
GCCCACAGGCTGCCATGTTTCAGGTGGGTATGTACAAGGTCCATCCGCCAATGCCCAGCTCTCTGTCGGCCGAGGCCCAA
GCCTTTCTCCTCCGAACTTTTGAGCCAGACCCCCGCCTCCGAGCCAGCGCCCAGACACTGCTGGGGGACCCCTTCCTGCA
GCCTGGGAAAAGGAGCCGCAGCCCCAGCTCCCCACAACATGCTCCACGGCCCTCAGATGCCCCTTCCGCCAGTCCCACTC
CTTCAGCCAACTCAACCACCCAGTCTCAGACATTCCCACGCCCTCAGGCACCCTCTCAGCACCCGCCCAGCCCCCCGAAG
CGCTGCCTCAGTTATGGGGGCACCAGCCAGCTCCGGGTGCCCGAGGAGCCTGCGGCCGAGGAGCCTGCGTCTCCGGAGGA
GAGCTCGGGGCTGAGCCTGCTGCACCAGGAGAGCAAGCGTCGGGCCATGCTGGCCGCGGTATTGGAGCAGGAACTGCCAG
CGCTGGCGGAGAATCTGCACCAGGAGCAGGAGCAAGAGCAGGGGGCCCGTCTGGGCAGAAACCATGTGGAAGAGCTGCTG
CGCTGCCTCGGGGCACACATCCACACTCCCAACCGCCGGCAGCTGGCCCAGGAGCTGCGGGCGCTGCAAGGACGGCTGAG
GGCCCAGGGCCTTGGGCCTGCGCTTCTGCACAGACCGCTGTTTGCCTTCCCGGATGCGGTGAAGCAGATCCTCCGCAAGC
GCCAGATCCGTCCACACTGGATGTTCGTTCTGGACTCACTGCTCAGCCGTGCTGTGCGGGCAGCCCTGGCTGTGCTAGGC
CCGGAGGTGGAGAAGGAGGCGGTCTCACCGAGGTCAGAGGAGCTGAGTAAAGAAGGGGACTCCCAGCAGAGCCCAGGCCA
GCAGAGCCTGCTTCCAGTGGAGCCCGAGCAGGGCCCCGCTCCTCTGATGGTGCAGCTGAGCCTCTTGAGAGCAGAGACTG
ATCGGCTGCGCGAAGTCCTGGCGGGGAAGGAACGGGAGTACCAGGCCCTGGTGCAGCGGGCTCTACAGCGGCTGAATGAG
GAAGCCCGGACCTATGCCCTGGCCCCAGAGCCTCCAACTGCTCTTTCAACCGACCAAGGCCTGGTGCAGTGGCTACAGGA
ACTGAATGTGGATTCAGGCACCATCCAAATGCTGTTGAACCATAGCTTCACCCTCCACACCCTGCTCACCTATGCCACTC
GAGATGACCTCATCTACACCCGCATCAGGGGAGGGATGGTATGCCGCATCTGGAGGGCCATCTTGGCACAGCGAGCAGGA
TCTACACCAGTCACCCCTGGACCCTGA

>ENSSSCT00000003967.3|m.11963 ENSSSCT00000003967.3|g.11963  ORF ENSSSCT00000003967.3|g.11963 ENSSSCT00000003967.3|m.11963 type:complete len:1333 (+) ENSSSCT00000003967.3:1-3999(+) [Sus_scrofa]
ATGCCCAAGATTCCCGGGACCCAATCCCCGACTCCAGATCCTCAGGATCTTGCAAGTCGGAGCCCGGATTTCGCCCTGGA
CACCAGATTCCCAAATAGGGGACCTTTAGCAGGACTCCGGATATCCAGATCTTCAGATCCCGAAGGAGATTCCCGATCCC
AACCAGATTCCCGATCCCTGGCTCCTGTCTCGCCCCGGGTGCCCAAAACCGGGCGCCCGACGACCGAGCGCCCCCGCATG
GCGGGGCCGTGCTCGCGGTCCGGAACCCTGGAGTGCGCCGGCAGCTGCTGGCAGGACCCGCTGGCCGAGGCGCTGAGCCG
GGGCCGGCCGCTCGCGGCGTCTCACGGCCGGGGCTGCACGCGAAGCCGGCCCCTCAGCGTGGTGTACGTGCTGACCCGGG
AGCAGCAGACCCGGGTGGAGCCCGAGGCGGGAGACGAGGCTGAGCCGCTACCCCTGCGCTGCCTGCGGGAGGCCTGCGCG
CAGCTCCCTGGACCGCGGCCGCGGCCTCAGTTGCGCAGCCTGCCTTTTGGGACCCTGGCTCTGGGAGACACTACAGCACT
GGATTCTTTTTACAATGCTGATGTGGTGGTGCTGGAGGTGAGCAGCTCCCTGGGGCAGCCGTCCCTGTTCTACCACCTGG
GTGTGCGGGAGAGCTTCAGCATGACCAACAACGTGCTCCTCTGCTCTCAGGCTGACCTCCCTGACCTGCAGGCCCTCAGG
GAGGACATTTTCCAGAAGAACTCGGATTGCATTGGCAGCTACACCCTGATACCCTATGTGGTGACAGCCACCGGTCGGGT
GCTGTGTGGTGATGTAGGCCTCTTGAGGGGCCTGGCTGACGGGCTAGTCCAGGCCGGGGTGGGCACTGAGGCCCTGCTCA
CACCCCTGGTGGGCCGGCTTGCCCGCCTGCTGGAGGCCACGCCCACGGACTCTTGTGGTTATTTCCGGGAGACCATCCGG
CAGGACATCCGGCAGGCACGGGAGCGGTTCAGTGGGCAGCAGCTGCGGCAGGAGCTGGCTCGCCTGCAGCGGAGACTGGA
CAGCGTGGAGCTGCTGAGCCCCGACATCATCATGAACCTGCTGCTCTCCTACCGTGACGTGCAGGACTACTCGGCCATCA
TTGAGCTGGTGGAAACACTGCAGGCCTTGCCCACCTGTGATGTAGCCGAGCAGCACAATGTCTGCTTCCACTACACATTT
GCCCTCAATCGGAGGAACAGGCCTGGGGACCGGGAGAAGGCACTGGCTGTGCTGCTGCCATTGGTACAGTGTGAGGGCTC
CGTGGCGCCTGACCTGTACTGTATGTGTGGCCGTATCTACAAGGACATGTTCTTCAGCTCTGGCTTCCAGGATGCTGGGC
ACCGGGAGCAGGCCTATCACTGGTATCGCAAGGCTTTTGATGTAGAGCCCAGCCTCCACTCGGGCATCAATGCAGCTGTG
CTCCTCATTGCCGCTGGGCAGCGCTTTGAGGACTCCAAGGAGCTCAGGCTCATAGGCATGAAGCTGGGCTGCCTGCTGGC
CCGAAAAGGCTGTGTGGAGAAGATGCAGTATTACTGGGATGTAGGCTTCTACCTGGGAGCTAAGATCCTCGCCAATGACC
TTGCCCAGGTGGCGCTGGCTGCAGAGCAGCTGTACAAGCTCAACGCCCCCATATGGTACCTGGTGTCTGTGATGGAAACT
TTCCTGCTGTACCAGCACTTCAGACCCACATTCGAGCTTCCTGGAGAAATCCCACACCGTGCCCACTTCTGGCTCCACTT
CCTGCTACAGTCCTGCCAGCCACTCAAGACAGCCTGTCCCCAAGGGGACCAGTGCTTGGTGCTGGTCCTGGAGATGAACA
AGGTGCTGCTGCCCGCCAGGCTGGAGGTTCAGGGTACAAACCCCGTGAGCGCAGTGACTCTGAGCCTGCTGGAGCCGGAG
GAGCAGGCGAAGTCGCCAGATGTTCTCTCTAGCTGGACCTTCTCAGTCGCCTCCATCAGCGGTGTCAGCGTCTCGAAGCG
GGACGAGCGCTGCTGCTTCCTCTACGCTCTTCCTCCGGCTCAGGACGTTCAGCTGTGCTTCCCCAGCGGAGGGCACTGCC
AATGGTTCTGCGGCCTGATCCAGGTCTTGGTGAAGAATCCGGACTCCACGGCGCCCGCGGAGGAGGCGGAGGGCGTGGGG
GAGGTGTTGGAGTTTGATTACGAATACACGGAGTCGGGCGAGCGGCTGGTGCTGGGCAAGGGCACGTACGGGGTGGTGTA
CGCGGGCCGCGACAGGCACACGCGGGTGCGCATCGCCATCAAGGAGATCCCGGAGCGGGACAGCAGGTTCTCTCAGCCCC
TGCATGAAGAGATCGCGCTGCACAAACGCCTGCGCCACAAGAACATCGTGCGCTATCTGGGCTCAGCCAGCCAGGGTGGC
TACCTCAAGATCTTCATGGAGGAAGTGCCTGGAGGCAGCCTATCCTCCTTGCTGCGGTCAGTGTGGGGGCCTCTGCAGGA
CAACGAGAGCACCATCAGTTTCTACACCCGCCAGATCCTGCAGGGACTCAGCTACCTGCATGACAACCACATCGTGCATC
GAGACATCAAGGGGGACAACGTGCTGATCAACACCTTCAGTGGGCTGCTCAAGATTTCTGACTTTGGCACGTCCAAGCGT
CTGGCAGGCATCACACCCTGCACAGAGACCTTCACAGGAACACTACAATATATGGCCCCAGAAATCATTGACCAGGGCCC
ACGAGGGTATGGGAAGGCGGCAGACATCTGGTCATTGGGCTGCACTGTCATCGAGATGGCCACAGGTCGTCCACCCTTCC
ACGAGCTAGGGAGCCCGCAGGCTGCCATGTTTCAGGTGGGCATGTACAAGGTGCACCCACCAATGCCCAGTTCTCTATCA
GCTGAGGCTCAAGCCTTCCTCCTCCGGACTTTTGAGCCAGATCCCCGCCTCCGAGCCAGTGCTCAAGCACTGCTGGAGGA
CCCCTTCCTGCAGCCTGGGAAGCGCAGCCGCCGCCCTGGCTCTCCCCGACATGCTCTAAGGCCCACAGATGCCCCTTCAG
CCAGCCCCATTCCTTCAGCTGACTCTGCCACCTCCCAGTCCCAGACATTCCCGCGCCCTCAGGCACCCTCTCAGCACCCT
CCCAGTCCCCCCAAGCGCTGCCTCAGTTATGGAGACACCAGCCAGCTCCGGGTGCCTGAGGAGCCCGGGGCCGAGGAGCC
CGCGTCGCCTGAGGAGAGTTCAGGGCTGAGCCTCCTGCACCAAGAGAGCAAGCGCCGGGCCATGCTGGCCACAGTGCTGG
AGCAGGAGCTGCCAGTGCTGGCAGAGAATCTGTGCCTGGAGCAGGAACAGGGTCCCCGACTGGAGAGGAATCACGTGGAA
GAGCTACTGCGCTGCCTTAGGGCGCACATCCACACTCCCAACCGCCGGCAGCTGGCCCAGGAGCTGCGGGCCCTGCAAGG
GCAGCTTTGCTCCCAGGGCCTTGGGCCTGAGCTTCTGCAAGGACCGCTCTTCGCCTTCCCGGATGCGGTGAAGCAGATCC
TCCGCAGGCGCCAGATCCGCCCACACTGGATGTTCGTGCTGGACACGCTGCTGAGTCGTGCTGTGCGGGCAGCCCTGGCT
GTGCTGGCCCCAGAGGCGGAGAAGGAGGGAGTCGCACCGAGATCAGAGGAATCCAATAAAGAGGAGTCCCAGCCCAAGCA
GCCAGAGACCCCAGTCCAGCGGAGCCCACTCCCTCGGGAACCTGAGCAGGGCACCCCGACTCTGATGGTGCAGCTGGGCC
TCTTGAGAGCAGAGACGGATAGGCTTCGAGATGTCCTGGCTGAGAAGGAACGGGAGTACCAGGCCCTGGTGCAACAAGCC
CTACAGCGGGTCAGTGGGGAGTCCAGGGCCTGTGCCCTGGCTGCAGAGCCCCCAGCTGCTCTCACAGTGGACCAAGGCCT
GGTGCAGTGGCTAGAGGAACTGAATGTGGACTCAGGAACCATCCAGACGGTGAGGGAGAGAGTGCTTGGTGATCCCTGA

>ENSTTRT00000015495.1|m.33656 ENSTTRT00000015495.1|g.33656  ORF ENSTTRT00000015495.1|g.33656 ENSTTRT00000015495.1|m.33656 type:internal len:1272 (+) ENSTTRT00000015495.1:1-3813(+) [Tursiops_truncatus]
CACGCCGGCAGCTGCTGGCAGGACCCGCTGGCCGAGGCGCTGAGCCGGGGCCGGCCGCTCGCGGCGTCCCCGGGCCGGGG
CTGCGCGAGAAGCCGGCCGCTTAGCGTGGTCTACGTGTTGACCCGGGAGCCGCAGCCCTTGGCGGAACCCGAGACTGGAG
CCGAGGCGGAGCCGCTGCCTCTGCGCTGCCTGCGTGAGGCCTGCGCGCAGCTCCCCGGACCGCGGCCACGACCTCAGCTG
CGCAGCCTGCCTTTTGGGACCCTGGCGCTGGGAGACACCTCAGCGCTCGATTCCTTCTACAACGCGGATGTGGTGGTGCT
GGAGGTGAGCAGCTCCCTGGCGCAGCCCTCCCTGTTCTACCACCTGGGCGTGCGGGAGAGCTTCAGCATGACCAACAACG
TGCTCCTCTGCTCCCAGGCCGACCTCCCTGACCTGCAGGCCCTGCGGGAGGACATTTTCCAGAAGAACTCGGATTGCGTT
GGCAGCTACACGCTGATCCCCTATGTGGTGACAGCCACTGGTCGGGTGCTATGTGGAGATGTGGGCCTCCTGAGGGGCCT
GGCTGATGGCCTGGTACAGGCTGGGGTGGGCACCGAGGTGCTGCTCACACCCCTGGTGGGCCGGCTTGCCCGCCTGCTGG
AGACCACGCCCACGGACTCCTGTGGCTATTTCCGGGAGACCATTCGGCGGGACATCCGGCAGGCGCGGGAGCGGTTCAGC
GGGCAGCAGCTGCGGCAGGAGCTGGCTCGCCTGCAGCGGAGACTGGACAGCGTAGAGCTGCTCAGCCCTGACATCATCAT
CAACCTGCTGCTCTCCTACCGTGATGTGCAGGACTACTCAGCCATCATTGAGCTGGTGGAGACACTGCAGGCCTTGCCCA
CCTGTGACGCGGCCGAGCAGCACAGTGTCTGCTTCCACTACACATTTGCCCTCAACCGGAGGAACAGGCCTGGGGACCGG
GAGAAGGCACTGGCTGTGCTGCTGCCACTGGTACAGTTTGAGGGCTCAGTGGCACCTGACCTATATTGCATGTGTGGCCG
TATCTATAAGGACATGTTCTTCAGCTCTGGCTTCCAGGATGCTGGGCACCGGGAGCAGGCCTATCACTGGTATCGCAAGG
CTTTTGATGTGGAGCCCAGCCTCCACTCGGGCATCAATGCAGCTGTGCTTCTCATTGCTGCTGGGCAGCGCTTTGAGGAC
TCCAAGGAGCTCCGGCTCATAGGCATGAAGCTGGGCTGCCTGCTGGCCCGAAAAGGCTGTGTGGAGAAGATGCAGTATTA
CTGGGATGTTGGCTTCTACCTGGGAGCTCAGATCCTTGTCAATGACCTCACCCAGGTGGCACTGGCTGCAGAGCAGCTGT
ACAAGCTCAATGCCCCCATATGGTACCTGGTGTCTGTGATGGAAACCTTCCTGCTGTACCAGCACTTCAGACCCACACTA
GAGCCTCCTGGAGAAACCCCACACCACGCCCACTTCTGGCTCCACTTTTTGCTACAGTCCTGCCAGCCACTCAAGATGAC
TTCTCCCCAAGGGGAGCAGTGCTTGGTGCTGGTCCTGGAGATGAATAAGGTGCTGCTACCGGCCAGGCTGGAGGCTCAGG
GTACCAACCCGGTGAGCGCAGTGACAGTGAGCCTGCTGGAGCCCGGTAAGCAGGACGTTCCCTCCAGCTGGACCTTCCCG
GTGGCCTCCATCAGCGGTGTCAGCGTGTCGAAGCGAGACGGGCGCTGCTGCTTCCTCTACGCGCTTCCCCCGGCTCAGGA
CGTCCAGCTGTGCTTCCCCAGCGGAGGGCACTGTCAGTGGTTCTGCGGGCTGATCCAGGCCTTGGTGAAGAATCCGGACT
CCACGGCGGCCGCAGAGGAGGCGGAGGGCGGAGGGGAGGTATTGGAGTTTGATTATGAGTACACGGAGTCGGGAGAGCGG
CTGGTGCTGGGCAAGGGCACCTACGGGGTGGTGTACGCCGGCCGCGATCGGCGCACGCGGGTGCGCATCGCCATCAAGGA
GATCCCGGAGCGGGACAGCAGGTTCTCTCAGCCACTGCATGAAGAGATCGCTCTGCACAAACGCCTGCGCCACAAGAACA
TCGTGCGCTATCTGGGCTCAGTCAGTCAGGGCGGCTACCTCAAGATCTTCATGGAGGAAGTGCCTGGAGGCAGCCTGTCC
TCCTTGCTGCGGTCAGTGTGGGGACCCCTGCAGGACAACGAGAGCACCATCAGTTTCTACATCCGCCAGATCCTGCAGGG
ACTCAGCTACCTGCACGACAACCGCATCGTGCATCGAGATATCAAGGGGGACAATGTACTGATCAACACCTTCAGCGGGC
TGCTCAAGATTTCCGACTTCGGTACCTCCAAGCGACTAGCAGGCATCACACCCTGCACTGAGACCTTCACAGGGACCCTA
CAGTATATGGCCCCAGAAATCATTGACCAGGGCCCACGAGGGTATGGGAAGGCGGCGGACATCTGGTCATTGGGCTGCAC
TGTAATCGAGATGGCCACAGGTCGCCCACCCTTCCACGAGCTGGGGAGCCCGCAGGCTGCCATGTTTCAGGTGGGCATGT
ACAAGGTGCACCCACCAATGCCCAGTTCTCTGTCAGCCGAGGCTCAAGCCTTCCTCCTCCGAACTTTTGAGCCGGACCCA
CGCCTCCGAGCCAGTGCTCAAGCGCTGCTGGAGGACCCCTTCCTGCAACCTGGGAAGAGGAGCCGCAACCCCGGCTCCCC
CCAGTACGCTCTAAGGCCCTCAGACGCCCCTTCCGCCAGCCCCACTCCTTTAGCTGCCTTCACCTCCCAGTCCCAGACAT
TCCCGCGGCCTCAGGCACCCTCTCAGCACCCTCCCAGTCCCCCCAAGCGCTGGCTCAGTTATGGGGACACCAGCCAGCTC
CGGGTGCCGGAGGAGCCTGGGGCCGAGGAGCCCGCGTCCCCTGAGGAGAGCTCGGGGCTGAGCCTCCTGCACCAAGAGAG
CAAGCGCCGGGCCATGTTGGCTACAGTACTGGAGCAGGAGCTACAGGCCCTGGTAGAGAGTCTGCACCTGGAGCAGGAAC
AGGGTTCCCATCTGGGGAGGAATCATGTGGAACAGCTACTGCACTGCCTCAGGGCGCACATCCACACTCCCAACCGCCGG
CAGCTGGCCCAGGAGCTGCAGGAGCTGCAAGGGCAGCTTCGGGCCCAGGGCCTCGGGCCCGAGATTCTGCAAGGACCGCT
CTTCGCCTTCCCAGATGCGGTGAAGCAGATCCTCCACAGGCGCCAGATCCGCCCACACTGGATGTTCGTGCTGGACTCGC
TGCTCAGCCGCGCTGTGCTGGCAGCCCTGGCTGTTCTGGCCCCAGAGGCGGAGAAGGAGGCAGTCCCACCGAAGTCGGAG
GAGTCCAGTAAAGAAGAGGAGTCCCAGGAGAAGCAGCAGGAGACCCCAGTCCAGCGGAGCCCGCTCCCAGGGGAACCCGA
GCAGGGAACCCCACCTTCGATGGTGCAGCTGGGCCTCTTGCGAGCAGAGACCGATAGGCTACGAGATGTCCTGGCTGAGA
AGGAACGGGAGTGCCAGGCCCTGGTGCAGCTAACTCTACAGCGCGTCAGTGGGGAGCCCGCAGCTGCTCTCACAGTGGAC
CATGGCCTGGTGCGGTGGCTACAGGAACTGAATGTGGATTCAGGCACCATCCGGACGCTACTGAACCACAGCTTCACCCT
CCATGCCTTACTGACCTGTGCCACTAGAGATGACCTCATCTACACACGCATCAGGGGAGGGATGGTATGCCGCATCTGGA
GAGCCATCTTGGCACAGAGAGCAAGGTCCACGCCAGTTACCTCTGGCCCGCGG

>MAP3K6|ENSG00000142733 [cellage_279]
ATGGCGGGGCCGTGTCCCCGGTCCGGGGCGGAGCGCGCCGGCAGCTGCTGGCAGGACCCGCTGGCCGTGGCGCTGAGCCG
GGGCCGGCAGCTCGCGGCGCCCCCGGGCCGGGGCTGCGCGCGGAGCCGGCCGCTCAGCGTGGTCTACGTGCTGACCCGGG
AGCCGCAGCCCGGGCTCGAGCCTCGGGAGGGAACCGAGGCGGAGCCGCTGCCCCTGCGCTGCCTGCGCGAGGCTTGCGCG
CAGGTCCCCCGGCCGCGGCCGCCCCCGCAGCTGCGCAGCCTGCCCTTCGGGACGCTGGAGCTAGGCGACACCGCGGCTCT
GGATGCCTTCTACAACGCGGATGTGGTGGTGCTGGAGGTGAGCAGCTCGCTGGTACAGCCCTCCCTGTTCTACCACCTTG
GTGTGCGTGAGAGCTTCAGCATGACCAACAATGTGCTCCTCTGCTCCCAGGCCGACCTCCCTGACCTGCAGGCCCTGCGG
GAGGATGTTTTCCAGAAGAACTCGGATTGCGTTGGCAGCTACACACTGATCCCCTATGTGGTGACGGCCACTGGTCGGGT
GCTGTGTGGTGATGCAGGCCTTCTGCGGGGCCTGGCTGATGGGCTGGTACAGGCTGGAGTGGGGACCGAGGCCCTGCTCA
CTCCCCTGGTGGGCCGGCTTGCCCGCCTGCTGGAGGCCACACCCACAGACTCTTGTGGCTATTTCCGGGAGACCATTCGG
CGGGACATCCGGCAGGCGCGGGAGCGGTTCAGTGGGCCACAGCTGCGGCAGGAGCTGGCTCGCCTGCAGCGGAGACTGGA
CAGCGTGGAGCTGCTGAGCCCCGACATCATCATGAACTTGCTGCTCTCCTACCGCGATGTGCAGGACTACTCGGCCATCA
TTGAGCTGGTGGAGACGCTGCAGGCCTTGCCCACCTGTGATGTGGCCGAGCAGCATAATGTCTGCTTCCACTACACTTTT
GCCCTCAACCGGAGGAACAGGCCTGGGGACCGGGCGAAGGCCCTGTCTGTGCTGCTGCCGCTGGTACAGCTTGAGGGCTC
TGTGGCGCCCGATCTGTACTGCATGTGTGGCCGTATCTACAAGGACATGTTCTTCAGCTCGGGTTTCCAGGATGCTGGGC
ACCGGGAGCAGGCCTATCACTGGTATCGCAAGGCTTTTGACGTAGAGCCCAGCCTTCACTCAGGCATCAATGCAGCTGTG
CTCCTCATTGCTGCCGGGCAGCACTTTGAGGATTCCAAAGAGCTCCGGCTAATAGGCATGAAGCTGGGCTGCCTGCTGGC
CCGCAAAGGCTGCGTGGAGAAGATGCAGTATTACTGGGATGTGGGTTTCTACCTGGGAGCCCAGATCCTCGCCAATGACC
CCACCCAGGTGGTGCTGGCTGCAGAGCAGCTGTATAAGCTCAATGCCCCCATATGGTACCTGGTGTCCGTGATGGAGACC
TTCCTGCTCTACCAGCACTTCAGGCCCACGCCAGAGCCCCCTGGAGGGCCACCACGCCGTGCCCACTTCTGGCTCCACTT
CTTGCTACAGTCCTGCCAACCATTCAAGACAGCCTGTGCCCAGGGCGACCAGTGCTTGGTGCTGGTCCTGGAGATGAACA
AGGTGCTGCTGCCTGCAAAGCTCGAGGTTCGGGGTACTGACCCAGTAAGCACAGTGACCCTGAGCCTGCTGGAGCCTGAG
ACCCAGGACATTCCCTCCAGCTGGACCTTCCCAGTCGCCTCCATATGCGGAGTCAGCGCCTCAAAGCGCGACGAGCGCTG
CTGCTTCCTCTATGCACTCCCCCCGGCTCAGGACGTCCAGCTGTGCTTCCCCAGCGTAGGGCACTGCCAGTGGTTCTGCG
GCCTGATCCAGGCCTGGGTGACGAACCCGGATTCCACGGCGCCCGCGGAGGAGGCGGAGGGCGCGGGGGAGATGTTGGAG
TTTGATTATGAGTACACGGAGACGGGCGAGCGGCTGGTGCTGGGCAAGGGCACGTATGGGGTGGTGTACGCGGGCCGCGA
TCGCCACACGAGGGTGCGCATCGCCATCAAGGAGATCCCGGAGCGGGACAGCAGGTTCTCTCAGCCCCTGCATGAAGAGA
TCGCTCTTCACAGACGCCTGCGCCACAAGAACATAGTGCGCTATCTGGGCTCAGCTAGCCAGGGCGGCTACCTTAAGATC
TTCATGGAGGAAGTGCCTGGAGGCAGCCTGTCCTCCTTGCTGCGGTCGGTGTGGGGACCCCTGAAGGACAACGAGAGCAC
CATCAGTTTCTACACCCGCCAGATCCTGCAGGGACTTGGCTACTTGCACGACAACCACATCGTGCACAGGGACATAAAAG
GGGACAATGTGCTGATCAACACCTTCAGTGGGCTGCTCAAGATTTCTGACTTCGGCACCTCCAAGCGGCTGGCAGGCATC
ACACCTTGCACTGAGACCTTCACAGGAACTCTGCAGTATATGGCCCCAGAAATCATTGACCAGGGCCCACGCGGGTATGG
GAAAGCAGCTGACATCTGGTCACTGGGCTGCACTGTCATTGAGATGGCCACAGGTCGCCCCCCCTTCCACGAGCTCGGGA
GCCCACAGGCTGCCATGTTTCAGGTGGGTATGTACAAGGTCCATCCGCCAATGCCCAGCTCTCTGTCGGCCGAGGCCCAA
GCCTTTCTCCTCCGAACTTTTGAGCCAGACCCCCGCCTCCGAGCCAGCGCCCAGACACTGCTGGGGGACCCCTTCCTGCA
GCCTGGGAAAAGGAGCCGCAGCCCCAGCTCCCCACGACATGCTCCACGGCCCTCAGATGCCCCTTCTGCCAGTCCCACTC
CTTCAGCCAACTCAACCACCCAGTCTCAGACATTCCCGTGCCCTCAGGCACCCTCTCAGCACCCACCCAGCCCCCCGAAG
CGCTGCCTCAGTTATGGGGGCACCAGCCAGCTCCGGGTGCCCGAGGAGCCTGCGGCCGAGGAGCCTGCGTCTCCGGAGGA
GAGTTCGGGGCTGAGCCTGCTGCACCAGGAGAGCAAGCGTCGGGCCATGCTGGCCGCAGTATTGGAGCAGGAGCTGCCAG
CGCTGGCGGAGAATCTGCACCAGGAGCAGAAGCAAGAGCAGGGGGCCCGTCTGGGCAGAAACCATGTGGAAGAGCTGCTG
CGCTGCCTCGGGGCACACATCCACACTCCCAACCGCCGGCAGCTCGCCCAGGAGCTGCGGGCGCTGCAAGGACGGCTGAG
GGCCCAGGGCCTTGGGCCTGCGCTTCTGCACAGACCGCTGTTTGCCTTCCCGGATGCGGTGAAGCAGATCCTCCGCAAGC
GCCAGATCCGTCCACACTGGATGTTCGTTCTGGACTCACTGCTCAGCCGTGCTGTGCGGGCAGCCCTGGGTGTGCTAGGA
CCGGAGGTGGAGAAGGAGGCGGTCTCACCGAGGTCAGAGGAGCTGAGTAATGAAGGGGACTCCCAGCAGAGCCCAGGCCA
GCAGAGCCCGCTTCCGGTGGAGCCCGAGCAGGGCCCCGCTCCTCTGATGGTGCAGCTGAGCCTCTTGAGGGCAGAGACTG
ATCGGCTGCGCGAAATCCTGGCGGGGAAGGAACGGGAGTACCAGGCCCTGGTGCAGCGGGCTCTACAGCGGCTGAATGAG
GAAGCCCGGACCTATGTCCTGGCCCCAGAGCCTCCAACTGCTCTTTCAACGGACCAGGGCCTGGTGCAGTGGCTACAGGA
ACTGAATGTGGATTCAGGCACCATCCAAATGCTGTTGAACCATAGCTTCACCCTCCACACTCTGCTCACCTATGCCACTC
GAGATGACCTCATCTACACCCGCATCAGGGGAGGGATGGTATGCCGCATCTGGAGGGCCATCTTGGCACAGCGAGCAGGA
TCCACACCAGTCACCTCTGGACCCTGA
