# Supplementary material for: A multidimensional systems biology analysis of cellular senescence in aging and disease
Source: Genome Biol. 2020 Apr 7;21:91. doi: 10.1186/s13059-020-01990-9 (PMC7333371; doi:10.1186/s13059-020-01990-9)
Supplement: Supplementary file 3 — 271 CellAge orthogroups. Directory containing FASTA files of CellAge orthogroups. [file 13059_2020_1990_MOESM3_ESM.zip › SI Cellage_Orthologous-Groups/ENSG00000111276.fa]

>lcl|AC_000162.1_cds_NP_001093816.1_10549|m.11168 lcl|AC_000162.1_cds_NP_001093816.1_10549|g.11168  ORF lcl|AC_000162.1_cds_NP_001093816.1_10549|g.11168 lcl|AC_000162.1_cds_NP_001093816.1_10549|m.11168 type:complete len:199 (+) lcl|AC_000162.1_cds_NP_001093816.1_10549:1-597(+) [Bos_taurus]
ATGTCAAACGTGCGAGTGTCTAACGGGAGTCCGAGCCTGGAGCGGATGGACGCCAGACAGGCGGAGTACCCCAAGCCCTC
GGCTTGCAGAAACCTCTTTGGCCCGGTCAATCACGAAGAGTTAACCCGGGACTTGGAGAAGCACTGCAGAGACATGGAAG
AGGCCAGCCAGCGCAAGTGGAATTTTGATTTTAAGAATCACAAGCCCCTGGAGGGCAAGTACGAGTGGCAGGAGGTAGAA
AAGGGCAGCCTGCCCGAGTTCTACCACAGACCCCCGCGGCCACCCAAAGGCGCCTGCAAGGTGCCGGCGCAGGAAGGCCA
GGATGCCAGCGGGGCCCGCCCGGCGGTCCCTTTACTTGGGTCTCAGGCAAACCCAGAGGACACGCATTTGGTCGATCAGA
AGACTGATGCCCCGGACAGCCAGACCGGGTTAGCGGAGCAGTGCCCTGGGATAAGGAAGCGACCTGCCGCAGATGATTCC
TCTCCTCAAAACAAAAGAGCCAACAGAACAGAAGAAAATGTTTCAGACGGTTCCCCCAACGCCGGTTCAGTGGAGCAGAC
GCCCAAGAAGCCTGGCCTCAGAAGGCGTCAGACGTAA

>ENSCJAT00000053195.2|m.11477 ENSCJAT00000053195.2|g.11477  ORF ENSCJAT00000053195.2|g.11477 ENSCJAT00000053195.2|m.11477 type:complete len:206 (+) ENSCJAT00000053195.2:1-618(+) [Callithrix_jacchus]
ATGTCAAACGTGCGAATGTCTAACGGGAGCCCCAGCCTGGAGCGGATGGACGCCAGGCAGGCGGAGCACCCCAAGCCCTC
GGCCTGCAGGAACCTCTTCGGCCCGGTGGACCACGAAGAGTTAACCCGGGACTTGGAGAAGCACTGCAGAGACATGGAAG
AGGCGAGCCAGCTCAAGTGGAATTTCGATTTTCAGAATCACAAGCCCCTGGAGGGCAAGTACGAGTGGCAAGAGGTGGAG
AAGGGCAGCTTGCCCGAGTTCTACTACAGACCCCCGCGCCCCCCCAAAGGCGCCTGCAAGGTGCCGGCTCAGGAGAGCCA
GGATGTCAGCGGGAGCCGCCCGGCGGCGCCTTTAATTGGGGCTCCGGCTAACTCTGAGGACACGCACTTGGTAGACCCAA
AGACTGATCCGTCCGACAGCCAGACGGGGTTAGCGGAGCAGTGCGCAGGAATAAGGAAGCGACCTGCAGCTGACGATACA
TCACTGCTTGATGAAGCAAGGAAGACAGACGTGAAAATTTTTAAAGTACATATCGCTGACTTCATGGAATGGACATCCTG
TATAAGCACTGAGAAGCAACAACACAATAACACTAAAATTTTAGGCACTCTTAAATGA

>ENSCCAT00000054261.1|m.51350 ENSCCAT00000054261.1|g.51350  ORF ENSCCAT00000054261.1|g.51350 ENSCCAT00000054261.1|m.51350 type:complete len:206 (+) ENSCCAT00000054261.1:1-618(+) [Cebus_capuchinus]
ATGTCAAACGTGCGAATGTCTAACGGGAGCCCCAGCCTGGAGCGGATGGACTCCAGGCAGGCGGAGCACCCCAAGCCCTC
GGCTTGCAGAAACCTCTTCGGCCCGGTGGACCACGAAGAGTTAACCCGGGACTTGGAGAAGCACTGCAGAGACATGGAAG
AGGCGAGCCAGCTCAAGTGGAATTTCGATTTTCAGAATCACAAGCCCCTGGAGGGCAAGTACGAGTGGCAAGAGGTGGAG
AAGGGCAGCTTGCCCGAGTTCTACTACAGACCCCCGCGGCCCCCCAAAGGCGCCTGCAAGGTGCCGGCTCAGGAGAGCCA
GGATGTCAGCGGGAGCCGCCCGGCGGCGCCTTTTATTGGGGCTCCGGCTAACTCTGAGGACACGCACTTGGTAGACCCAA
AGACTGATCCGTCCGACAGCCAGACGGGGTTAGCGGAGCAGTGCGCAGGAATAAGGAAGCGACCTGCAGCTGACGATACA
TCACTGCTTGATGAAGCAAGGAAGATAGACATGACAATTTTTAAAATACATATCGCTGACTTCATGGAATGGACGTCCTG
TATAAGCACTGAGAAGCAACAACACAATAACACTAAAATTTTAGGCACTCTTAAATGA

>lcl|NW_004558819.1_cds_XP_004716274.1_21099|m.44856 lcl|NW_004558819.1_cds_XP_004716274.1_21099|g.44856  ORF lcl|NW_004558819.1_cds_XP_004716274.1_21099|g.44856 lcl|NW_004558819.1_cds_XP_004716274.1_21099|m.44856 type:complete len:199 (+) lcl|NW_004558819.1_cds_XP_004716274.1_21099:1-597(+) [Echinops_telfairi]
ATGTCAAACGTGCGAGTGTCTAACGGGAGCCCCAGCCTGGAACGGATGGACGCCAGACAGGCGGAGTACCCCAAGCCTTC
CGCCTGCAGAAACCTCTTCGGCCCGGTGAATCACGAAGAGTTGACCCGAGACTTGGAGAAGCACTGCAGAGACATGGAAG
AGGCCAGCCAGCGCAAGTGGAATTTTGATTTCCAGAATCACAAGCCCCTGGAGGGGAAATACGAGTGGCAAGAGATGGAA
AAGGGCAGCTTGCCCGAATTTTACTACAGACCCCCGCGGCCGCCCAAAGGCGGCAGCAAGGTGCCCCCCCAGGAGAGCCA
GGATGCCAACGGGAACCGCCAGGCGCTGCCTGCCCTCGGGTCCCAGGCAAACCCAGAGGACACACATTTGGCAGACCCAA
AGACTGATACATCAGACAGCCAGACGGGGTTAGCGGAGCAGTGCGCCGGGCTGAGGAAGCGACCTGCCGCGGACGATTCC
TCTGCTCAAAACAAAAGAGCCAACAGAACAGAAGAAAATGTTTCAGAAGATTCTCCGAATGCTGGCTCAGTGGAGCAGAC
GCCCAAGAAACCGGGCCTCAGAAGACGTCAAACGTAA

>ENSLAFT00000007312.4|m.8932 ENSLAFT00000007312.4|g.8932  ORF ENSLAFT00000007312.4|g.8932 ENSLAFT00000007312.4|m.8932 type:complete len:199 (+) ENSLAFT00000007312.4:1-597(+) [Loxodonta_africana]
ATGTCAAACGTGCGAGTGTCTAACGGGAGCCCGAGCCTGGAGCGGATGGACGCCAGACAGGCGGAGTACCCTAAGCCCTC
CGCCTGCAGAAACCTCTTCGGCCCGGTGAATCACGAAGAGTTAACTCGGGACTTGGAGAAGCACTGCAGAGACATGGAAG
AGGCTAGCCAGCGCAAGTGGAATTTTGATTTTCAGAATCACAAGCCCCTGGAGGGGAAATACGAGTGGCAAGAGATGGAA
AAGGGCAGCTTGCCCGAGTTTTACTACAGACCCCCGCGGCCCCCCAAAGGCGCATGCAAGGTGCCGGCGCAAGAGAGCCA
GGATGTCAACGGGAGCCGTCAGGCGGTGCCTTTAATAGGGTCTCAGGCAAACTCAGAGGACACACATTTGGTAGACCAAA
AGACTGAAACATCAGACAGCCAGACGGGGTTAGCGGAGCAGTGCCCTGGGATACGGAAGAGACCTGCAACAGACGATTCT
TCTACTCAAAACAAAAGAGCCAACAGAACAGAAGAAAATGTTTCAGAAGGGTCCCCAAACGCAGGCTCAGTGGAGCAGAC
GCCCAAGAAGCCGAGCCTCAGAAGACGTCAAACATAA

>ENSMMUT00000060536.1|m.40342 ENSMMUT00000060536.1|g.40342  ORF ENSMMUT00000060536.1|g.40342 ENSMMUT00000060536.1|m.40342 type:complete len:199 (+) ENSMMUT00000060536.1:1-597(+) [Macaca_mulatta]
ATGTCAAACGTGCGAGTGTCTAACGGGAGCCCTAGCCTAGAGCGGATGGACGCCAGGCAGGCGGAGCACCCCAAGCCCTC
GGCCTGCAGGAACCTCTTCGGCCCGGTGGACCACGAAGAGTTAACCCGGGACTTGGAGAAGCACTGCAGAGACATGGAAG
AGGCGAGCCAGCGCAAGTGGAATTTCGATTTTCAGAATCACAGACCCCTAGAGGGCAAGTACGAGTGGCAAGAGGTGGAG
AAGGGCAGCTTGCCTGAGTTCTACTATAGACCCCCGCGGGCCCCCAAAGGCGCCTGCAAGGTGCCGGCGCAGGAGAGCCA
GGATGTCAGCGGGAGCCGCCCGGCGGCGCCTTTAATTGGGGCCCCGGCTAACCCTGAGGACACGCATTTGGTAGACCCAA
AGACTGATCCGTCGGACAGCCAGACGGGGTTAGCGGAGCAGTGCGCAGGAATAAGGAAGCGACCTGCAACCGACGATTCT
TCCACTCAAAACAAAAGAGCCAACAGAACAGAAGAAAATGTTTCAGACGGTTCCCCAAATGCCGGTTCTGTGGAGCAGAC
GCCCAAGAAGCCTGGCCTCAGAAGACGTCAAACGTAA

>ENSMICT00000004425.2|m.5020 ENSMICT00000004425.2|g.5020  ORF ENSMICT00000004425.2|g.5020 ENSMICT00000004425.2|m.5020 type:complete len:179 (+) ENSMICT00000004425.2:1-537(+) [Microcebus_murinus]
ATGTCAAACGTGCGAGTGTCTAACGGGAGCCCGAGCCTGGAGCGGATGGACGCCAGACAGGCGGAGCACCCCAAGCCCTC
GGCCTGCAGAAACCTCTTCGGCCCGGTGAATCACGAAGAGTTGACCCGGGACTTGGAGAAGCACTGCAGAGACATGGAAG
AAGCAAGCCAGCGCAAGTGGAATTTCGATTTTCAGAATCACAAGCCTCTGGAGGGCAAATACGAGTGGCAAGAGGTGGAG
AAGGGCAGCTTGCCCGAGTTTTACTGCAGACCCCCGCGGCCCCCCAAAGGCGCCTGCAAGGTGCCGGCGCAGGAGAGCCA
GGATGTCTGCGGGGCTCGCCAGGCGGTTCCTTTAATTGGGTCTCAGGCAAACTCTGAGGACACGCATTTGGTAGACCAAA
AGACTGACCCGTCAGACAGCCAGACAGGGTTAGCGGAGCAGTGCGCTGGAATAAGGAAGAGACCTGCCACAGACGATACA
TCACTCACTGAAAAACGACAACACAATAACACTAAAATTTTAGGCACTCTTAAATGA

>ENSMODT00000023122.2|m.9192 ENSMODT00000023122.2|g.9192  ORF ENSMODT00000023122.2|g.9192 ENSMODT00000023122.2|m.9192 type:complete len:200 (+) ENSMODT00000023122.2:1-600(+) [Monodelphis_domestica]
ATGTCAAACGTGCGTATTTCTGATGGGAGCCCGACCCTCGAGCGGATGGAAGGCAGGCCGGCGGAGTACCCCAAACCCTC
AGCTTGCCGCAACCTCTTCGGCCCAGTGAACCATGAAGATTTAACGCAGGACTTAAAGAAGCATTGCAGGGACATCGAGG
AGGATTGCCAGCGCAAGTGGAACTTTGACTTTCGGAATCACAAGCCCTTGGAGGGGAGTTATGAGTGGCAACCTGTGGAG
AAAGACAGTTTGCCCGAGTTTTATTTCAGGCCCCCGCGGAACCCCAAAGGGGGATGCCAGGGTCCCGTCCAGGAGAACGG
GGATCTTAACGGAGTGCGCCCAGCGGGGTTTTTTATTGCTTCTCAGGGAATCTCAGAGGACACCCACTTAAGAGATCAAA
AAACTGAGGGTGCATCCGAAAGCCAGACGAGTTTGGCAGACCAGTGCACAGAGAGGAGGAAACGACCGGCCACGGATGAT
GTCTCACCTCAAAACAAAAGAGCCAACATTAAAGAAGAAGAGGTTTCAGACACTTCTCCCAATGCTAGTTCAGTGGAGCA
GACGCCCAAGAAGCCCAGTCTCAGAAGACATCAAACGTAA

>ENSMUST00000067327.10|m.49800 ENSMUST00000067327.10|g.49800  ORF ENSMUST00000067327.10|g.49800 ENSMUST00000067327.10|m.49800 type:complete len:198 (+) ENSMUST00000067327.10:1-594(+) [Mus_musculus]
ATGTCAAACGTGAGAGTGTCTAACGGGAGCCCGAGCCTGGAGCGGATGGACGCCAGACAAGCGGAGCACCCCAAGCCTTC
CGCCTGCAGAAATCTCTTCGGCCCGGTCAATCATGAAGAACTAACCCGGGACTTGGAGAAGCACTGCCGGGATATGGAAG
AAGCGAGTCAGCGCAAGTGGAATTTCGACTTTCAGAATCATAAGCCCCTGGAGGGCAGATACGAGTGGCAGGAGGTGGAG
AGGGGCAGCTTGCCCGAGTTCTACTACAGGCCCCCGCGCCCCCCCAAGAGCGCCTGCAAGGTGCTGGCGCAGGAGAGCCA
GGATGTCAGCGGGAGCCGCCAGGCGGTGCCTTTAATTGGGTCTCAGGCAAACTCTGAGGACCGGCATTTGGTGGACCAAA
TGCCTGACTCGTCAGACAATCCGGCTGGGTTAGCGGAGCAGTGTCCAGGGATGAGGAAGCGACCTGCTGCAGAAGATTCT
TCTTCGCAAAACAAAAGGGCCAACAGAACAGAAGAAAATGTTTCAGACGGTTCCCCGAACGCTGGCACTGTGGAGCAGAC
GCCCAAGAAGCCCGGCCTTCGACGCCAGACGTAA

>ENSPPYT00000005114.2|m.23462 ENSPPYT00000005114.2|g.23462  ORF ENSPPYT00000005114.2|g.23462 ENSPPYT00000005114.2|m.23462 type:complete len:199 (+) ENSPPYT00000005114.2:1-597(+) [Pongo_abelii]
ATGTCAAACGTGCGAGTGTCTAACGGGAGCCCTAGCCTGGAGCGGATGGACGCCAGGCAGGCGGAGCACCCCAAGCCCTC
GGCCTGCAGGAACCTCTTCGGCCCGGTGGACCACGAAGAGTTAACCCGGGACTTGGAGAAGCACTGCAGAGACATGGAAG
AGGCGAGCCAGCGCAAGTGGAATTTCGATTTTCAGAATCACAAACCCTTAGAGGGCAAGTACGAGTGGCAAGAGGTGGAG
AAGGGCAGCTTGCCCGAGTTCTACTACAGACCTCCGCGGCCCCCCAAAGGCGCCTGCAAGGTGCCGGCGCAGGAGAGCCA
GGATGTCAGCGGGAGCCGCCCGGCGGCGCCTTTAATTGGGGCTCCGGCTAACTCTGAGGACACGCATTTGGTGGACCCAA
AGACTGATCCGTCGGACAGCCAGACGGGGTTAGCGGAGCAGTGCGCAGGAATAAGGAAGCGACCTGCAACCGACGATTCT
TCTACTCAAAACAAAAGAGCCAACAGAACAGAAGAAAATGTTTCAGACGGTTCCCCAAATGCCGGTTCTGTGGAGCAGAC
GCCCAAGAAGCCTGGCCTCAGAAGACGTCAAACGTAA

>ENSSSCT00000065020.1|m.51583 ENSSSCT00000065020.1|g.51583  ORF ENSSSCT00000065020.1|g.51583 ENSSSCT00000065020.1|m.51583 type:complete len:199 (+) ENSSSCT00000065020.1:1-597(+) [Sus_scrofa]
ATGTCAAACGTGAGAGTGTCTAACGGGAGCCCGAGCCTGGAGCGGATGGACGCCAGACAGGCGGAGTACCCCAAGCCCTC
GGCCTGCCGAAACCTCTTCGGCCCGGTCAATCACGAAGAGTTAACCCGGGACTTGGAGAAGCACTGCAGAGACATGGAAG
AGGCCAGCCAGCGCAAGTGGAATTTTGATTTTCAGAATCACAAGCCCCTGGAGGGCAAATACGAGTGGCAGGAGGTGGAA
AAGGGCAGCTTGCCCGAGTTCTACTACAGACCCCCGCGGCCACCCAAAGGCGCCTGCAAGGTGCCGGCGCAGGAGGGCCA
GGGTGTCAGCGGGACCCGCCAGGCGGTGCCTTTAATTGGGTCTCAGGCCAACTCAGAGGACACACATTTGGTAGACCAAA
AGACTGATGCACCGGACAGCCAGACGGGGTTAGCGGAGCAGTGCACTGGGATAAGGAAGCGACCTGCCACAGACGATTCC
TCTCCTCAAAACAAAAGAGCCAACAGAACAGAAGAAAATGTTTCAGACGGTTCCCCGAACTCGGCTTCAGTGGAGCAGAC
GCCCAAGAAGCCCGGCCTCAGAAGGCGTCAAACGTAA

>ENSTTRT00000015034.1|m.10171 ENSTTRT00000015034.1|g.10171  ORF ENSTTRT00000015034.1|g.10171 ENSTTRT00000015034.1|m.10171 type:internal len:174 (+) ENSTTRT00000015034.1:1-519(+) [Tursiops_truncatus]
AAGCCCTCGGCCTGCAGAAACCTCGGCCCGAATCACGAAGAGTCCCGGGACGAGCACTGTAGAGACATGGAGGCCAGCCA
GCGCAAGTGGAATTTTGATTTTCAGAATCACAAGCCCTTGGAGGGCAACTACGAGTGGCAAGAGGTGGAAAAGGGCAACT
TGCCCGAGTTCTACTACAGACCCCCGCGGCCACCCAAAGGCGCCTGCAAGGTGCCGGCGCAGGAGGGCCAGGATGTCAGC
GGGACCCGCCAGGCGGTGCCTTTAATTGGGTCTCAGGCAAACTCAGAGGACACGCATTTGGTAGACCAGAAGACTGATGC
ACCGGACAGCCAGACGGGGTTAGCGGAGCAGTGCACTGGGATAAGGAAGCGACCTGCCACAGACGATACATCACTGCTTG
ATGAAGCAAGGAAGATAATTAAAATTATACATATCGCTGACTCCACGGAGTGGACATCCCTTATAAGCACTGAACAGCAA
CAACCCAATAACACTAAAGTTTTAGGCACTCTTAAATCA

>CDKN1B|ENSG00000111276 [cellage_279]
ATGTCAAACGTGCGAGTGTCTAACGGGAGCCCTAGCCTGGAGCGGATGGACGCCAGGCAGGCGGAGCACCCCAAGCCCTC
GGCCTGCAGGAACCTCTTCGGCCCGGTGGACCACGAAGAGTTAACCCGGGACTTGGAGAAGCACTGCAGAGACATGGAAG
AGGCGAGCCAGCGCAAGTGGAATTTCGATTTTCAGAATCACAAACCCCTAGAGGGCAAGTACGAGTGGCAAGAGGTGGAG
AAGGGCAGCTTGCCCGAGTTCTACTACAGACCCCCGCGGCCCCCCAAAGGTGCCTGCAAGGTGCCGGCGCAGGAGAGCCA
GGATGTCAGCGGGAGCCGCCCGGCGGCGCCTTTAATTGGGGCTCCGGCTAACTCTGAGGACACGCATTTGGTGGACCCAA
AGACTGATCCGTCGGACAGCCAGACGGGGTTAGCGGAGCAATGCGCAGGAATAAGGAAGCGACCTGCAACCGACGATTCT
TCTACTCAAAACAAAAGAGCCAACAGAACAGAAGAAAATGTTTCAGACGGTTCCCCAAATGCCGGTTCTGTGGAGCAGAC
GCCCAAGAAGCCTGGCCTCAGAAGACGTCAAACGTAA
