# Supplementary material for: A multidimensional systems biology analysis of cellular senescence in aging and disease
Source: Genome Biol. 2020 Apr 7;21:91. doi: 10.1186/s13059-020-01990-9 (PMC7333371; doi:10.1186/s13059-020-01990-9)
Supplement: Supplementary file 3 — 271 CellAge orthogroups. Directory containing FASTA files of CellAge orthogroups. [file 13059_2020_1990_MOESM3_ESM.zip › SI Cellage_Orthologous-Groups/ENSG00000127920.fa]

>GNG11|ENSG00000127920 [cellage_279]
ATGCCTGCCCTTCACATCGAAGATTTGCCAGAGAAGGAAAAACTGAAAATGGAAGTTGAG
CAGCTTCGCAAAGAAGTGAAGTTGCAGAGACAACAAGTGTCTAAATGTTCTGAAGAAATA
AAGAACTATATTGAAGAACGTTCTGGAGAGGATCCTCTAGTAAAGGGAATTCCAGAAGAC
AAGAACCCCTTTAAAGAAAAAGGCAGCTGTGTTATTTCATAA

>ENSMUSG00000032766|ENSMUST00000031670.9 [Mus_musculus]
ATGCCTGCCCTTCACATCGAGGATCTGCCGGAAAAGGAAAAACTGAAGATGGAGGTTGAG
CAACTTCGCAAAGAAGTCAAGTTGCAGAGACAACAGGTATCTAAATGTTCTGAGGAAATA
AAGAACTACATTGAAGAACGTTCTGGAGAGGATCCTCTGGTAAAGGGAATCCCAGAAGAC
AAGAATCCCTTCAAAGAAAAGGGCAGCTGTGTCATTTCATAA

>ENSHGLG00000001982|ENSHGLT00000002685.1 [Heterocephalus_glaber]
ATGCCAGCCCTGCACATCGAAGATTTGCCAGAGAAGGAAAAACTGAAGATGGAAGTTGAG
CAACTCCGTAAGGAAGTAAAGTTGCAGAGACAGCAGGTGTCTAAATGTTCTGAAGAAATA
AAGAACTATATTGAAGAGCGTTCTGGGGAAGATCCTTTGGTGAAGGGAATTCCAGAAGAC
AAGAATCCCTTTAAAGAAAAAGGCAGCTGCGTTATTTCGTAA

>ENSCAFT00000003236.3 [Canis_familiaris]
ATGCCGGCCCTTCACATCGAAGATCTGCCAGAAAAGGAAAAGCTGAAGATGGAAGTTGAG
CAACTTCGCAAAGAAGTGAAGTTGCAGAGGCAGCAGGTGTCTAAATGTTCCGAAGAAATA
AAGAACTACATTGAAGAACGTTCTGGAGAGGATCCTCTGGTGAAAGGAATTCCAGAAGAC
AAGAATCCTTTTAAAGAGAAAGGCAGCTGCATTATTTCATAA
