# Supplementary material for: A multidimensional systems biology analysis of cellular senescence in aging and disease
Source: Genome Biol. 2020 Apr 7;21:91. doi: 10.1186/s13059-020-01990-9 (PMC7333371; doi:10.1186/s13059-020-01990-9)
Supplement: Supplementary file 3 — 271 CellAge orthogroups. Directory containing FASTA files of CellAge orthogroups. [file 13059_2020_1990_MOESM3_ESM.zip › SI Cellage_Orthologous-Groups/ENSG00000142178.fa]

>bmy_21683 [Balaena_mysticetus]
ATGGTGATCATGTCGGAGTTGAGCGCGGCCCCCGCGGGCTCGGGCCAGGGACAGCAGAAACCCCTCCGGGTGGGCTTTTA
CGACATCGAGCGGACCCTGGGCAAGGGCAATTTCGCGGTGGTGAAGCTGGCCCGGCATCGAGTTACCAAAACGCAGGTTG
CAATAAAAATAATTGACAAGACACGATTAGATTCAAGCAATTTGGAAAAAATATATCGTGAAGTTCAGATCATGAAGCTT
CTGAATCATCCTCATATCATAAAGCTTTATCAGGTTATGGAAACAAAGGATATGCTTTACATTGTCACCGAATTTGCAAA
AAATGGAGAAATGTTTGATTACTTGACCTCCACCGGGCACCTGAGCGAGAGTGAAGCCCGCAAGAAGTTCTGGCAGATTC
TGTCAGCTGTGGAGTACTGCCACAGCCATAACATCGTCCACCGGGACCTCAAGACCGAGAACCTGTTGCTGGACGGCAAC
ATGGACATCAAGCTGGCAGATTTCGGGTTTGGGAATTTCTATAAGCCAGGGGAGCCTCTGTCCACGTGGTGTGGGAGCCC
CCCGTACGCAGCCCCGGAGGTCTTCGAGGGGAAGGAGTACGAAGGCCCCCAGCTGGACATCTGGAGCCTGGGCGTCGTGC
TGTACGTCCTCGTCTGCGGGTCTCTTCCCTTCGACGGGCCTAGCCTGCCGGCCTTGCGGCAGCGGGTGCTGGAGGGCCGG
TTCCGCATCCCCTTCTTCATGTCTCGAGACTGTGAGACGCTGATCCGCCGCATGCTGGCGGTGGACCCCACCAAGCGCAT
CACCATCAGCCAGATCTGGCAGCACAGGTGGATGCAGGCCGACCCCGCCCTGCGGCAGCCGACCTGCCCAGTCTTCTCCT
TGCTTGGCTACGCCTCCAGCCTGGGCAGCTATGATGAGCAGGCGCTGGGCATCATGCAGACGCTGGGCGTGGACCGACAG
AGGACCGTGGAGTCGCTGCAGAACAGCAGCTACAACCACTTCGCGGCCATTTATTACCTGCTCCTGGAGCGGCTGAAGGA
GCTCCGGCTCGCCCAGCCGCCGGCCCGCCCCGGCCACGCCTGGCAGCAGAGGCCCCGCAGCTCAGACCTCAGCGGATTTG
AGGTGCCTCAGGAAGGCCCCCCCGGCGACGCTTTCCGCTCTGCCCTGCTCTGCGCGCAGCCACAGGCCTTGGGGCAGTCC
GTCCTGCAGGCTGAGATTGACTGTGACCTCCATAGCTCGCTGCAGCCCTTGCTCTTCCCCGTGGACACCGGTTGCCGCGG
GGTGTGCCGGCGGCGCTCCGTCTCCCCCAGCAGCCTGCTGGACACGGCCATCCGCGAGGAGGCCAGGCGGGGCCCGGGCC
TGGACGAGGAGCAGGAGACAGGGGAGCTCCCGCCTGGCAGCACCGGCCGGAGGCACACGCTAGCCGAGGTCTCCACCTGC
TTCTCCCCGCGCATCCCTCCATGTAAGCGTCCCCGTGGCTCAGGGCCACGCCCGGCGGCGTCTTCAGGTCTGCCATTCCT
GAATCGCCTGAGGCCACGTGAACCATACTTAGACCTCGCAGGTGGCCCTCGAGTGGCAGGGACAGCGTGGGGTTTAGCTG
CCCTCGGGGGCCAGCAGGGCAGGTCCTCGGCCCAGGCCCCTCTGAGTCCCGGGTCCAAGCGCCACCTGTTGGCTCCGCGC
GCCCAGCCCCGTGGTGCTGGCCGTCGAGGCTCCCTACCCCCAGAGTTGAGGCTAGGGGTGGGGAGGGTACAGCTGTCTGC
CCCGTCAGTGGGCCACGGGCCATCTGAGGGTCGGGGAGACACCGCAGCAGGCGCGAAGCTCCGGAGCCAGAGCGCTTGGA
CTTGCTGTGAAGGGTGTCGGGCGTCCCCGGGTGCGTCTGGCCTCGGCAGCACCTACTGCTCTGCAGGTATCGTCGTCTCG
CCCTCCGCGGCCAGTCCTTCCGAAGGCACCAGCTCCGACAGCTGCCTGACCTCTGCGGGTGACGGCCTGGCTGGGCTCAG
TGGACACCTGGTTGCTCAGGGGCTTCTGAGTGCCTGCTCCCCGCTCAGACTGGCCTCGCCACTCCTGGGGACCCAGTCCG
CCACCCCTGTGCTGCAGGCGCAGGGGGCCCTGGGAGGAGCCGCCCTGCTCCCCGTCAGCTTCCAGGAGGGCCGGAGGGCG
TCAGACACCTCTCTCACTCAAGGTGACTTCCCCTTTCGCGCCCACTTCTGCCTTCCCCAGGAGACCCGTGCGCACCCCGG
GGGGCATCACTTTGTCCTTAATGGCAGGTGGCAACCCCCTCTTCTAGCTGGTCCTGGTGGAGCAGCTGTGCTCCCTGGGC
AGGCCGAAGCTGCTGCCCGGATTCTAGACGCCCTGGCTTCTAGGACGAGCTCACACGGCCTCTAG

>lcl|AC_000158.1_cds_XP_002685202.2_1788|m.1729 lcl|AC_000158.1_cds_XP_002685202.2_1788|g.1729  ORF lcl|AC_000158.1_cds_XP_002685202.2_1788|g.1729 lcl|AC_000158.1_cds_XP_002685202.2_1788|m.1729 type:complete len:650 (+) lcl|AC_000158.1_cds_XP_002685202.2_1788:1-1950(+) [Bos_taurus]
ATGGTGATCATGTCCGAGTTGAGCGCGGCCCCCGCGGGCTCGGGCCAGGGCCAGCAGAAGCCTCTCCGGGTGGGCTTCTA
CGACATCGAGCGGACCCTCGGCAAGGGCAATTTCGCGGTGGTGAAGCTGGCCCGGCATCGAGTCACCAAAACGCAGGTTG
CAATAAAAATAATCGACAAAGCACGATTAGATTCAAGCAATTTGGAGAAAATCTATCGAGAGGTTCAGATCATGAAGCTT
CTGAATCATCCTCACATTATAAAGCTCTATCAGGTTATGGAAACGAAGGATATGCTGTACATTGTCACTGAATTTGCAAA
AAATGGAGAAATGTTTGATTACTTGACCTCCAATGGGCACCTGAGCGAGAGTGAAGCTCGGAAGAAGTTCTGGCAGATTC
TGTCAGCCGTGGAGTACTGCCACAGCCACAACATCGTACATCGGGACCTAAAGACGGAGAACCTGCTGCTGGACGACAAC
ATGGACATCAAGCTGGCGGATTTTGGGTTTGGGAACTTCTACAACCCAGGAGAACCTCTGTCCACGTGGTGTGGAAGCCC
CCCATATGCAGCCCCGGAGGTCTTCGAGGGGAAGGAGTATGAAGGCCCCCAGCTGGACATCTGGAGCCTGGGCGTCGTGC
TGTACGTCCTCGTGTGCGGGTCTCTGCCCTTCGACGGGCCCAACCTGCCGGCCCTGCGGCAGCGGGTGTTAGAAGGCCGG
TTCCGCATCCCCTTCTTCATGTCCCGAGACTGTGAGACGCTGATCCGCCGCATGCTGGTGGTGGAGCCCGCCAAGCGCAT
CACCATCGCCCAGATCCGGCAGCACAGGTGGATGCAGGCTGAGCCGGCGCTGGTGCTGCCGGCCTGCCCAGGCTTCTCCC
TGCTCGGCTACACCTCCAGCGTGGGCGACTACGACGAACAGGCCCTGGGCATCATGCAGATGCTGGGTGTCGACCGGAAG
AAGACCGTGGAGTCACTGCAGAAGAGAAGCTACAACCACTTTGCCGCCATTTATTACCTCCTCGTGGAGCGGCTGAAGGA
GTACCGGCTCACCCAGCCAGCCCGCCCTGGCCCTGCCCGGCAGCAGAGGCCCCGGAGCACAGACCTCAGTGGTTTCGAGG
TGCCTCAGGAAGGCCTCCCTGGAGACGCTCTCCGCTCCGCCCTGCTGTGCACGCAGCCCCAGACCTTGGGGCAGTCTGTC
CTACAGGCCGAAATGGACTATGACCTCCACAGCTCCCTGCAGCCCCTAATGTTCCCCGTGGACACCAGCTTTGGCGGGGT
GTGCCGGCATCGCTCCATCTCCCCCAGCAGCCTTCTGGACACGGCCATCAGCGAGGAGGCCAGGCCAGGCCCAGGCCTGG
ACGAGGAGCAGGAGGTGCAGGAGCCCCTGCCCAGCAGCACAGGCCGGAGGCACACGCTGGCCGAGGTCTCCACGTGCTTC
TCCCCAGGCGCCCCGCCATGTATTGTCGTCTCACCCTCCGTGGCCAGTCCTTGTGAAGGCACCAGCTCAGACAGCTGCCT
GACCTCTGCGGGCGATGGCCTAGCTGGGCTCAGTGGACACCTGGCTGCTCAGGGGCTTGTGGGTGCCTGCTCCCCACTCA
GACTGGCCTCGCCACTGCTGGGCACCCAGTCTGCCACGCCTATGCTGCAGGCGCAGGGGGCCCTGCGAGGAGCTGCCCTG
CTGCCCGTCAGCTTCCAGGAGGGCCGGAGGGCGTCAGACACCTCGCTCACTCAAGGTGACTTTCTCTTTCATGCCCACTT
CCACCTTCTCCGGGAGACCCGAGTGTACCCACCGCCCCCGGGGGCAGGGCATCACTTTGTCCCTTGTGGCAGGTGGCTAT
CCTCTCTCCAGGCAGTTCTGGTAGAGCAGCAGTGCCCCTCCAGGCGGGCCAGAGCTGCTGCCTGGGTTCTAGATGCCCTG
GCTTCTAGGACAAACTCATGGGGTCTCTAG

>ENSCJAT00000030904.3|m.51279 ENSCJAT00000030904.3|g.51279  ORF ENSCJAT00000030904.3|g.51279 ENSCJAT00000030904.3|m.51279 type:complete len:787 (+) ENSCJAT00000030904.3:1-2361(+) [Callithrix_jacchus]
ATGGTTATCATGTCGGAGTTCAGCGCGGACCCGGCGGGTCAGGGCCAGCAGAAGCCCCTCCGGGTGGGTTTTTACGACAT
CGAGCGGACCCTCGGCAAAGGCAACTTCGCGGTGGTGAAGCTGGCGCGGCATCGAGTCACCAAAACGCAGGTTGCAATAA
AAATAATTGATAAAACACGATTAGATTCAAGCAACTTGGAGAAAATCTATCGTGAGGTTCAGCTAATGAAGCTTCTGAAC
CACCCACACATCATAAAGCTTTACCAGGTGATGGAAACAAAGGACATGCTTTACATCGTTACCGAATTTGCTAAAAACGG
AGAAATGTTTGATTATCTGACTTCCAACGGGCACCTGAGTGAGAGCGAGGCGCGGAAGAAGTTCTGGCAGATCCTGTCCG
CTGTGGAGTACTGTCACGACCACCACATCGTCCACCGGGACCTCAAGACGGAGAACCTGCTGCTGGATGGCAACATGGAC
ATCAAGCTGGCAGATTTTGGATTTGGGAATTTCTACAAGTCAGGAGAGCCTCTCTCCACGTGGTGTGGGAGCCCCCCGTA
TGCCGCCCCGGAAGTCTTTGAGGGAAAGGAATATGAAGGCCCCCAGTTGGACATCTGGAGCCTGGGCGTGGTGCTGTACG
TCCTGGTCTGCGGTTCTCTCCCTTTCGACGGACCCAACCTGCCGACGCTGAGACAGCGGGTGCTGGAGGGCCGCTTCCGC
ATCCCCTTCTTCATGTCTCAAGACTGTGAGAGCCTGATCCGCCGCATGCTGGTCGTGGACCCCGCCAGGCGCATCAGCAT
CGCCCAGATCCGGCAGCACCGGTGGATGCGGGCCGAGCCCTGCCTGCCGGAGCCCTGCCTGCCGGGGCCTGCCTGCCCTG
CCTTCTCTGCGCACAGCTACAGCTCCAACCTTGGTGACTACGACGAGCAGGCTCTGGGCATCATGCAGACCCTGGGCGTT
GACCGGCAGAGGACGGTGGAGTCACTGCAAAACAGCAGCTATAACCACTTCGCTGCCATCTATTACCTCCTCCTCGAGCG
GCTCAAGGAGTATCGGAATGCCCAGTGCACCCGCCCTGGGCCTGCCAGGCAGCCGCGGCCTCGGAGCTCGGACCTCAGCG
GCTTGGAGGTGCCTCGGGAAGGTTTTTCCGCTGACCCTTTTCGACCCGCCCTGCTGTGCCCGCAGCCGCAGGCCTTGGTG
CAGTCCGTCCTGCAGGCCGAGATGGACTGTGAGCTCCAGGGCTCGCTGCAGTGGCCCCTGTTCTTCCCGGTGGATGCTGG
CTGCAGCGGAGTGTTCCGGCCCCGGCCCCTGTCCCCCAGCAGCCTGCTGGACACGGCCATCAGTGAGGAGGCCAGGCAGG
GGCCGGGCCTCGAGGAAGAGCAGGATGCTCAGGAGTCCCTGCCTGGCAGCACGGGCCGGAGGCACACCCTGGCCGAGGTC
TCCAGCCGCCTATCCCCACTCACCGCTCCATGTATAGTCATCTCCCCGTCCGCCACAGCGAGTCCTGCAGAGGGTACCAG
CTCAGACAGTTGCCTGACCTTCTCCGCGAGCAGAGACCCTATGGAGCTCAGTGGCACCTCTGCCACTCAGGGGCTGCTGG
GCGCCGGCTCCCCAGTCAGGCTGGCCTCGCCCTTTCTGGGGTCGCAGTCTGCCACCCCCGTGCTGCAGGCCCAGGGGGGC
TTGGGAGGAGCTGTCCTACTTCCTGTGAGCTTCCAGGAGGGACGGAGGGCGTCGGACACCTCACTGACTCAAGGGCTGAA
GGCCTTTCGGCAGCAACTGAGGAAGACCGCGCGGACCAAAGGGTTTCTGGGGCTGAACAAAATCAAGGGGCTCGCCCGCC
AGGTGTGCCAGGCCCCCGCCAGCCGTGCCAGCAGGGGCGGCCTGAGCCCCTTCCACGCCCCTGCCCAGAGTCCGGGCCCG
CACAGCGGTGCGGCCAGCAGCCGGGAGGGCCGGAGTCTGCTGGAGGAGGTGCTGGAGCAGCAGAGGCTGCTCCAGTTACA
GCACCACCCGGCCGCCACGCCCAGCTGCTCACAGGCCCCCCAGCCGAACCCCACCCCATTTGTGATCGCCCCCTGTGATG
GCCCTGGGGCCACCCTGCTCCCCAGCACCCTCTTCACGTCAGGGCTCCCGCTGCTGCCACCCCCGCTCCTGCAGGCCGGC
GTCTCCCCCGTGACCTCGGCCGCGCAGCTCCTAGACACACAGCTGCATATTGGCGCCAGCCCCACTGCCCTCCCTGCTGC
GCCCCTGCCTCGCCCGGCCAGGCTGGCCCCAGGCTGTGAGCCCCTGGGGCTGCTGCAGGGGGACTTCGAGATGGAGGACC
TGAGCCCCTGCCCCCTGGGGACCTTTGTCCTGGTGCAGTGA

>ENSCAFT00000016864.3|m.18169 ENSCAFT00000016864.3|g.18169  ORF ENSCAFT00000016864.3|g.18169 ENSCAFT00000016864.3|m.18169 type:complete len:774 (+) ENSCAFT00000016864.3:1-2322(+) [Canis_familiaris]
ATGGTGATCATGTCCGAGTTGAGCGCGGCCCCCGCGGGCTCCGGCCCGGGCCAGCAGAAGCCCCTGCGGGTGGGCTTCTA
CGACGTGGAGCGGACCCTGGGCAAGGGCAACTTCGCGGTGGTGAAGCTGGCCCGCCATCGAGTCACCAAAACCCAGGTTG
CAATAAAAATAATTGATAAAACCCGATTAGATTCAAGCAATTTGGAGAAAATATATCGTGAGGTTCAGATCATGAAGCTT
CTGAATCATCCTCATATCATAAAGCTTTATCAGGTTATGGAAACAAAGGATATGCTTTACATTGTCACCGAGTTCGCCAA
AAATGGAGAAATGTTTGATTATTTGACTTCCAACGGGCACCTCAGCGAGAATGAGGCACGCAAGAAGTTCTGGCAGATTC
TCTCGGCCGTCGAGTACTGCCACAGCCACCACATTGTTCACCGGGACCTCAAGACCGAGAACCTGCTGCTGGACGGCAGC
ATGGACATCAAGCTGGCAGATTTTGGGTTTGGGAACTTCTACAAGTCTGGAGAGCCGCTGTCCACGTGGTGTGGGAGCCC
CCCATACGCCGCCCCGGAGGTCTTTGAGGGCAAGGAGTACGAAGGCCCGCAGCTCGACATCTGGAGCCTTGGCGTCGTGC
TGTACGTCCTGGTCTGCGGCTCGCTCCCCTTCGATGGGCCCAACTTGCCAGCTCTGCGGCAGCGGGTGCTGGAGGGCCGC
TTCCGCATCCCCTTCTTCATGTCTCAGGACTGCGAGACGCTGATCCGCCGCATGCTGGTGGTGGACCCCACCAAGCGCAT
CACCATCGCCCAGATTCGGCAGCACAGGTGGATGCAGGCTGACCCCTCCGTGCCACGGCAGGCCTGCCCGGCCCTCTCCG
CGCTCAGCTACAACTCCAACCTGGGCCACTATGACGAGCAGGTGTTGGGCATCATGCACACCCTGGGCATCGACCGGCAG
AGGACGGTGGAGTCCCTGCAGAACAGCAGCTACAACCACTTTGCCGCCATCTATTACCTCCTCCTCGAGCGGCTGAAGGA
GTATCGGCACACGCAGCCGTCGGCCCGGCCCGGCCCCGCCCGGCAGCAGAGGCCCAGGAGCTCAGATCTCAGCGGCTTCG
AGGTGACTCAGGAAGCCTTCTCCGGTGACCCTTTCCGATCCTCCCTGCTGTGTCCTCAGCCCCAGGCCTTGGGGCCATCT
GTCCTGCACGCCGACACGGACTGTGACCCCCTGAGCTCGCTCCAGCCCTTGCTTTTCCCCCTGGACGCCAACTGCAACGG
GGTGTTCCGGCACCGACCCATCTCCCCCAATGGCCTGCTGGACGCGCCCATCAGTGAGGAGGTCGGGCAGGCCCCAGGCC
TAGAGGAGGAGCGGGAGGCACAGAAGCCCCCGTCTGGCAGCACCGCCCGGAGGCACACGCTGGCCGAGGTCTCCACCTGC
TTCTCCCCGTGCGCCCCTCCGTGTATAGTCATTTCCTCGTCCACCGCGAGCCCTTCGGAGGGCACCAGCTCCGACAGCTG
TCTGACCTTCTCGGCAGGCGACGGCCCGGGAGCACTCAGTGGACGCCTGGCTGCTCAGGGGCTGGTGGGCACCTGCTCCC
CTCTCAGACTGGCCTCACCGCTCCTGGGGGCCCAGTCAGCCACTCCAGTGCTGCAGGCTCAGGGGGCCCCGGGAGGGGTC
ACTCTGCTCCCCATCAGCTTCCAGGAAGGCCGGAGGGCGTCAGACACCTCGCTCACTCAAGGGCTGAAAGCCTTCCGGCA
GCAGCTGAGGAAGAACGCGAGGACCAAAGGGCTCCTGGGTCTCAACAAGATCAAGGGGCTGGCTCGCCAGGTGTGCCAGC
CCTCCTCCTCCAGCCGGGCCACCAGGGGCGGCCTGAGCGCCTTCCAGCTGCCCACACAGAGCCCGGGCCTGCACGGCAGT
GGGCCCAGCAGCCGGGAGGGCCGGAGCCCCCTGGAAGAGGTGCTGCACCAGCAGAGGTTGCTCCAGCTGCAGCACCACCC
GGCAGGGCCCCCCGGCTGCCAGCAGGCCGCCCCGCTGGTCCTCGCCCCGTGTGACGGCGCCCTCCTTGTGTCGGGACTCC
AGAAGGAGCTGGGGCTGGGGCCCGGCCCGCTGCTGCCCCCCCACCTCCTGCACGCCGGCGGCTCCCCGGTGGCATCGGCG
GCCCGGCTGCTGGACACCCACCTGCACATCAGCCACACCGTGGCCCCCCGTCCCGCCGCCACGCTGCCCCCCGGCTTTGT
GGCCACGGGGCTCCCGCAGGGGGACTGTGAGATGGAGGACCTGACCGCGGGCCAGCTGGGCACGTTCGTGCTGGTGCAGT
GA

>ENSCCAT00000038427.1|m.29282 ENSCCAT00000038427.1|g.29282  ORF ENSCCAT00000038427.1|g.29282 ENSCCAT00000038427.1|m.29282 type:complete len:792 (+) ENSCCAT00000038427.1:1-2376(+) [Cebus_capuchinus]
ATGGTTATCATGTCGGAGTTCAGCGCAGACCCCGCGGGCCAGGGCCAGCAGAAGCCCCTCCGGGTGGGTTTCTACGACAT
CGAGCGGACCCTCGGCAAAGGCAACTTCGCGGTGGTGAAGCTGGCGCGGCATCGAGTCACCAAAACGCAGGTTGCAATAA
AAATAATTGATAAAACACGATTAGATTCAAGCAACTTGGAGAAAATCTATCGTGAGGTTCAGCTAATGAAGCTTCTGAAC
CACCCACACATCATAAAGCTTTACCAGGTTATGGAAACAAAGGACATGCTTTACATCGTTACTGAATTTGCTAAAAACGG
AGAAATGTTTGATTATCTGACTTCCAACGGGCACCTGAGTGAGAATGAGGCGAGGAAGAAGTTCTGGCAGATCCTGTCGG
CCGTGGAGTACTGTCACGACCACCACATCGTCCACCGGGACCTCAAGACGGAGAACCTGCTGCTGGATGGCAACATGGAC
ATCAAGCTGGCAGATTTTGGATTTGGGAATTTCTACAAGTCAGGAGAGCCTCTCTCCACATGGTGTGGGAGCCCCCCGTA
TGCCGCCCCGGAAGTCTTTGAGGGAAAGGAATATGAAGGCCCCCAGCTGGACATCTGGAGCCTGGGCGTGGTGCTGTATG
TCCTGGTCTGCGGTTCTCTCCCCTTCGACGGACCCAACCTGCCGACGCTGAGACAGCGGGTGCTGGAGGGCCGCTTCCGC
ATCCCGTTCTTCATGTCTCAAGACTGTGAGAGCCTGATCCGCCGCATGCTGGTGGTGGACCCTGCCAGGCGCATCACCAT
CGCCCAGATCCGGCAGCATCGGTGGATGCGGGCCGAGCCCTGCCTGCCGGAGCCCTGCCTGCCGGGGCCCTGCCTGCCGG
GGCCTGCCTGCCCCACCTTCTCCACACACAGCTACAGCTCCAACCTTGGCGACTACGATGAGCAGGCGCTGGGCATCATG
CAGACTCTGGGCGTCGACCGGCAGAGGACGGTGGAGTCACTGCAAAACAGCAGCTATAACCACTTCGCTGCCATTTATTA
CCTCCTCCTCGAGCGGCTCAAGGAGTATCGGAATGCCCAGTGCACCCGCCCCGGGCCTGCCAGGCAGCCACGGCCTCGGA
GCTCAGACCTCAGCGGCTTGGAGGTGCCTCAGGAAGGTCTTTCCACCGACCCTTTCCGACCCGCCCTGCTGTGCCCACAG
CCGCAGGCCTTGGTGCAGTCCGTCCTGCAGGCCGAGATGGACTGTGAGCTCCAGAGCTCTCTGCAGTGGCCCCTGTTCTT
CCCGGTGGATGCTGGCTGCAGCGGAGTGTTCCGGCCCCGGCCCCTGTCCCCCAGCAGCCTGCTGGACACGGCCATCAGTG
AGGAGGCCAGGCAGGGGCCCGGCCTCGAGGAGGAGCAGGATGCTCAGGAGTCCCTGCCTGGCAGCACGGGTCGGAGGCAC
ACCCTGGCCGAGGTCTCCACCCGCCTGTCCCCACTCACCGCTCCATGCATAGTCGTCTCCCCGTCCTCCACAGCGAGCCC
TGCAGAGGGAACCAGCTCGGACAGTTGTCTGACCTTCTCCGCGAGCAGAGGCCCTGCAGAGCTCAGTGGCACCCCGGCCA
CTCAGGGGCTGCTGGGCCCCGGCTCCCCGGTCAGGTTGGCCTCGCCCTTTCTGGGGTCACAGTCTGCCACCCCGGCGCTG
CAGGCCCAGGGGGGCTTGGGAGGAGCTGTCCTGCTTCCTGTCAGCTTCCAAGAGGGACGGAGGGCGTCGGACACCTCACT
GACTCAGGGGCTGAAGGCCTTTCGGCAGCAACTGAGGAAGACCACGCGGACTAAAGGGTTTCTCGGGCTGAACAAAATCA
AGGGGCTCGCCCGCCAGGTGTGCCAGGCCCCCGCCAGCCGTGCCAGCAGGGGTGGCCTGAGCCCCTTCCACACACCTGCA
CAGAGTCCGGGCCTGCACAGCAGTGCGGCCGGCAGCCGGGAGGGCCGGAGCCTGCTGGAGGAGGTGCTGGAGCAGCAGAG
GCTGCTCCAGTTACAGCACCACCCGGCCGCCACGCCCAGCTGCTCACAGGCCCCCCAGCCGACCTCCACCCCATTTGTGA
TAGCCCCCTGTGATGGCCCTGGGGCCACGCTGCTCCCCAGCACCCTCTTCATGTCGGGGCTCCCACTGCTGCCACCCCCA
CTCCTGCAGGCCGGCGTCTCCCCCGTGGCCTCGGCCGCGCAGCTCCTGGACACACAGCTGCATATTGGCGCCAGCCCCAC
CGCCCTCCCCGCTGCGCTCTCGCCAGGCCCGGCCAGGCTGGCCCCAGGCTGTGAGCCCCTGGGGCTGCTGCAGGGGGACT
TCGAGATGGAGGACCTGAGCCCCTGCCCCCTGGGGACCTTCGTCCTGGTGCAGTGA

>ENSDNOT00000033077.1|m.17550 ENSDNOT00000033077.1|g.17550  ORF ENSDNOT00000033077.1|g.17550 ENSDNOT00000033077.1|m.17550 type:5prime_partial len:718 (+) ENSDNOT00000033077.1:1-2154(+) [Dasypus_novemcinctus]
GTTGCAATAAAGATCATCGATAAAACGAGATTGGATCCAAGCAATTTGGAGAAAATATACCGAGAGGTTCAGATTATGAA
GCTCTTGAATCACCCTCACATCATAAAGCTTTATCAGGTTATGGAGACAAAGGATATGCTTTACATTGTCACCGAATTTG
CCCAGAATGGGGAAATGTTTGACTACCTGACGTCCAACGGGCACCTGAGCGAGGACGAGGCGCGCGAGAAGTTCTGGCAG
ATCCTGTCGGCCGTGGAGTACTGCCACAGCCACCACATCGTGCACCGTGACCTCAAGACGGAGAACCTGCTGCTGGGCAG
CGCCATGGACATCAAGCTGGCAGATTTTGGATTTGGGAACTTCTACAAGTCAGGGGAGCCTCTCTCCACGTGGTGCGGGA
GCCCCCCCTATGCGGCCCCGGAGGTTTTTGAGGGGAAGGAGTACGAAGGCCCCCAGCTGGACATCTGGAGCCTCGGGGTC
GTGCTCTATGTCCTCGTCTGCGGCTCGCTCCCCTTCGACGGGCCCAACCTGCCCACCCTGAGACAGCGGGTACTGGACGG
CCGCTTCCGCATCCCCTTCTTCATGTCCCAAGACTGTGAGACGCTCATCCGCCGCATGCTGGTGGTGGACCCCGCCAAGC
GCATCTCCATCGCCCAGATCAAGCAGCACCGGTGGATGCAGGCCGCGCCCGCCCCGTCGCAGGCCGCCTGCCCGCCGCAG
GACTGCAGCTCCCCCCTGGGTGACTACGACGAGCAGGCGCTGGGCCTCATGCAGGCGCTGGGCATCGACAGGCAGAGGAC
CGTGGAGTCTCTGCGGAACCACAGCTACAACCACTTCGCAGCCATCTATTACCTCCTGCTCGAGCGGCTCAAGGACCACC
GGAGCGCGCAGCCCGCAGCCCGCCCCGGGCCAGCCCAGCGGCCCCGGAGCGCAGACCTCGGCGGCCTGGAGGTGCCCCTG
GAAGGCCTCCCCGGCGACGCCCTGCGACCCCCGCTGCTAGCCCCGCAGGTGCGGGCCGCCCTGCCGGCCGACATGGACTG
CGACCTCAGCGGCTCGCTCCAGCCCCTCTTCTTCGCCGTGGATGCCAACTGCAACGGAGTGTTCCGGCCCCGCCCCGTGT
CCCCCAGTGGCCTGCTGGACACGGCCATCTTCGAGGAGGCCGGGCAGGGGCAGGGCCCGGAGGAGGAGCCGCAGGCGCCC
CCGTCCCTGCCCAGCGCGGCCGGCCGCAGGCACACGCTGGCCGGCGTCTCCAGCTGCTTCTCCCCGTGCGCCGCCCCCTG
CGTCGTCGTGTCCGTGGCGGCCAGCCCTTCCGAGGGCACCAGCTCCGACAGCTGCCTGACCTGCTTGGCGAGCAACAGCA
CCCAGGGGCCGGGCGAGGGCCTGGCCGTGCCAGGGCTGGGGGGCGCCTGCTCCCCGCTGGGGCTGGCCTCGCCCTTCCTG
GGCGCCCAGTCGGCCACGCCGGTGCTGCAGGCGCATGAGGCCCTGGGCGGGGCCGGCCTGCTGCCCGTCAGCTTCCAGGA
GGGGCGCCGGGCCTCGGACACTTCACTCACGCAGGGACTGAAGGCCTTCCGCCAGCAGCTGAGGAAGCATGCACGGGCCA
AGGGGTTCCTGGGGCTCAACAAGATCAAGGGCCTGGCCCGCCAGGTGTGCCCGCCCCCCGCCAGCCGGGCACCCAGGGCC
GGCCTGAGCGCCTTCCCGCCCCCGCCGCAGAGCTCGTGCCCGTACGGCGGGGTCGCCGGCGCCCGGGAGGGCCGGAGCCT
GCTGGAAGAGGTGCTGCAGCAGCAGAGGTTGCTCCAGCTCCAGCACCCGACGGCGGCCCCACCCAGCGGCCTGCAGGCTC
CCCACGGCCTGGCCCCCCGCGACGGCCCCGGGGCCCCCCGGCTCGCCGGCGCCCTGCTGGCGGCGGGGCCCCACGCGCTC
CTGCAGACGCAGCTGCTCCCGGCCAGCGCCTCCCCGGTGGCCTCGGCGGCCCAGCTCCTGGACGCCCAGCTGCGCATCAG
CGGCCACGTGGCGGCCCTCCCCGCCGCCGTGCCCCCGCCGCCCCGCTTCGCCCTGCTGTCCCCCAGCTTCCTGCCCCCGG
GGCTGCCGCCAGGGGACTGCGAGATGGAGGACCTGAGCGCCTGCTCGCGGGGCACCTTCGTGCTGGTGCAGTGA

>lcl|NW_004558702.1_cds_XP_004696960.1_1302|m.2426 lcl|NW_004558702.1_cds_XP_004696960.1_1302|g.2426  ORF lcl|NW_004558702.1_cds_XP_004696960.1_1302|g.2426 lcl|NW_004558702.1_cds_XP_004696960.1_1302|m.2426 type:complete len:790 (+) lcl|NW_004558702.1_cds_XP_004696960.1_1302:1-2370(+) [Echinops_telfairi]
ATGGTGATCATGTCGGAGTTCCGCGCGGCGGTCGCCGGCTCAGACCAGAGCCTGCAGAAGCCCCTGCGAGTGGGCTTTTA
CGACATCGAGCGGACGCTAGGGAAAGGCAATTTCGCGGTAGTGAAGCTGGCCCGGCACCGAGTCACCAAGACCCAGGTTG
CCATAAAAATAATCGATAAAGCAAGATTAGATTCAAGCAATTTGGAGAAAATATATAGAGAGGTTCAGATTATGAAGCTT
TTGAACCATCCTCACATCATAAAACTTTATCAGGTTATGGAAACCAAGGACATGCTCTACATTGTCACCGAGTTTGCGAA
AAACGGAGAGATGTTTGATTATTTGACCTCCAACGGGCACCTGAGTGAGGAGGAGGCGCGGAAGAAGTTCTGGCAAATCC
TGTCGGCCGTGGAGTACTGCCACAGCCACCACATCGTGCACCGAGACCTCAAGACAGAGAACCTGCTGCTGGACAGCAAC
ATGGACATCAAGCTGGCAGATTTCGGGTTCGGGAATTTCTACAAGCCAGGAGAAGCCCTGTCCACGTGGTGTGGGAGCCC
CCCATATGCCGCCCCAGAGGTCTTTGAAGGGAAGGAGTACGAAGGTCCACAGCTCGACGTTTGGAGCCTTGGAGTTGTGC
TGTACGTGCTGGTGTGCGGATCGCTGCCCTTCGACGGGCCCAACCTGCCCACCCTGCGGCAGCGGGTGCTGGAGGGCCGC
TTTCGCATCCCCTTCTTCATGTCCCAAGATTGTGAGTCCCTGATCCGCCGCATGTTGGTGGTGGACCCCGCCAAGCGCAT
CACCATCGACCAAATCAAGCAGCACCGCTGGATCCAGGCAGAGCCCACGCTGCTGCAGCCCACCTGCTTGGCCTTCTTAG
GGCAGGACTACAACTCCAACCTGGGCGACTACAATGAGCAGGCGCTGGGCATCATGCAGATGCTGGGCATCGACCGGCAG
AAGACCACAGAGTCCCTGCAGAACAGCAGCTACAACCACTTCGCAGCCATCTATTACCTCCTCCTCGAGCGGCTGAAGGA
GTATCGGAGTGCCCAGCTGCCAGCCCGCCCGGTGCCCACCCGGGTACCCAGGCCCCAGAGCTCTGAGCTCTGCAGCTTTG
AGGTGGCCCACGAGGGGCTCACTGTTGATCCCTTCCGCTCGCACCTGCTGTGCCCACAGCCCCAGAACCTGGTGCAGTCC
GTCCTGCAGGTAGAGATGGACTGCGACCTCAGCCCCTCGCTCCAGCCCTTGCTCTTCCCCGTGGATGCCACCTGTGAGGG
ACTGTTCCGGCATCGCCCCGTCTCCCCCAGCAGCCTGCTGGACACAGCCATCAGTGAGGAGGCCAGGCAGGATCAGGGCC
TGGAGGACGAGCTGAAGGCCCAGAAGCCCCTGCCCAGTGGCACGGGTCGGCGGCACACGCTGGCAGAAGTCACCACCCAC
TTTTCCCCACACACCCTTCCATGCATTGTCATTTCCTCCTCCTGTGCCACGGCGGCGGGGTCATCCGAAGGGACCAGCTC
CGACAGCTGCCTGACCGTCTCTGCAAGTGATAGCCCCATGGGGTTCGGTGGCCTTGCCACTCATGGGCTGGGGGGCACCT
GCTCGCCTGTCCATGTGGCCGCACCACGCCTGGGGGACCAGTCCACCACCCCCATCCTGCAGGCACAGGGGGGCCTGTGT
GGCACCGTCCCGCTCCCTCTCAGCTTCCAGGAAGGACGGAGGGCCTCGGACACATCGCTCACCCAAGGGCTGAAAGCCTT
CCGGCAGCAGTTGAGGAAGAACGCCAGGACCAAAGGGTTTCTGGGACTGAACAAGATCAAGGGACTGGCCCGCCAGGTGT
GTCAGCCCTCCGCCGCCGCCAGCCGGGCCCCTCGAGGTGGCCTGAGCTCCGCACAAAGCGCAGGTGGCCGGGAGGGCCGG
AACCTGCTGGAAGAGGTGCTCCACCAGCAGAGGCTGCTCCAGTTACAGCATCACCCGGTGGCTGTGCCCCAGCCCAGCTG
CCCACAGGCGCCCCCACCACCACCGCCCCCGTCCCCCTACGTCCTTCCCACCTGCGACAGCACCGCCTCCCCACTCTCCA
GCAGCATCCTGGTGCCCGGGCTCCAGAAGGGTCTGGTGCTAGGGCCCAGCCCGCTCCTGCCGGCCCACCTCTTCCCTGCC
GCTGCCACCCCCATGGCGTCAACAGCACAGCTCCTGGACGCCCACCTGCGTATCAGCTCGGCCACTGCGCCCCTCGTCCC
TGCTGCACCCCCTCAGCCTCACTTGGCTGTGCTGCCCCCTGGTTTCGAGCCCACAGGGCTGGCCCAGGGGGACTGTGAGA
TGGAGGACCTCTCGGTGGGCCAGCTGGGCACCTTTGTGCTGGTGCAGTGA

>ENSECAT00000006703.1|m.6127 ENSECAT00000006703.1|g.6127  ORF ENSECAT00000006703.1|g.6127 ENSECAT00000006703.1|m.6127 type:complete len:784 (+) ENSECAT00000006703.1:1-2352(+) [Equus_caballus]
ATGGTGATCATGTCCGAGTTCAGCGCGGCCCCCGCGGGCTCAGGCCAGGGCCAGCAGAAGCCCCTCCGCGTGGGCTTCTA
CGACATCGAGCGGACCCTGGGCAAGGGCAATTTCGCGGTGGTGAAGCTGGCCCGGCATCGAGTCACCAAAACCCAGGTTG
CGATAAAAATAATCGATAAAACACGATTAGATTCAAGCAACTTGGAGAAAATATATCGTGAGGTCCAGATCATGAAGCTG
CTGAATCACCCTCATATCATAAAGCTTTATCAGGTTATGGAAACAAAGGATATGCTTTATATCGTCACTGAATTTGCAAA
AAACGGAGAGATGTTTGATTATTTGACTTCCAACGGGCACCTAAGCGAGAATGAAGCCCGGAAGAAGTTCTGGCAGATTC
TGTCAGCCGTGGAGTACTGCCACAGCCACCACATTGTTCACCGGGACCTCAAGACCGAGAACCTGTTGCTGGATGGCAAC
ATGGACATCAAGCTGGCAGGCAAGGGGCCCGCCCGGGAGGATTTCGGATTTGGGAATTTCTACAAGTCAGGAGAGCCTCT
GTCCACGTGGTGTGGGAGCCCCCCGTACGCAGCCCCGGAAGTCTTCGAGGGGAAGGAATATGAAGGCCCTCAGCTGGACG
TCTGGAGCCTCGGCGTTGTGCTGTACGTCCTCGTCTGTGGGTCTCTCCCCTTCGATGGGCCCAACCTTCCGGCTCTGCGG
CAGCGCGTGCTGGAGGGCCGCTTCCGCATCCCCTTCTTCATGTCCCAGGACTGTGAGACGCTGATCCGCCGCATGCTGGT
GGTGGACCCCGCCAAGCGCATCACCGTGGCCCAGATCCGGCAGCACAGGTGGATGCAGGCCGACCCCTCCCTGCTTCGGC
AGGCCTGCCCCGCCTTCTCCGCGCTCAGCTACAACTCCAACCTGGGCGATTACGACGAGCAGGTGCTGGGCATCATGCAG
ACCCTCGGGGTCGACCGGCAGAGGACGGTGGAGTCGCTGCAGAACAGCAGCTATAACCACTTTGCTGCCATTTATTACCT
CCTCCTCGAGCGCCTGAAGGAGTATCGGAACGCCCAGCCGTCGGCCCGCCCCGGCCCAGCCAGGCAGCCGAGGCCTAGAA
GCTCGGACCTCAGCGGCTTTGAGGTGCCTCAGGAAGGGCTCCCCGGCGATGCTTTCCGGTCCGCCCTGCTGTGCCCGCAG
CCCCAGAGCCTGGGGCAGTCCGTCCTGCAGGCTGAAATGGACTGTGACCTCCACAGCTCGCTCCAGCCCCTATTCTTCCC
TGTGGACACCAACTGCAACGGAGTGTTCCGGCATCGCTCCATCTCCCCCACCAGCCTGCTGGACACGACCATCAGCGAGG
AGGTCAGGCAGGGCCAGGGCCTCGAGGAGGAGCAGGAGGCACAGATGCCCCTGCCCAGCAGCTCAGGCCGGAGGCACACG
CTGGCCGAGGTCTCCACCTGCTTCTCCCCGGGCGCCCCTCCCTGTAAGTGTATAGTCATCTCCTCCTCTGTGGCGAGTCC
TTCCGAAGGCACCAGCTCCGACAGCTGTCTGACCTCAGCGGGTGATGGCCTGGTGGGGCTCAGCGGACGCCTGGCCACTC
AGGGTCTGCTGGGCACCTGCTCCCCACTCCGACTGACCTCACCACTCCTGGGGGCCCAGTCGGCCACACCAGTGCTCCAG
GCGCAGGAGGCCCTGGGGGGAGCCGCCCCGCTCCCCGTCAGCTTCCAGGAAGGCCGGAGGGCGTCGGACACCTCACTCAC
TCAAGGGCTGAAAGCCTTTCGGCAGCAGCTGAGGAAGAATGCGCGGACCAAAGGGTTTCTGGGGCTGAACAAGATCAAGG
GGCTGGCTCGCCAGGTGTGCCAGCCCTCCTCCTCCAGCCGGGCCACCAGGGGTGGCCTGAACGCCTTCCAGCTGCCCGCG
CCGAGCCCAGGCCTGCATGGCAGCGGGGCCAGCAGCCGGGAGGGCAGGAGTCTGCTGGAGGAGGTGCTGCACCAGCAGAG
GTTGCTCCAGTTGCAGCATCACCCGGCAGCCCCACCCACCTGCCAGCAGGCCCCGCTGGTCCTCGGCCCCTGTGACGGCG
CCCTCCTGAAGGGGCTGGGGCTGGGGCCCGGCCCACTGCTGCCACCCCACCTCCTGCAGGCTGGGGCCTCCCCCGTGGCA
TCGGCAGCCCAGCTCCTGGACGCCCACCTGCGCATCAGCCGCACCTCAGCCCCCCTCCCGGCTGCCACTCCCCCACAGCC
GCCCTTCACCATGTTGCCCCCGAGGTTCGACCCCACGGGGCTGCCTCAGGGGGACTGTGAGATGGAGGACCTGACCTCTG
GCCAGCTGGGCACGTTTGTCCTGGTGCAGTGA

>ENSHGLT00000019267.1|m.33405 ENSHGLT00000019267.1|g.33405  ORF ENSHGLT00000019267.1|g.33405 ENSHGLT00000019267.1|m.33405 type:complete len:778 (+) ENSHGLT00000019267.1:1-2334(+) [Heterocephalus_glaber]
ATGGTGATCATGTCGGAGTTGAGCGCCGCCCCGGCGGGCCTCGGCCAGGGCCAGCAGAAAACCCTCCGTGTGGGCTTCTA
CGACGTGGAGCGCACCCTGGGCAAAGGCAATTTCGCGGTGGTGAAGCTGGCCCGGCATCGAGTCACCAAAACACAGGTTG
CAATAAAAATAATTGATAAAACACGATTAGATCCAAGCAACTTGGAGAAAATCTACCGCGAGGTCCAGCTGATGAAGCTA
CTCAACCACCCCAATATCATCAGGCTGTACCAGGTTATGGAAACAAAGGATATGCTTTACATCGTCACTGAATTTGCCAA
GAATGGAGAAATGTTCGATTACCTGACTGCCCACGGGCACTTGAGCGAGAACGAGGCGCGGAAGAAGTTCTGGCAGATCC
TGTCCGCCGTGGAGTACTGCCACAACCACCACATTGTGCACCGGGACCTCAAGACAGAGAACCTGCTGCTGGACGGCAAC
ATGGACGTCAAGTTGGCAGATTTTGGATTTGGGAATTTCTACAAGCCTGGAGAGCCTCTCTCTACGTGGTGTGGGAGCCC
CCCGTATGCAGCCCCCGAAGTCTTTGAGGGGAAGGAGTATGAAGGCCCCCAGCTGGACATCTGGAGCCTCGGTGTTGTGC
TCTACGTCCTCGTCTGCGGTTCTCTCCCTTTTGACGGACCCAACCTGCCGACGCTGAGACAACGGGTGCTGGAGGGCCGG
TTCCGCATCCCCTTCTTTATGTCTCAAGACTGCGAGATGCTCATCCGCCGAATGCTGGTGGTGGACCCTGCCAAGCGCAT
CACCATTGCCCAGATCTGGCAGCACCGGTGGATGCAGGCCGACCCCGCCCTCCTGCGGCAGCCCGACCCTGCCCTCTCCG
TGCTCGGCTACACCTCCAACCTGGGTGACTACAATGAGCAGGCGCTGGGCATCATGCAGGCCCTCGGCATCGACCGGCAG
AGGACTGTGGAGTCGCTGCAGAACAGCAGCTATAACCACTTCGCGGCCATCTACTACCTCCTGCTCGAGCGCCTCAAGGA
GCACCGGGGCGCCCAGCCACTGGCCCGGCCTATGCCCACCCGGCAGCCCCGGCCCAGGAGCTTGGACCTCAGTGGTCTGG
AGGTGCCGCAGGAAGGTCTCCCTGGCGACCCTTTCCGGTCCTCGCTGCTGTGCCCACAGCCCCAGGCCTTGGCACAGTCT
GTCCTGCAGGCTGAGATGGACTGCGACCTCCACAGCTCGCTACAGCCCTTGTTCTTCGCGCCGGACGCCAACTGCAATGG
CGTGTTCCCGCACCGCTCCATCTCCCCCAGCAGCTTGCTAGACACAGCCATCAGCGAGGAGGCCAGGCAGGGGCCCAGCC
TGGAGGAGGAGCCAGAGGCCCAGGAGGCCCTGCGTGGCAGCACGGGGCGCAGACACACGCTGGCTGAGGTCTCCACCCAC
TTCTCTCCACTCACCCCTCCCTGTATCGTTGTGTCTTCCTCTGCTGCGGCGGGCGCCTCGGAAGGAACCAGCTCCGACAG
CTGTCTGACCTTCTCCGCAGGCGAAGGCCTCGCTGGGCTCGGCAGCGGCCTGGCCACCCAGGGGCTGCTGGGCACCTGCT
CCCCAGTCAGACTGGCCTCGCCTTTCCTAGGGGCACAGTCAGCCACCCCTGTGCTGCAGGCCCAGGGGGGTCTGGGTGGA
GCTGTCCTGCTCCCTGTCAGCTTCCAGGAGGGACGGAGGGCATCGGACACCTCACTGACTCAAGGGCTAAAGGCCTTCCG
GCAGCAGCTGAGGAAGAACGCGAGGACCAAGGGGTTCCTGGGGCTGAACAAAATCAAGGGGCTGGCACGCCAGGTGTGCC
AGGCATCCTCTAGCCGAGTGCCCAGGGCCGGCCTGAGTGCCTTCCACGCCCCTGCCCCAAGCCCGGGCCTTCAGGCTGGC
AGCTCCGGCAGCCGTGAGAGCAGAGGCCTGCTGGAGGAGGTGCTGCACCAGCAGAGGCTTCTCCAGTTACAGCACCACCC
GGTCGCCCCTCCCAGCTGCCCTCAGGCCCCACAGCTGCCCCCCACCCCGGCCCCCTACCTCCTGGCCCCCTGTGACGGCC
TCCTGGTGTCGCAGCTCCCGCTGCTGCCGGCGCCCCTCCTGCAGACCAGCGCGTCCCCTGTGACGTCGGCCGCGCACCTC
CTGGACACCCACCTGCACATCAGCTCTGGCCCTGGGACCCTCCCCACTGGGGCCCTGGCGCCCTGCTTGGCCAGGCTGGC
CCCTGGGTGCGACCCCGCCGGGCGGCTGCAGGGGGACTGCGAGATGAAGGGCCTCACCTCTGGCCAGCGGGGGGCATTCG
TCCTGGTGCAGTGA

>ENST00000613488.2|m.20701 ENST00000613488.2|g.20701  ORF ENST00000613488.2|g.20701 ENST00000613488.2|m.20701 type:complete len:784 (+) ENST00000613488.2:1-2352(+) [Homo_sapiens]
ATGGTTATCATGTCGGAGTTCAGCGCGGACCCCGCGGGCCAGGGTCAGGGCCAGCAGAAGCCCCTCCGGGTGGGTTTTTA
CGACATCGAGCGGACCCTGGGCAAAGGCAACTTCGCGGTGGTGAAGCTGGCGCGGCATCGAGTCACCAAAACGCAGGTTG
CAATAAAAATAATTGATAAAACACGATTAGATTCAAGCAATTTGGAGAAAATCTATCGTGAGGTTCAGCTGATGAAGCTT
CTGAACCATCCACACATCATAAAGCTTTACCAGGTTATGGAAACAAAGGACATGCTTTACATCGTCACTGAATTTGCTAA
AAATGGAGAAATGTTTGATTATTTGACTTCCAACGGGCACCTGAGTGAGAACGAGGCGCGGAAGAAGTTCTGGCAAATCC
TGTCGGCCGTGGAGTACTGTCACGACCATCACATCGTCCACCGGGACCTCAAGACCGAGAACCTCCTGCTGGATGGCAAC
ATGGACATCAAGCTGGCAGATTTTGGATTTGGGAATTTCTACAAGTCAGGAGAGCCTCTGTCCACGTGGTGTGGGAGCCC
CCCGTATGCCGCCCCGGAAGTCTTTGAGGGGAAGGAGTATGAAGGCCCCCAGCTGGACATCTGGAGCCTGGGCGTGGTGC
TGTACGTCCTGGTCTGCGGTTCTCTCCCCTTCGATGGGCCTAACCTGCCGACGCTGAGACAGCGGGTGCTGGAGGGCCGC
TTCCGCATCCCCTTCTTCATGTCTCAAGACTGTGAGAGCCTGATCCGCCGCATGCTGGTGGTGGACCCCGCCAGGCGCAT
CACCATCGCCCAGATCCGGCAGCACCGGTGGATGCGGGCTGAGCCCTGCTTGCCGGGACCCGCCTGCCCCGCCTTCTCCG
CACACAGCTACACCTCCAACCTGGGCGACTACGATGAGCAGGCGCTGGGTATCATGCAGACCCTGGGCGTGGACCGGCAG
AGGACGGTGGAGTCACTGCAAAACAGCAGCTATAACCACTTTGCTGCCATTTATTACCTCCTCCTTGAGCGGCTCAAGGA
GTATCGGAATGCCCAGTGCGCCCGCCCCGGGCCTGCCAGGCAGCCGCGGCCTCGGAGCTCGGACCTCAGTGGTTTGGAGG
TGCCTCAGGAAGGTCTTTCCACCGACCCTTTCCGACCTGCCTTGCTGTGCCCGCAGCCGCAGACCTTGGTGCAGTCCGTC
CTCCAGGCCGAGATGGACTGTGAGCTCCAGAGCTCGCTGCAGTGGCCCTTGTTCTTCCCGGTGGATGCCAGCTGCAGCGG
AGTGTTCCGGCCCCGGCCCGTGTCCCCAAGCAGCCTGCTGGACACAGCCATCAGTGAGGAGGCCAGGCAGGGGCCGGGCC
TAGAGGAGGAGCAGGACACGCAGGAGTCCCTGCCCAGCAGCACGGGCCGGAGGCACACCCTGGCCGAGGTCTCCACCCGC
CTCTCCCCACTCACCGCGCCATGTATAGTCGTCTCCCCCTCCACCACGGCAAGTCCTGCAGAGGGAACCAGCTCTGACAG
TTGTCTGACCTTCTCTGCGAGCAAAAGCCCCGCGGGGCTCAGTGGCACCCCGGCCACTCAGGGGCTGCTGGGCGCCTGCT
CCCCGGTCAGGCTGGCCTCGCCCTTCCTGGGGTCGCAGTCCGCCACCCCAGTGCTGCAGGCTCAGGGGGGCTTGGGAGGA
GCTGTTCTGCTCCCTGTCAGCTTCCAGGAGGGACGGCGGGCGTCGGACACCTCACTGACTCAAGGGCTGAAGGCCTTTCG
GCAGCAGCTGAGGAAGACCACGCGGACCAAAGGGTTTCTGGGACTGAACAAAATCAAGGGGCTGGCTCGCCAGGTGTGCC
AGGTCCCTGCCAGCCGGGCCAGCAGGGGCGGCCTGAGCCCCTTCCACGCCCCTGCACAGAGCCCAGGCCTGCACGGCGGC
GCAGCCGGCAGCCGGGAGGGCTGGAGCCTGCTGGAGGAGGTGCTAGAGCAGCAGAGGCTGCTCCAGTTACAGCACCACCC
GGCCGCTGCACCCGGCTGCTCCCAGGCCCCCCAGCCGGCCCCTGCCCCGTTTGTGATCGCCCCCTGTGATGGCCCTGGGG
CTGCCCCGCTCCCCAGCACCCTCCTCACGTCGGGGCTCCCGCTGCTGCCGCCCCCACTCCTGCAGACCGGCGCGTCCCCG
GTGGCCTCAGCGGCGCAGCTCCTGGACACACACCTGCACATTGGCACCGGCCCCACCGCCCTCCCCGCTGTGCCCCCACC
ACGCCTGGCCAGGCTGGCCCCAGGTTGTGAGCCCCTGGGGCTGCTGCAGGGGGACTGTGAGATGGAGGACCTGATGCCCT
GCTCCCTAGGCACGTTTGTCCTGGTGCAGTGA

>ENSLAFT00000000961.4|m.7360 ENSLAFT00000000961.4|g.7360  ORF ENSLAFT00000000961.4|g.7360 ENSLAFT00000000961.4|m.7360 type:complete len:796 (+) ENSLAFT00000000961.4:1-2388(+) [Loxodonta_africana]
ATGGTGATCATGTCGGAGTTCAGCACCGCGGCGGTGGGCTCAGGCCAGGGCCAGCAGAAGCCCCTCCGGGTGGGCTTTTA
CGACATCGAGCGAACCCTGGGCAAAGGCAATTTCGCAGTAGTGAAGCTGGCCCGGCACCGAGTCACCAAAACCCAGGTTG
CCATAAAAATCATCGATAAAACAAGATTAGATCCAAGCAATTTGGAGAAAATATACCGAGAGGTTCAGATTATGAAGCTT
TTGAACCATCCTCATATCATAAAACTTTATCAGGTTATGGAAACCAAGGACATGCTTTACATTGTCACTGAGTTTGCAAA
AAATGGAGAGATGTTTGATTATTTGACCTCCAATGGGCACCTGAGCGAGGAGGAAGCGCGGAAGAAGTTCTGGCAGATTC
TTTCGGCCGTGGAGTACTGCCACGGCCACCACATTGTCCACCGGGACCTCAAAACCGAGAACTTACTGCTGGACAACAAC
ATGGACATCAAGCTGGCAGATTTTGGATTCGGGAATTTCTACAAGTCAGGAGAAGCCTTGTCCACATGGTGCGGGAGCCC
CCCGTATGCTGCCCCAGAGGTCTTTGAAGGGAAAGAGTACGAAGGCCCCCAGCTTGACATCTGGAGCCTTGGGGTCGTGC
TGTATGTGCTGGTCTGCGGCTCGCTGCCCTTCGATGGGCCCAACCTGCCCACCCTGCGGCAACGGGTGCTCGAGGGCCGC
TTCCGCATCCCCTTCTTTATGTCCCAAGACTGCGAGTCACTGATCCGCCGCATGCTGGTGGTGGACCCCGCCAAGCGCAT
CACTGTCGCCCAGATCAAACAGCACCGGTGGATGCAGGCAGAGCCCACGCGGCCACAGCCCTCTTCCCTGGCCTTCCTGG
CCCACGACTACAACTCCCACCTGGGCGACTACAACGAACAGGTGCTGGGCATCATGCAGACACTAGGCATTGACCGGCGG
AGGACTGTGGAGTCCCTGCAGGATAGCAGCTACAACCACTTTGCTGCCATCTATTATCTCCTCCTGGAGCGCCTGAAGGA
GTACCGGAGCTCCCAGCTGCCCGCCCGCCCAGGGCCCACCCGGCAGCCCCGGCCCAGGAGCTCCGAGCTCGGTGGTTTTG
AGGTGCCCCAGGAGGGCCTCACTGGTGACCCCTTCCACTTGCCCTTGCTGTGCCCGCAGCCCCAGACCCTGGGGCAGTCT
GTCCTGCAGGTCGAGATGGACTGCGACCTCAGCACCTCGCTCCAGCCCTTGTTCTTCTCCGTGGATGCCAACTGCGATGG
AATGTCCCACCACCGCTCCGTCTCCCCCAGCAGCCTGCTTGACACGGCCATCAGCGAGGAGGCCAGGCACGGCCAGGGCC
TGGAGGAGGAGCTGAATGCACAGAAGCCACCAAGTGGCACGGGGCGGCGGCACACGCTGGCTGAGGTCACTGCCCACTTC
TCCCCGTGCACCCCTCCATGCATCGTCATTTCCTCGTCCTGTGCCACAGCAGCGGGCCCGTCTGAAGGAACCAGCTCTGA
CAGCTGCCTGACTTTCTCGGCAAGCGACAGCCCAGCAGGGCTCAGCAGCCTGGCCACCCAGGGGCTGGGGGGCGCCTGCT
CACCGGTCCGAGTGGCTGCGCCGTGCCTGGGGACCCAGTCTGCCACCCCAGTCCTGCAGGCACAGGGGGGCCTGGGCTGC
ACCGTTCCACTCCCTGTCAGCTTCCAGGAAGGACGAAGGGCCTCGGATACCTCCCTCACCCAAGGGCTGAAAGCTTTTCG
ACAGCAGCTGAGGAAGAACGCCAGGACCAAAGGATTTCTGGGGCTGAACAAGATCAAGGGGCTGGCCCGCCAGGTGTGCC
AGCCTGCTTCCTCCAGCAGGGCTCCACGGGGTGGCCTGAGCCCCTTCCCACTCCCTGCACAGAACGCTGGCCCATACAGC
AGCGGGGGCAGTGGCCGGGAGGGCCGGAACCTCCTGGAACAGGTCCTTCACCAGCAGAGGCTGCTCCAGTTACAGCACCA
CCCGGCGGCCCAGCCCAGCTGCTCCCAGGCGCCCCCGCTGCCCCAGGCTCCCTATGTCCTCGCCCCCTGTGACGGCTCTG
GCGTCCCTCCACTCTCCAGCACCCTCCTGGTGTCGGGACTTCAGAAGGAGCTGGTGCTGGGGCCCAGCCCACTCCTGCCA
CCACACCTCTTTCCGGCTGCTGCCTCCCCCGCGGCCTCAGCGGCCCAGCTCCTGGACACCCACCTGCACATCAGCTCCAC
TGCTGCCTCCCTCGCCTCCGCTGCAACCCCACAGCCCTGCTTCGCTGTGCTGCCCCCCAACTTCGAGCCTGCAGGGCTGG
TGCAGGGGGACTGTGAGATGGAAGACCTGACCGCGGGCCAGGTGGGCACCTTTGTGCTGGTGCAGTAA

>ENSMMUT00000028189.3|m.17876 ENSMMUT00000028189.3|g.17876  ORF ENSMMUT00000028189.3|g.17876 ENSMMUT00000028189.3|m.17876 type:complete len:786 (+) ENSMMUT00000028189.3:1-2358(+) [Macaca_mulatta]
ATGGTTATCATGTCGGAGTTCAGCGCGGACCCGGCGGGCCAGGGTCAGGGCCTGCAGAAACCCCTCCGGGTGGGTTTTTA
CGACATTGAGCGGACCCTGGGCAAAGGCAACTTCGCGGTGGTGAAGCTGGCGCGGCATCGAGTCACCAAAACGCAGGTTG
CAATAAAAATAATTGATAAAACACGATTAGATTCAAGCAATTTGGAGAAAATCTATCGTGAGGTTCAGCTGATGAAGCTT
CTGAACCATCCACATATCATAAAGCTCTACCAGGTTATGGAAACAAAGGATATGCTTTACATCGTCACTGAATTTGCTAA
AAATGGAGAAATGTTTGATTATTTGACTTCCAACGGGCACCTGAGTGAGAACGAGGCACGGAAGAAGTTCTGGCAAATAC
TGTCAGCCGTGGAGTACTGTCACGACCATCACATCGTCCACCGGGACCTCAAGACCGAGAACCTCCTGCTGGATGGCAAC
ATGGACATCAAGCTAGCAGATTTTGGATTTGGGAATTTCTACAAGTCAGGAGAGCCTCTGTCCACGTGGTGTGGGAGCCC
CCCATATGCCGCCCCGGAAGTCTTTGAGGGGAAGGAGTATGAAGGCCCCCAGCTGGACATCTGGAGCCTGGGTGTGGTGC
TGTACGTCCTGGTCTGTGGTTCTCTCCCCTTTGACGGGCCTAACCTGCCGACGCTGAGACAGCGGGTGCTGGAGGGCCGC
TTCCGCATCCCCTTCTTCATGTCTCAAGACTGTGAGAGCCTGATCCGCCGCATGCTGGTGGTGGACCCTGCCAGGCGCAT
CACCATCGCCCAGATCCGGCAGCACCGGTGGATGCGGGCTGAGCCCTGCTTGCCAGGACCCGCCTGCTCCACCTTCTCCG
CGCACAGCTACAGCTCCAACCTGGGCGACTACGACGAGCAGGCGCTGGGTATCATGCAGACGCTGGGCGTCGACCGGCAG
AGGACGGTGGAGTCGCTGCAAAACAGCAGCTATAACCACTTCGCTGCCATTTATTACCTCCTCCTCGAGCGGCTCAAGGA
GTATCGGAATGCCCAGTGTGCCCGCCCCGGGCCTGCCAGGCAGCCGCGACCTCGGAGCTCGGACCTCAGCGGTTTGGAGC
TCCAGGTGCCTCAGGAAGGCCTTTCCACTGACCCTTTCCGCCCCGCCCTGCTGTGCCCGCAGCCGCAGACCTTGGTGCAG
TCTGTCCTGCAGGCCGAGCTGGACTGTGAGCTCCAGAGCTCGCTGCAGTGGCCCTTGTTCTTCCCGGTGGATGCCAGCTG
CAGCGGCGTGTTCCGGCCCCGGCCCGTGTCCCCCAGCAGCCTGCTGGACACAGCCATCAGTGAGGAGGCCAGGCAGGGGC
CAGGCCTAGAGGAGGAGCAGGACGTGCAGGAGTCCCTGCCCAGCAGCACGGGCCGGAGACACACCCTGGCCGAGGTCTCC
ACCCGCCTCTCCCCACTCACCGCTCCATGTATAGTCGTCTCCCCCTCTGCCTCGGCAAGTCCTGCAGAGGGAACCAGCTC
TGACAGTTGTCTGACCTTCTCTGCAAGCAAAAGCCCTGTGGGGCTCAGTGGCACCCCGGCCACTCAGGGGCTGTTGGGCG
CCTGCTCCCCGGTCAGGCTGGCCTCACCCTTCCTGGGGTCGCAGTCCGCCACCCCGGTGCTGCCGACTCAGGGGGGCTTG
GGAGGAGCTGTGCTGCTCCCTGTCAGCTTCCAGGAGGGACGGCGGGCATCAGACACCTCACTGACTCAGGGGCTGAAGGC
CTTTCGGCAGCAGCTGAGGAAGACCACGCGGACCAAAGGGTTTCTGGGACTGAACAAAATCAAGGGGCTGGCTCGCCAGA
TGTGCCAGGCCCCTGCCAGCCGGGCCAGCAGGGGCGGCCTGAGCCCCTTCCACGCCCCTGCACAGAGCCCAGGCCTGCAC
GGCGTTGCAGCTGGCAGCCGGGAGGGCCGGAGCCTGCTGGAGGAGGTGCTAGAACAGCAGAGGCTGCTCCAGTTACAGCA
CCATCCGGCCGCTGCGCCCGGCTGCTCACAGGCCGCCCAGCCAGCCCCGGCCCAGTTTGTGATCGCCCCCTGTGATGGCC
CCGGGGCTGCCCCGCTCCCCAGCACCCTCCTCATGTCGGGGCTCCCGCTGCTGCAGCCCCCACTCCTGCAGACCGGCGTC
TCCCCAGTGGCCTCGGCGGCGCAGCTCCTGGACACACACCTGCACATTGGTGCCGGCCCCACCACCCTCCCCGCTGCGCC
CCCACCACGCCTGGCAAGGCTGGCCCCAGGTTGTGAGCCCCTGGGGCTGCTGCAGGGGGACTGTGAGATGGAGGACCTGA
CGCCCTGCCCCCTGGGGACCTTTGTCCTGGTGCAGTGA

>ENSMICT00000038458.1|m.51284 ENSMICT00000038458.1|g.51284  ORF ENSMICT00000038458.1|g.51284 ENSMICT00000038458.1|m.51284 type:complete len:776 (+) ENSMICT00000038458.1:1-2328(+) [Microcebus_murinus]
ATGGTGATCATGTCGGAGTTCGGCGCGGCGCCCGCGGGCCAGCAGAAGCCCCTCCGGGTGGGCTTCTACGACGTGGAGCG
GACGCTGGGCAAAGGCAACTTCGCGGTGGTGAAGCTGGCGCGGCACCGGGTCACCAAGACGCAGGTTGCCATAAAAATAA
TCGATAAAACACGATTAGATTCAAGCAATTTGGAGAAAATATATCGTGAGGTTCAGCTCATGAAGCTTCTGAATCACCCT
CATATTATAAAGCTTTACCAGGTTATGGAAACAAAGGACATGCTTTACATTGTCACTGAATTTGCAAAAAATGGAGAAAT
GTTTGACTATCTGACGTCCAACGGGCACCTGAGCGAGAACGAAGCGCGGAAGAAGTTCTGGCAGATTCTGTCGGCCGTGG
AGTACTGCCACAGCCACCATGTCGTGCACCGGGACCTCAAGACCGAGAACCTTCTGCTGGACGGCAACATGGACATCAAG
TTGGCAGACTTTGGATTTGGGAATTTCTACAAGCCAGGAGAGCCTCTCTCCACGTGGTGTGGGAGCCCCCCGTACGCAGC
CCCAGAGGTCTTCGAGGGGAAGGAGTACGAAGGCCCCCAGCTGGACATCTGGAGCCTCGGCGTCGTGCTGTACGTCCTCG
TCTGCGGGTCCCTCCCCTTTGACGGGCCCAACCTGCCGACTCTGAGACAGCGGGTGCTGGAGGGCCGGTTCCGCATCCCC
TTCTTCATGTCCCAAGACTGCGAGAGCCTGATCCGCCGCATGCTGGTGGTGGACCCCGCCAAGCGCATCACCCTGGCGCA
GATCCGGCAGCACAGGTGGATGCAGGCCGCCCCCAGCCTGCTGCGGCAGCCCCCGCTCGCCTGCCCTGCGCACGGCTGCA
GCGCCAGCCCCGGCGACCCCGACGAGCGGGTGCTGGGCATCATGCAGACTCTCGGCATCGACCGGCAGCGGACCGTGGAG
TCCCTGCAGAGCCGCAGCTACAACCACTTTGCCGCCATCTATTACCTGCTCCTCGAGCGGCTCCAGGAGCACCGGAACAC
CCCGTGCGCCCGCCCCGGGCCCGCCCGGCCACACCGGCCCAGGAGCTCCGACCTCAGCGGTTTCGAGGTGCCTCAGGAAG
GCCTGCCTGCCGACCCCTTCCGCTCTGTCCTGCTGTGCCCGCAGCCCCCCGCCTTGGCGCAGTCCGTCCTGCAGGCTGAG
ATGGACTGCGACCTCCACAGCTCGCTCCAGCCCTTGTTCTTCCCGTTGGACGCCAACTGCAACGCGGTGTTCCGGCACCG
CCCGGTCTCCCCCAGCAGCCTGCTGGACACGGCCATCAGCGAGGAGGCCCGGCCGGGCCCGGGGCTGGAGGAGGAGCGGG
AGGCCCAGGAGGCCCTGCCCAGCAGCACGGGCCGGCGGCACACCCTGGCCGAGGTCTCCACCCGCTTCTCCCCCCTCACC
CCTCCGTGCATCGTCGTCTCCCCGTCAGCCGTGGCAAGCCCTGCGGAAGGAGCCAGCTCCGACAGCTGTCTGACCTTCTC
CGCCAGCGATGGCCCTGCGGCGCTCAGTGGTGGCCTGGCCTCTCAGGGGCTGTTGGGCACCTGCTCCCCGGTCAGACTGG
CCTCACCGTTCCTGGGCTCGCAGTCCGCCACCCCTGTGCTGCAGGCTCAGGGCGACCTGGGAGGAGCCGCCCTGCTCCCT
GTCAGCTTCCAGGAGGGCCGCAGGGCGTCGGACACTTCGCTGACCCAGGGGCTCAAAGCCTTCCGGCAGCAGCTGAGGAA
GACCACGAGGACCAAGGGGTTTCTGGGGCTGAACAAGATCAAGGGCTTGGCTCGCCAGGTGTGCCAGTCCCCCTCCAGCC
GGGCTGCCAGGGGAGGCCTGAGCCCCTTCCACACCCCTGCTCAGAGCCCGGGCCTGCACGGCGGCGCGGCTAGCGGCCGG
GAGGGCCGGAGCCTGCTGGAAGAGGTGCTGCAGCAGCAGAGGCTGCTCCAGTTACAGCACCACCCGGCCACCCCGCCCCC
CTGCCAGCAGGCCCCCCAGGCCTACGCGCTCGGCCCCTGCGACGGCCCCGGGGCCGCCCCGCTCCCCAGCGCCCTCCTTG
CCGCGGGGCTCCCGCTGCTGCCGGCCCCCCTCCTGCAGGCCAGTGTCTCCCCAGTGGCCTCGGCGGCGCGGCTGCTGGAC
GCCCATCTGCACATCAGTGCTGGCCCGGTCGCCCTCCCGGCCGCGCCCCCGCTGCCGCGCCTGGCCGTGCTGGCCCCGGG
CTGCGACCCCACGGGGCTGCCGCGGGGGGACTGCGAGATGGAGGACCTGACGGCCGGCCAGCGGGGGACGTTCGTCCTGG
TGCAGTGA

>ENSMODT00000026768.2|m.10615 ENSMODT00000026768.2|g.10615  ORF ENSMODT00000026768.2|g.10615 ENSMODT00000026768.2|m.10615 type:complete len:781 (+) ENSMODT00000026768.2:1-2343(+) [Monodelphis_domestica]
ATGGTGATCATGTCAGAATTTACCTCAGTCCCCATTTCAAATCAGACACAGCAAAGGCCCCTCCGAGTTGGATTTTATGA
TATTGAAAGAACCCTGGGAAAAGGAAATTTTGCTGTGGTAAAACTAGCCAGGCATAGAGTCACCAAGACCCAGGTTGCAA
TAAAGATTATAGATAAAGCAAGATTAGATCCAAGCAACTTGGAGAAAATTTATCGAGAGGTTCAGATAATGAAGCTTTTA
AACCATCCTCATATTATTAAGCTTTATCAGGTTATGGAAACAAAGGATATGCTTTACATTGTTACCGAATTTGCAAAAAA
TGGAGAAATGTTTGATTATTTGACCTCCAATGGGCATCTGAGTGAAAATGAAGCAAGGAAGAAGTTCTGGCAGATTCTTT
CGGCGGTGGAATACTGCCATAGTCATCATATAGTTCACAGGGATCTCAAAACCGAAAACCTTCTTTTGGATGCCAGCATG
AATATCAAGCTAGCAGATTTTGGATTTGGGAATTTCTACAAGTCAGGAGAGCCCTTATCTACATGGTGTGGAAGTCCTCC
ATACGCTGCCCCAGAAGTTTTTGAAGGGAAGGAATACGAAGGGCCCCATCTGGATATCTGGAGCCTTGGTGTTGTGTTAT
ATGTCCTTGTCTGTGGCTCTCTTCCTTTTGATGGGCCCAATTTACCAACTTTAAGACAAAGAGTGTTGGAGGGCCGCTTC
CGTATCCCTTTCTACATGTCCCAAGACTGTGAAACCTTGATCCGCCGCATGCTGGTGGTGGACCCGGCCAAGAGAATCAC
CATCGCCCAGATCAAGCACCACAAGTGGATGCAGGCGGACCCTTCCCTGCCGCGGAGCCCGGGCCTGGCCTTCTCTGTGC
ACAACTACAGCTCGAACCTGGGAGACTACAACGAGCAGGTGCTGGGGATGATGCAGACGCTCGGGATCAGCAAGCAGAGG
ACGGTGGAGTCATTGCAGAACAGCAGCTATAACCACTTTGCTGCGATCTATTACCTCCTCCTGGAGCGGCTCAAGGAGTA
CCGGAGCACTCAGCCGTCCACCTGCTCGGGGCCCGGAGAGCTGCCAAGATCTAGGAGCTCGGACCCGAGCCCCCTGGAGA
CGCCTCCGGAAGGCCTCGCTGCCGATGCTTTCAGATCCTCTTTGCTGCCCCAGCACCCCCAAAGCCTGGCCCCGGCCGTG
TTGCAGGAAGCAATGGATTTTGACTTGAACCACCCTCTGCAGCCCCTCTTCTTCTCCGCGGACCCCAGCGTCAGCGGCCT
GCTCCGAAACGGCTTCATCTCTCCCAACAGCCTCCTGGAGACCACTATCAGCGAGGAGGTTCGCCAAGATCAAGACTTGG
AGGAGGAAGTTAAAGCCCAGCACCCCGGGCACCCCCCCAGCAGCACGGCCAACAGGAGGCACACCCTTGCCGAGGTCACC
AGCCATTTGTACCAGCGCAGCCCTCCGTGCATAGTCATCTCTTCTTGTACCAGCCCAGCCGAGGGAACCAGCTCCGATAG
CTGCCTCACCTCTTCTTCCAGCAATGGGTCCGGAGGTCTGAGTAGCTGCCTCAATGGCCAAGTGCTGATGGCCGACTCCT
CCGATGTCAAACTGGCCTCTCCTTTCCTCGTGGCACAATGTGACACCCCAGGCCAGAAGTTAGAGGGAGGCCTAGGGAGA
GCTGCCCTGCTACCTCTCAGCTTTCAAGAAGGAAGGAGAGCTTCCGATACCTCACTCACTCAAGGCTTGAAAGCTTTTAG
ACAGCAACTCCGGAAAAATACTAGGGCCAAAGGATTACTAGGACTAAACAAAATTAATGGGCTGGCTCGACAGGCGTGTC
AGGCTTCATCAGGGCGAGCCACCAGAGGATGTCTAAACTCTTCCCAACACTATCAGCCTAACCCTTGCCTATACAGTAGC
GGAGGAAAAGGCCGGGAAGGTGAAAACCTGCTAGAGGAGGTTCTTCACCAACAAAGGTTGCTGCAGTTACAGCATAACAC
ATCAGTCCACCTGAGCTGTCCTCAGGCTCCCCAGCTGTCACAAGCACAGTATGTCATCTCTGCCTGTGATGAAAGCTACC
CCGAGGCCAATCCTCTCCTGACTTGTGGAGCGCACCCCCACCTGTTCAAGGGCAGCGTCTCCCCGGTGTCTTCAGCAGCC
CAGCTCCTCGATTCTCCCTTGGGCATCCACAGCCACCCCTCTCTGGCCACCCCTTCTTTTCCCCAACAGCCACATTTTGC
CATTTGGTCTCCGAGCTACGATCCAGCAGTTTTGCACCAGGGAGACTATGAGATGGAAGACCTTACCTCTCCCCAAGTGG
GGAAATTTGTGCTGGTTCAGTGA

>ENSMUST00000024839.4|m.11749 ENSMUST00000024839.4|g.11749  ORF ENSMUST00000024839.4|g.11749 ENSMUST00000024839.4|m.11749 type:complete len:780 (+) ENSMUST00000024839.4:1-2340(+) [Mus_musculus]
ATGGTGATCATGTCGGAGTTCAGTGCGGTCCCCTCAGGCACTGGCCAGGGCCAGCAGAAGCCCCTCCGGGTGGGCTTTTA
CGACGTGGAACGGACCCTGGGCAAAGGCAATTTTGCAGTGGTTAAGCTGGCGCGGCACCGAGTCACCAAAACGCAGGTTG
CAATAAAAATAATTGACAAGACACGGTTAGATTCTAGCAATCTGGAGAAGATCTACCGGGAGGTCCAGCTCATGAAACTT
TTGAACCACCCAAATATCATCAAGCTTTATCAGGTTATGGAGACAAAGGATATGCTCTACATTGTCACAGAATTTGCAAA
AAATGGAGAAATGTTTGATTATCTGACTTCCAACGGGCACTTGAGTGAAAACGAGGCTAGGCAGAAGTTCTGGCAGATTC
TGTCAGCCGTGGAGTACTGCCACAACCACCACATTGTCCACCGGGACCTCAAGACGGAGAACCTGCTCCTGGACAGCAAC
ATGGATATCAAGCTAGCAGATTTTGGATTTGGGAATTTCTACAAGCCAGGCGAGCCTCTGTCCACGTGGTGTGGGAGCCC
CCCGTATGCAGCCCCTGAAGTCTTCGAGGGGAAGGAGTACGAGGGTCCCCAGCTGGACGTCTGGAGCCTCGGTGTGGTGC
TGTACGTCCTGGTCTGTGGCTCCCTCCCCTTCGACGGGCCCAACCTGCCTACGCTGAGACAGCGGGTACTGGAGGGCCGC
TTCCGCATCCCCTTCTTCATGTCTCAAGACTGTGAGACGCTGATCAGACGCATGCTGGTCGTGGACCCCGCTAAGCGCAT
CACCATAGCCCAGATCCGCCAGCACCGGTGGATGCAGGCCGACCCCACTCTCCTGCAGCAGGATGACCCTGCCTTCGACA
TGCAAGGCTACACCTCCAACCTGGGCGACTACAACGAACAGGTGCTAGGGATCATGCAGGCCCTCGGCATCGACCGGCAG
CGGACTATAGAGTCTCTGCAGAACAGCAGCTACAACCACTTTGCCGCCATTTACTACCTCCTACTCGAGCGCCTCAAGGA
GCATCGAAGCGCCCAGCCCTCATCCCGGCCCACCCCTGCACCCACCAGACAGCCCCAGCTCCGAAGCTCAGACCTCAGCA
GTCTGGAGGTTCCTCAAGAAATTCTCCCGTGTGACCCTTTCCGGCCCTCTCTGCTGTGCCCACAGCCCCAGGCCTTGGCT
CAGTCTGTCCTGCAGGCTGAGATAGACTGTGATCTCCACAGCTCACTTCAGCCCTTATTATTCCCCCTGGATACCAACTG
CAGTGGAGTGTTCCGGCACCGATCCATCTCCCCCAGCAGTCTGCTGGACACAGCTATCAGCGAGGAGGCCAGGCAGGGTC
CCAGCCTAGAGGAGGAACAGGAGGTCCAGGAACCCCTGCCCGGAAGCACAGGCCGGAGGCACACATTGGCTGAAGTCTCC
ACCCATTTCTCCCCGCTCAACCCTCCTTGCATAATTGTCTCCTCCTCTGCCACGGCGAGTCCCTCGGAAGGGACCAGCTC
CGACAGCTGCCTCCCCTTCTCTGCAAGTGAAGGTCCTGCAGGGCTTGGCAGTGGCCTGGCCACCCCAGGGCTGCTGGGCA
CCAGCTCTCCAGTCAGATTGGCCTCGCCCTTCCTGGGATCACAGTCAGCCACCCCTGTGCTCCAGACTCAGGCAGGTCTG
GGCACAGCCGTCTTACCTCCCGTCAGCTTCCAGGAGGGACGGAGAGCGTCTGATACCTCTCTCACTCAGGGGCTGAAGGC
CTTCCGGCAGCAGCTGAGGAAAAATGCGAGGACCAAGGGGTTCCTGGGACTGAACAAGATCAAAGGGTTGGCTCGCCAGG
TGTGCCAGTCCTCCGTCCGAACTCCCCGGGGAGGGATGAGTACCTTCCACACCCCAGCCCCAAGCTCCGGCCTGCAAGGC
TGCACGACCAGCAATCGGGAGGGCAGGAGCCTACTTGAAGAGGTCCTGCACCAGCAGAGGCTGCTCCAGTTACAGCACCA
CTCTTCTACCGCCGCCGCCTCATCTGGCTGCCAGCAGGGCCCCCAGCTGTCCCCGGTCCCCTATGTGCTTGCTCCCTGTG
ACAGCCTCCTCGTGTCTGGAATTCCACTGCTGCCAACACCCCTTCTCCAGGCTGGCATGTCCCCTGTGGCGTCTGCTGCG
CATCTCCTGGATACCCACTTGCACATCAGTGCTGGCCCAGTGGCCCTCCCCACTGGGCCCCTGCCACAGTGCCTCACCAG
GCTGTCCCCAGGCTGTGATCCAGCTGGGCTGCCACAGGGGGACTGTGAGATGGAGGACCTGACCTCTGGCCAGCGGGGGA
CATTCGTCCTGGTACAGTGA

>ENSMLUT00000016359.2|m.7314 ENSMLUT00000016359.2|g.7314  ORF ENSMLUT00000016359.2|g.7314 ENSMLUT00000016359.2|m.7314 type:complete len:784 (+) ENSMLUT00000016359.2:1-2352(+) [Myotis_lucifugus]
ATGGTGATCATGTCGGAGTTCAGCGCGGCCCCAGCGGGCGTGAGCCAGGGCCCGCAGAAGCCCCTGCGGGTGGGCTTTTA
CGACATCGAGCGGACCCTGGGCAAGGGCAACTTCGCGGTGGTGAAGCTGGCCCGGCACCGAGTCACCAAAACCCAGGTAG
CAATAAAAATAATCGACAAAACACGCCTAGATTCAAGCAATTTGGAGAAAATATATCGTGAGGTTCAGATCATGAAGCTT
CTGAATCACCCCCATATCATAAAGCTTTATCAGGTAATGGAAACAAAGGATATGCTTTACATTGTCACTGAATTTGCAAA
AAATGGAGAAATGTTTGATTATTTGACTTCCAATGGGCACCTAAGCGAGAATGAAGCACGGAAGAAGTTCTGGCAGATTC
TGTCGGCCGTGGAGTACTGCCACAGCCATCACATCGTGCACCGGGACCTCAAGACCGAGAATCTGCTGCTGGATGGCAAC
ATGGACATCAAGCTGGCAGACTTTGGATTTGGGAATTTCTACAAGTCTGGAGAGCCTCTGTCCACATGGTGTGGGAGCCC
CCCGTATGCGGCTCCGGAAGTCTTTGAGGGGAAGGAGTACGAAGGCCCCCAGCTCGACATCTGGAGCCTTGGCGTTGTGC
TGTACGTGCTCGTCTGCGGGTCTCTCCCCTTCGACGGGCCCAGCCTGCCAGCCCTGCGGCAGCGGGTGCTTGAGGGCCGG
TTCCGAATCCCCTTCTTCATGTCTCGAGACTGTGAGACGCTGATCCGCCGCATGCTGGTGGTGGACCCTGCCAAGCGCAT
CAGCATCGCCCAGATCCGGCAGCACAAGTGGATGCAGGCCGACCCCACCCTGCCACTCACTCGCCCCACCAGCGCTGCTC
TCAGCTACAACTCCAACCTGGGCGACTATGACGAGCAGGTGCTGGGCATCATGCAGACCCTTGGGGTGGACCGGCAGAGG
ACCGTGGAGTCACTGCAGAACAGCAGCTATAATCACTTCGCAGCCATTTATTACCTCCTCCTGGAGCGGCTGAAGGAGTA
CCGCAACACCCCGCCGTCGGCCCGGCCGGGCCCGGCCCGGCAGCAGAGGCCCAGGAGCTCGGACCACAGCAGTTTGGAGG
TGCCTCAGGAAGGCCTTCCCGGTGATGCTTTCCGGTCCTCTCTGCTGTGCCCACAGCCCCAGACCTTGGGGCAGTCTATC
CTGCAGGCCGAAATGGACTGTGACCTCCACAGCTCACTCCAGCCCTGGCTCTTCCCTGTGGACACCAACTGCAACGGCGT
GTTCCGGCATCGCTCGGTCTCCCCCAGCAGCCTGCTGGACACGACCATCAGTGAGGAGGTCAGGCAGGGCCAGGGCCTGA
AGGAGGAGCCAGAGGCGCAGAGACCCCTGCCTGGCAGCACGGTCCGGAGGCACACACTGGCCGAGGTCTCCACCTTCTCC
CCATGTATCCCTCCATGTATAGTCATCTCCTCCTCGTCGGCGAGTCCTTCAGAAGGCACCAGCTCTGACAGCTGTCTGAC
CTTCTCAGCGGGGGATAGCCCAGCGGGGCTTAGTGGATGCCTGGCTGCTCAGGGGCTGGTGGGCACCTGTTCTCCACTCA
AACTGGCCTCACCACTGCTGGGGGCCCAGTCTGCCACCCCGGTGCTGCAGGCGCAGGGGGCCCTGGGAGGAGCTGCCCTG
CTCCCCATCAGCTTCCAGGAAGGCCGGAGGGCTTCGGACACCTCACTCACTCAAGGCCTGAAAGCCTTTCGGCAGCAGCT
GAGGAAGAACACGAGGACCAAAGGGTTTCTGGGCCTGAACAAGATCAAGGGGCTGGCTCGCCAGGTGTGCCAGCCCTCTT
CCAGCCGGGCCACTCGGGGAGGCCTGAGCGCCTTCCAGCTGCCCGCTCAGAGCCCGGGCCTACATGGCAGCGGGGCCAGC
AGCCGGGAGGGCAGGAGCCTGCTGGAGGAGGTGCTGCACCAGCAAAGGTTGCTGCAGTTACAGCACCACCCAGCAGCCCC
GCCCAGCTGCCAGCCGGCTCCCCAGCTGCCCCCAGTCCCGCTGGTCCTGGCCCCCTGTGACAGTGCCCTCCTTGTGTCGG
GACTCCAGAAGGACCTGGGGCTGGGGCCTGGCCCGCTGCTGCCACCCCACCTCCTCCAGGCCGGGGTCTCCCCGGTGGCC
TCAGCGGCCCACCTCTTGGACACCCACCTGCACATCAGCACTGCCACGGCACCCCTCCCTGCCGCCACACCCCTGCAGCC
GCACTTCGCCATGCTGCCCTCGGGTTTCGACCCCATGGGGCTGCCGCAGGGGGACTGTGAGATGGAGGACCTGACCTCAG
GCCAGCTGGGCACGTTTGTCCTGGTGCAGTGA

>lcl|NW_004438422.1_cds_XP_004264709.1_2851|m.4644 lcl|NW_004438422.1_cds_XP_004264709.1_2851|g.4644  ORF lcl|NW_004438422.1_cds_XP_004264709.1_2851|g.4644 lcl|NW_004438422.1_cds_XP_004264709.1_2851|m.4644 type:complete len:785 (+) lcl|NW_004438422.1_cds_XP_004264709.1_2851:1-2355(+) [Orcinus_orca]
ATGGTGATCATGTCGGAGTTGAGCGCGGCCCCCGCGGGCTCGGGCCAGGGACAGCAGAAACCTCTCCGGGTGGGCTTTTA
CGACATCGAGCGGACCCTGGGCAAGGGCAATTTCGCGGTGGTGAAGCTGGCCCGGCATCGAGTTACCAAAACGCAGGTTG
CAATAAAAATAATCGACAAGACACGATTAGATTCAAGCAATTTGGAAAAAATATACCGTGAAGTTCAGATCATGAAGCTT
CTGAGTCATCCTCATATCATAAAGCTTTATCAGGTTATGGAAACAAAGGATATGCTTTACATTGTCACCGAATTCGCAAA
AAATGGAGAAATGTTTGATTACTTGACCTCCACCGGGCACCTGAGCGAGAGTGAAGCCCGCAAGAAGTTCTGGCAGATTC
TGTCAGCTGTGGAATACTGCCACAGCCATAACATCGTCCACCGGGACCTCAAGACCGAGAACCTGTTGCTGGACGGCAAC
ATGGACATCAAGCTGGCAGATTTCGGGTTTGGGAATTTCTATAAGCCAGGAGAGCCTCTGTCCACGTGGTGTGGGAGCCC
CCCGTACGCAGCCCCGGAGGTCTTCGAGGGGAAGGAGTACGAAGGCCCCCAGCTGGACATCTGGAGCCTGGGCGTCGTGC
TGTACGTCCTCGTCTGCGGGTCTCTTCCCTTCGACGGGCCTAGCCTGCCGGCCTTGCGGCAGCGGGTGCTGGAGGGCCGG
TTCCGCATCCCCTTCTTCATGTCTCGAGACTGCGAGACGCTGGTCCGCCGCATGCTGGCCGTGGACCCCACCAAGCGCAT
CACCATCAGCCAGATCTGGGAGCACAGGTGGATGCGGGCCGACCCCGCCCTGCGGCAGCCCACCTGCCCGGTCTTCTCCT
TGCTCGGCTACGCCTCCAGCCTGGGCAGCTATGACGAGCAGGCACTGGGCATCATGCAGACGCTGGGCGTGGACCGGCAG
AGGACCGTGGAGTCGCTGCAGAACAGCAGCTACAACCACTTCGCTGCCATTTATTACCTCCTCCTGGAGCGGTTGAAGGA
GCTCCGGCTCGCCCAGCCGCCGGCCCGCCCCGGCCACGCCTGGCAACAGAGGCCCCGGAGCTCGGACCTCAGCGGATTTG
AGGTGCCTCAGGAAGGCCCCCCCGGTGACGCTTTCCGCTCCGCCCTGCTATGCGCGCAGCCCCAGACCTTGGGGCAGTCT
GTCCTGCAGGCCGAGCTGGACTGTGACCTCCACGGCTCACTGCAGCCCTCGCTCTTCCCCGTGGACACCGGTTGCCACGG
TGTATGCCAGTGGCGCTCCGTCTCCCCCAGCAGCCTGCTGGACACGGCCATCAGCGAGGAGGCCAGGCGGGGCCCGGGCC
TGGACGAGGAGCAGGTCGCACGGGGGCCCCCGCCCGGCAGCACCGGCCGGAGACACACGCTGGCCGAGGTCTCCACCTGC
TTCTCCCCGCGCATCCCTCCATGTATCGTTGTCTCCCCCTCCGCGGCCAGTCCTTCCGAAGGCACCAGCTCCGACAGCTG
CCTGACCTCTGCGGGTGACGGCCTGGCTGGGCTCAGCGGACACCCGGTCGCTCAGGGGCTGCTGAGCGCCTGCTCTCCGC
TCAGACTGGCCTCGCCACTCCTGGGGACCCAGTCCGCCACCCCTGTGCTGCAGGCGCAGGGGGCCCTGGGAGGAGCCGCC
CTGCTCCCCGTCAGCTTCCAGGAGGGCCGGAGGGCGTCAGACACCTCTCTCACTCAAGGGCTGAAAGCCTTTCGGCAGCA
GCTAAGGAAGAACGCGAGGACCAAAGGCTTTCTGGGGCTGAACAAGATCAAGGGGCTGGCTCGCCAGGTGTGCCAGCCCT
CCTCCAGCCGGACCTCGAGGGGCGGCCTGAGCACCTTCCAGCTGCCCGCACAGAGCCCGGGCCTGCACGGCGGCGGGGCT
GGTGGCCGGGAGGGCAGGAGCCTGCTGGAGGAGGTGTTGCACCAGCAGAGGTTGCTCCAGTTACAGCACCACCCGGCGGC
CCCACCCGGCTGCCAGCCGGCCGCCCAGCCCCCCCCAGCCCCCTTGGTCCTCTCCCCCTGCGATGGCGCCCTCCTCGTGT
CGGGACTGCGGAAGGAGCTGGGGCTGGGGCCCGGCCTGCTGCTGCCGCCCCCGCTGCTGCAGGCCGGGGGCTCCCACGTG
GCGTCGGCCGCCCAGCTCCTGGACGCCCACCTGCGCATCAGCAGCTCCACGGCCCCCGGCCCTGCCGCCGTGGCCCCCCA
GCCATGCTTCGCCACGCTGTCCCCGAGCCTGGAACCCGCGGGGCTGCCCCAGGGGGACTGTGAAATGGAGGACTTGACCT
CGGGCCCGCCGGGCACCTTCGTCTTGGTGCAGTGA

>ENSPPYT00000013318.2|m.1847 ENSPPYT00000013318.2|g.1847  ORF ENSPPYT00000013318.2|g.1847 ENSPPYT00000013318.2|m.1847 type:complete len:784 (+) ENSPPYT00000013318.2:1-2352(+) [Pongo_abelii]
ATGGTTATCATGTCGGAGTTCAGCGCGGACCCCGCGGGCCAGGGTCAGGGCCAGCAGAAGCCCCTCCGGGTGGGTTTTTA
CGACATCGAGCGGACCCTGGGCAAAGGCAACTTCGCGGTGGTGAAGCTGGCGCGGCATCGAGTCACCAAAACGCAGGTTG
CAATAAAAATAATTGATAAAACACGATTAGATTCAAGCAATTTGGAGAAAATCTATCGTGAGGTTCAGCTGATGAAGCTT
CTGAACCATCCACACATCATAAAGCTTTACCAGGTTATGGAAACAAAGGATATGCTTTACATCGTCACTGAATTTGCTAA
AAATGGAGAAATGTTTGATTATTTGACTTCCAACGGGCACCTGAGTGAGAACGAGGCGCGGAAGAAGTTCTGGCAAATCC
TGTCGGCCGTGGAGTACTGTCATGACCATCACATCGTCCACCGGGACCTCAAGACCGAGAATCTCCTGCTGGACGGCAAC
ATGGACATCAAGCTGGCAGATTTTGGATTTGGGAATTTCTACAAGTCAGGAGAACCTCTGTCCACGTGGTGTGGGAGCCC
CCCATATGCTGCCCCGGAAGTCTTTGAGGGGAAGGAGTATGAAGGCCCCCAGCTGGACATCTGGAGCCTGGGTGTGGTGT
TGTACGTCCTGGTCTGCGGTTCTCTCCCCTTCGATGGGCCTAACCTGCCGACGCTGAGACAGCGGGTGCTGGAGGGCCGC
TTCCGCATCCCCTTCTTCATGTCTCAAGACTGTGAGAGCCTGATCCGCCGCATGCTGGTGGTGGACCCTGCCAGGCGCAT
CACCATCGCCCAGATCCGGCAGCACCGGTGGATGCGGGCTGAGCCCTGCTTCCCGGGACCCGCCTGCCCCACCTTCTCTG
CACACAGCTACAGCTCCAACCTGGGCGACTACGATGAGCAGGCGCTGGGTATCATGCAGACCCTGGGCGTTGACCGGCAG
AGGACGGTGGAGTCACTGCAAAACAGCAGCTATAACCATTTTGCTGCCATTTATTACCTCCTCCTCGAGCGGCTCAAGGA
GTATCGGAATGCCCAGTGCGCCCGCCCCGGGCCTGCCAGGCAGCCGCGGCCTCGGAGCTCGGACCTCAGCAGTTTGGAGG
TGCCTCAGGAAGGTCTTTCCACCGACCCTTTCCGACCCGCCTTGCTGTGCCCGCAGCCACAGACCTTGGTGCAGTCCGTC
CTGCAGGCCGAGATGGACTGTGAGCTCCAGAGCTCGCTGCAGTGGCCCTTGTTCTTCCCGGTGGATGCCAGCTGCAGCGG
AGTGTTCCGGCCCCGTCCCGTGTCCCCCAGCAGCCTGCTGGACACAGCCATCAGTGAGGAGGCCAGGCAGGGGCCGGGCC
TAGAGGAGGAGCAGGACACGCAGGAGTCCCTGCCCAGCAGCACGGGCCGGAGGCACACCCTGGCTGAGGTCTCCACCCGC
CTCTCCCCACTCACCGCTCCATGTATAGTCGTCTCCCCCTCTGCCACGGCAAGTCCTGCAGAGGGAACCAGCTCTGACAG
TTGTCTGACCTTCTCTGCGAGCAAAAGCCCTGCGGGGCTCAGTGGCACCCCGGCCACTCAGGGGCTGTTGGGCGCCTGCT
CCCCGGTCAGGCTGGCCTCACCCTTCCTGGGGTCGCAGTCCGCCACCCCAGTGCTGCAGGCTCAGGGGGGCTTGGGAGGA
GCTGTTCTGCTCCCTGTCAGCTTCCAGGAGGGACGGCGGGCATCGGACACCTCACTGACTCAAGGGCTGAAGGCCTTTCG
GCAGCAGCTGAGAAAGACTACGCGGACCAAAGGGTTTCTGGGACTGAACAAAATCAAGGGGCTGGCTCGCCAGGTGTGCC
AGGCCCCCGCCAGCCGGGCCAGCAGGGGCGGCCTGAGCCCCTTCCACACCCCTGCACAGAGCCCAGGCCTGCACGGCGGC
GCAGCTGGCAGCCGGGAGGGCTGGAGCCTGCTGGAGGAGGTGCTAGAGCAGCAGAGGCTGCTCCAGTTACAGCACCACCC
GGCCGCTGCACCCGGCTGCTCACAGGCCCCCCAGCCGGCCCCTGCCCCGTTTGTGATCGCCCCCTGTGATGGCCCTGGGG
CTGCCCCACTCCCCAGCACCCTCCTCATGTCAGGGCTCCCGCTGCTGCCACCCCCACTCCTGCAGACCGGCGTCTCCCCG
GTGGCCTCGGCGGCGCAGCTCCTGGACACACACCTGCACATTGGCGCCGGCCCCACTGCCCTCCCCGCTGTGCCCCCACC
ACGCCTGGCCAGGCTGGCCCCAGGTTGTGAGCCCCTGGGGCTGCTGCAGGGGGACTGTGAGATGGAGGACCTGACGCCCT
GCCCCCTAGGCACCTTTGTCCTGGTGCAGTGA

>ENSSSCT00000043921.1|m.25455 ENSSSCT00000043921.1|g.25455  ORF ENSSSCT00000043921.1|g.25455 ENSSSCT00000043921.1|m.25455 type:complete len:788 (+) ENSSSCT00000043921.1:1-2364(+) [Sus_scrofa]
ATGGTGATCATGTCGGAGTTGAGCGCGGCCCCCGCGGGCTCGGGCCAGGGCCAGCAGAAGCCCCTCCGGGTGGGCTTTTA
CGACATCGAGCGGACCCTGGGCAAGGGCAACTTCGCGGTGGTGAAGCTGGCCCGGCATCGAGTCACCAAAACCCAGGTTG
CAATAAAAATAATCGACAAAACACGATTAGATTCAAGCAATTTGGAGAAAATATATCGTGAGGTTCAGATCATGAAGCTT
CTGAATCATCCTCATATCGTAAAGCTTTATCAGGTCATGGAAACTAAGGACATGCTATACATCGTCACTGAATTCGCGAA
GAACGGAGAAATGTTCGATTACTTGACGTCGCACGGGCACCTGAGCGAGAGTGAAGCCCGCAAGAAGTTCTGGCAGATTC
TGTCGGCCGTGGAGTACTGCCACAGCCACCACATCGTCCACCGGGACCTCAAGACCGAGAACCTGCTGCTGGACGGCAAC
ATGGACATCAAGCTGGCAGATTTCGGGTTTGGGAACTTCTACAAGTCAGGAGAGCCCCTGTCCACGTGGTGTGGGAGCCC
CCCCTACGCAGCCCCCGAAGTCTTTGAGGGGAAGGAGTACGAAGGCCCCCAGCTGGACATCTGGAGCCTGGGTGTCGTGC
TGTACGTCCTTGTCTGCGGCTCCCTCCCCTTCGACGGGCCCAGCCTGCCGGCGCTGCGGCAGCGGGTGCTCGAGGGCCGC
TTCCGCATCCCCTTCTTCATGTCTCGAGACTGTGAGACGCTGATCCGCCGCATGCTGGTGGTGGACCCTGCCAAGCGCAT
CAGCATGGCCCAGATCCGGCAGCACCGCTGGATGCAGGCCGACCCCTCCCTGCTGCCGCCGGCCTGTCCGGCCTTCTCCC
TGCTCAGCTACAACTCCAGCCTGGGCGACTACGACGAGCAGGCGCTGGCCATCATGCAGGCGCTGGGCGTGGACCGGCAG
AGGACCGTGGAGTCCCTGCACAGCAGCAGCTACAACCACTTCGCGGCCATCTATTACCTCCTCCTGGAGCGGCTGAGGGA
GCACCGGCTGGCCCAGCCGCCCGCCCGCCCCGGCCCCGCGCGCCAGCCCCCGCAGCGGCCCAGGAGCACCGACCTCAGTG
CATTCGAGGTGCCCCAGGAAGGCTTGCCCGGGGCTGCTTTCCGCTCGTCCCTGCTGTGCGCGCAGGCCCAGACCTTGGGG
CCATCTCTGCTGTCGCCCGAAGTGGACTGGGACCTTCACAGCTCCTTGCAGCCCTTGCTCTTCCCCGTGGACGCCAGCTG
CAGCGGTGCGTTCCGGCACCGCTCCGTCTCCCCCAGCAGCCTGCTGGACACGGCCATCAGTGAGGAGGCCAGGCCGGGCC
CGGGCCTGGAGGAGGAGCAGGACGTGCAGAAGCCCCCGCCTGGCAGCACGGGCCGGAGGCACACGCTGGCCGAGGTCTCC
ACCTGCTTCTCCCCGTGCGCCCCCCCGTGTATTGTCGTCTCCCCATCCGTGGCCAATCCTTCTGAAGGCACCAGCTCCGA
CAGCTGTCTGACCTCTGCCGGCGACGGCCCAGCTGGGCTCAGTGGACACTTGGCTGCTCAGGGCCTGCTGGGCGTCTGCT
CCCCGTTCAGACTGGCCTCGCCGCTCCTGGGGGCCCAGTCCGCCACCCCTGTGCTGCAGGCGCAGGGGGCCCTGGGAGGT
GCCGCCCTGCTCCCCGTCAGCTTCCAGGAGGGCCGGAGGGCATCAGACACCTCGCTCACTCAAGGCCTGAAAGCCTTTCG
GCAGCAGCTGAGGAAGAACACGAGGGCCAAAGGGTTTCTGGGGCTGAACAAGATCAAGGGGCTGGCTCGCCAGGTGTGCC
AGCCCTCCTCTGGCCGGACAGCGCGGGGCGGCCCGAGCGCCTTCCCGCTGCCTGCGCAGAGCACAGGCCCGCCGGGCGGC
GTGGCCAGCGGCGGGGAGGGCAGGAGTCTCCTGAAGGAGGTGCTGCACCAGCAGAGGTTGCTCCAGTTACAGCACCACAC
GGCGGCCCCACCCAGCTGCCAGCACGCGCCACCGCCGCCGCCCCCGGGCCCCCTGGTCCTCGGCCCCTGCGACGGCACCC
TCCTCGTGTCCGGACTGCAGAAGGAGCTGGGGCTGGGGCCCTGCCCGCTGCTGCCGCCCCACCTGCTCCAGGCCGGGGTC
TCCCCGGTGGCATCGGCCGCCCAGCTGCTGGACACCCACCTGCGCATCAGCAGCCCCCCGGCCCCTGTGCCCGCTGCGGC
CGCCCCCCAGCCCTGCTTCACCATGCTGCCCCCGAGCTTTGCGCCCACGGGGCTGCCCCAGGGGGACTGTGAGATGGAGG
ACCTGACGTCGGGAACACTGGGCACCTTCGTCCTGGTGCAGTGA

>ENSTTRT00000002065.1|m.1890 ENSTTRT00000002065.1|g.1890  ORF ENSTTRT00000002065.1|g.1890 ENSTTRT00000002065.1|m.1890 type:5prime_partial len:719 (+) ENSTTRT00000002065.1:1-2157(+) [Tursiops_truncatus]
GTTGCAATAAAAATAATCGACAAGACACGATTAGATTCAAGCAATTTGGAAAAAATATACCGTGAAGTTCAGATCATGAA
GCTTCTGAGTCATCCTCATATCATAAAGCTTTATCAGGTTATGGAAACAAAGGATATGCTTTACATTGTCACCGAATTCG
CAAAAAATGGAGAAATGTTTGATTACTTGACCTCCACCGGGCACCTGAGCGAGAGTGAAGCCCGCAAGAAGTTCTGGCAG
ATTCTGTCAGCTGTGGAATACTGCCACAGCCATAACATCGTCCACCGGGACCTCAAGACCGAGAACCTGTTGCTGGACGG
CAACATGGACATCAAGCTGGCAGATTTCGGGTTTGGGAATTTCTATAAGCCAGGAGAGCCTCTGTCCACGTGGTGTGGGA
GCCCCCCGTACGCAGCCCCGGAGGTCTTCGAGGGGAAGGAGTACGAAGGCCCCCAGCTGGACATCTGGAGCCTAGGCGTC
GTGCTGTACGTCCTCGTCTGCGGGTCTCTTCCCTTCGACGGGCCTAGCCTGCCGGCCTTGCGGCAGCGGGTGCTGGAGGG
CCGGTTCCGCATCCCCTTCTTCATGTCTCGAGACTGCGAGACGCTGGTCCGCCGCATGCTGGCCGTGGACCCCACCAAGC
GCATCACCATCAGCCAGATCTGGGAGCACAGGTGGATGCGGGCCGACCCCGCCCTGCGGCAGCCCACCTGCCCCGTCTTC
TCCTTGCTCGGCTACGCCTCCAGCCTGGGCAGCTATGACGAGCAGGCGCTGGGCATCATGCAGACGCTGGGCGTGGACCG
GCAGAGGACCGTGGAGTCGCTGCAGAACAGCAGCTACAACCACTTCGCTGCCATTTATTACCTCCTCCTGGAGCGGTTGA
AGGAGCTCCGGCTCGCCCAGCGCGCCCGCCCCGGCCACGCCTGGCAACAGAGGCCCCGGAGCTCGGACCTCAGCGGATTT
GAGGTGCCTCAGGAAGGCCCCCCCGGTGACGCTTTCCGCTCCGCCCTGCTCTGCGCACAGCCCCAGACCTTGGGGCAGTC
TGTCCTGCAGGCCGAGCTGGACTGTGACCTCCACGGCTCACTGCAGTGTCCCTCGCTCTTCCCCGTGGACACCGGTTGCC
ACGGCGTGTGCCAGTGGCGCTCCGTCTCCCCCAGCAGCCTGCTGGACACGGCCATCAGCGAGGAGGCCAGGCGGGGCCCG
GGCCTGGACGAGGAGCAGGTCGCACGGGGGCCCCCGCCTGGCAAAGCCGGCCGGAGACACACGCTGXXXXXXXXCTCCCC
GGGCATCCCTTGTATCGTTGTCTCCCCCTCCGCGGCCAGTCCTTCCGAAGGCACCAGCTCCGACAGCTGCCTGACCTCTG
CGGGTGACAGCCTGGCTGGGCTCAGCGGACACCTGGTCGCTCAGGGGCTGCTGAGCGCCTGCTCTCCGCTCAGACTGGCC
TCGCCACTCCTGGGGACCCAGTCCGCCACCCCTGTGCTGCAGGCGCAGGGGGCCCTGGGAGGAGCCGCCCTGCTCCCCGT
CAGCTTCCAGGAGGGCCGGAGGGCGTCAGACACCTCTCTCACTCAAGGGCTGAAAGCCTTTCGGCAGCAGCTGAGGAAGA
ACGCGAGGACCAAAGGCTTTCTGGGGCTGAACAAGATCAAGGGGCTGGCTCGCCAGGTGTGCCAGCCCTCCTCCAGCCGG
ACCTCGAGGGGCGGCCTGAGCACCTTCCAGCTGCCCGCACAGAGCCCGGGCCTGCACGGCGGCGGGGCTGGCGGCCGGGA
GGGCAGGAGCCTGCTGGAGGAGGTGTTGCACCAGCAGAGGTTGCTCCAGTTACAGCACCACCCGGCGGCCCCACCCGGCT
GCCAGCCGGCCGCCCAGCCCCCCCCAGCCCCCTTGGTCCTCGCCCCCTGCGATGGCGCCCTCCTCGTGTCGGGACTCCTG
CTGCTGCCGCCCCCGCTGCTGCAGGCCGGGGGCTCCCACGTGGCGTCGGCCGCCCAGCTCCTGGACGCCCACCTGCGCAT
CAGCAGCTCCACGGCCCCCGGCCCTGCCGCCGTGGCCCCCCAGCCATGCTTCGCCACGCTGTCCCCGAGCCTGGAACCCG
CGGGGCTGCCCCAGGGGGACTGTGAAATGGAGGACTTGACCTCGGGCCCGCCGGGCACCTTCGTCTTGGTGCAGTGA

>SIK1|ENSG00000142178 [cellage_279]
ATGGTTATCATGTCGGAGTTCAGCGCGGACCCCGCGGGCCAGGGTCAGGGCCAGCAGAAGCCCCTCCGGGTGGGTTTTTA
CGACATCGAGCGGACCCTGGGCAAAGGCAACTTCGCGGTGGTGAAGCTGGCGCGGCATCGAGTCACCAAAACGCAGGTTG
CAATAAAAATAATTGATAAAACACGATTAGATTCAAGCAATTTGGAGAAAATCTATCGTGAGGTTCAGCTGATGAAGCTT
CTGAACCATCCACACATCATAAAGCTTTACCAGGTTATGGAAACAAAGGACATGCTTTACATCGTCACTGAATTTGCTAA
AAATGGAGAAATGTTTGATTATTTGACTTCCAACGGGCACCTGAGTGAGAACGAGGCGCGGAAGAAGTTCTGGCAAATCC
TGTCGGCCGTGGAGTACTGTCACGACCATCACATCGTCCACCGGGACCTCAAGACCGAGAACCTCCTGCTGGATGGCAAC
ATGGACATCAAGCTGGCAGATTTTGGATTTGGGAATTTCTACAAGTCAGGAGAGCCTCTGTCCACGTGGTGTGGGAGCCC
CCCGTATGCCGCCCCGGAAGTCTTTGAGGGGAAGGAGTATGAAGGCCCCCAGCTGGACATCTGGAGCCTGGGCGTGGTGC
TGTACGTCCTGGTCTGCGGTTCTCTCCCCTTCGATGGGCCTAACCTGCCGACGCTGAGACAGCGGGTGCTGGAGGGCCGC
TTCCGCATCCCCTTCTTCATGTCTCAAGACTGTGAGAGCCTGATCCGCCGCATGCTGGTGGTGGACCCCGCCAGGCGCAT
CACCATCGCCCAGATCCGGCAGCACCGGTGGATGCGGGCTGAGCCCTGCTTGCCGGGACCCGCCTGCCCCGCCTTCTCCG
CACACAGCTACACCTCCAACCTGGGCGACTACGATGAGCAGGCGCTGGGTATCATGCAGACCCTGGGCGTGGACCGGCAG
AGGACGGTGGAGTCACTGCAAAACAGCAGCTATAACCACTTTGCTGCCATTTATTACCTCCTCCTTGAGCGGCTCAAGGA
GTATCGGAATGCCCAGTGCGCCCGCCCCGGGCCTGCCAGGCAGCCGCGGCCTCGGAGCTCGGACCTCAGTGGTTTGGAGG
TGCCTCAGGAAGGTCTTTCCACCGACCCTTTCCGACCTGCCTTGCTGTGCCCGCAGCCGCAGACCTTGGTGCAGTCCGTC
CTCCAGGCCGAGATGGACTGTGAGCTCCAGAGCTCGCTGCAGTGGCCCTTGTTCTTCCCGGTGGATGCCAGCTGCAGCGG
AGTGTTCCGGCCCCGGCCCGTGTCCCCAAGCAGCCTGCTGGACACAGCCATCAGTGAGGAGGCCAGGCAGGGGCCGGGCC
TAGAGGAGGAGCAGGACACGCAGGAGTCCCTGCCCAGCAGCACGGGCCGGAGGCACACCCTGGCCGAGGTCTCCACCCGC
CTCTCCCCACTCACCGCGCCATGTATAGTCGTCTCCCCCTCCACCACGGCAAGTCCTGCAGAGGGAACCAGCTCTGACAG
TTGTCTGACCTTCTCTGCGAGCAAAAGCCCCGCGGGGCTCAGTGGCACCCCGGCCACTCAGGGGCTGCTGGGCGCCTGCT
CCCCGGTCAGGCTGGCCTCGCCCTTCCTGGGGTCGCAGTCCGCCACCCCAGTGCTGCAGGCTCAGGGGGGCTTGGGAGGA
GCTGTTCTGCTCCCTGTCAGCTTCCAGGAGGGACGGCGGGCGTCGGACACCTCACTGACTCAAGGGCTGAAGGCCTTTCG
GCAGCAGCTGAGGAAGACCACGCGGACCAAAGGGTTTCTGGGACTGAACAAAATCAAGGGGCTGGCTCGCCAGGTGTGCC
AGGCCCCCGCCAGCCGGGCCAGCAGGGGCGGCCTGAGCCCCTTCCACGCCCCTGCACAGAGCCCAGGCCTGCACGGCGGC
GCAGCCGGCAGCCGGGAGGGCTGGAGCCTGCTGGAGGAGGTGCTAGAGCAGCAGAGGCTGCTCCAGTTACAGCACCACCC
GGCCGCTGCACCCGGCTGCTCCCAGGCCCCCCAGCCGGCCCCTGCCCCGTTTGTGATCGCCCCCTGTGATGGCCCTGGGG
CTGCCCCGCTCCCCAGCACCCTCCTCACGTCGGGGCTCCCGCTGCTGCCGCCCCCACTCCTGCAGACCGGCGCGTCCCCG
GTGGCCTCAGCGGCGCAGCTCCTGGACACACACCTGCACATTGGCACCGGCCCCACCGCCCTCCCCGCTGTGCCCCCACC
ACGCCTGGCCAGGCTGGCCCCAGGTTGTGAGCCCCTGGGGCTGCTGCAGGGGGACTGTGAGATGGAGGACCTGATGCCCT
GCTCCCTAGGCACGTTTGTCCTGGTGCAGTGA
