# Supplementary material for: A multidimensional systems biology analysis of cellular senescence in aging and disease
Source: Genome Biol. 2020 Apr 7;21:91. doi: 10.1186/s13059-020-01990-9 (PMC7333371; doi:10.1186/s13059-020-01990-9)
Supplement: Supplementary file 3 — 271 CellAge orthogroups. Directory containing FASTA files of CellAge orthogroups. [file 13059_2020_1990_MOESM3_ESM.zip › SI Cellage_Orthologous-Groups/ENSG00000134532.fa]

>ENSMLUT00000013059.2|m.3235 ENSMLUT00000013059.2|g.3235  ORF ENSMLUT00000013059.2|g.3235 ENSMLUT00000013059.2|m.3235 type:5prime_partial len:393 (+) ENSMLUT00000013059.2:1-1179(+) [Myotis_lucifugus]
CTAAGCACCAGGCTACAAAGATGCTTGGGACTCAAACCCTCTTCTCTGGAGGATGAAGTGGCACAGCCACTGAACCTATC
AGCTAAACCCAAGACCTCTGATGGCAAATCACCCACATCACCCACCTCTCCCCATATGCCAGCTCTGAGAATAAGCAGTG
GGGCGGGCCCCCTCAAAGCCTCTGTCCCAGCAGCATTAGCTAGTCCTTCAGCCAGAGTTAGCACAATAGGTTATTTAAAT
GACCATGATGCTGTCACCAAGGCAATCCAAGAAGCGCGGCAGATGAAGGAGCAACTTCGACGGGAACAACAGGTGCTTGA
TGGGAAGGTGGCTGTTGTGAACAGTCTAGGTCTCAATAACTGCCGGACAGAAAAGGAAAAAACAACACTGGAGAGTCTGA
CTCAGCAACTAGCAGTTAAACAGAATGAAGAAGGAAAATTTAGCCATTCCATGATGGATTTTAATATGAGTGGAGATTCA
GATGGAAGTGCTGGAGTCTCAGAATCAAGAATTTATAGAGAATCTAGAGGGCGTGGTAGCAATGAACCCCACATAAAGCG
TCCAATGAATGCCTTCATGGTGTGGGCTAAAGATGAACGAAGGAAAATCCTTCAAGCCTTTCCCGACATGCACAACTCCA
ACATCAGCAAGATATTGGGGTCTCGCTGGAAAGCTATGACAAACCTAGAGAAACAGCCATATTATGAGGAGCAAGCGCGT
CTCAGCAAGCAGCACCTGGAGAAGTACCCCGACTATAAATACAAGCCCAGGCCGAAGCGCACCTGCCTCGTGGACGGCAA
AAAGCTGCGCATCGGGGAATACAAGGCGATCATGCGGAACCGGCGGCAGGAGATGCGGCAATACTTCAACGTTGGGCAAC
AAGCACAGATCCCCATCGCTACTGCTGGTGTTGTGTACCCTGGAGCCATCACCATGGCTGGGATGCCCTCCCCTCACCTG
CCCTCCGAGCACTCAAGCGTGTCTAGCAGCCCCGAGCCTGGGATGCCCGTCATCCAGAGCACTTACGGCGTGAAAGGAGA
GGAGCCACATATCAAAGAGGAGATACAGGCTGAGGACATCAACGGAGAAATTTATGATGAATACGATGAGGAAGAGGATG
ACCCAGATGTAGATTATGGGAGTGACAGTGAAAACCATATCGCAGGACAAGCCAACTGA

>ENSOANT00000021911.2|m.26815 ENSOANT00000021911.2|g.26815  ORF ENSOANT00000021911.2|g.26815 ENSOANT00000021911.2|m.26815 type:complete len:445 (+) ENSOANT00000021911.2:1-1335(+) [Ornithorhynchus_anatinus]
ATGGCAGCCGCAGCTGCGGCCACGGCTACCCCGGGTTTAAGTCCGCTCCAACTGCAGCAACTGTACGCCGCCCAGCTTGC
CGCCATGCAGGTGTCTCCCGGCGGGAAGCTTCCGGGGGTACCCCAGGGAAATCTCGCCACGGCGCTTTCTCCCACCAGCA
TTCACCCCGACAAGAGCACAAACAGCCCGCCTCCGAAGAGCAAGGACGAAGCGGCCCAGCCCCTGAACCTGTCGGCCAAA
CCCAAGACCTCGGACGGAAAGTCTCCCACGTCTCCCTCGTCTCCGCACATGCCGGCTCTGAGAATAAGCGGAGGTGCCGG
CTCGCTCAAGCCTTCGGTCCCCGCCACCCTTCCTAGTCCTTCGGCCAGAGTTAGCTCAATAGGTTACTTAAACGACCACG
ACGCTGTTACGAAGGCGATCCAGGAGGCTCGGCAGATGAAGGAGCAGCTTCGGAGAGAACAACAGGTCCTCGACGGCAAG
GTGGCCATGGTGAACACCTTGGGGCTCAATAACTGCAGGACGGAAAAGGACAAAACAACATTGGAAAGTTTGACTCAGCA
ACTGGCAGTCAAGCAGAATGAAGAAGGAAAGTTCAGTCATTCCATGATGGACTTTAATATGAGCGGCGATTCTGATGGAA
GCGCCGGCGTCTCGGAATCTCGAATTTATCGGGAATCCAGAGGGCGCGGGAGCAGCGAACCTCACATCAAGCGTCCGATG
AATGCCTTCATGGTGTGGGCTAAGGACGAGAGGAGAAAAATCCTGCAGGCCTTCCCGGATATGCACAACTCCAACATCAG
CAAGATTTTGGGGTCCCGTTGGAAAGCGATGACGAACCTAGAGAAACAGCCATACTACGAGGAACAGGCCCGTTTGAGCA
AGCAGCACCTGGAGAAGTATCCCGACTATAAATACAAGCCCAGGCCCAAGCGCACCTGCCTGGTGGACGGGAAGAAGCTG
CGCATCGGAGAGTACAAGGCCATCATGCGAAACAGACGCCAAGAGATGAGGCAATATTTTAATGTTGGGCAGCAAGCCCA
GATCCCGATGACCGCGGCCGGGGTGGTCTATCCCGGAGCCATCGCCATGGCGGGCATGGCCTCGCCCCACCTCCCCTCCG
AGCACTCCAGCGTGTCCAGCAGCCCCGAGCCCGGCCTGCCGGTCATCCACAGCACTTTCGGCGGGAAGGGAGAGGAGCCT
CACGTCAAGGAGGAGATGCAGGCCGACGACATCAACGGGGAGATCTACGACGAATACGAAGAGGAGGAGGAGGAGGATGC
TGACGGAGAGTTCGGCAGTGACAGTGAAAACCACATCGCGGGGAAAGGCAACTGA

>SOX5|ENSG00000134532 [cellage_279]
ATGCATGATGAAGTGGCACAGCCACTGAACCTATCAGCTAAACCCAAGACCTCTGATGGCAAATCACCCACATCACCCAC
CTCTCCCCATATGCCAGCTCTGAGAATAAACAGTGGGGCAGGCCCCCTCAAAGCCTCTGTCCCAGCAGCGTTAGCTAGTC
CTTCAGCCAGAGTTAGCACAATAGGTTACTTAAATGACCATGATGCTGTCACCAAGGCAATCCAAGAAGCTCGGCAAATG
AAGGAGCAACTCCGACGGGAACAACAGGTGCTTGATGGGAAGGTGGCTGTTGTGAATAGTCTGGGTCTCAATAACTGCCG
AACAGAAAAGGAAAAAACAACACTGGAGAGTCTGACTCAGCAACTGGCAGTTAAACAGAATGAAGAAGGAAAATTTAGCC
ATGCAATGATGGATTTCAATCTGAGTGGAGATTCTGATGGAAGTGCTGGAGTCTCAGAGTCAAGAATTTATAGGGAATCC
CGAGGGCGTGGTAGCAATGAACCCCACATAAAGCGTCCAATGAATGCCTTCATGGTGTGGGCTAAAGATGAACGGAGAAA
GATCCTTCAAGCCTTTCCTGACATGCACAACTCCAACATCAGCAAGATATTGGGATCTCGCTGGAAAGCTATGACAAACC
TAGAGAAACAGCCATATTATGAGGAGCAAGCCCGTCTCAGCAAGCAGCACCTGGAGAAGTACCCTGACTATAAGTACAAG
CCCAGGCCAAAGCGCACCTGCCTGGTGGATGGCAAAAAGCTGCGCATTGGTGAATACAAGGCAATCATGCGCAACAGGCG
GCAGGAAATGCGGCAGTACTTCAATGTTGGGCAACAAGCACAGATCCCCATTGCCACTGCTGGTGTTGTGTACCCTGGAG
CCATCGCCATGGCTGGGATGCCCTCCCCTCACCTGCCCTCGGAGCACTCAAGCGTGTCTAGCAGCCCAGAGCCTGGGATG
CCTGTTATCCAGAGCACTTACGGTGTGAAAGGAGAGGAGCCACATATCAAAGAAGAGATACAGGCCGAGGACATCAATGG
AGAAATTTATGATGAGTACGACGAGGAAGAGGATGATCCAGATGTAGATTATGGGAGTGACAGTGAAAACCATATTGCAG
GACAAGCCAACTGA
