# Supplementary material for: A multidimensional systems biology analysis of cellular senescence in aging and disease
Source: Genome Biol. 2020 Apr 7;21:91. doi: 10.1186/s13059-020-01990-9 (PMC7333371; doi:10.1186/s13059-020-01990-9)
Supplement: Supplementary file 3 — 271 CellAge orthogroups. Directory containing FASTA files of CellAge orthogroups. [file 13059_2020_1990_MOESM3_ESM.zip › SI Cellage_Orthologous-Groups/ENSG00000108798.fa]

>bmy_06742 [Balaena_mysticetus]
ATGGCGGAGCTGCAGCAGCTGCAGGAGTTTGAGATCCCCACGGGCCGGGAGGCCCTGCAGGGCAACTACAGCTCCCTGCT
GCGAGTCGCAGACTACTGCGAGGACAACTACGTGCAGATGGTGAACATGCATATGGAGAAGGTGGCCCGAAGGGAGATCG
GCACCTTAGCCACCGTCCAGCGGCTGCCCCCCAGCCAGAAAATCATCGCCCCTGAGAGCCTGCCTCCCCTCACGCCATAC
TACAGGAGACCCCTCAACTTCGGTTGCCTGGATGACATCGGAGAGCGCCCCGGATCCCCGAGCCTGTGCAGCTCCCCGTC
GTGCCGGACGGCAAACTCTCCGCCGCCTCCTCTGCCTCCTCCCTGGCCTCGGCCGGCCGAGCGCCCGCTTTCTCTGGTCT
TCAGCAGCGCCGAAGGTGTCGGTGGGGTCTCCACGACCCAGGAGCAGGCAGTACCCCCACCTCCACCCCCTCCACCTGCT
GCCTCCGACGGTTTCCTGCCGCCCCCTCCGCTGGGGGAACTGTGCCTGCCCCCGCCGGCCCCAGAGCTGCCCATGCCCCT
GGACCTGCCCCCTCCTCCACCCTTGGATGTAGATGATTTGGGGCTGCCACCTCCGCCACCACCAGGCTTTGGGCCTGAAG
AACCCAGCTGGGTCCCTGATGCATACTTGGAGAAAGTGGTGACACTGTACCCATACATCCGCCAGAAGGACAACGAACTC
TCCTTCTCTGAGGGCACCGTTATCTGCATCACCCGCCGCTACTCCGACGGCTGGTGTGAGGGCGTCTGCTCAGAGGGGTC
TGGATTCTTCCCCGGGAACTATGTGGAGCCCAGCTGCTGA

>lcl|AC_000176.1_cds_NP_001076923.1_35213|m.41387 lcl|AC_000176.1_cds_NP_001076923.1_35213|g.41387  ORF lcl|AC_000176.1_cds_NP_001076923.1_35213|g.41387 lcl|AC_000176.1_cds_NP_001076923.1_35213|m.41387 type:complete len:360 (+) lcl|AC_000176.1_cds_NP_001076923.1_35213:1-1080(+) [Bos_taurus]
ATGGCGGAGCTACAGCAACTGCAGGAGTTTGAGATCCCCACGGGCCGGGAGGCCCTGAGGGGCAACCACAGCTCCCTGCT
GCGAGTCGCAGACTACTGCGAGGACAACTACGTGCAGGCCACGGACAAGCGAAAAGCACTGGAGGAGACCATGGCTTTCA
CCACCCAGGCCCTGGCCAGCGTGGCCTACCAGGTGGGCAATCTGGCTGGACACACCCTGCGGATGCTGGATCTTCAGGCG
GCTGCCCTGAGGCAGGTGGAAGCCCGCGTGAGCACACTGGGCCAGATGGTGAACATGCATATGGAGAAAGTGGCCCGAAG
GGAGATCGGCACCTTAGCCACTGTCCAGCGGCTGCCTCCCGGCCAGAAGATCATCGCCCCTGAGAGCCTGCCTCACCTCA
CGCCCTACTACAGGAGACCCCTCAACTTCAGTTGCCTGGATGACATTGGCCATGGGATCAAGGATCTGAGCACGCAGCTG
TCGCGGACTGGGACCTTGTCTCGTAAGAGCATCAAGGCGCCTGCTACTCCCGCCTCCGCCACCCTAGGGAGAGCACCCCG
GATCCCCGAACCCGTGCAGGCCCCCGTGGTGCCCGACGGCAGACTCTCCGCCGCCTCCTCTGCCTCCTCACTGGCCTCAG
CCGGCAGCGCCGAAGGTGTCGGTGGGGTCTCCATGACCAAGGGGCAGGCAGCCCCCCACCCCCCACCCCCACCACCTGCT
GCCCCTGACTTCTTCCTGCTACCCACTTCGTTGGAGAAACTGTCTTTGCCCCCACCGGCCCCAGAGCTGCCCATGCCCCT
CGACCTGCCCCCTCCTCCACCCCTGGATGTAGATGATCTGGAGCTGCCACCTCCACCCCCACCAGGCTTTGGGTCCGAAG
AGCCCAGCTGGGTCCCTGATGCGTACTTGGAGAAAGTGGTGACACTGTACCCATACACCCGCCAGAAGGACAACGAGCTC
TCCTTCTCTGAGGGCACAGTTATCTGCATCACCCGCCGCTACTCTGATGGATGGTGTGAGGGTGTCTGCTCCGAGGGGTC
TGGATTCTTCCCTGGGAACTATGTGGAGCCCATCAGCTGA

>ENSCJAT00000070490.1|m.11583 ENSCJAT00000070490.1|g.11583  ORF ENSCJAT00000070490.1|g.11583 ENSCJAT00000070490.1|m.11583 type:complete len:366 (+) ENSCJAT00000070490.1:1-1098(+) [Callithrix_jacchus]
ATGGCGGAGCTGCAGCAGCTGCAGGAGTTTGAGATCCCCACGGGACGGGAGGCTCTACGGGGCAACCACAGTGCCCTGCT
GCGGGTCGCTGACTACTGCGAGGACAACTATGTGCAGGCCACAGACAAGCGGAAGGCGCTGGAGGAGACCATGGCCTTCA
CTACCCAGGCACTGGCCAGCGTGGCCTACCAGGTGGGCAACCTGGCCAGTCACACTCTGCGCATGTTGGACCTGCAGGGG
GCCGCCCTGAGACGGGTGGAAGCCCGTGTAAGCACGCTGGGCCAGATGGTGAACATGCATATGGAGAAGGTGGCCCGAAG
AGAGATTGGTACCTTAGCCACAGTCCAGCGGCTGCCCCCTGGCCAGAAGATCATTGCCCCAGAGAGCCTACCCACCCTCA
CGCCCTACAGCAGGAGACCCCTCAACTTTGGCTGCCTGGATGACATTGGCCATGGGATCAAGGACCTCAGCACGCAGCTG
TCAAGGACCGGTACCCTGTCTCGAAAGAGCATCAAGGCCCCTGCCACACCCGCCTCCGCCACATTAGGGAGACCACCCCG
GATTCCCGAGCCAGTGCACCTCCCAGTGGTGCCCGACGGCAAACTCTCCGCCGCCTCCTCCGCCTCTTCCCTGGCCTCGG
CCGGCAGCGCCGAAGGTGTCGGTGGGGCCTCCACGCCCAAGCGGCAGGCGGCACCCCCAGCCCCACCTCTCCTCAACTCC
TTGGACCCACCTCCTCCACCAGCAGTCTTCGAGGAGTTCCAGCGGCCTCCCCCGCTGGAGTTGTCGCCGCCCCCACCGGA
TGAAGAGCTGCCCCTGCCGCTGGACCTGCCTCCTCCTCCACCCTTGGATGAAGATGAACTGGGGCTGCCTCCACCGCCAC
CAGGCTTTGGGCCTGATGAGCCCAGCTGGGTGCCTGCCTCATACTTGGAGAAAGTGGTGACACTGTACCCATACACCGGC
CAGAAGGACAATGAGCTCTCCTTCTCTGAGGGCACCATCATCTGTGTCACTCGCCGCTACTCTGATGGCTGGTGCGAGGG
CATCAGCTCAGAGGGGACTGGATTCTTCCCTGGGAACTATGTGGAGCCCAGCTGCTGA

>ENSCAFT00000046651.2|m.21574 ENSCAFT00000046651.2|g.21574  ORF ENSCAFT00000046651.2|g.21574 ENSCAFT00000046651.2|m.21574 type:complete len:366 (+) ENSCAFT00000046651.2:1-1098(+) [Canis_familiaris]
ATGGCAGAGCTGCAGCAGCTACAGGAGTTCGAGATCCCCACGGGCCGGGAGGCTCTGCGGGGCAACCACAGCTCCCTGCT
GCGGGTCGCGGACTACTGCGTGGACAATTATGTGCAGGCCACAGACAAGAGGAAGGCACTGGAAGAGACCATGGCCTTTA
CCACCCAGGCACTGGCCAGCGTGGCCTACCAAGTAGGCAACCTGGCTGGACATACTCTGCGTATGCTGGACCTGCAGGCG
GCCTCGCTGCGGCAGGTGGAAGCGCGTGTGAACACACTGGGCCAGATGGTGAATATGCATATGGAGAAGGTGGCCCGAAG
GGAGATTGGCACCTTAGCAACCGTCCAGCGGCTGCCCCCTGGCCAGAAAGTCATCGCCCCCGACAGCCTCCCTCCCCTCA
CGCCTTACTACAGGAGACCCCTCAACTTTGGCTGCCTGGATGACATTGGCCATGGGATTAAGGATCTGACAACGCAGTTG
TCGCGGACCGGGACTCTTTCGCGAAAGAGCATCAAGGCGCCTGCGACACCCGCCTCCGCCACCCTGGGGAGGCCGCCGCG
GATCCCCGAGCCCGTGCAGCTCCCAGTGGTGCCCGAGGGCAAACTCTCCGCCGCCTCATCTGCCTCTTCCCTGGCCTCGG
CAGGCAGCGCCGAAGGTGTCGGTGGGGGCTCCACGACCAAGGGGCAGGCAGCACCCCCACCCCCACCTCTCCCCGGCATG
GCCCCACCCCCGCCACCGGCCCCCGAGGTCTTCCTGCCTCCCCCTCCGCTGGAGGAAGTATCCCTGCCCCCGCCGGCACC
AGAGCTGCCCCCGCCCCTGGATCTGCCCCCTCCTCTACCCCTGGATGTTGATGAATTGGGGCTGCCACCACTGCCCCCAC
CAGACTTTGGGCCTGAAGAGCCTAGCTGGGTCCCTGCTGCATACTTGGAGAAAGTGGTGACATTGTACCCATACACCCGC
CAGAAAGACAACGAGCTCTCCTTCTCCAAGGGCACCGTCATCTGCATCACACGCCGCTACTCAGATGGCTGGTGTGAGGG
CGTCAGCTCAGACGGGACTGGATTCTTCCCAGGGAACTATGTGGAGCCCAGCTGCTGA

>ENSCCAT00000049981.1|m.45265 ENSCCAT00000049981.1|g.45265  ORF ENSCCAT00000049981.1|g.45265 ENSCCAT00000049981.1|m.45265 type:complete len:367 (+) ENSCCAT00000049981.1:1-1101(+) [Cebus_capuchinus]
ATGGCGGAGCTGCAGCAGCTGCAGGAGTTTGAGATCCCCACGGGACGGGAGGCTCTGCGGGGCAACCACAGTGCCCTGCT
GCGGGTCGCTGACTACTGCGAGGACAACTATGTGCAGGCCACAGACAAGCGGAAGGCGCTGGAGGAGACCATGGCCTTCA
CTACCCAGGCACTGGCCAGTGTGGCCTACCAGGTGGGCAACCTGGCTGGTCACACTCTGCGCATGTTGGACCTGCAGGGG
GCTGCCCTGAGACAGGTGGAAGCCCGAGTAAGCACGCTGGGCCAGATGGTGAACATGCATATGGAGAAGGTGGCCCGAAG
AGAGATTGGTACCTTAGCCACGGTCCAGCGGCTGCCCCCAGGCCAGAAGATCATCGTCCCAGAGAGCCTACCCACTCTCA
CGCCCTACAGCAGGAGACCCCTCAACTTTGGCTGCCTGGATGACATTGGCCATGGGATCAAGGACCTCAGCACGCAGCTG
TCAAGGACCGGCACCCTGTCTCGAAAGAGCATCAAGGCCCCTGCCACACCCACCTCCGCCACATTAGGGAGACCACCCCG
AATTCCCGAGCCAGTGCACCTCCCGGTGGTGCCCGACGGCAAACTCTCCGCCGCCTCCTCCGCCTCTTCCCTGGCCTCGG
CCGGCAGCGCCGAAGGTGTCAGTGGGGCCTCCACGCCCAAGCGGCAGACGGCACCCCCAGCCCCACCTCTCCCCAACTCC
TTGGACCCACCTCCTCCACCAGCAGCCGTCGAGGTGTTCCAGCGGCCTCCCCCGCTGGAAGAGTTGTCCCCGCCCCCACC
GGACGAAGAGCTGCCCCTGCCACTGGACCTGCCTCCTCCTCCACCCCTGGATGAAGATGAACTGGGGCTGCCCCCACCGC
CACCAGGCTTTGGGCCCGATGAGCCCAGCTGGGTGCCTGCCTCATACTTGGAGAAAGTGGTGACACTGTACCCATACACC
GGCCAGAAGGACAATGAGCTCTCCTTCTCTGAGGGCACCATCATCTGTGTCACTCGCCGCTACTCCGATGGCTGGTGCGA
GGGCGTCAGCTCAGAGGGGACTGGATTCTTCCCTGGGAACTATGTGGAGCCCAGCTGCTGA

>ENSDNOT00000025673.2|m.43231 ENSDNOT00000025673.2|g.43231  ORF ENSDNOT00000025673.2|g.43231 ENSDNOT00000025673.2|m.43231 type:5prime_partial len:370 (+) ENSDNOT00000025673.2:1-1110(+) [Dasypus_novemcinctus]
GCAATGGCGGAGCTGCAGCAGCTGCAGGAGTTCGAGATCCCCACCGGCCGAGAGGCTCTGCGGGGCAACCACAGCGCCCT
GCTGCGGGTCGCCGACTACTGCGAGGACAACTATGTACAGGCCACAGACAAGCGGAAGGCACTGGAGGAGACCATGGCCT
TTGCAACCCAGGCACTGGCCAGTGTGGCCTACCAGGTGGGCAACCTGGCCGGGCACACTCTGCGCATGCTGGACCTGCAG
GCAGCCGCACTGCGGCAGGTGGAAGCCCGCGTGAGCACACTGGACCAGATGGTGAACATGCACATGGAGAAGGTAGCCCG
CCAGGAGATTGGTACCTTGGCTACGGTCCAGCGGCTGCCCCCTGGCCAGAAGGTCATTGCCCCTGAGAGCCTACCCCCCC
TCACACCCTACTACAGGAGACCCCTCAACTTTGGCTGCCTGGATGACATTGGCCATGGGATCAAGGACCTCAGCACGCAG
CTGTCGCGGACCGGGACTCTATCTCGCAAGAGCATCAAGGCGCCTGCCACGCCCGCCTCCAACAAGCTTCCTGCCGCCCC
TCCGCTGGAGGAGCTGTCCCCACCAGGTAAGTACCTCCGCCCTCTTTTCTCCACCGCGGCGTCGCTTTCTCACCTCATAA
TACTCCCCTCCACTCCACTCCTCTGGGATCTAACTCGAGCCCCCGGGTCCAAGTGTTTGCTGAGCACCTCCCATGTGCCT
AAAAGCCTTGTGAGAAGCCCCGGATGGGCGAGGGCTGGAGTAAGCGTGTATAAAAATGGGCAGCTCCTGGGGCCCCTTTC
TCTACCACTCCCAGAGCTACCCCCGCCCCTCGACCTGCCCCTGCCTCCACTCCTGGACGTAGATGAATTGGGGCTGCCGC
CTCCGCCACCCCCTGGCTTTGACCTAGATGAGCCCAGCTGGGTCCCTCCTGCGTACTTGGAAAAAGTTGTGACACTGTAC
CCGTATACGCGCCAGAAGGACAACGAACTCTCCTTCTCCGAGGGCACCGTCATCTGCATCACCCGCCGCTATTCAGATGG
CTGGTGCGAGGGGGTCAGCTCGGAAGGGACCGGCTTCTTCCCCGGGAACTACGTGCAGCCCAGCTGCTGA

>lcl|NW_004558727.1_cds_XP_004707132.1_11673|m.24137 lcl|NW_004558727.1_cds_XP_004707132.1_11673|g.24137  ORF lcl|NW_004558727.1_cds_XP_004707132.1_11673|g.24137 lcl|NW_004558727.1_cds_XP_004707132.1_11673|m.24137 type:complete len:363 (+) lcl|NW_004558727.1_cds_XP_004707132.1_11673:1-1089(+) [Echinops_telfairi]
ATGGCGGAGCTGCAGCAGCTGCAGGAGTTTGAGATCCCCGCGGGCCGGGAGGCTCTGCGCAGTAACCACAGCGCCCTGCT
TCGGGTGGCCAACTACTGTGAGGACAACTACATGCAGACTTCAGACAAGCGGAAGGCGCTGGAGGAGACCATGGCCTTCA
CCACCCAGGCGCTGGCCAGTGTGGCCTACCAGGTGGGCAACCTGGCCGGGCACACCCTGCGCATGCTGGATCTGCAGGCA
GCCTCGCTGCGGCAAGTGGAAGCCCGTGTGAGCACGCTGGGCCAGATGGTGAACATGCACATGGAGAAGGTGGCCCGCAG
GGAGATTGGCACACTGGCCATCGTCCAGCGCCTGCCCCCTGGCCAGAAGGTCATCGCCCCTGAGAGCCTGCCGGCCCTCA
CACCGTACTACAGGAAACCCCTCAACTTTGCTTGCTTGGATGACATTGGCCATGGGATCAAGGACCAGAGCACGCAGCTG
TCGCGGACTGGGACCCTGTCTCGAAAGAGCGTCAAGGCGCCTTCCACGCCCGCCTCCGCCACCCTGGGGAGGCCGCCCCG
CATCCCTGAGCCCGTGCAGCTCCCGGTGGTGCCCGATGGCCACCTCTCCACGGCCTCGTCCGTCTCCTCGTTGGCCTCGG
CCAGCAGCGCCGAAGGGGTCGGTGGGGTCTTCCAGATCAAGGGGCAGGGAGCCCCCCTTGCCCTACCTCTCCCTGGCCCC
GTGGCCCCACCCGCAGCTGCTGCCTTCCAGCTGCCCCCTCCGCCTGAGGAGCTGTCGCCACCCCTGCCAGCCCCTGAGCT
GCCTCTGCCCTTGGACCTGCCCCCACCTCCACCCCTGGACATGGACGAATTGGGGCTGCCGCCCCCGCCCCCAGGGTTTG
GCTCGGCTGAGCCCACCTGGGTCCCTGATGCGTACTTGGCGAAAGTGGTGACCCTGTACCCATACACCCGTCAGAAGGAC
AACGAGCTCTCCTTCGCCGAGGGCACCATCATCTGCATCACCCGCCGCTACTCGGATGGCTGGTGCGAGGGCGTCAGCTC
CGAGGGGGCTGGCTTCTTCCCGGGGAACTATGTGGAGCCCAGCTGCTGA

>ENSECAT00000016949.1|m.24174 ENSECAT00000016949.1|g.24174  ORF ENSECAT00000016949.1|g.24174 ENSECAT00000016949.1|m.24174 type:5prime_partial len:366 (+) ENSECAT00000016949.1:1-1098(+) [Equus_caballus]
CGGGCCATGGCGGAGCTGCAGCAGCTGCAAGAGTTTGAGATCCCCACAGGCCGGGAGGCCCTGCGGGGCAACCACAGCGC
CCTGCTGCGAGTCGCGGACTACTGTGAGAACAACTACGTGCAGGCCACAGACAAGCGGAAGGCACTGGAGGAGACGATGG
CCTTTACCACCCAGGCCCTGGCAAGCGTGGCCTACCAGGTGGGCAACCTGGCCGGGCACACACTGCGCATGTTGGACCTG
CAGGCGGCCTGCCTGCGGCAGGTGGAAGCCCGCGTGAGCACCCTGGGCCAGATGGTGAACATGCATATGGAGAAGGTGGC
CCGAAGGGAGATCGGCACCTTAGCCGCTGTCCAGCGGCTGCCCCCCGGCCAGAAAGTCATCCCCCCTGAGAGCCTACCTC
CCCTCACGCCCTACTACAGGAGACCCCTCAACTTCGGCTGCCTGGATGACATTGGCCATGGGATCAAGGATCTGAGTACG
CAGCTGTCGCGGAAGGGGACCCTGATTCGAAAGACTGTCAGACCTGCCACACCCGACCCCTGTCTACCTGGGGAGAGACC
CCAACTCAGACTAAGGGGGCCCCACTCGCTACCCGACGCTCTACTCTCACTCATCCCACGAGCCCCGCTTTCTCTGGTCT
TCAGCAGCGCCGAAGGTGTCGGTGGGGTCTCCACGACCAAGGGGCAGGCAGCACCCCCACCCCCACCTCTCCCCAGCTCC
ACGGCCCCACCTCCTCCACCAGCTGCCTCTGACCTCTTCCTGCTGCCCCCTCCGCTGGAGGAACTGTCCCTGCCCCCGCC
AGAGCTGCCCCTGCCCCTGGACCTGCCCCCTCCTCCACCTCTGGATGTAGATGAGTTGGGGCTGCTTCCTCCACCCCCAC
CAGGCTTTGAACGGGAAGAGCCCAGCTGGGTCCCTGCTACATACTTGGAGAAAGTGGTGACACTGTACCCATACACCCGC
CAGAAGGACAACGAGCTCTCCTTCTCTGAGGGAACCATCATCTGCGTCACCCGCCGCTACTCCGATGGCTGGTGTGAGGG
TGTCAGCTCAGAGGGGACTGGATTCTTCCCGGGGAACTATGTGGAGCCCAGCTGCTGA

>ENSHGLT00000017323.1|m.29719 ENSHGLT00000017323.1|g.29719  ORF ENSHGLT00000017323.1|g.29719 ENSHGLT00000017323.1|m.29719 type:complete len:355 (+) ENSHGLT00000017323.1:1-1065(+) [Heterocephalus_glaber]
ATGGCGGAGCTGCAGCAGCTGCAGGATTTCGAGATCCCCGCGGGCCGCGAGGCGCTACGCGGGAACCATGCCGCCCTGCT
GCGGGTCGCCGACTTCTGCGAGGATAACTACGTGCAGGCCACGGACAAGCGGAAGGCGCTGGAGGAGACCATGGCCTTCA
CCACCCAGGCCCTGGCCAGTGTCGCCTACCAGGTGGGCAACCTGGCGGGGCACACGCTTCGCATGCTGGACCTGCAGGGC
ACGGCCCTGAGGCAGGTGGAGGCCCGGGTGAGCGCGCTGGGCCAGATGGTGAACATGCACTTGGAGAAGGTGGCCCGCAG
GGAGATTGGCACCTTGGCTGCCGTGCAGCGCCTGTACCCTGGCCAGAAGGTGCTGGCCCCCGAGAGCCTGGCCCCGCCCC
CGCCCTACTGCAGGAGGCCCATCAACTTCAGCTGCCTGGACCACGTTGGCCACGGGATCAAGGACCTGAGCACGCAGCTG
TCGCGGACGGGGACCCTGTCTCGCAGGAGCATCAAGGCGCCGGCCACGCCCACCGCGGCCACGCTGGGGAGGGCGCCCCG
GATCCCGGAGCCCGTGCAGCCCCCCGCGCTGCCCGACGGCCGCCTCTCCGCCGCCTCCTCCGCCTCGTCGCTGGCCTCAG
CCGGCAGCGCCGACGGCGTCGCCGGGGCAGCCCCGCCCAAGCCGCAAGCGATGGCCCCGCCACCTCCGCCCCCGTGCGTG
GAGCTGTGCCCGCCCCCGCCGGGTGAGGACCCCCCCAAACCCCACCCCTCTGGGCTCCAACCCCGCCTGGCCGCTATGCA
CAAGCTGACCCCGGAGCTCGAAGACCTGGGGTTGCCGCCGCCCCCGCCTGGCTTCGGACTGGAAGAGCCCAGCTGGGCCC
CCGACGCCTACTTGGAGAAAGTGGTGACCCTGTACCCCTACACCCGCCAGAAGGACAACGAGCTCTCCTTCACAGAGGGC
ACGATCATCTGCGTCACACGCCGCTACTCGGACGGCTGGTGCGAGGGCGTCAGTGCAGAGGGCGCCGGTTTCTTCCCGGG
GAACTACGTGGTGCCCGGCTGCTGA

>ENST00000225941.5|m.28983 ENST00000225941.5|g.28983  ORF ENST00000225941.5|g.28983 ENST00000225941.5|m.28983 type:complete len:367 (+) ENST00000225941.5:1-1101(+) [Homo_sapiens]
ATGGCGGAGCTACAGCAGCTGCAGGAGTTTGAGATCCCCACTGGCCGGGAGGCTCTGAGGGGCAACCACAGTGCCCTGCT
GCGGGTCGCTGACTACTGCGAGGACAACTATGTGCAGGCCACAGACAAGCGGAAGGCGCTGGAGGAGACCATGGCCTTCA
CTACCCAGGCACTGGCCAGCGTGGCCTACCAGGTGGGCAACCTGGCCGGGCACACTCTGCGCATGTTGGACCTGCAGGGG
GCCGCCCTGCGGCAGGTGGAAGCCCGTGTAAGCACGCTGGGCCAGATGGTGAACATGCATATGGAGAAGGTGGCCCGAAG
GGAGATCGGCACCTTAGCCACTGTCCAGCGGCTGCCCCCCGGCCAGAAGGTCATCGCCCCAGAGAACCTACCCCCTCTCA
CGCCCTACTGCAGGAGACCCCTCAACTTTGGCTGCCTGGACGACATTGGCCATGGGATCAAGGACCTCAGCACGCAGCTG
TCAAGAACAGGCACCCTGTCTCGAAAGAGCATCAAGGCCCCTGCCACACCCGCCTCCGCCACCTTGGGGAGACCACCCCG
GATTCCCGAGCCAGTGCACCTGCCGGTGGTGCCCGACGGCAGACTCTCCGCCGCCTCCTCTGCGTTTTCCCTGGCCTCGG
CCGGCAGCGCCGAAGGTGTCGGTGGGGCCCCCACGCCCAAGGGGCAGGCAGCACCTCCAGCCCCACCTCTCCCCAGCTCC
TTGGACCCACCTCCTCCACCAGCAGCCGTCGAGGTGTTCCAGCGGCCTCCCACGCTGGAGGAGTTGTCCCCACCCCCACC
GGACGAAGAGCTGCCCCTGCCACTGGACCTGCCTCCTCCTCCACCCCTGGATGGAGATGAATTGGGGCTGCCTCCACCCC
CACCAGGATTTGGGCCTGATGAGCCCAGCTGGGTGCCTGCCTCATACTTGGAGAAAGTGGTGACACTGTACCCATACACC
AGCCAGAAGGACAATGAGCTCTCCTTCTCTGAGGGCACTGTCATCTGTGTCACTCGCCGCTACTCCGATGGCTGGTGCGA
GGGCGTCAGCTCAGAGGGGACTGGATTCTTCCCTGGGAACTATGTGGAGCCCAGCTGCTGA

>ENSLAFT00000025912.1|m.24907 ENSLAFT00000025912.1|g.24907  ORF ENSLAFT00000025912.1|g.24907 ENSLAFT00000025912.1|m.24907 type:5prime_partial len:370 (+) ENSLAFT00000025912.1:1-1110(+) [Loxodonta_africana]
CTGGGGGCCATGGCGGAGCTGCAGCAGCTGCAGGAGTTTGAGATCCCCACGGGGCGAGAGGCTCTGCGGGGCAACCACAG
CACTCTGCTGCGGGTTGCCGATTACTGCGAGGACAACTATGTTCAGACCACAGATAAGCGGAAGGCACTGGAAGAGACCA
TGGCCTTCACCACCCAGGCCCTGGCCAGTGTGGCCTACCAGGTGGGCAACTTGGCTGGCCACACTCTGCGCATGTTGGAC
CTGCAGGCAGCTGCGCTTCGGCAGGTGGAAGCCCGTGTCAGCACCCTGGGCCAGATGGTGAACATGCACATGGAGAAGGT
GGCCCGCAGGGAGATCGGCACCTTGGCTGTTGTCCAGCAGCTGCCTCCTGGCCAGAAGGTCATCGCCCCTCAGAGCCTAC
CCCCTCTCACACCTTACTACAGGAAACCCCTCAATTTTGGCTGCCTGGATGACATTGGCCATGGGATCAAGGACCTGAGT
ACGCAACTGTCGAGGACCGGGACCCTGTCTCGCAAGAGCATCAAGGCACCTGCCACACCCGCCTCCGCCACCCTGGGGAG
GCCGCCCCGGATCCCAGAGCCCGTACAGCTCCCAGCGGTGTCCGACGGCCACCTCTCTGCCGCCTCGTCCGCCTCGTCCC
TGACCTCGGCCGGCAGCGCCGAAGGGGTCGGGGGGGTCTCCACGACCAAGGGGCAGGCGGATCAAACCCGGCCGCCTCAG
GGAACGCTTTGTCCCAGACCTGGCCCTCACCCATTTTTTTCATTTAAACTTAACACCCTGAGTGAACCTTGTCCCACACT
TGAGCCAGCCCCCGAGCTGCTACTGCCCCTGGACCTGCCCCCACCTCCACCCCTGGATGTAGATGAATTGGGTCTGCTGC
CTCCACCACCCCCAGGTTTTGGACCCGATGAACCCAGCTGGGTCCCTGCTGCATACTTGGAGAAAGTGGTGACACTGTAC
CCATACACCCGCCAGAAGGACAACGAACTCTCCTTCTCTGAGGGCACCATCATCTGTGTCACCCGCCGCTATTCTGATGG
CTGGTGTGAGGGCGTCAGTTCAGATGGGACTGGATTCTTCCCTGGGAACTATGTGGAACCCAGCTGCTGA

>ENSMMUT00000003463.3|m.10141 ENSMMUT00000003463.3|g.10141  ORF ENSMMUT00000003463.3|g.10141 ENSMMUT00000003463.3|m.10141 type:complete len:367 (+) ENSMMUT00000003463.3:1-1101(+) [Macaca_mulatta]
ATGGCGGAGCTACAGCAGCTGCAGGAGTTTGAGATCCCCACGGGCCGGGAGGCTCTGAGGGGCAACCACAGTGCCCTGCT
GCGGGTTGCTGACTACTGCGAGGACAACTATGTGCAGGCCACAGACAAGCGGAAGGCGCTGGAGGAGACCATGGCCTTCA
CTACCCAGGCACTGGCCAGTGTGGCCTACCAGGTGGGCAACCTGGCCGGGCACACACTGAGAATGTTGGACCTGCAGGGG
GCCGCCCTGCGGCAAGTGGAAGCCCGTGTAAGCACGCTGGGCCAGATGGTGAACATGCACATGGAGAAGGTGGCCCGAAG
GGAGATCGGCACCTTAGCCACTGTCCAGCGGCTGCCCCCGGGCCAGAAGGTCATCGCCCCAGAGAGCCTACCCCCTCTCA
CGCCCTACTGCAGGAGACCCCTCAACTTTGGCTGCCTGGACGACATTGGCCATGGGATCAAGGACCTCAGCACGCAGCTG
TCAAGGACAGGCACCCTGTCTCGAAAGAGCATCAAGGCCCCTGCCACACCCGCCTCCGCCACATTGGGGAGACCACCCCG
GATTCCCGAGCCAGTGCACCTCCCGGTGGTACCCGACGGCAGACTCTCCGCCGCCTCCTCCGCCTCTTCCCTGGCCTCGG
CAGGCAGCGCCGAAGGTGTCGGTGGGGCCTCCATGCCCAAGGGGCAGGCAGCACCTCCAGCCCCACCTCTCCCCAACTCC
TTGGACCCACCTCCTCCACCAGCAGCCGTCGAGGTGTTCCAGCGGCCTCCCCCGCTAGAGGAGTTGTCCCCACCCCCACC
GGACGAAGAGCTGCCCCTGCCACTGGACCTGCCTCCTCCTCCACCCCTGGATGGAGATGAATTAGGGCTGCCTCCACCCC
CACCAGGCTTTGGGCCTGATGAGCCCAGCTGGGTGCCTGCCTCATACTTGGAGAAAGTGGTGACACTGTACCCATACATC
GGCCAGAAGGACAATGAGCTCTCCTTCTCTGAGGGCACTGTCATCTGTGTCACTCGCCGCTACTCCGATGGCTGGTGCGA
GGGCATCAGCTCAGAGGGGACTGGATTCTTCCCCGGAAACTATGTGGAGCCCAGCTGCTGA

>ENSMICT00000008619.2|m.16501 ENSMICT00000008619.2|g.16501  ORF ENSMICT00000008619.2|g.16501 ENSMICT00000008619.2|m.16501 type:complete len:368 (+) ENSMICT00000008619.2:1-1104(+) [Microcebus_murinus]
ATGGCGGAGCTGCAGCAGCTGCAGGAGTTTGACATCCCCACAGGCCGGGAGGCTCTGCGGGGCAACCACAGCGCCCTGCT
GCGGGTCGCAAACTACTGCGAGGACAACTATGTGCAGGCCACAGATAAACGGAAGGCGATGGAGGAGACCATGGCTTTCA
CCACCCAGGCCCTGGCTAGTGTGGCCTACCAGGTGGGCAACCTGGCCGGGCACACTCTGCGCATGCTGGACCTTCAGGGA
GCTGCCTTGCGGCAGGTGGAAGCCCGTGTAAGCACTCTGGACCAGATGGTGAACATGCATATGGAGAAGGTGGCCCGGAG
GGAGATTGGAACCTTGGCCACTGTGCAGCGGCTGCCCCCCGGCCAGAAGGTCATCGCCCCCGAGAGCCTGCCCCCACTCA
CGCCCTACTACAGGAGACCCCTCAACTTTGGCTGCCTGGATGACATTGGCCATGGGATTAAGGACCTGAGCACGCAGCTG
TCGCGAACTGGGACCCTGTCTCGAAAGAGCATCAAGGCGCCTGCCACACCCGTCTCTGCCACGCTGGGGAGAACCCCCCG
GATCCCCGAGCCGGTGCAGCTCCCCATGGTGCCCGATGGCAAGCTCTCTGCAGCCTCATCCGCCTCTTCCCTGGCCTCGG
CCGGCAGCGCAGAAGGTGTCGGTGGGGCCTCCACGTCCAAGGGGCAGGCAGCACCTCCACCCCCACCTCTCCCCGCCTCC
ACGACCCCACCCCCTCCACCGGCTGCGGACCAGATCTTCCTGCTGCCCCCTCCGCTGGAGGAGCTGTCCCCGCCCCCGCC
GGGCCTGGAGCTGCCCCTGCCCCTGGACCTGCCCCCTCCTCTGCCCCTGGATGGAGATGAATTGGGACTGCCGCCTCCAC
CCCCACCAGGCTTTGAGCCAGATGAGCCCAGCTGGGTCCCTGCCACATACTTGGAGAAAGTGGTGACACTGTACCCATAC
ACTCGCCAGAAGGACAACGAACTCTCCTTCTCTGAGGGCACTGTAATCTGCGTAACCCGACGCTACTCCGACGGCTGGTG
TGAGGGCGTCAGCTCAGAGGGTTCTGGATTCTTCCCGGGAAACTATGTGGAGCCCAGCTGCTGA

>ENSMODT00000034481.2|m.29372 ENSMODT00000034481.2|g.29372  ORF ENSMODT00000034481.2|g.29372 ENSMODT00000034481.2|m.29372 type:complete len:354 (+) ENSMODT00000034481.2:1-1062(+) [Monodelphis_domestica]
ATGGCTGAGTTGCAACAACTCCTCGAGTTTGAGATCCCCACCGGCCGGGAGGCCCTCCGAAGCAACCACAGCAGCCTCCT
CAGAGTTGCTGACTACTGTGAGAGCAACTATGTTCAGGCCACAGAAAAGCGCAAAGCTCTGGAGGAAACCATGGCCTTTA
CCACTCAGGCCCTGGCCAGCGTGGCCTACCAGATAAGCAACCTGGCTGGACACCTGCTGAGGATGCTGGATCTCCAGGAC
GCTGGACTGAGGCAGGTGGAGGCCAGTGTGAGCACACTGGACCAGATGGTAAACATGCACATGGAGAAGGTTGCCCGAAG
GGAGATTGGAACATTGGCTGTGTTCCAGCGGCAGCCGACAAACCAAAAGATCATCCCGCCTGAGAACCTGCCAGTGATGG
AGCCCTACTACAGGAAGCCTCTCAACTTCGCCTGCCTGGATGACGTTGGGCATGGGATCAAGGATCTTAGCACTCAGCTG
TCCAGAACTGGGACACTCTCCCGAAAGAGCATCAAGGCTACAGTTGCCCCTACCTCAGGAACACTGGGTCGGGCCCCCAG
AGTCCCCGAGCCTGTACATCTGCCAGTCATTCCTGATGACAAAATTTCTGCAGCTTCCTCTCTGGCCTCTTCCAGCACTG
AAGGCATCTGTGGGTTCCCCATGGCCAAGGTCCCAGAGACGCCCCTAGCCCCACCACTCCCTGGTTCCATGTCCCCAACC
CCTGAAGAACCGGAGAAATCTGAGGAGCTGTCCACACTCCAGCCAGCACTAGATCTGCCGCTGCCCCTAGAGCTGCCCCC
ACCCTTAGAGGTTGATGAACTGATGCTGCCACTTCCCCCACCTCCTGAATTTGACCTGGAAGAACCAACCTGGGCTCCTG
CTCAGTACTTGGAGAAAGTGGTGACGCTGTACCCCTACACCTGCCAGAAAGACAACGAGCTCTCCTTTGATGTGGGCACT
ACCATCTGTGTCACCCGACGCTACTCAGATGGTTGGTGCGAGGGTGTCACCTCTGAGGGTTCTGGCTTCTTCCCTGGAAA
CTATGTGGAGCCAAGCTGCTAA

>ENSMUST00000059026.9|m.25618 ENSMUST00000059026.9|g.25618  ORF ENSMUST00000059026.9|g.25618 ENSMUST00000059026.9|m.25618 type:complete len:368 (+) ENSMUST00000059026.9:1-1104(+) [Mus_musculus]
ATGGCGGAGCTGCAGCAGTTACAGCAGCTGCAGGAGTTTGATATCCCCACGGGCCGGGAGGCTCTGCGGGGCAACCACAG
CGCCCTGCTACGGGTGGCCAACTACTGCGAGGATAACTACTTGCAGGCCACAGACAAGCGGAAGGCGCTGGAAGAGACGA
TGGCTTTCACCACCCAGGCCCTAGCCAGTGTGGCCTACCAAGTGGGTAACCTGGCCGGGCATACTCTTCGAATGCTGGAT
CTACAGGGTGCTGCCCTGCGGCAGGTAGAAGCCAAGATGAGCACACTGGGCCAGATGGTAAACATGCATATGGAGAAGGT
AGCTAGAAGGGAGATCGGCACTTTGGCCACTGTTGTGCGGCTGCCCTCTAACCAGAAAGTCATCCCTCCTGAGAGCCTGC
CTTCCCTCACTCCCTACCACAGAAAACCCCTCAACTTTGCCTGCTTGGATGACATTGGCCACGGAGTCAAGGACTTGAGC
ACGCAGCTGTCACGGACCGGGACCCTGTCTCGCAAGAGCATAAAGGCGCCTGCTACACCTGTTTCCGCCACGCTGGGGAG
ACCACCCCGGATCCCTGAGCCGGTGCAGCTCCCAGCCGTGCCAGACGGCAAGCTCTCCGCTGCCTCCTCTGCCTCTTCCT
TGGCCTCGGCAGGCAGTGCGGAAGGTGCCAGTGGGATCCCCCAGTCCAAGGGACAGGTAGCGCCTGCAACCCCGCCTCCT
CCACCTGTAGCACCTGTAACCCCGCCTCCTCCACCGTTGTCTGCCGAGGTCTTCTTGCCGCCCCCTCCGCTGGAGGTGTC
CCAGCCCCCTCTGGAAGCAGAGTTGCCCCTGCCTCCTCCCCCAGCTCTAGAGGGGGATGAACTGGGGCTGCTGCCTCCGC
CCCCACCAGGTTTTGGACCAGATGAGCCCAGCTGGGTCCCTGCTAGCTACTTGGAGAAAGTGGTGACCCTGTACCCATAC
ACCCGGCAAAAGGACAATGAGCTCTCCTTCTCTGAAGGCACCGTCATCTGTGTCACTCGCCGCTACTCGGATGGCTGGTG
TGAGGGTGTCAGTTCAGAGGGCACTGGATTCTTCCCAGGGAACTATGTGGAGCCCAGCTGCTGA

>ENSMLUT00000012955.2|m.18678 ENSMLUT00000012955.2|g.18678  ORF ENSMLUT00000012955.2|g.18678 ENSMLUT00000012955.2|m.18678 type:5prime_partial len:357 (+) ENSMLUT00000012955.2:1-1071(+) [Myotis_lucifugus]
GCCGGGGCGATGGCAGAGCTGCAGCAGCTGCAGGAGTTCGAGATCCCCACGGGCCGGGAGGCTCTGCGGGGCAACCACAG
CGCCCTGTTGCGAGTCGCCGATTACTGCGAAGACAACTACGCACAGGCCACAGACAAGCGGAAGGCACTGGAGGAGACCA
TGGCCTTTACCACCCAGGCGCTGGCCAGCGTGGCCTACCAGGTGGGCAACCTGGCCGGGAACACCCTGCGCATGTTGGAC
CTGCAGGCAGTCGCTCTGCGACAGGTGGAAGCCCGTGTAAGCACACTGGGCCAGATGGTGAACATGCATATGGAGAAGGT
GGCCCGGCGGGAGATCGGCACCTTAGCCACTGTCCAGCGGCTGCACCCCAGCCAGAAAGTCATCGCCCCCGAGAGCCTAC
CTCCCCTGACGCCCTACTTCAGGAAACCCCTCAACTTCGGTTGCCTGGATGACATTGGCCATGGGATCAAGGACCTGAGC
ACGCAGCTGTCGAGGACCGGGACCCTGTCTCGAAAGAGCATCAAGGCGCCCGCCACACCCACCTCTGCGACTCTGGGGCG
CGCGCCCAGGATCCCGGAGCCCGTGCAGCTCCCCGTGGTGCCCGACGGCAAACTCTCCGCCGCCTCTTCTGCCTCGTCCC
TGGCCTCGGCGGGCAGCGCCGAAGGTGTCGGTGGGGCCTCCACGGCCAAGGGGCAGGCAGCACCCCCGCCCCCTCCTCTT
CCCAGCTCCATGGCCCCACCCCCTCCGCCAGCCTCGGACATCGACCTGCTGCCCCCTCCGCTGGAGAGAACTGTCCCTGC
CCCCTCCAGCCTTCTCCCCTACGTGCTCCCCAGAATCATGCAGGCCCCTGTATCGCCATGGCTGGGCAGGAGGCACTTCT
CATGGCGCCCTCTCCTCCGCCCTGCAGTGGTGACACTGTACCCGTACACTGGCCAGAAGGACAATGAGCTCTCCTTCTCC
GAGGGCACCGTCATCTGCATCACCCGCCGCCACTCCGATGGCTGGTGTGAGGGTGTCACCTCGGAGGGGACCGGGTTCTT
CCCGGGTAACTACGTGGCGCCCAGCTGCTGA

>lcl|NW_004438583.1_cds_XP_004282697.1_23213|m.40993 lcl|NW_004438583.1_cds_XP_004282697.1_23213|g.40993  ORF lcl|NW_004438583.1_cds_XP_004282697.1_23213|g.40993 lcl|NW_004438583.1_cds_XP_004282697.1_23213|m.40993 type:complete len:360 (+) lcl|NW_004438583.1_cds_XP_004282697.1_23213:1-1080(+) [Orcinus_orca]
ATGGCGGAGCTGCAGCAGCTGCAGGAGTTTGAGATCCCCACGGGCCGGGAGGCCCTGCAGGGCAACTACAGCTCCCTGCT
GCGAGTCGCAGACTACTGCGAGGACAACTACGTGCAGGCCACAGACAAACGGAAGGCGCTGGAGGAGACCATGGCCTTCA
CCACCCAGGCCCTGGCCAGTGTGGCCTACCAGGTGGGCAACCTGGCTGGACACACTCTGCGTATGTTGGACCTTCAGGCG
TCCGCCCTGAGGCAGGTGGAAGCCCGTGTGAGCACGCTGGGCCAGATGGTGAACATGCATATGGAGAAGGTGGCCCGAAG
GGAGATCGGCACCTTAGCCACCGTCCAGCGGCTGCCCCCCAGCCAGAAAATTATCGCCCCTGAGAGCCTGCCTCCCCTCA
CGCCCTACTACAGGAGACCCCTCAACTTCGGTTGCCTGGATGACATCGGTCACGGGGTCAAGGATCTGAGCACACAGCTG
TCGCGGACCGGGACCCTGTCTCGAAAGAGCATCAAGGCGCCTGCCACACCCGGCTCCACCACCCTGGGGAGAGCGCCCCG
GATCCCCGAGCCAGTGCAGCTCCCCATGGTGCCGGACGGCAAACTCTCCGCCGCCTCCTCTGCCTCCTCCCTGGCCTCGG
CCGGCAGCGCCGAAGGTGTCGGTGCGGTCTCCACGACCCAGGAGCAGGCAGTACCCCCACCTCCACCCCCTCCACCTGCT
GCCTCCGAAGGTTTCCTGCCGCCCCCTCCGCTGGGGGAACTGTACCTGCCCCCAACGGCCCCAGAGCTGCCCATGCCCCT
GGACCTGCCCCCTCCTCCACCCTTGGATGTAGATGATTTGGGGCTACCACCTCCGCCACCACCAGGCTTTGGGCCTGAAG
AACCCAGCTGGGTCCCTGATGCATACTTGGAGAAAGTGGTGACACTGTACCCGTACACCCGCCAGAAGGACAACGAACTC
TCCTTCTCTGAGGGCACCGTTATCTGCATCACCCGCCGCTACTCCGATGGCTGGTGTGAGGGTGTCTGCTCAGAGGGGTC
TGGATTCTTCCCCGGGAACTATGTGGAACCCAGCTGCTGA

>ENSOCUT00000016331.2|m.33401 ENSOCUT00000016331.2|g.33401  ORF ENSOCUT00000016331.2|g.33401 ENSOCUT00000016331.2|m.33401 type:complete len:366 (+) ENSOCUT00000016331.2:1-1098(+) [Oryctolagus_cuniculus]
ATGGCGGAGCTGCAGCAGCTGCAGAACCTGGACATCCCCACGGGCCGGGAGGCTCTGCGTGGCAACCACAGCGCCCTGCT
GCGGGTAGCCGACTACTGCGAGGACAACTACGTGCAGGCCACAGACAAGCGGAAGGCGCTAGAGGAGACCATGGCCTTCA
CGACTCAGGCTTTGGCCAGCGTGGCCTACCAGGTGGGCAACCTGGCAGGGAACACACTGCGCATGCTGGACCTGCAGGGG
GCTGCCCTGCGCCAGGTGGAAGCCCGCGTGAGCACCCTGGGCCAGATGGTGAACATGCATTTGGAGAAGGTGGCCCGACG
GGAGATTGGCACCTTAGCCACTGTCCAGCAGCTGCCCCCTGGCCAGAAGGTCATCGCCCCCGAGAGCCTGCCCCCCCTCA
CGCCCTACTACAGGAAACCCCTCAACTTCGGCTGCCTGGATGACGTTGGCCATGGGATCAAGGACCTGAGCACGCAGCTG
TCGCGGACCGGTACCCTGTCTCGCAAGAATATCAAGACACCTGCCGCCCCTGCCTCCGCCACACTGGGGAGACCACCCCG
GATCCCCGAGCCGGTGCAGCCTCCCACAGTACCGGACGGCAGACTCTCCGCCGCCTCATCCGCCTCTTCCTTGGCCTCAG
CAGGCAGCGCCGACGGTGGCGGTGGGGTCTCCGCGCCCAAGGGGCAGGAGGCACCCCCACCCCCACCGCCACTTAGCTCT
TTGGCCCTGCCACCTCCTCCTGCCAACGAGGTCTTCCTGCCCCCGCCTCCCCCGGAGGAGCTGTCCCCGCCCCCTCCAGG
TAAGGACCCCGCCCCCCCTGCTTTCTCTCCTACTCCCAGCCGAGACGTGGACGAGCTGGGGCTGCTGCCTCCGCCCCCGC
CAGGCTTTGGGCCGGAAGAACCCAGCTGGGTCCCTGCAGCCTACTTGGAGAAAGTGGTGACTCTGCACCCGTACACCGCG
CAGAAGGACAATGAGCTCTCCTTCTCCGAGGGCACGGTCATGTACGTCACGCGCCGCTACTCTGACGGCTGGTGCGAGGG
CGTCAGCTCTGAGGGCGCTGGATTCTTCCCCGGGAACTATGTGGAGCCCAGCTGCTGA

>ENSPPYT00000010405.1|m.1543 ENSPPYT00000010405.1|g.1543  ORF ENSPPYT00000010405.1|g.1543 ENSPPYT00000010405.1|m.1543 type:complete len:367 (+) ENSPPYT00000010405.1:1-1101(+) [Pongo_abelii]
ATGGCGGAGCTACAGCAGCTGCAGGAGTTTGAGATACCCACGGGCCGGGAGGCTCTGAGGGGCAACCACAGTGCCCTGCT
GCGGGTCGCCGACTACTGCGAGGACAACTATGTGCAGGCCACAGACAAGCGGAAGGCGCTGGAGGAGACCATGACCTTCA
CTACCCAGGCACTGGCCAGCGTGGCCTACCAGGTGGGCAACCTGGCCGGGCACACTCTGCGCATGTTGGACCTGCAGGGG
GCCGCCCTGCGGCAGGTGGAAGCCCGTGTAAGCACGCTGGGCCAGATGGTGAACATGCATATGGAGAAGGTGGCCCGAAG
GGAGATCGGCACCTTAGCCACTGTCCAGCGGCTGCCCCCCGGCCAGAAGGTCATCGCCCCAGAGAACCTACCCCCTCTCA
CGCCCTACTGCAGGAGACCCCTCAACTTTGGCTGCCTGGACGACATCGGCCATGGGATCAAGGACCTCAGCACGCAGCTG
TCAAGGACAGGCACCCTGTCTCGAAAGAGCATCAAGGCCCCTGCCACACCTGCCTCCGCCACCTTGGGGAGACCACCCCG
GATTCCCGAGCCAGTGCACCTGCCAGTGGTGCCCGACGGCAGACTCTCCGCTGCCTCCTCTGCCTCTTCCCTGGCCTCAG
CTGGCAGCGCCGAAGGTGTCGGTGGGGCCCCCACGCTGAAGGGGCAGGCAGCACCTCCAGCCCCACCTCTCCCCAGCTCC
TTGGACCCACCTCCTCCACCAGCAGCTGTCGAGGTGTTCCAGTGGCCTCCCACGCTGGAGGAGTTGTCGCCACCCCCACC
GGACGAAGAGCTGCCCCTGCCACTGGACCTACCTCCTCCTCCACCCCTGGATGGAGATGAATTGGGGCTGCCTCCACCCC
CACCAGGATTTGGGCCTGATGAGCCCAGCTGGGTGCCTGCCTCATACTTGGAGAAAGTGGTGACACTGTACCCATACACC
GGCCAGAAGGACAATGAGCTCTCCTTCTCTGAGGGCACTGTCATCTGTGTCACTCGCCGCTACTCCGATGGCTGGTGCGA
GGGCGTCAGCTCAGAGGGGACTGGATTCTTCCCCGGGAACTATGTGGAGCCCAGCTGCTAA

>ENSSSCT00000063538.1|m.44743 ENSSSCT00000063538.1|g.44743  ORF ENSSSCT00000063538.1|g.44743 ENSSSCT00000063538.1|m.44743 type:complete len:358 (+) ENSSSCT00000063538.1:1-1074(+) [Sus_scrofa]
ATGGCGGAGCTGCAGCAGCTGCAGGAGTTTGAGATCCCCACGGCCCGGGAGGCTCTGCGGGGCAACCACAGCGCCCTGCT
GCGGGTCGCGGACTACTGCGAGGACAACTACGTGCAGGCCACAGACAAGCGGAAGGCGCTGGAGGAGACCATGGCCTTCG
CCACCCAGGCCCTGGCCAGTGTGGCTTACCAGGTGGGCAACCTGGCTGGAAACACTCTGCGTATGTTGGACCTTCAGGCG
GCTGCCCTGCGGCAAGTGGAAGCCCGAGCGAGCATACTGGGCCTGATGGTGAACATGCATATGGAGAAGGTGGCCCGAAG
GGAGATCGGTACTTTAGCCACTGTCCAGCGGCTGCCCCCCAGCCAGAAAATCATCGCCCCTGAGAGCCTACCTCCCCTGA
CGCCCTACTACAGGAAACCCCTCAACTTTGGTTGCCTGGATGACATTGGCCATGGGATCAAGGATTCGAGCACGCAGCTG
TCTCGGACCGGGACCCTGTCTCGAAAGAGCATCAAGGCGCCTGCCGCACCCGCCTCCGCCACCCTCGGGAGAGCGCCCCG
GATCCCCGAGCCGGTGCAGCCCCCCGTGGTGCCCAACGGCAAGCTCTCCGCCGCCTCCTCTGCCTCCTCCCTGGCCTCGG
CCGGCAGCGCTGAAGGGGTCGGTGGTGTCTCCGCGGTCAAGGGGCAAGCAGCACCTCCGCCCCCTCCACCTGCTGCCTCC
GACGTCTTCCTGCTGCCCCCTCCACTGGAGGAACTGTCCCTGCCCCCGCCGGCCCCAGAGCTGCCCCTCCCCCTGGACCT
GCCCCCTCCTCCACCCCTGGATGTAGACGACTTGGGGCTTCCACCTCCACCCCCACCAGGCTTTGGGCCAGAAGAGCCTA
GCTGGATCCCTGATGCATACTTGGAGAAAGTGGTAACGCTGTACCCATACACCGGCCAGAAGGACAACGAACTCTCCTTC
TCTGAGGGCACCGTTATCTGCATCACCCGCCGCTACTCTGATGGCTGGTGTGAGGGCGTCAGCTCCGAGGGTTCCGGATT
CTTCCCTGGGAACTATGTGGAGCCCAGCTGCTGA

>ENSTTRT00000004635.1|m.16173 ENSTTRT00000004635.1|g.16173  ORF ENSTTRT00000004635.1|g.16173 ENSTTRT00000004635.1|m.16173 type:complete len:358 (+) ENSTTRT00000004635.1:1-1074(+) [Tursiops_truncatus]
ATGGCGGAGCTGCAGCAGCTGCAGGAGTTTGAGATCCCCACGGGCCGGGAGGCCCTGCAGGGCAACTACAGCTCCCTGCT
GCGAGTCGCAGACTACTGCGAGGACAACTACGTGCAGGCCACAGACAAACGGAAGGCGCTGGAGGAGACCATGGCCTTCA
CCACCCAGGCCCTGGCCAGTGTGGCCTACCAGGTGGGCAACCTGGCTGGACACACTCTGCGTATGTTGGACCTTCAGGCG
TCCGCCCTGAGGCAGGTGGAAGCCCGTGTGAGCACGCTGGGCCAGATGGTGAACATGCATATGGAGAAGGTGGCCCGAAG
GGAGATCGGCACCTTAGCCACCGTCCAGCGGCTGCCCCCCAGCCAGAAAATTATCGCCCCTGAGAGCCTGCCTCCCCTCA
CGCCCTACTACAGGAGACCCCTCAACTTCGGTTGCCTGGATGACATCGGTCACGGGGTCAAGGATCTGAGCACACAGCTG
TCGCGGACCGGGACCCTGTCTCGAAAGAGCATCAAGGCGCCTGCCACACCCGGCTCCACCACCCTGGGGAGAGCGCCCCG
GATCCCCGAGCCAGTGCAGCTCCCCATGGTGCCGGACGGCAAACTCTCCGCCGCCTCCTCTGCCTCCTCCCTGGCCTCGG
CCGGCAGCGCCGAAGGTGGGGTCTCCACGACCCAGGAGCAGGCAGTACCCCCACCTCCACCCCCTCCACCTGCTGCCTCC
GAAGGTTTCCTGCCGCCCCCTCCGCTGGGGGAACTGTACCTGCCCCCAACGGCCCCAGAGCTGCCCATGCCCCTGGACCT
GCCCCCTCCTCCACCCTTGGATGTAGATGATTTGGGGCTACCACCTCCGCCACCACCAGGCTTTGGGCCTGAAGAACCCA
GCTGGGTCCCTGATGCATACTTGGAGAAAGTGGTGACACTGTACCCGTACACCCGCCAGAAGGACAACGAACTCTCCTTC
TCTGAGGGCACCGTTATCTGCATCACCCGCCGCTACTCCGATGGCTGGTGTGAGGGTGTCTGCTCAGAGGGGTCTGGATT
CTTCCCCGGGAACTATGTGGAACCCAGCTGCTGA

>ABI3|ENSG00000108798 [cellage_279]
ATGGCGGAGCTACAGCAGCTGCAGGAGTTTGAGATCCCCACTGGCCGGGAGGCTCTGAGGGGCAACCACAGTGCCCTGCT
GCGGGTCGCTGACTACTGCGAGGACAACTATGTGCAGGCCACAGACAAGCGGAAGGCGCTGGAGGAGACCATGGCCTTCA
CTACCCAGGCACTGGCCAGCGTGGCCTACCAGGTGGGCAACCTGGCCGGGCACACTCTGCGCATGTTGGACCTGCAGGGG
GCCGCCCTGCGGCAGGTGGAAGCCCGTGTAAGCACGCTGGGCCAGATGGTGAACATGCATATGGAGAAGGTGGCCCGAAG
GGAGATCGGCACCTTAGCCACTGTCCAGCGGCTGCCCCCCGGCCAGAAGGTCATCGCCCCAGAGAACCTACCCCCTCTCA
CGCCCTACTGCAGGAGACCCCTCAACTTTGGCTGCCTGGACGACATTGGCCATGGGATCAAGGACCTCAGCACGCAGCTG
TCAAGAACAGGCACCCTGTCTCGAAAGAGCATCAAGGCCCCTGCCACACCCGCCTCCGCCACCTTGGGGAGACCACCCCG
GATTCCCGAGCCAGTGCACCTGCCGGTGGTGCCCGACGGCAGACTCTCCGCCGCCTCCTCTGCGTTTTCCCTGGCCTCGG
CCGGCAGCGCCGAAGGTGTCGGTGGGGCCCCCACGCCCAAGGGGCAGGCAGCACCTCCAGCCCCACCTCTCCCCAGCTCC
TTGGACCCACCTCCTCCACCAGCAGCCGTCGAGGTGTTCCAGCGGCCTCCCACGCTGGAGGAGTTGTCCCCACCCCCACC
GGACGAAGAGCTGCCCCTGCCACTGGACCTGCCTCCTCCTCCACCCCTGGATGGAGATGAATTGGGGCTGCCTCCACCCC
CACCAGGATTTGGGCCTGATGAGCCCAGCTGGGTGCCTGCCTCATACTTGGAGAAAGTGGTGACACTGTACCCATACACC
AGCCAGAAGGACAATGAGCTCTCCTTCTCTGAGGGCACTGTCATCTGTGTCACTCGCCGCTACTCCGATGGCTGGTGCGA
GGGCGTCAGCTCAGAGGGGACTGGATTCTTCCCTGGGAACTATGTGGAGCCCAGCTGCTGA
