# Supplementary material for: A multidimensional systems biology analysis of cellular senescence in aging and disease
Source: Genome Biol. 2020 Apr 7;21:91. doi: 10.1186/s13059-020-01990-9 (PMC7333371; doi:10.1186/s13059-020-01990-9)
Supplement: Supplementary file 3 — 271 CellAge orthogroups. Directory containing FASTA files of CellAge orthogroups. [file 13059_2020_1990_MOESM3_ESM.zip › SI Cellage_Orthologous-Groups/ENSG00000118596.fa]

>bmy_10108 [Balaena_mysticetus]
ATGTCGGATGGTCCCATAAGTAGTGTTTTGGTGAATAAATACGGTAGCCGGCCAGTGGTGATGGTAGGAGGTTTGTTATG
CTGTTTGGGAATGGTCACAGCCTCTTTTAGTACCAGCGTAGTAGAGCTTTACATCACCATGGGATTCATTTGTGGTTTAG
GTCTAGCCTTCAACCTGCAACCCGCCTTAACAATCCTTGGCAAGTACTTCTATAAGAAACGGCCTATGGCGAGTGGCCTC
GCAATGGCAGGAAGTCCTGTTTTCCTAAGTACACTGGCTCCTTTCAATCAGTACCTCTTTAATACTTATGGCTGGAAAGG
AAGCTTCTTGATTTTGGGAGGTTTATTGTTGAACTGCTGTGTGGCTGGGTCCCTTATGAGACCTGTTGGACCCAAACTAA
CTACTAAGAAGTCTAAAAATAAGGTTGGTATAAGAGCGACTAATCCAGGCATGAAGAAAAGACATAAGAAGAAATCAATA
TGGGCAAAAATTGATAAGTATTTAGATTTCTCCCTTTTTAAGCATAGGGGATTTCTGATATACTTATCTGGAAATGTCAT
TATGTTTCTGGGGTTCTTTGCCCCCATTATATTCTTGGCTCCATATGCTAAAGACAAAGGAATTGATGAATATTCTGCAG
CTTTCTTGCTGTCTGTTATGGCTTTTGTTGATATGTTTGCCCGACCTACTGTAGGATTCATTGCAAACTCCAAATTAATC
CGACCCCGAATCCAGTACTTCTTCAGTTTTGCGATTTTGTTCAATGGATTGTGTCATCTCTTATGCCCGTTGGCTGAGGA
CTACCCAAGCCTGGTGGTGTATGCTGTATTTTTTGGCCTTGGATTTGGGAGTGTTAGCAGTATCCTCTTTGAAAGTCTCA
TGGACCTTGTTGGTGCTCAAAGATTTTCCAGTGCTGTGGGTCTCGTCACAGTTGTGGAGTGTTGCCCCGTCCTTCTTGGT
CCTCCTCTTGCTGGTAAATTGGTGGATGAAACTGGACAATATAAATACATGTATGTGGCCTGTGGAGCTATTGTAGTCCT
AGCCAGTGTGTGGCTGCTCATTGGCAATGCTATCAACTACAGACTGCTCGCAAAGGAAAAGAAGTTGAAAGAGACAACGA
AGAAAATACATACACCTGAGTCCCGAGAATCTGAATCCTTGAAGACATCTAAAAGTCATGACGTTATTGTCAAAAGTATC
AAAAGTCAAAAGTCAAAAGGATCAGGGGTTAATCCCTCAGAAAGAGAAACTAATATTTAA

>lcl|AC_000162.1_cds_NP_001069804.1_9592|m.10271 lcl|AC_000162.1_cds_NP_001069804.1_9592|g.10271  ORF lcl|AC_000162.1_cds_NP_001069804.1_9592|g.10271 lcl|AC_000162.1_cds_NP_001069804.1_9592|m.10271 type:complete len:483 (+) lcl|AC_000162.1_cds_NP_001069804.1_9592:1-1449(+) [Bos_taurus]
ATGCCACCACCAGGAGGCACCCCACCACCACATCCACCTCCTGATGGAGGATGGGGCTGGGTAGTGGTTGGAGCAGCTTT
TATCTCCATTGGATTTTCATATGCGTTTCCCAAAGCTGTCACAGTATTCTTCAAAGAAATCCAGCTCCTATTCAACACTA
CCTACAGTGAAATAGCATGGATATCATCCACAATGCTGGCTGTTATGTATGCAGGAGGTCCTATAAGTAGTGTTTTGGTG
AATAAATATGGTAGCCGGCCAGTGGTGATGGTAGGAGGTTTGTTATGCTGTTTGGGTATGGTCTCGGCCTCTTACAGTAC
CAACGTAGTAGAGCTTTACTTCACAATGGGATTAATTTGCGGTTTAGGTCTGGCCTTCAACCTGCAGCCTGCCTTAACAA
TCATTGGCAAATACTTCTATAAGAAACGACCTGTAGCGAATGGCCTTGCAATGGCAGGAAGTCCTGTTTTCTTAAGTACT
TTGGCTCCTTTCAATCAGTACCTCTTTAATACTTATGGTTGGAAGGGAAGCTTCATGATTTTGGGAGGTTTACTATTGAA
CTGCTGTGTGGCTGGGTCCCTTATGAGACCTGTTGAACCCAAAGCAAGTACTGAGTCTAAAAATAAGGTTGGTGTAAGAG
AAACTGATTGCAGTATGAAGAAAAGACAAAAAAAGTTATCAGTATGGGAAGAAATTAATAAATATTTAGATTTCTCCCTT
TTTAAGCATAGAGGATTTCTGATATACTTATCTGGAAATGTCATTATGTTTCTGGGGTTCTTCGCCCCTGTTATATTCTT
GGCTCCATATGCTAAAGACAAAGGAATTGATGAGTATTCTGCAGCTTTCTTGCTCTCTGTTATGGCTTTTGTTGATATGT
TTGCCAGACCTACTGTAGGACTTATTGCCAATTCCAAATTAATCCGACCCCGAATCCAGTACTTCTTCAGTTTCGCAGTG
ATGTTCACTGGAATCTGTCATCTCTTATGTGCGTTGGCTGAGGACTACACAAGCCTGGTGGTGTATGCTGTATTTTTTGG
TCTTGGATTTGGGAGTGTTAGCAGTGTCCTCTTTGAAACGCTCATGGACCTTGTTGGTGCTCAAAGATTTTCCAGTGCTG
TGGGACTCGTCACAGTTGTGGAGTGCTGTCCTGTCCTCCTTGGTCCTCCTCTTGCTGGTAAATTGGTGGACGAAACTGGA
CAATATAAATACATGTATTTGGCCTGTGGAGCTATTGTGGTCCTAGCCAGCGTGTGGCTGCTCATTGGTAATGCTGCCAA
CTACAGATTGCTTGCAAGGGAAAAGAAGAAGAGTATACATACCAAGGAATCTCAAGAAACTGAACCCTTGAAGACATCTC
AAAGTCCCAGTGTTAATATCAAAAGCGGCAAAAATGAAGAGTGGAAAGGAGCAGAGGTTAATTCCTCAGAAAGAGAAACG
AATATTTAA

>ENSCJAT00000058339.2|m.2973 ENSCJAT00000058339.2|g.2973  ORF ENSCJAT00000058339.2|g.2973 ENSCJAT00000058339.2|m.2973 type:complete len:479 (+) ENSCJAT00000058339.2:1-1437(+) [Callithrix_jacchus]
ATGCCACCAACGTCAAGTGCCCCACCTCTGCATCCACCTCCAGATGGAGGATGGGGCTGGGTTGTGGTTGGAGCAGCTTT
TATCTCCATTGGATTTTCATATGCATTCCCCAAAGCCGTCACCGTATTCTTCAAAGAAATTCAGCAAATATTCCATACTA
CCTACAGTGAAATAGCATGGATATCATCCATTATGCTGGCTGTTATGTACGCAGGAGGCCCCATAAGTAGTGTTTTGGTG
AATAAATACGGCAGCCGGCCAGTGGTGATAGCAGGAGGCTTCCTATGCTGCCTTGGAATGGTGTTGGCCTCCTTCAGTAG
CAGTGTGGTGCAGCTGTACATCACTATGGGATTCATTACAGGTTTAGGTTTAGCCTTCAACCTGCAACCGGCCTTAACGA
TAATTGGCAAATACTTCTATAGGAAACGACCCATGGCAAATGGACTGGCCATGGCAGGAAGTCCTGTTTTCTTAAGTTCA
TTGGCTCCTTTCAATCAGTACCTTTTTAATACTTTTGGCTGGAAGGGAAGCTTCCTGATTTTGGGAGGTCTACTTTTGAA
TGCCTGTGTGGCTGGGTCTCTCATGAGACCCCTTGGGCCCAATCAAACCACTTCTAAGTCTAAAAATAACACGGGCATAA
GAGAAGATGATTCAGGCCTGAAGAAAATCAAAACACAGAAATCAACTTGGGAAAAAGTTAATAAATATTTAGATTTCTCC
CTTTTTAAGCATAGAGGATTTCTGATATATCTGTCTGGAAATGTCATTATGTTCCTAGGTTTTTTTGCCCCCATTATATT
CTTGGCTCCATATGCTAAAGACCAGGGAATTGATGAGTATTCTGCAGCTTTTCTGCTCTCTGTTATGGCTTTTGTTGATA
TGTTTGCTAGGCCTTCTGTAGGATTAATTGCAAACTCCAAATATATTCGACCTCGAATTCAGTACTTCTTCAGTTTTGCA
ATCATGTTCAATGGAGTGTGTCATCTCTTGTGCCCACTGGCACAGAACTACACAAGCCTGATATTATATGCTGTATTTTT
TGGCCTTGGATTTGGGAGTGTTAGCAGTGTCCTCTTTGAAACTCTCATGGACCTCGTGGGTGCACCAAGATTTTCCAGTG
CTGTGGGACTTGTCACAATTGTGGAGTGTGGCCCAGTTCTTCTTGGCCCTCCTCTTGCTGGTATGTTGGTGGATGTAACT
GGTGAATATAAGTACATGTACATGTCCTGTGGGGCTATTGTGGTAGCAGCAAGCGTGTGGCTGCTGATTGGCAATGCTAT
CAACTATAGATTGCTTGCAAAGGAAAGGAAGGAGGAAAATGCGAGAAAGACGACCAGAGAATCTGAACCCTTGAGCAAAC
CTAAACATCCAGAAGATGTTCATGTCAAAGTCTCAAATGCTCAGAGTATAACCTCAGAAAGAGAAACTAATATTTAA

>ENSCAFT00000000487.3|m.44475 ENSCAFT00000000487.3|g.44475  ORF ENSCAFT00000000487.3|g.44475 ENSCAFT00000000487.3|m.44475 type:complete len:484 (+) ENSCAFT00000000487.3:1-1452(+) [Canis_familiaris]
ATGCCACCACCAGTAGGTGCCCCACTACATCCACCTCCTGATGGAGGCTGGGGCTGGGTGGTAGTTGCAGCATCTTTTAT
CTCCATTGGATTTTCATACGCATTCCCCAAAGCTGTCACAGTGTTCTTCAAAGAAATTCAGCAAATATTCAACACTTCCT
ATAGTGAAATAGCCTGGATATCATCCATTATGCTGGCTGTTATGTATGCAGGAGGTCCCATAAGCAGTGTTCTGGTGAAT
AAGTATGGTAGCCGACCAGTGGTGATAGTAGGAGGTTTATTATGCTGTTTGGGAATGGTCACAGCCTCTTTTAGTACCAG
CGTAATAGAGCTTTACCTCACTATGGGACTCATTTGTGGTTTAGGTCTAGCCTTCAACCTGCAACCTGCCCTGACAATCA
TTGGCAAATATTTCTATAAGAAACGACCCATGGCTAATGGCCTCGCCATGGCAGGAAGTCCTGTTTTCTTAAGCACACTG
GCTCCCTTCAATCAGTACCTTTTTAATACTTTTGGCTGGAAAGGAAGCTTCTTGATTTTGGGAGGTATATTGTTGAATGC
CTGTGTGGCTGGGTCCCTCATGAGACCCGTTGAACCCAAACAAGTTACCAGGAGGTCTAAAAATAAAATTGGCATAAGAG
TGGATGATGATTCAGATGTGACGAAAAGACTTAGGAAGAAACCAACATGGGAAAGAATTAATAAGTATTTAGATTTCTCC
CTTTTTAAGCATAGGGGATTTCTGATATACTTATCTGGAAATGTCATTATGTTTCTGGGGTTTTTTGCCCCCATTATATT
CTTGGCTCCCTATGCTAAAGACAAAGGAATCGATGAATATTCTGCAGCTTTCTTGCTGTCCATTATGGCTTTTGTTGATA
TGTTTGCTAGACCGGCTGGAGGAGTCATTGCAAATTCCAGACTTATCCGACCCCGAATCCAGTACTTCTTCAGTTTTGCA
ATCATGTTCAATGGAGTGTGTCATCTCCTGTGCCCGTTGGCAGAGGATTACACAAGCCTGGTGTTATATGCTATATTTTT
TGGTCTTGGATTTGGGAGTGTTAGCAGTGTCCTCTTTGAGTCTCTCATGGACCTGGTTGGACCCCAAAGGTTTTCCAGCG
CTGTGGGACTCGTCACCGTGGTGGAGTGTTGCCCGGTTCTTCTTGGTCCTCCTCTCGCTGGTAAATTGGTGGATGAAACT
GGACAGTATAAATACATGTATATAGCCTGCGGAACTATTGTGTTCCTATCAAGTGTGTGGCTGCTCATTGGCAACGCTAT
AAACTACAGATTGCTTGCAAAGGAAAAGAAGCAGGAAGAAGGAAGGATGAAATCATTGAATATACCTGAATCCAAAGAGT
CTGAACCCCTGAACAAATCTAAACCTCATGACATTGACATCAAAAGTACAGAAACAGGGAACAATCCCTCAGAAAGAGAA
ACTAATATTTAA

>ENSCCAT00000004254.1|m.1105 ENSCCAT00000004254.1|g.1105  ORF ENSCCAT00000004254.1|g.1105 ENSCCAT00000004254.1|m.1105 type:complete len:480 (+) ENSCCAT00000004254.1:1-1440(+) [Cebus_capuchinus]
ATGCCACCAATGTCAAGTGCCCCGCCTCTGCATCCACCTCCAGATGGAGGATGGGGCTGGATTGTGGTTGGAGCAGCTTT
TATCTCCATTGGATTTTCCTACGCGTTCCCCAAAGCCGTCACCGTATTCTTCAAAGAAATTCAGCAAATATTCCATACTA
CCTACAGTGAAATAGCATGGATATCATCCATTATGCTGGCTGTTATGTACGCAGGAGGCCCCATAAGTAGTGTTTTGGTG
AATAAATATGGCAGCCGCCCGGTGGTGATAGCAGGAGGCTTATTATGCTGTCTTGGAATGGTGTTGGCCTCCTTCAGTAG
CAGTGTGGTGCAGCTGTACATCACTATGGGATTCATTACAGGTTTAGGTTTAGCCTTCAACCTGCAACCGGCCTTAACAA
TAATTGGCAAATACTTCTATAGGAAACGACCCATGGCAAATGGACTGGCCATGGCAGGGAGTCCTGTTTTCTTAAGTTCA
TTGGCTCCTTTCAATCAGTACCTTTTTAATACTTTTGGCTGGAAGGGAAGCTTCCTGATTTTGGGAGGTCTACTTTTGAA
TGCCTGTGTGGCTGGGTCTCTCATGAGACCCCTTGGACCCAGTCAAACCACTTCTAAGTCTAAAAATAACACTGGCATAA
GAGAAGATGATTCAGGCCTGAAGAAAATCAAAACACAGAAATCAACTTGGGAAAAAGTTAATAAGTATTTAGATTTCTCC
CTTTTTAAGCATAGAGGATTTCTGATATATCTGTCTGGAAATGTCATTATGTTCCTAGGTTTTTTTGCCCCCATTATATT
CTTGGCTCCATATGCTAAAGACCAGGGAATCGATGAGTATTCTGCAGCTTTTCTGCTCTCTATTATGGCTTTTGTTGATA
TGTTTGCTAGGCCTTCTGTAGGATTAATTGCAAACTCCAAATATATTCGACCTCGAATTCAGTACTTCTTCAGTTTTGCA
ATCATGTTCAATGGAGTGTGTCATCTCTTGTGCCCGCTGGCACAGGACTACACAAGCCTGATATTATATGCTGTATTTTT
TGGCCTTGGATTTGGGAGTGTTAGCAGTGTCCTCTTTGAAACTCTCATGGACCTCGTGGGTGCACCAAGATTTTCCAGTG
CTGTGGGACTTGTCACAATTGTGGAGTGTGGCCCAGTTCTTCTTGGCCCTCCTCTTGCCGGTATGTTGGTGGATGTAACT
GGTGAATATAAGTACATGTACATGTCCTGTGGGGCTATTGTGGTAGCAGCAAGCGTGTGGCTGCTCATTGGCAATGCTAT
CAACTATAGATTGCTTGCAAAGGAAAGGAAGGAGGAAAATGCAAGAAAGACGACCAGAGAATCTGAACCCTTGAGCAAAC
CTAAACATCCAGAAGATGATGTTCACGTCAAAGTTTCAAATGCACAGAGTATAACCTCAGAAAGAGAAACTAATATTTAA

>ENSCHOT00000007152.1|m.15390 ENSCHOT00000007152.1|g.15390  ORF ENSCHOT00000007152.1|g.15390 ENSCHOT00000007152.1|m.15390 type:complete len:474 (+) ENSCHOT00000007152.1:1-1422(+) [Choloepus_hoffmanni]
ATGCCACCACCAGCAGTTACCCCACCTCAGGTTCCACCTCCTGATGGAGGATGGGGCTGGGTTGTGGTTGCGGCATCTTT
TATCTCCATTGGATTTTCATATGCATTCCCCAAAGCGATCACAGTATTCTTCAAAGAAATTCAGGAGATATTCGGCGCTA
GCTACAGTGAAATAGCATGGATATCATCCATTATGCTGGCTGTTATGTATGCAGGAGGTCCCATTAGTAGTGTTTTGGTG
AATAGATTTGGCAGCCGGCCAATAGTGATGATAGGAGGTGTTTTATGCTGTCTGGGGATGGTCTCAGCCTCTTTCAGTAC
CAATGTAGTTGAACTTTACGTCACTGTGGGATTTATTGGAGGTTTAGGTTTAGCCTTCAACCTGCAACCGGCCTTAACTA
TAATTGGAAAATACTTCTATAAGAAACGGCCCATGGCTATTGGATTGGCCATGGCAGGAAGTCCTGTTTTCTTAAGTACA
TTAGCTCCTTTCAATCAGTTCCTCTTTAATAATTTTGGCTGGAAAGGAAGCTTCTTGATTTTGGGAGGTATATTGTTGAA
CGCCTGTGTGGCTGGGGCACTCATGAGACCCGTTGGACCTAAAACTCCTAAATCTAAAAATAAGATTGCCATGAGACTGG
AAGAGCCAGATATGAAGGAAAGCCATGAGAAGATATCAAGATGGGACAAAAATAGATATTTAGATTTCTCCCTTTTTAAG
CATAGGGGATTTCTAATATACCTGTCTGGAAATATGATTATGTTTCTAGGGTTTTTTGCTCCCATTATATTCTTGGCTCC
ATATGCTAAGGACAAGGGAATTGATGAGTATTCGGCAGCTCTTCTGCTGTCTGTTATGGCTTTCGTTGATATGTTTGCTA
GGCCTTCTGTAGGATTAATTGCAAACTCCAGTCTGATTCGTCCCCGAATCCAGTACTTCTTCAGTTTCGCAATTATGTTC
AATGGAGTCTGTCATCTACTGTGCCCATTGGCAGAAAACTACACAAGCCTGGTAGTTTATGCTATATTCTTTGGCCTTGG
ATTTGGGAGTGTTAGCAGTGTCCTCTTTGAAACCCTCATGGACCTTGTTGGTGCTCAAAGGTTTTCCAGTGCCGTGGGAC
TCGTCACAATTATGGAGTGTTGCCCAGTTCTTCTTGGTCCTCCTATTGCTGGTAAATTGGTGGATAAAACCGGACAATAT
AAATACATGTATATAGCCTGTGGAGCTATTGTGGTCATATCAAGCGTGTGGTTGCTCATTGGCAATGCGATAAACTATAG
ATTGCTTGCAAAGAAAAGAAAGTTGGAAGAAGCAAAGAAGAAGACCAGAGAATCTGAACCCTTGAACAAATCGAAAACTG
ATGTTGATGTCAAAATTCCAACAGCCCAGGATACTCCCTCAGAAAGGGAAACTAATATTTAA

>ENSDNOT00000042541.1|m.35053 ENSDNOT00000042541.1|g.35053  ORF ENSDNOT00000042541.1|g.35053 ENSDNOT00000042541.1|m.35053 type:complete len:481 (+) ENSDNOT00000042541.1:1-1443(+) [Dasypus_novemcinctus]
ATGCCACCATCAGCCGGTCCCCAACCTGAAGTTTTACCTCCTGATGGAGGATGGGGCTGGGTTGTGGTTGGAGCAGCTTT
TATCTCCATTGGATTTTCGTATGCATTCCCCAAAGCTATTACAGTATTCTTCAAAGAAATTCAGGAGATATTCAACACTA
CCCACAGTGAAATAGCATGGATATCATCCATTATGCTGGCTGTCATGTACGCAGGAGGTCCCATAAGTAGCATTTTGGTG
AATAAATATGGCAGCCGGCCAGTAGTGATGCTCGGAGGTGTTTTATGTTGTCTGGGAATGGTCTCGGCCTCTTTTAGCAC
CACTGTACTTCAACTTTACCTCACTGTGGGATTTATTGGAGGTTTAGGTTTAGCCTTCAACCTGCAACCGGCCTTAACAA
TACTTGGAAAATATTTCTATAAGAAACGACCCATGGCTAGTGGATTGGCCATGGCGGGAAGTCCTGTGTTCTTAAGTACA
TTAGCTCCTTTCAATCAGTTCCTTTTTAATACATATGGCTGGAAAGGAAGCTTCTTGATTTTGGGTGGTTTATTGTTGAA
TTCCTGTGTGGCTGGGTCCCTCATGAGACCCGTTGGACCTCAAACTCCTTCCAAGTCTAAAAATAAGATTGGTGTAAGAT
CAGAAGAGTTAGCTAGGAAGAAAAGCCATAAGACAATATCAACATGGAACAAAATTAATAAGTATTTGGACTTCACCCTT
TTTAAGCATAGGGGATTTCTAATATATCTATCTGGAAATATGATTTTGTTTCTAGGTTTTTTTGCCCCTATTATATTCTT
GGCTCCATATGCTAAGCATAAGGGAATTGATGAGTATTCTGCAGCTCTCTTGCTGTCTGTTATGGCTTTTGTTGATATGT
TTGCTAGGCCCTCTGTGGGATTTATTGCAAACTCCAAACTTGTCCGTCCCCGAATCCAGTACTTCTTCAGTTCTGCAATT
ATGTTCAATGGAGTCTGTCATCTCCTGTGCCCATTGGCAGAAAACTATACAAGCCTGGTATTTTATGCTGTATTCTTTGG
CCTTGGATTTGGGAGTGTTAGCAGTATCCTCTTTGAAACCCTCATGGACCTTGTTGGTGCTCAGAGGTTTTCCAGTGCTG
TGGGACTCGCCACAATTATGGAATGTGCCCCAGTTCTTCTTGGCCCTCCCCTTGCTGGTAAATTGGTGGATGCAACTGGA
CAATATAAATACATGTACATAGCCTGTGGAATCATTGTGGTCATATCAAGCATATGGTTGCTCATTGGCAATGCTATAAA
CTACAGATTGCTTGAAAAGGAAAAGAAGCTGCAAGCAAAGAAGAAAATACATAACCCTCACTCCAAAGAATCTCAGCCCT
TGCACAAATCTAAAACTTTAAATGTTAAAGTCAAAATTCCAGGAGCAGAGGGTACTCCCTCAGAAAGGGAAACTAATATT
TAA

>lcl|NW_004558708.1_cds_XP_004700549.1_4869|m.9787 lcl|NW_004558708.1_cds_XP_004700549.1_4869|g.9787  ORF lcl|NW_004558708.1_cds_XP_004700549.1_4869|g.9787 lcl|NW_004558708.1_cds_XP_004700549.1_4869|m.9787 type:complete len:382 (+) lcl|NW_004558708.1_cds_XP_004700549.1_4869:1-1146(+) [Echinops_telfairi]
ATGGTCACTGCCTCTTTTAGTACCAGTGTTATAGAGCTTTATGTCACCGTGGGATTCATTGGAGGTTTAGGATTAGCCTT
CAATCTGCAACCCGCCTTAACGATAATTGGCAAATACTTCTTAAAGAAGCGACCTGTGGCAAATGGATTAGCCATGGCAG
GAAGTCCTGTGTTCTTAAGTACATTGGCTCCTTTCAATCAGTTTCTTTTTAATAATTACGGCTGGAAAGGAAGTTTCTTG
ATTTTGGGAGGCATATTTTTGAATGCCTGTGTGGCTGGGTCTCTCATGCGACCTATTGGACCCAGACAAACTAAACCTAA
AAATAAGATTGTCATAAGAGGGGAAGAATCGGGTCTGAAGAAAAGCCACAAGAAAAAATCAAGTGTGGAAAAACTTAATA
AGTATTTAGATTTCACCCTCTTTAAGCACAGGGGCTTTCTTATATATCTATCTGGAAATGTGATCATGTTTCTGGGTTTT
TTTGCCCCAGTTATATTCTTGGCTCCTTATGCTAAGGACCAGGGGATCGATGAGTATTCCGCCGCCTTTTTGCTATCTGT
TATGGCTTTCGTTGATATGTTTGCCAGGCCTTCTGTAGGACTGATTGCAAACCACAAGCTCATCCGGCCCCGAATCCAGT
ACTTCTTCAGTTTTGCAGTTATGTTCACGGGAATCTGTCATCTCCTGTGCCCGCTGGCAGAAGATTACACAAGCCTGGTG
ATATATGCCATATTCTTTGGCTTGGGATTTGGAAGCGTAAGCGCTGTCCTCTTTGAAACCCTCATGGACCTTGTGGGGGC
TGCAAGGTTTTCCAGTGCTGTGGGACTTACTACCATTGTGGAATGCTGCCCCGTTCTTCTTGGCCCTCCTCTTGCTGGTA
AATTGGTGGATGAAACCGGAGAGTACGCATACATGTATATTGCCTGTGGGATGATCGTGGTCCTCGCGAGCCTGTGGTTG
CTCATTGGCAATGCGATAAATTACAGATTGCTCGCCAAGGAAAAGAAATTGGAAGAAGCAAGGAAAAAGAAAATGCAGGA
AGACTCCAGATCCTATGAACCTTTGAACACCTCGAAGTCTCCTTCTGTTAGCATCAAAAGCTCAAAAGGAAGGAAATTTC
CCTCAGAAAGAGAAACTAACATTTAA

>ENSECAT00000023376.1|m.35880 ENSECAT00000023376.1|g.35880  ORF ENSECAT00000023376.1|g.35880 ENSECAT00000023376.1|m.35880 type:complete len:480 (+) ENSECAT00000023376.1:1-1440(+) [Equus_caballus]
ATGCCACCACCAGCAGGTACCCCAACATACCCACCTCCGGATGGAGGCTGGGGATGGGTAGTGGTTGGAGCAGCTTTTAT
CTCCATCGGATTTTCATACGCCTTCCCCAAAGCCATCACAGTATTCTTCAAGGAAATTCAGCAAATATTCAACGCTAGCT
ACAGTGAAATAGCATGGATATCATCTATTATGCTGGCTGTTATGTACGCAGGAGGTCCCGTAAGCAGTGTTTTGGTGAAT
AGGTACGGGAGCCGGCCGGTGGTGATCACAGGAGGTCTGCTGTGCTGTTTGGGGATGGTCTCCGCCTCTTTTAGCACCAA
CGTGGTAGAGCTCTACCTCACCGTGGGATTCATCGGAGGTATAGGTCTAGCCTTCAACCTGCAGCCAGCTTTAACAATCA
TCGGCAAATACTTCTATAAGAAACGACCCATGGCGAATGGACTTGCCATGGCAGGAAGTCCTGTTTTCTTAAGTACCTTG
GCTCCTTTCAATCAGTACCTTTTTAATACTTTTGGCTGGAAAGGAAGCTTCTTGATTTTGGGAGGTATATTGTTGAACTC
CTGTGTGGCTGGGTCCCTCATGAGACCCGTTGGACCCAAACAAACTAACAAGGCTAAAAATAAGATTGGCATAAAAGCAG
ATGAAGCAGAGGCTAAGAAAAGCCATAAGAAGTCACTAAGCGAAAAAATTAATAAGTATTTAGACTTCTCTCTTTTTAAG
CATAGAGGATTTCTGATATATTTATCTGGAAATGTCATTATGTTCCTAGGGTTTTTTGCTCCCATTATATTCTTGGCTCC
GTATGCTAAAGACAAGGGGATTGATGAGTATTCTGCAGCGTTCTTGCTGTCTATTATGGCTTTTGTTGATATGTTTGCTA
GGCCTTCTGTAGGATTAATAGCAAACTCCAGATTTATCCGACCCCGAATCCAGTACTTCTTCAGTTTTGCGATCATGTTC
ACTGGAGTATGTCATCTCTTGTGCCCACTGGCAGAGGACTACACAAGCCTGGTGTTATACGCTATATTTTTTGGCCTTGG
ATTTGGGAGTGTTAGCAGTGTCCTCTTTGAAACTCTCATGGACCTTGTTGGTGCTCAAAGGTTTTCCAGTGCCGTGGGAC
TTGTCACAATTGTGGAGTGTTGCCCGGTTCTTCTTGGCCCTCCTCTTGCCGGTAAATTGGTGGATGAAACTGGACAATAT
AAATACATGTACATAGCCTGTGGCGCCATTGTGTTCCTATCCAGTGTGTGGCTGCTCATTGGTAACGCTATAAACTATCG
ATTGCTTGCAAAGGAAAAGAAGTTGGCAGAAGCAGAGAAGAAGATACATAAGCCTGAGTCCACAGAATCTGAACCCTTGA
GCAAACCTAACCATTCCGATGTTAATGTCCAAAGCGCGAGAACAGAGGATCATCCCTCAGAAAGAGAAACGAATATTTAA

>ENSHGLT00000020867.1|m.36436 ENSHGLT00000020867.1|g.36436  ORF ENSHGLT00000020867.1|g.36436 ENSHGLT00000020867.1|m.36436 type:complete len:483 (+) ENSHGLT00000020867.1:1-1449(+) [Heterocephalus_glaber]
ATGCCACCAACGCCAGCTACCCCGCCTCAGTACCCACCTCCTGATGGAGGGTGGGGCTGGGTAGTAGTCGGAGCTGCCTT
TATATCCATTGGATTTTCGTATGCATTCCCCAAAGCAGTCACAGTATTCTTCAAAGACATTCAGGAAATATTCAACACTT
CCTACAGTGAAATAGCCTGGATATCATCCATAATGCTAGCTGTTATGTATGCAGGAGGTCCCATCAGTAGTATATTGGTA
AATAAATATGGCAGCCGGCCAGTGGTAATAGTAGGAGGCTTACTATGCTGTTTGGGAATGGTTTTGGCATCTTTCAGCAA
CAGCGTGGTGCAACTTTACGTCACTGTGGGCTTCATTGGAGGTTTAGGTTTAGCCTTCAACCTGCAACCAGCCTTAACAA
TAATTGGCAAATACTTCTATAGGAAACGACCCATGGCAAATGGATTGGCCATGGCAGGAAGTCCTGTTTTCCTAAGTACA
TTGGCCCCTTTCAATCAGTTTCTTTTTAATACTTACGGCTGGAAGGGAAGCTTTTTGATTTTAGGAGCTATATTTTTGAA
TGCCTGTGTGGCTGGGGCCCTCATGAGGCCCCTTGGACCCAAACAAATTACTTCTCACTCTAAAACTAAGGTTGGCATAA
GAGAGGAAAGTTCGGGTTCAAAGAAAATCCATAAGAAATCAATAGCACAAAAAATTAATCAATATTTAGATTTCTCCCTT
TTTAAGCATAGAGGATTTCTGATCTACCTCTCTGGAAATGTCATTATGTTTCTAGGTTTTTTTGCCCCTGTTATATTCTT
GGCTCCATATGCTAAAGACCAGGGAATAGATGAGTATTCTGCAGCTTTCTTGCTGTCTGTAATGGCTTTTGTTGATATGT
TTGCTAGGCCAAGTGTAGGATTAATTGCAAACTCCAAACTTATCCGACCACGAATCCAGTACTTCTTCAGCTCTGCAATC
TTGTTCACTGGAGTGTGCCATCTTTTATGCCCTCTGGCCAAGGATTACACAAGCCTGGTGATATATGCTGCATTTTTTGG
CTTTGGGTTTGGCAGTGTTAGCAGCGTCCTCTTTGAAACCCTCATGGACCTTGTTGGTGCTCAGAGGTTCTCCAGTGCTG
TGGGCCTTGTCACAATTGTGGAGTGTGGCCCAGTTCTTCTTGGCCCTCCTCTTGCCGGTAAATTGGTGGATGTAACTGGA
AAATATGAATACATGTATATGTCCTGTGGGGCTATTGTGGTAGTAGCAAGCATATGGCTGCTCATTGGCAATGCTATAAA
CTATAGACTGCTCGCAAAGGAAAGGAAGAAGGAAGAAGCAAGGAATAAAGATGCACAATCACATGAATCCAGAGAATCTG
AACCCTTGAGCAAACCCAAACTTGATGAAGTTATTGTCAAAGCTCCAAAAGCACAGAATACTCCTTCAGAAAGAGAAACT
AATATTTAA

>ENST00000552432.5|m.47608 ENST00000552432.5|g.47608  ORF ENST00000552432.5|g.47608 ENST00000552432.5|m.47608 type:complete len:479 (+) ENST00000552432.5:1-1437(+) [Homo_sapiens]
ATGCCACCAATGCCAAGTGCCCCACCTGTGCATCCACCTCCAGATGGAGGATGGGGTTGGATTGTGGTTGGAGCAGCTTT
TATCTCCATTGGATTTTCCTATGCATTCCCCAAAGCTGTCACCGTATTCTTCAAAGAAATTCAGCAAATATTCCACACTA
CCTACAGTGAAATAGCATGGATTTCATCCATTATGCTGGCTGTTATGTACGCAGGAGGTCCTGTAAGTAGTGTTTTGGTG
AATAAATACGGCAGCCGGCCGGTGGTGATAGCAGGAGGCTTATTATGCTGTCTTGGAATGGTGTTGGCCTCCTTTAGTAG
CAGCGTGGTACAGCTGTACCTCACTATGGGATTCATTACAGGTTTAGGTTTAGCCTTCAACCTGCAACCCGCCTTAACCA
TAATTGGCAAATACTTCTATAGGAAGCGACCCATGGCAAATGGATTGGCCATGGCAGGAAGTCCTGTTTTCTTAAGTTCA
TTGGCTCCTTTCAATCAGTACCTTTTTAATACTTTTGGCTGGAAAGGAAGCTTCCTGATTTTGGGAAGTCTACTTTTGAA
TGCCTGTGTGGCTGGTTCCCTCATGAGACCCCTTGGACCCAATCAAACCACTTCTAAGTCTAAAAATAAGACTGGCAAAA
CAGAAGATGATTCAAGCCCAAAGAAAATCAAAACGAAGAAATCAACTTGGGAAAAAGTTAATAAGTATTTAGATTTCTCC
CTTTTTAAGCATAGAGGATTTCTGATATATCTGTCTGGAAATGTCATTATGTTCCTAGGTTTTTTTGCCCCCATTATATT
CTTGGCTCCATATGCTAAAGACCAAGGAATTGATGAGTACTCGGCAGCTTTTCTGCTATCTGTTATGGCTTTCGTTGATA
TGTTTGCTAGGCCTTCTGTAGGATTAATTGCAAACTCCAAATATATTCGACCTCGAATTCAGTACTTCTTCAGTTTTGCA
ATCATGTTCAATGGAGTGTGTCACCTCTTGTGCCCACTGGCACAGGACTACACAAGCCTGGTATTATATGCTGTATTTTT
TGGCCTTGGATTTGGGAGTGTTAGCAGTGTTCTCTTTGAAACTCTCATGGACCTCGTGGGTGCACCAAGATTTTCCAGTG
CCGTCGGACTTGTCACAATTGTGGAGTGTGGCCCAGTTCTTCTTGGCCCTCCTCTTGCAGGTAAATTGGTGGATTTAACT
GGAGAATATAAATACATGTACATGTCCTGTGGGGCTATTGTGGTAGCAGCAAGCGTGTGGCTGCTCATTGGCAATGCTAT
CAACTATAGATTGCTTGCAAAGGAAAGGAAGGAGGAAAATGCAAGGCAGAAGACCAGAGAATCTGAACCCTTGAGCAAAT
CTAAACATTCGGAAGATGTTAACGTCAAAGTTTCAAATGCACAGAGTGTAACCTCAGAAAGAGAAACTAACATTTAA

>ENSLAFT00000016479.2|m.32149 ENSLAFT00000016479.2|g.32149  ORF ENSLAFT00000016479.2|g.32149 ENSLAFT00000016479.2|m.32149 type:5prime_partial len:421 (+) ENSLAFT00000016479.2:1-1263(+) [Loxodonta_africana]
ATTTTTCTGAATCTTCTCCCTACCTCAGGTCCCATAAGTAGTGTTTTGGTGAATAAATATGGCAGCCGTCCAGTGGTGAT
AGCAGGAGGCTTATTGTGCTGTTTGGGAATGGTCTCTGCCTCTTTCAGTACCAATGTTGTAGAGCTTTACCTCACTGTGG
GATTCATTGGAGGTGTAGGTTTAGCCTTCAATCTGCAGCCGGCCTTAACGATAATTGGCAAATACTTCTTTAAGAAACGA
CCCATGGCGAATGGATTGGCCATGGCTGGAAGTCCTGTCTTCTTAAGTACATTGGCTCCTTTCAATCAGTTTCTTTTTAA
TAATTATGGCTGGAAAGGAAGCTTCTTGATTTTGGGGGCGATATTTTTGCACTCCTGTGTGGCTGGGAGCCTCATGCGAC
CCATTGGACCCAAACAAACTAAAAGCAAGTCTAAAACAAAAATTGGCGTAAGAGTGAATGAATCAGGTCTGAAGAAAAGA
CCTAAGAAGAAATCAGCTTGGGAAAGAATGAATAAGTATTTAGATTTCTCCCTTTTTAAGCATAGGGGCTTTCTTATATA
CCTGTCTGGAAATGTTATCATGTTTCTAGGATTTTTTGCCCCTGTTATATTCTTGGCTCCATATGCTAAGGACAAGGGAA
TTGATGAGTATTCTGCAGCTTTTTTGCTGTCTGTTATGGCTTTTGTTGATATGTTTGCTAGGCCTTCTGTAGGATTAATT
GCAAACTCTAAATTTATCCGACCCCGAATCCAGTACTTCTTCAGTTTTGCAATCATGTTCAATGGAATCTGTCATCTCCT
GTGCCCACTGGCAGAAGACTACACAAGCCTGGTGGTATATGCTGTATTCTTTGGCCTTGGATTTGGGAGTGTTAGTGCTG
TCCTCTTTGAAACTCTCATGGACCTTGTTGGCGCTGCAAGGTTTTCCAGTGCTGTGGGACTTGTCACAGTTGTGGAATGT
TGCCCAGTTCTTCTTGGCCCTCCTCTTGCTGGTAAATTGGTGGACGAAACTGGAGAATACAAAAACATGTACATGGCCTG
TGGTGCTATTGTGGTCTTTTCAAGCCTGTGGTTGCTCATTGGCAATGCTATAAACTATAGATTGCTTGAAAAGGAAAAGA
AGTTGGAAGAAGCAAAGAAGAAGAAACTACGTAAACTTGAGTCCAAAGACTCTGAACCCTTGAAAAAATTTAATTCTCAT
GATGTTGATGTCATAATTCCAAGAGCACAGGCTACTCCCTCAGAAAGAGAAACTAATATTTAA

>ENSMMUT00000020730.3|m.54499 ENSMMUT00000020730.3|g.54499  ORF ENSMMUT00000020730.3|g.54499 ENSMMUT00000020730.3|m.54499 type:complete len:479 (+) ENSMMUT00000020730.3:1-1437(+) [Macaca_mulatta]
ATGCCACCAATGCCAAGTACCCCACCTCCGCATCCACCTCCAGATGGAGGATGGGGCTGGGTTGTGGTTGGAGCAGCTTT
TATCTCCATTGGATTTTCATATGCATTCCCTAAAGCCGTCACCGTATTCTTCAAAGAAATTCAGCAAATATTCCACACTA
CCTACAGTGAAATAGCATGGATATCATCCATTATGCTGGCTGTTATGTACGCAGGAGGTCCTATAAGTAGTGTTTTGGTG
AATAAATACGGCAGCCGGCCGGTGGTGATAGCAGGAGGCTTATTATGCTGTCTTGGAATGGTGTTGGCCTCCTTCAGTAG
CAGCGTGATCGAGCTGTACCTCACTGTGGGATTCATTACAGGTTTAGGTTTAGCCTTCAACCTGCAACCCGCCTTAACAA
TAATTGGCAAATACTTCTATAGGAAGCGACCCATGGCAAATGGATTGGCCATGGCAGGAAGTCCTGTTTTCTTAAGTTCA
TTGGCTCCTTTCAATCAGTACCTTTTTAATACTTTTGGCTGGAAAGGAAGTTTCCTGATTTTGGGAAGTCTACTTTTGAA
TGCCTGTGTGGCTGGGTCCCTCATGAGACCCCTTGGACCCAGTCAAACCACTTCTAAGTCTAAAAATAAGACTGTCACAA
CAGAAGACGATTCAGGCCAGAAGAAAATCAAACCGAAGAAATCAACTTGGGAAAAAGTTAATAAGTATTTAGATTTCTCC
CTTTTTAAGCATAGAGGATTTCTGATATATCTGTCTGGAAATGTCATTATGTTCCTAGGCTTTTTTGCCCCCATTATATT
CTTGGCTCCATATGCTAAAGACCAGGGAATTGATGAGTACTCGGCAGCTTTTCTGCTATCTATTATGGCTTTCGTTGATA
TGTTTGCTAGGCCTTCTGTAGGATTAATTGCAAACTCCAAACATATTCGACCTCGAATTCAGTACTTCTTCAGTTTTGCA
ATCATGTTCAATGGAGTGTGTCATCTCTTGTGCCCGCTGGCACAGGACTACACAAGCCTGGTATTATATGCTATATTTTT
TGGCCTTGGATTTGGGAGTGTTAGCAGTGTTCTCTTTGAAACTCTCATGGACCTCGTGGGTGCACCAAGATTTTCCAGTG
CCGTCGGACTTGTCACAGTTGTGGAGTGTGGCCCAGTTCTTCTTGGCCCTCCTCTTGCTGGTAAATTGGTGGATATAACT
GGAGATTATAAATACATGTACATGGCCTGTGGGGCTATTGTGGTAGCAGCAAGCGTGTGGCTGCTCATTGGCAATGCTAT
CAACTATAGATTGCTTGCAAAGGAAAGGAGGGAGCAAAGTGCAAGAAAGACAACCAGAGAATCGGAACGCTTGAGCAAAT
CTAAACATTCGGAAGATGTTAATGTCAAAGTTTCAAATCCACCGAGTGTAACCTCAGAAAGAGAAACTAATATTTAA

>ENSMICT00000048335.1|m.24467 ENSMICT00000048335.1|g.24467  ORF ENSMICT00000048335.1|g.24467 ENSMICT00000048335.1|m.24467 type:complete len:478 (+) ENSMICT00000048335.1:1-1434(+) [Microcebus_murinus]
ATGCCGCCAAGTACTCCACCACCTCAAGTTGTACCTCCAGATGGAGGGTGGGGCTGGGTTGTTGTTGGAGGTTCTTTTAT
CTCCATTGGATTTTCGTATGCGTTCCCCAAGGCCATCACAGTATTCTTCAAAGAAATTCAGACAATATTCAATACTTCCT
ACAGTGAAATAGCTTGGATATCATCCATTATGCTGGCTGTTATGTATGCAGGAGGTCCAATCAGTAGTGTCTTGGTAAAT
AATTATGGCAGCCGGCCAGTGGTGATGGTGGGAGGTTTGCTGTGCTGTTTAGGAATGCTCCTGGCCTCTTTCAGTGCCAC
TGTACTGCAGCTTTACCTCACTATGGGATTCACCGTAGGTCTAGGTTTGGCTTTCAACCTGCAACCGGCCTTAACAATAC
TTGGCAAATACTTCTATAAAAAACGTCCCATGGCAAGTGGATTGGCCATGGCAGGAAGTCCTGTTTTCTTAAGTACATTG
GCTCCTTTCAATCAGTACCTTTTAGATACTTATGGCTGGAAGGGAAGCTTCTTGATTTTGGGAGGCATCTTTTTGAATTC
TTGTGTGGCTGGGTCCCTCATGAGACCCCTTGTACCCAAAAAAACTACTTCTAAATCTAAAAATAAGATTGCTGTAAAAG
CAGAAAGTTCAGGTGTGAAGAAAATCCATGAGAAGTCAACATGGGAAAAAATTAATATGTATTTAGATTTCTCCCTTTTT
AAGCATAGAGGATATCTTATATACCTGTCCGGAAATGTCATTATGTTTTTTGGGTTTTTTGCCCCCATTATATTCTTGGC
TCCATATGCTAAAGATAAGGGAATCAATGATTATCAGGCAGCTTTGTTGCTGTCTGTTATGGCTTTTGTTGATATGTTTG
CTAGGCCTTCCGTAGGATTAATTGCAAACTCCAAATTAGTCAGACCCCGAATCCAGTACTTCTTCAGTCTCGCAGTTATG
TTTAATGGAGTGTGTCATCTGTTGTGCCCACTGGCACAAACCTACACAAGCCTAGTGGTATATGCTGTATTTTTTGGCCT
TGGATTTGGGAGTGTTAGCAGCGTTCTCTTTGAAACTCTTATGGACCTTGTTGGTGCCCCAAGATTTTCTAGTGCCGTGG
GACTTGCCACAGTTGTGGAATGTGGCCCAGTTCTTCTTGGCCCTCCTCTTGCTGGTAAATTGGTGGATATAACTGGAGAA
TATAAATACATGTATTTATCCTGTGGGGCTATTGTGTTTGTAGCAAGCGTATGGCTGCTCATTGGCAATGCTATAAACTA
TAGATTGCTTGACAAGGAAAGGAAGAAGGCACGAGCAAGGAAGAAGATGAGTACACTTGAGTCCAGAGAGTCTGAACACT
TGAGCAAATCTAAACATTCGGAAGACGGTCAGAAAGCAAAGACTACTCCCTCAGAAAGAGAAACTAATATCTAA

>ENSMODT00000018124.2|m.6080 ENSMODT00000018124.2|g.6080  ORF ENSMODT00000018124.2|g.6080 ENSMODT00000018124.2|m.6080 type:complete len:395 (+) ENSMODT00000018124.2:1-1185(+) [Monodelphis_domestica]
ATGATAGCAGGAGGTATACTCTGTTCTTTGGGAATGATTTCTGCTTCTTTTTGTAATAGTGTAATACAACTTTACCTCTG
TGTGGGATTTGTTGGAGGTTTGGGCTTAGCTTTCAACCTACAACCTGCCTTAACCATGATTGGCAAGTACTTTTACCATA
AAAGGCCCATTGCTAATGGATTGGCCATGGCTGGAAGCCCTGTGTTCTTAAGTACACTTGCACCTTTCAATCAGTTTCTA
TTCAATCATTTTGGCTGGAAAGGGAGCTTCTTGGTATTGGGAGGACTCCTTTTGAACTGTTGTGTGGCTGGGTCACTTAT
GAGACCTATTGGACCTAAACAAGCTCCCATTAAAAAAGATGTTGAGAAAGAAATGGGAGAGTCAATTCTGCAGCAAAATA
AGAAGAAAAAGAAATCATCGTGTCAGTCCATCAATAAATATTTAGACCTGTCTCTTTTCAAACACAGAGGGTTCCTGATT
TACCTTTCAGGAAATGTCATTATGTTTGTTGGGTTTTTTGCACCAATTGTGTTTCTGGCACCATATGCAAAGCACAAGGG
AATTGATGAATATTCTGCAGCCTTTTTGCTGTCCATCCTCGCCTTTGTAGATATGTTTGCTCGGCCTTCCATGGGTCTAT
TGGCAAACTCCAAGTTTATTCGGCCACGTATCCAATATTTCTTTAGTTTTGCAATATTGTATAATGGCATCTGTCATCTC
TTGTGCCCTCTGGCAGAAGACTACACTGGCCTGGTGGTATACGCTGTCTTTTTTGGCTTTTCTTTTGGCATGGTGAGCAG
TGTCCTCTTTGAAACTCTCATGGACCTCGTTGGTGCAGCGAGGTTCTCTAGTGCTGTGGGTCTTGTCACCATTGTGGAAT
GCTGCCCTGTTCTCATTGGTCCTCCATTAGCAGGTAAATTGGTGGATGAAACTGGAGAATATAAGTACATGTATTTTTGC
TGTGGGGTGATCGTGACCATAGCTAGCATTTGGCTGTTTATTGGCAATGCTTTCAACTATAGGATGCTGGAAAAGGAAAG
AAAGTTAGAAGAAGAAAAACAGAAAAATCTAAACCATGCTGACTCCAAGGAAGTGGAGCCTTTGACCAATAAGGAAAACG
ATGATGTTTCAATGCGAGCTACCAAAGTACTAGATGATCCCTCAGAAAGAGAAACAAATATTTAA

>ENSMUST00000211781.1|m.29892 ENSMUST00000211781.1|g.29892  ORF ENSMUST00000211781.1|g.29892 ENSMUST00000211781.1|m.29892 type:complete len:485 (+) ENSMUST00000211781.1:1-1455(+) [Mus_musculus]
ATGCCATCAGAGCCTTCCGCGCCGCTTCCACAACCACTTCCTCCCGACGGAGGGTGGGGCTGGGTCGTAGTCTGTGCGTC
CTTTATCTCCATTGGATTTTCATATGCCTTCCCCAAAGCTGTCACAGTATTCTTCAAAGACATCCAGGAAATATTCAACA
CCACCTCCAGTCAGATCGCTTGGATATCGTCCATCATGCTAGCTGTCATGTATGCGGGAGGTCCCATCAGTAGTGTGTTG
GTGAATAACTATGGCAGCCGGCCTGTGGTGATAGTGGGAGGACTATTATGCTGCATTGGAATGATCTTGGCTTCTTACAG
CAACAGCGTGATAGAGCTTTATCTCACCGTTGGCTTCATTGGAGGTTTAGGATTAGCATTCAACCTGCAACCAGCCTTAA
CAATAATTGGAAAATACTTCTATAGAAGACGACCACTTGCAAATGGCTGCGCCATGGCTGGAAGTCCTGTTTTCTTAAGC
ACACTGGCTCCTTTCAATCAGTACCTATTTAACAACTATGGCTGGAAGGGGAGTTTTTTGATTTTGGGAGGTATATTTTT
GCACTCCTGTGTGGCTGGGTGCCTCATGAGACCTGTTGGGCCAAGTCCAAATACTAAGAAGTCTAAAAGTAAGGTTGGCT
CAAGACATGATTCAACTCTGAAGAAAGCCAGTAAGGTATCAACAGCACAAAAGGTTAATAGGTTTTTAGATTTCAGCCTT
TTTATGCATAGAGGATTTTTGATCTACCTATCTGGAAACGTCATATTGTTTTTAGGGATTTTTGCCCCTATTATATTCTT
GGCTCAGTACGCTAAACACATAGGAGTGGATGACTATAACTCAGCTTTTTTACTGTCTGTGATGGCTTTTATTGATATGT
TTGCTCGGCCTTCTGTAGGATTAATAGCCAACACTAGCTTAATCCGTCCACGAATCCAGTACCTCTTCAGCTCTGCAATC
ATCTTTACTGGCATATGCCATCTCTTATGCCCCCTAGCAACTACCTACTCAGCTTTGGTGGTCTACGTTGTATTTTTTGG
ATTGGGATTTGGAAGTATTAGCAGTCTCCTCTTTGAATGCCTTATGGACATTGTTGGAGCTACCAGGTTCTCCAGTGCTG
TGGGACTCACAACAATCGTGGAGTGTTGTCCAGTTCTTTTCGGCCCTCCTCTGGCTGGTAAATTGCTTGATATAACTGGA
GAATATAAATACCTGTACATAGCCAGCGGAACAGTCGTGTTAGTATCAGGTACTTACCTCCTGATTGGCAATGCTATAAA
CTATAGACTTCTCGACAAGGAAAGGAAGAGAGAGAAGGCAAAGAAGAAGAAGTCAGCTTCACACGCGTCCAGAGAAATGG
AGGCCCTGAACAGATCTAAACAGGACGAAGTTACTGTCAAAGCTTCAAACGCACACAATCCTCCCTCAGACAGGGACAAA
GAGAGTAATATTTAA

>ENSMLUT00000005779.2|m.21136 ENSMLUT00000005779.2|g.21136  ORF ENSMLUT00000005779.2|g.21136 ENSMLUT00000005779.2|m.21136 type:complete len:483 (+) ENSMLUT00000005779.2:1-1449(+) [Myotis_lucifugus]
ATGCCACCACCTGCAGGTGGCCCACCACTACACCCGCCTCCTGATGGAGGATGGGGCTGGGTAGTGGTTGCAGCGTCTTT
TATCTCCATCGGATTTTCATACGCATTCCCCAAAGCCATCACAGTATTCTTCAAAGAAATTCAGCAAATATTCAGCACTA
GCTACAGTGAAATTGCATGGATATCATCCATTATGCTGGCTGTAATGTATGCAGGAGGTCCCATAAGCAGTATTTTGGTG
AATAAATATGGTAGCCGGCCAGTGGTGATGCTCGGAGGCTTGCTGTGCTGTGTGGGGTTGGTCACAGCCTCTTTTAGCAC
CAGCGTAATAGAGCTCTACGTCACGGTGGGATTCATTGGAGGTTTAGGTCTAGCCTTCAACCTGCAACCCGCCTTAACAA
TCATTGGCAAATACTTCTATAAGAAACGACCCATGGCGAATGGGCTCGCCATGGCAGGAAGTCCTGTTTTCTTAAGTACA
TTAGCTCCTTTCAATCAGTTCCTTTTTAATATGTTCGGCTGGAAAGGCAGCTTCATGATTTTGGGAGGCATATTGTTGAA
TGCCTGTGTGGCGGGGGCTCTCATGAGACCCGTTGAATCCAAACTAAGTACTAAGGCCCAAAATAAGATTGGCGAGACAG
AGCTTGGGTCGGGTGTGAAAAAAGGCCACAAGAAGCAATCAGCCTGGGAAAAAGTGAATAACTATTTAGATTTCTCCCTT
TTCAAGCATAGGGGGTTTTTGATATACTTATCTGGAAATGTCATTATGTTTCTAGGGTTTTTTGCCCCCGTTATATTCTT
GGCTCCATATGCTAAAGACAAGGGGATTGATGAGTACTCGGCAGCCTTCCTGCTGTCGGTTATGGCTTTTGTTGACATGT
TTGCGAGGCCTGCAGTAGGATTCATTGCAAACACCAAACTTGTTCGACCTCGAATCCAGTACTTCTTCAGTTTTGCGATT
ATGTACACGGGAGTGTGTCATCTCTTGTGCCCGTTGGCAGAGGACTACATAAGCCTGGTGTTTTATGCTATATTTTTTGG
CCTTGGGTTTGGGAGTGTTAGCAGTATCCTCTTTGAAAGTCTCATGGACCTTGTTGGTGCTCAAAGATTTTCCAGCGCCG
TGGGGCTCGTCACCATTGTGGAGTGCTGTCCGGTTCTCCTTGGCCCTCCTCTGGCTGGTAAATTGGTGGATGAAACTGGA
GAGTATAAATATATGTATATAGCCTGCGGGGCTATTGTGTTCCTAGCAAGTGTGTGGCTGCTCATTGGTAATACTATAAA
CTATAGATTGCTTGCAAAAGAAAAGAAGTTGGAAAAAGCAAAGGAGGAAACGTGTAACAAGCCTGAGTCCCGAGAATCTG
AACCTTTGAATGCATCTAAACAATGTGATGTTGAAGTCAAAAGCAAGAGGCCAGGGAGTAATCCCTCAGAAAGAGAAACT
AATATATAG

>lcl|NW_004438497.1_cds_XP_004276626.1_16333|m.28308 lcl|NW_004438497.1_cds_XP_004276626.1_16333|g.28308  ORF lcl|NW_004438497.1_cds_XP_004276626.1_16333|g.28308 lcl|NW_004438497.1_cds_XP_004276626.1_16333|m.28308 type:complete len:485 (+) lcl|NW_004438497.1_cds_XP_004276626.1_16333:1-1455(+) [Orcinus_orca]
ATGCCACCCCCAGCAGGCTCCCCACCGCCGCATCCACCTCCTGATGGAGGATGGGGCTGGGTAGTGGTTGGAGCAGCTTT
TATCTCCATTGGATTTTCATATGCATTTCCCAAAGCTGTCACAGTTTTCTTCAAAGAAATTCAGCTAATATTCAACACTA
CCTACAGTGAAATAGCATGGATATCATCCACTATGCTAGCTGTTATGTACGCAGGAGGTCCCATAAGTAGTGTTTTGGTG
AATAAATACGGTAGCCGGCCAGTGGTGATGGTAGGAGGTTTGTTATGCTGTTTGGGAATGGTCACAGCCTCTTTTAGTAC
CAGCGTAATAGAGCTTTACATCACCATGGGATTCATTTGTGGTTTAGGTCTAGCCTTCAACCTGCAACCCGCCTTAACAA
TCCTTGGCAAGTACTTCTATAAGAAACGGCCTATGGCGAGTGGCCTCGCAATGGCAGGAAGTCCTGTTTTCCTAAGTACA
CTGGCTCCTTTCAATCAGTACCTCTTTAATACTTATGGCTGGAAAGGAAGCTTCTTGATTTTGGGAGGTTTACTGTTGAA
CTCCTGTGTGGCTGGGTCCCTTATGAGACCTGTTGGACCCAAACTAACTACTAAGAAGTCTAAACAAAAGGCTGGTGAAA
AAGTGACTGATCCAGGCATGAAGAAAAGACATAGGAAGAAATCAATATGCGCAAAAATTGATAAGTATTTAGATTTCTCT
CTTTTTAAGCACAGGGGATTTCTGATATACTTATCTGGAAATGTCATTATGTTTCTGGGGTTCTTTGCCCCCATTATATT
CTTGGCTCCATATGCTAAAGACAAAGGAATTGATGAATATTCTGCAGCTTTCTTGCTGTCTGTTATGGCTTTTGTTGATA
TGTTTGCCAGACCTACTGTAGGATTCATTGCAAACTCCAAATTAATCCGACCCCGAATCCAGTACTTCTTCAGTTTTGCG
ATTTTGTTCAATGGAGTGTGTCATCTCCTGTGCCCGTTGGCTGAGGACTACACAAGCCTGGTGGTGTATGCTGTATTTTT
TGGCCTTGGATTTGGGAGCGTTAGCAGTATCCTCTTTGAAAGTCTCATGGACCTTGTTGGCGCTCAAAGATTTTCCAGTG
CTGTGGGTCTCGTCACAGTTGTGGAGTGTTGCCCCGTCCTTCTTGGTCCTCCTCTTGCTGGTAAACTGGTGGATGAAACT
GGACAATATAAATACATGTATGTGGCCTGTGGAGCTATTGTAGTCCTAGCCAGCGTGTGGCTGCTCATTGGCAATGCTAT
CAACTACAGACTGCTCGCAAAGGAAAAGCTGAAAGAGACAACGAAGACAACACATACACCTGAGTCCCAAGAATCTGAAT
CCTTGAAGCCATCTAAAAGTCCTGATGTTAGTGTCAAAAGTCAAACGGCAAAAGGATCAGGGGTTAATCCCTCAGAAAGA
GAAACTAATATCTAA

>ENSOANT00000015733.3|m.38885 ENSOANT00000015733.3|g.38885  ORF ENSOANT00000015733.3|g.38885 ENSOANT00000015733.3|m.38885 type:complete len:483 (+) ENSOANT00000015733.3:1-1449(+) [Ornithorhynchus_anatinus]
ATGCCGCCCGTAGCAGGCGGACCCCCTCAGTACACCCCTCCTGACGGTGGCTGGGGATGGGTCGTGGTCTTCGGAGCTTT
TATATCCATCGGATTTTCCTACGCTTTCCCTAAAGCCATCACCGTGTTCTTCAAAGAAATCCAGGAGATATTCCACACTT
CCTACAGCGAGATAGCATGGATATCTTCCATAATGCTCGCTGTTATGTATGCGGGAGGTCCTATAAGCAGCATTTTGGTG
AACAAATATGGCAGCCGTCCAGTGATGATTGCAGGAGGTATATTGTGCTCCATGGGAATGATTGCCTCCTCATTCTGCAA
TAGCGTCATTGAACTTTACATATGTGTGGGAGTTATTGGCGGTTTGGGCTTGGCCTTCAACCTGCAACCCGCCTTGACCA
TGATCGGCAAATATTTCTATAAGAACCGCCCCATCGCCAATGGACTAGCAATGGCGGGGAGTCCCGTCTTCTTAAGCACA
TTGGCGCCGCTCAATCAGTTTCTGTTCAATTATTACGGCTGGAAAGGGAGCTTCTTGATTCTCGGGGGACTCCTTCTGAA
CTGCTGCGTGGCGGGATCCCTCATGAGGCCGATTGGACCCAAACCAGCTCCCGCGGCTCTGAAGAAAGACGTGGAAAATG
GAGCTGGGAATTCCAGTCTGCTCAAGAACAACAAGACTTCTTTCTGCCAAACCATCAACAGATATTTAGATCTCTCTCTT
TTCAAGCACAGGGGATTCCTGATCTATCTGTCAGGGAACGTCATTATGTTTGTGGGCTTTTTTGCCCCGATTGTGTTTCT
GCCTTCGTACGCCAAGAACAAGGGTATTGATGAGTATTCTGCAGCTTTCTTGCTTTCCATCCTGGCCTTTGTGGATATGT
TTGCCCGGCCTTCTATGGGGCTGCTAGCAAACTCCAGACTAATCCGACCCCGGATCCAGTATTTCTTCAGTTTTGCCGTC
ATGTACAATGGAATCTGTCACCTTCTGTGCCCTTTGGCAGAAGGCTACACGGGGCTGGTGGTCTATGCCGTATTTTTTGG
CTTTGCCTTTGGGATGGTCAGCAGCGTTCTCTTTGAAACGCTCATGGATCTTGTGGGAGCACCTCGATTTTCCAGTGCTG
TGGGGCTGGTGACCATCGTAGAGTGCTGCCCCGTTCTCATTGGCCCTCCGTTAGCAGGTAAACTGTTGGATGAAACTGGA
GACTATAAATATATGTATTTTTCCTGTGGAGTGATTGTTACAATTGCCAGTATATGGCTGTTTATTGGCAACACTATAAA
CTACAAGATGTTGGCAAAGGAAAAGAAGTTGGAAGAAGAAAAGCAGAAAGCGCTAAACCACGCCGACTCCAAGGAAGCAG
AACCACTGACCAACAATGAAAACGAGGACGTAACCGTCCGAGCGACGAAAATCCTGGACGATCCCTCAGAAAGAGAGACT
AATATCTAA

>ENSOCUT00000003051.3|m.15581 ENSOCUT00000003051.3|g.15581  ORF ENSOCUT00000003051.3|g.15581 ENSOCUT00000003051.3|m.15581 type:complete len:485 (+) ENSOCUT00000003051.3:1-1455(+) [Oryctolagus_cuniculus]
ATGCCACCAATGCCAAGTGAGCCACCCCAGCACCCACCTCCTGATGGAGGATGGGGCTGGGTTGTGGTCGGAGCAGCTTT
TATCTCCATTGGATTTTCGTATGCATTCCCCAAAGCCGTCACAGTATTCTTCAAAGAAATTCAGGAAATATTCCACACAT
CCTACAGTGAAATAGCATGGATATCATCCATTATGCTGGCTGTTATGTACGCGGGAGGTCCCATAAGCAGTGTTTTGGTG
AATAAATATGGCAGCCGGCCGGTGGTGATGGCAGGAGGTTTACTATGTTGTTTGGGAATGGTCTTGGCCTCCTTCTGTAC
CAGTGTAATACAGCTTTACCTCACTATGGGATTCATTGGAGGTTTAGGTTTAGCCTTCAACCTGCAACCAGCCTTAACGA
TAATTGGCAAATACTTCTATAAGAAACGACCCATGGCCAACGGATTGGCTATGGCAGGAAGCCCTGTTTTCTTAAGTACA
TTGGCTCCTTTCAATCAGTACCTTTTTAACACTTACGGTTGGAAGGGAAGCTTCTTGATTTTGGGAGGTATACTTTTGAA
TGCCTGTGTGGCTGGGTCACTCATGAGACCCCTCAGACCAAAACAGACTACTTCTAATTCCACGAATAAGATTGGCATAA
GAACAGAAGATTCAAATCTGCAGAAAATCCAGAAGAAAACAATGTCAGAAAAAATTAATAAGTATTTAGACTTTTCCCTT
TTTAAGCACAGAGGATTTCTTATATACCTCTCGGGAAACGTCATCATGTTTCTGGGCTTTTTTGCTCCCATCATATTCTT
GGCTCCTTATGCTAAAGATCAGGGGATTGACGAGTATTCTGCAGCTTTCTTGCTGTCTATTATGGCTTTTGTTGATATGT
TTGCTAGGCCTTCTGGAGGGCTAATTGCAAACTCCAAACTCATTCGACCCCGAATCCAGTACTTCTTCAGTTTTTCAATC
ATGTTCACCGGAATATGTCATCTCCTGTGCCCTCTGGCAACAGACTACACAAGCCTGGTGGTGTATGCTATATTTTTTGG
CCTTGGATTTGGGAGTGTTAGCAGTGTTCTCTTTGAAACGCTTATGGACCTGGTTGGTGCTCCAAGGTTTTCCAGTGCTG
TGGGACTTGTCACAATTGTGGAGTGTGGGCCAGTTCTTCTTGGCCCTCCTATTGCTGGTAAATTGGTGGACATAACTAAA
GAATATAAATACATGTACATAGCCTGTGGGGCTGTTGTGGTAACAGCAAGCATTTGGCTGCTGATTGGCAATGCTATAAA
CTATAGATTGCTTGAACGGGAAAAGAAGATGGAAGAAGCACAGAAGAAGAAAATGCAGGCGCTTGACTCCAAGGAATGTG
AACCCTTGCACAAACCCACACATGATGATGAAGTTACTGTCAAGGTTCCACAAACACAGGATGTTCCTCCATCGGAAAGA
GAAACCAATATTTAA

>ENSPPYT00000005581.2|m.32563 ENSPPYT00000005581.2|g.32563  ORF ENSPPYT00000005581.2|g.32563 ENSPPYT00000005581.2|m.32563 type:complete len:479 (+) ENSPPYT00000005581.2:1-1437(+) [Pongo_abelii]
ATGCCACCAATGCCAAGTGCCCCACCTGTGCATCCACCTCCAGATGGAGGATGGGGTTGGATTGTGGTTGGAGCAGCTTT
TATCTCCATTGGATTTTCCTATGCATTCCCCAAAGCTGTCACCGTATTCTTCAAAGAAATTCAGCAAATATTCCACACTA
CCTACAGTGAAATAGCATGGATTTCATCCATTATGCTGGCTGTTATGTACGCAGGAGGTCCTGTAAGTAGTGTTTTAGTA
AATAAATACGGCAGCCGGCCAGTGGTGATAGCAGGAGGCTTATTGTGCTGTCTTGGAATGGTGTTGGCCTCCTTTAGTAG
CAGCGTGGTACAGCTGTACCTCACTATGGGATTCATTACAGGTTTAGGTTTAGCCTTCAACCTGCAACCCGCCTTAACCA
TAATTGGCAAATACTTCTATAGGAAGCGACCTATGGCAAATGGATTGGCCATGGCAGGAAGTCCTGTTTTCTTAAGTTCA
TTGGCTCCTTTCAATCAGTACCTTTTTAATACTTTTGGCTGGAAAGGAAGCTTCCTGATTTTGGGAAGTCTACTTTTGAA
TGCCTGTGTGGCTGGTTCCCTCATGAGACCCCTTGGACCCAATCAAACCACTTCTAAGTCTAAAAATAAGACTGACAAAA
CAGAAGATGATTCAAGCCCAAAGAAAATCAAAACGAAGAAATCAACTTGGGAAAAAGTTAATAAGTATTTAGATTTCTCC
CTTTTTAAGCATAGAGGATTTCTGATATATCTGTCTGGAAATGTCATTATGTTCCTAGGTTTTTTTGCCCCCATTATATT
CTTGGCTCCATATGCTAAAGACCAGGGAATTGATGAGTACTCGGCAGCTTTTCTGCTATCTATTATGGCTTTCGTTGATA
TGTTTGCTAGGCCTTCTGTAGGATTAATTGCAAACTCCAAATATATTCGACCTCGAATTCAGTACTTCTTCAGTTTTGCA
ATCATGTTCAATGGAGTGTGTCACCTCTTGTGCCCACTGGCACAGGACTACACAAGCCTGGTATTATATGCTGTATTTTT
TGGCCTTGGATTTGGGAGTGTTAGCAGTGTTCTCTTTGAAACTCTCATGGACCTCGTGGGTGCACCAAGATTTTCCAGTG
CCGTCGGACTTGTCACAATTGTGGAGTGTGGCCCAGTTCTTCTTGGCCCTCCTCTTGCCGGTAAATTGGTGGATATAACT
GGAGAATATAAATACATGTACATATCCTGTGGGGCTATTGTGGTAGCAGCAAGCGTGTGGCTGCTCATTGGCAATGCTAT
CAACTATAGATTGCTTGCAAAGGAAAGGAAGGAGGAAAATGCAAGGCAGAAGACCAGAGAATCTGAACCCTTGAGCAAAT
CTAAACATTCGGAAGATGTTAATGTCAAAGTTTCAAACGCACAGAGTGTAACCTCAGAAAGAGAAACTAACATTTAA

>ENSSART00000010509.1|m.24459 ENSSART00000010509.1|g.24459  ORF ENSSART00000010509.1|g.24459 ENSSART00000010509.1|m.24459 type:5prime_partial len:351 (+) ENSSART00000010509.1:1-1053(+) [Sorex_araneus]
ATAGGTTTGGCCTTCAACCTACAACCAGCCTTAGCAATAATTGGTAGATATTTCTACAAGAAACGCCCTCTAGCAAATGG
ATTGGCCATGGCAGGAAGCCCTGTTATTTTAAGTACATTGGCTCCTTTAAGTCAGTACCTGTTGAATAATTATGGCTGGA
AGGGAAGCTTTCTGATTTTGGGAGGTTTATTGTTGAATACCTGTGTGGCTGGGTCACTCATGAGACCACTTGACCATCAT
GAAATCTCTCTCAGTGCTAAAAATAAAATTAGTGAAAAACAAACAAGGAAACGTGAAGTCAAGACAAAAACATCAATAAG
TGAATCAATGAATAACTGTTTAGATTTCTCTCTTTTTAAACATAGGGGTTTTTTAATTTACTTGTCTGGAAATGTCATCA
TGTTTCTGGGCTTTTTTGCCCCAATTTTATTTTTGACTTTATATGCGAAAGACGGAATCGATGAGTATTCTGCAGCTTTT
TTACTCTCCGTGTTGGCTTTTGATATGTTTGCTAGGCCTTCTGCAGGACTAATGGCCAACACTAAATATATCCGACCTCG
AATCCAGTACTTCTTCGGTTTTGCAGTCATGTTTACTGGATTGTGTCATCTCTTATTTCCACTGGCACAGACCTATATCA
GTATGTTGGTTTATGCTGTGTTCTTTGGCCTTGGATTTGGGAGTGTTAGCAGTGTCCTTTTTGAAACGCTCATTGACCTT
GTGGGAGCCACAAGGTATTCCAGTGCTGTGGGACTCGTCACAATCGTCGAATGCTGCCCGGTTCTTCTTGGTCCTCCCCT
TGCTGGTAAATTGGTGGATTACACTAGAAGCTATACATACATGTATATCACCTGTGGAGTTATTGTGGTCGTAGCAAGTG
TATGGCTGCTCATTGGCAATGCTATAAACTATAGGTTGCTCAAACAGGAGAAGGAACTGACACCGTCAAAGAAGAAATTT
AATAACCATGAAACAAACCTATCTGACTCTTTAAAAGATGCCAAAACGAAGAAAACAGGAATTATTCCCTCAGAAAGAGA
AACTGATATTTAA

>ENSSSCT00000051564.1|m.35811 ENSSSCT00000051564.1|g.35811  ORF ENSSSCT00000051564.1|g.35811 ENSSSCT00000051564.1|m.35811 type:complete len:495 (+) ENSSSCT00000051564.1:1-1485(+) [Sus_scrofa]
ATGCCACCACCAGCAGCAGGCTCCCCACCACCACACCCACCTCCTGATGGAGGATGGGGCTGGGTGGTGGTTGGAGCATC
TTTTATCTCCATTGGATTTTCATATGCATTTCCAAAAGCTGTCACAGTCTTCTTCAAAGAAATTCAGCAAATATTCAACA
CAACCTACAGTGAAATAGCATGGATATCATCGATTATGCTGGCTGTTATGTACGCAGGAGGTCCCATAAGTAGTGTTTTG
GTGAATAAATATGGTAGCCGGCCAGTGGTGATGGTAGGAGGTTTATTATGCTGTTTGGGAATGGTCACAGCTTCCTTTAG
TACCAGCGTACTAGAGCTTTACCTCACTATGGGATTCATTTGCGGTTTAGGTCTAGCCTTTAACCTGCAGCCCGCCTTAA
CGATCATTGGCAAATACTTCTATAAGAAACGACCTATAGCGATTGGCCTTGCCATGGCAGGAAGTCCTGTTTTCTTAAGT
ACACTGGCTCCTTTCAATCAGTTCCTCTTTAATAGTTACGGCTGGAGAGGAAGCTTCCTGATCTTGGGAGGTATACTGTT
GAATGCCTGTGTGGCTGGGTCTCTTATGAGACCTGTTGGACCCCAACTAACACCTAAGAAGTCTAAAACTAAGGATGGTG
TAAGAGCCACTGAACCACATCTGAAGAAGAGACATGAGAAGAAGTCAACATGGGTGAAAATTAATAAATATTTAGATTTC
TCCCTTTTTAAGCATAGGGGATTTCTGATATACTTATCTGGAAATGTCATTATGTTTCTGGGGTTCTTTGCCCCCATTAT
ATTCTTGGCTCCGTATGCTAAAGACGAAGGAATTGATGAGTATTCTGCAGCTTTCTTGCTCTCTATTATGGCTTTTGTTG
ATATGTTTGCCAGGCCTACTGTAGGATTTATTGCAAATTCCAGAATAATCCGACCCCGCATTCAGTATTTCTTCAGTTTT
GCGATTATGTTCAATGGAGTATGTCATCTCTTATGCCCACTGGCTGACGACTACCCAAGCCTGGTGGTATATGCTATATT
TTTTGGCCTTGGCTTTGGGAGTGTTAGCAGTGTCCTCTTCGAAACTCTCATGGACCTCGTTGGTGCTCAGAGATTTTCCA
GTGCTGTGGGACTCGTCACAATTGTGGAGTGTTGCCCAGTTCTTCTTGGTCCTCCTCTTGCTGGTACCTTGGTGGATAAA
ACCGGACAATATAAATACATGTATCTGGCCTGTGGAGCTATTGTGGTCATATCCAGTGTGTGGCTACTCATTGGCAATGC
TATCAACTACAGACTGCTTGCAAAGGAAAAGAAGAAAGAGGCAAAGAAGACTAGACATAAGCCTGAGTCCCAAGAATCTG
AATCCTTGAAGACAGCTAAAAGTCATGATGTTAGTGTCAAAAGTTTCAAAAGTCTCAAAAGTATGAAAAGTCATAAGTCA
AAAGGATCAGAGTTTAATCCCTCAGAAAGAGAAACTAATATTTAA

>ENSTTRT00000012330.1|m.18057 ENSTTRT00000012330.1|g.18057  ORF ENSTTRT00000012330.1|g.18057 ENSTTRT00000012330.1|m.18057 type:complete len:478 (+) ENSTTRT00000012330.1:1-1434(+) [Tursiops_truncatus]
ATGCCACCCCCAGCAGGCTCCCCACCACCGCATCCACCTCCTGATGGAGGATGGGGCTGGGTAGTGGTTGGAGCAGCTTT
TATCTCCATTGGATTTTCATATGCATTTCCCAAAGCTGTCACAGTTTTCTTCAAAGAAATTCAGCTAATATTCAACACTA
CCTACAGTGAAATAGCATGGATATCATCCACTATGCTAGCTGTTATGTACGCAGGAGGTCCCATAAGTAGTGTTTTGGTG
AATAAATACGGTAGCCGGCCAGTGGTGATGGTAGGAGGTTTGTTATGCTGTTTGGGAATGGTCACAGCCTCTTTCAGTAC
CAGCGTAATAGAGCTTTACATCACCATGGGATTCATTTGTGGTTTAGGTCTAGCCTTCAACCTGCAACCCGCCTTAACAA
TCCTTGGCAAGTACTTCTATAAGAAACGGCCTATGGCGAGTGGCCTCGCAATGGCAGGAAGTCCTGTTTTCCTAAGTACA
CTGGCTCCTTTCAATCAGTACCTCTTTAATACTTATGGCTGGAAAGGAAGCTTCTTGATTTTGGGAGGTTTACTGTTGAA
CTCCTGTGTGGCTGGGTCCCTTATGAGACCTGTTGGACCCAAACTAACTACTAAGAAGTCTAAACAAAAGGCTGGTGAAA
AAGTGACTGATCCAGGCATGAAGAAAAGACATAGGAAGAAATCAATATGCGCAAAAATTGATAAGTATTTAGATTTCTCT
CTTTTTAAGCACAGGGGATTTCTGATATACTTATCTGGAAATGTCATTATGTTTCTGGGGTTCTTTGCCCCCATTATATT
CTTGGCTCCATATGCTAAAGACAAAGGAATTGATGAATATTCTGCAGCTTTCTTGCTGTCTGTTATGGCTTTTGTTGATA
TGTTTGCCAGACCTACTGTAGGATTCATTGCAAACTCCAAATTAATCCGACCCCGAATCCAGTACTTCTTCAGTTTTGCG
ATTTTGTTCAATGGAGTGTGTCATCTCCTGTGCCCGTTGGCTGAGGACTACACAAGCCTGGTGGTGTATGCTGTATTTTT
TGGCCTTGGATTTGGGAGCGTTAGCAGTATCCTCTTTGAAAGTCTCATGGACCTTGTTGGTGCTCAAAGATTTTCCAGTG
CTGTGGGTCTCGTCACAGTTGTGGAGTGTTGCCCCGTCCTTCTTGGTCCTCCTCTTGCTGGTAAACTGGTGGATGAAACT
GGACAATATAAATACATGTATGTGGCCTGTGGAGCTATTGTAGTCCTAGCCAGCGTGTGGCTGCTCATTGGCAATGCTAT
CAACTACAGACTGCTCGCAAAGGAAAAGAACGAAGAAAACACAACACCTGAGTCCCAAGAATCTGAATCCTTGAAGCCAT
CTAAAAGTCCTGATGTTAGTGTCAAAAGTCAAACGGCACAGGGGTTAACCTCAGAAAGAGAAACTAATATTTAA

>SLC16A7|ENSG00000118596 [cellage_279]
ATGCCACCAATGCCAAGTGCCCCACCTGTGCATCCACCTCCAGATGGAGGATGGGGTTGGATTGTGGTTGGAGCAGCTTT
TATCTCCATTGGATTTTCCTATGCATTCCCCAAAGCTGTCACCGTATTCTTCAAAGAAATTCAGCAAATATTCCACACTA
CCTACAGTGAAATAGCATGGATTTCATCCATTATGCTGGCTGTTATGTACGCAGGAGGTCCTGTAAGTAGTGTTTTGGTG
AATAAATACGGCAGCCGGCCGGTGGTGATAGCAGGAGGCTTATTATGCTGTCTTGGAATGGTGTTGGCCTCCTTTAGTAG
CAGCGTGGTACAGCTGTACCTCACTATGGGATTCATTACAGGTTTAGGTTTAGCCTTCAACCTGCAACCCGCCTTAACCA
TAATTGGCAAATACTTCTATAGGAAGCGACCCATGGCAAATGGATTGGCCATGGCAGGAAGTCCTGTTTTCTTAAGTTCA
TTGGCTCCTTTCAATCAGTACCTTTTTAATACTTTTGGCTGGAAAGGAAGCTTCCTGATTTTGGGAAGTCTACTTTTGAA
TGCCTGTGTGGCTGGTTCCCTCATGAGACCCCTTGGACCCAATCAAACCACTTCTAAGTCTAAAAATAAGACTGGCAAAA
CAGAAGATGATTCAAGCCCAAAGAAAATCAAAACGAAGAAATCAACTTGGGAAAAAGTTAATAAGTATTTAGATTTCTCC
CTTTTTAAGCATAGAGGATTTCTGATATATCTGTCTGGAAATGTCATTATGTTCCTAGGTTTTTTTGCCCCCATTATATT
CTTGGCTCCATATGCTAAAGACCAAGGAATTGATGAGTACTCGGCAGCTTTTCTGCTATCTGTTATGGCTTTCGTTGATA
TGTTTGCTAGGCCTTCTGTAGGATTAATTGCAAACTCCAAATATATTCGACCTCGAATTCAGTACTTCTTCAGTTTTGCA
ATCATGTTCAATGGAGTGTGTCACCTCTTGTGCCCACTGGCACAGGACTACACAAGCCTGGTATTATATGCTGTATTTTT
TGGCCTTGGATTTGGGAGTGTTAGCAGTGTTCTCTTTGAAACTCTCATGGACCTCGTGGGTGCACCAAGATTTTCCAGTG
CCGTCGGACTTGTCACAATTGTGGAGTGTGGCCCAGTTCTTCTTGGCCCTCCTCTTGCAGGTAAATTGGTGGATTTAACT
GGAGAATATAAATACATGTACATGTCCTGTGGGGCTATTGTGGTAGCAGCAAGCGTGTGGCTGCTCATTGGCAATGCTAT
CAACTATAGATTGCTTGCAAAGGAAAGGAAGGAGGAAAATGCAAGGCAGAAGACCAGAGAATCTGAACCCTTGAGCAAAT
CTAAACATTCGGAAGATGTTAACGTCAAAGTTTCAAATGCACAGAGTGTAACCTCAGAAAGAGAAACTAACATTTAA
