# Supplementary material for: A multidimensional systems biology analysis of cellular senescence in aging and disease
Source: Genome Biol. 2020 Apr 7;21:91. doi: 10.1186/s13059-020-01990-9 (PMC7333371; doi:10.1186/s13059-020-01990-9)
Supplement: Supplementary file 3 — 271 CellAge orthogroups. Directory containing FASTA files of CellAge orthogroups. [file 13059_2020_1990_MOESM3_ESM.zip › SI Cellage_Orthologous-Groups/ENSG00000147889.fa]

>bmy_13116 [Balaena_mysticetus]
ATGGAGACCTCGGCTGACTGGCTGGCCACCGCCGCCGCCCGGGGCCGGGCTGACGAGGTGCGGGCGCTGCTCGAGGCGGG
GGCGCCGGCCCACGCGCCGAACCGTTACGGTCGGAGCCCGATTCAGGTCATGATGATGGGCAGCGCCCGCGTGGCCGAGC
TGCTGCTGCTCCACGGTGCGGACCCCAACTGCGCGGACCCCGCCACCCTCACCCGACCCGTGCACGACGCCGCCCGGGAG
GGCTTCCTGGACACGCTGGTGGCGCTGCACCGAGCCGGGGCGCGGCTGGACGTGCGCGACGCCTGGGGCCGCCTGCCCGT
GGACCTGGCTGAGGAGCGGGGCCACCGCGACGTCGCCCGCTACCTGCGCGCGGCTGCAGGGGACACCGAAGGCGGGAGCC
ACGCCCGCGCAGACTCCGCGGAAGGTCCCGCAGACCTGCTTGGTTCTCGCAACCCCGCAGGTTGCGCGGCTGCTCTCTCC
CTGCCCTCGTCGGGCGGGTCCCGAGCGCGGGAGCGGCCTGGCGAGCCCGGAGAAGCCCAGCGGGTCAAGCGGACGCGCTG
CGAGATCGGGGAGGCTCGGGAGTGCGGCGGCGGCTGGGAGGGTCCAGACTCCCTAGACAGACCCTGTGCTGAGGATGGTG
GATGTTAA

>ENSECAT00000019595.1|m.29390 ENSECAT00000019595.1|g.29390  ORF ENSECAT00000019595.1|g.29390 ENSECAT00000019595.1|m.29390 type:internal len:152 (+) ENSECAT00000019595.1:1-453(+) [Equus_caballus]
GGGCGAGCGATGGGGAGCAGCACGGAGCTCTTGGCCGACATGCTGTGCACCGCCGCCGCCCGGGGCCGGGTCGAGCTGGT
GCAGGCGCTGCTCGAGGCCGGGACCTCACCCAACGCGCTGAACCGTCTCGGTCGGAGCCCGATTCAGGTCGTGATGATGG
GCAGCGTCCGCGTGGCCGAGCTGCTGCTGCTCCACGGCGCCGACCCCAACCGTGCCGACCCCGTCACCCTCACCCGACCC
GTGCACGACGCGGCCCGGGAGGGCTTCCTGGACACGCTGGTGGCGCTGCACCGGGCCGGGGCGCGGCTGGACGTGCGCGA
CGCCTGGGGCCGCCTGCCCGTGGACCTGGCTGAGGAGCGGGGCCACCGGGAGGTTGCCCGGTATCTGCGCGCGGCCACAG
GAGGCACAGAGGGCGGTGGCCACGCTGGTACCGACCCCGCGGAAGGCCCCGCA

>ENSMMUT00000001601.3|m.36236 ENSMMUT00000001601.3|g.36236  ORF ENSMMUT00000001601.3|g.36236 ENSMMUT00000001601.3|m.36236 type:3prime_partial len:160 (+) ENSMMUT00000001601.3:1-477(+) [Macaca_mulatta]
ATGGAGCCTTCGGCGGACTGGCTGGCCACGGCTGCGGCCCGGGGTCGGGTAGAAGAGGTGCGGGCGCTGCTCGAGGCGGG
GGCGCTGCCCAACGCACCGAATAGTTACGGTCGGAGGCCGATCCAGGTCATGATGATGGGCAGCGCCCGCGTGGCGGAGC
TGCTGCTGCTCCACGGCGCAGAGCCCAACTGCGCCGACCCCGCCACTCTCACCCGACCCGTGCACGACGCTGCCCGGGAG
GGCTTCCTGGACACGCTGGCGGTGCTGCACCGGGCTGGGGCGCGGCTGGACGTACACGATGCCTGGGGCCGTCTGCCCGT
GGACCTGGCTGAGGAGCGGGGCCATCGCGATGTCGCACGGTACCTGCGCGCGGCTGCGGGGGGCACCAGAGGCAGTAGCC
ATGCCCGCATAGATGCCGCGGAAGGTCCCTCAGAAATGATAGGAAACCATTTGTGGGTTTGTAGAAGCAGGCATGCG

>ENSMICT00000048166.1|m.53984 ENSMICT00000048166.1|g.53984  ORF ENSMICT00000048166.1|g.53984 ENSMICT00000048166.1|m.53984 type:5prime_partial len:153 (+) ENSMICT00000048166.1:1-459(+) [Microcebus_murinus]
GCGGGGCGCGGCATGGAGCCCACCGCAGACTGGCTGGCCGCGGCCGCCGCCCGGGGTCGGTGCGAGGAGGTGCGGGCGCT
GCTGGAGGCGGGGGCGCCTCCCAACGCGCCGAACCGTTACGGCCGGACCCCGATTCAGGTCATGATGATGGGCAACGCCC
GTGTGGCCCAGCTGCTGCTGCTCCACGGCGCGGAGCCCAATTGCGCGGACCCCGCCACCCTCACCCGACCTGTGCACGAC
GCCGCCCGCGAGGGCTTCCTGGACACGCTGGTGGCGCTGCACCGGGCCGGAGCGCGGCTGGATGTGCGCGACGCCTGGGG
CCGCCTGCCCGTGGACCTGGCTGAGGAGCGAGGCCACCGCGACGTCGCACGGTACCTGCGCGCGGCCCTGGGGGACACAG
AAGGCGGCAACCAAGCTGCGGAAGGCCCCCCAGACAGCCCCGACCTAAAGAATCTTTGA

>CDKN2A|ENSG00000147889 [cellage_279]
ATGGAGCCGGCGGCGGGGAGCAGCATGGAGCCTTCGGCTGACTGGCTGGCCACGGCCGCGGCCCGGGGTCGGGTAGAGGA
GGTGCGGGCGCTGCTGGAGGCGGGGGCGCTGCCCAACGCACCGAATAGTTACGGTCGGAGGCCGATCCAGGTCATGATGA
TGGGCAGCGCCCGAGTGGCGGAGCTGCTGCTGCTCCACGGCGCGGAGCCCAACTGCGCCGACCCCGCCACTCTCACCCGA
CCCGTGCACGACGCTGCCCGGGAGGGCTTCCTGGACACGCTGGTGGTGCTGCACCGGGCCGGGGCGCGGCTGGACGTGCG
CGATGCCTGGGGCCGTCTGCCCGTGGACCTGGCTGAGGAGCTGGGCCATCGCGATGTCGCACGGTACCTGCGCGCGGCTG
CGGGGGGCACCAGAGGCAGTAACCATGCCCGCATAGATGCCGCGGAAGGTCCCTCAGACATCCCCGATTGA
