# Supplementary material for: A multidimensional systems biology analysis of cellular senescence in aging and disease
Source: Genome Biol. 2020 Apr 7;21:91. doi: 10.1186/s13059-020-01990-9 (PMC7333371; doi:10.1186/s13059-020-01990-9)
Supplement: Supplementary file 3 — 271 CellAge orthogroups. Directory containing FASTA files of CellAge orthogroups. [file 13059_2020_1990_MOESM3_ESM.zip › SI Cellage_Orthologous-Groups/ENSG00000044574.fa]

>bmy_04639 [Balaena_mysticetus]
ATGAAGCTCTCCCTGGTGGCTGCGGTGCTGCTGCTGATGCTCGGCGCAGCGCGGCCGGAGGAGGAGGACAAGAAGGAGGA
CGTGGGCACGGTGGTCGGTATCGACCTGGGCACCACGTACTCCTGCGTCGGAGTGTTCAAGAACGGGCGCGTGGAGATCA
TCGCCAACGATCAGGGCAACCGCATCACGCCGTCTTATGTGGCCTTCACTCCTGAAGGGGAGCGTCTGATCGGCGATGCA
GCCAAGAACCAGCTCACCTCCAATCCTGAGAACACGGTCTTCGACGCCAAGCGGCTCATCGGCCGTACATGGAACGACCC
GTCTGTGCAGCAGGACATCAAGTTCTTGCCTTTCAAGGTGGTTGAAAAGAAAACTAAACCGTACATTCAAGTTGATGTTG
GAGGTGGGCAAACAAAGACATTTGCTCCTGAAGAAATTTCTGCCATGGTTCTCACTAAAATGAAGGAAACTGCTGAGGCT
TATTTGGGAAAGAAGGTTACTCATGCAGTTGTTACTGTACCAGCCTATTTCAATGATGCCCAACGCCAGGCAACCAAAGA
TGCTGGAACTATTGCTGGGTTGAATGTTATGAGAATCATCAATGAGCCTACAGCAGCTGCTATTGCTTATGGCCTGGATA
AGAGGGAAGGGGAGAAGAACATCCTGGTGTTTGACTTGGGTGGTGGAACCTTTGATGTGTCTCTTCTCACCATTGATAAT
GGTGTCTTTGAAGTCGTGGCCACTAATGGAGATACTCATTTGGGTGGAGAAGACTTTGACCAGCGTGTCATGGAACACTT
CATCAAGCTCTACAAAAAGAAAACTGGCAAAGATGTTCGGAAAGACAACAGAGCTGTGCAGAAACTCCGGCGTGAGGTAG
AAAAGGCCAAACGGGCCCTGTCTTCTCAACATCAAGCAAGAATTGAAATTGAGTCCTTCTATGAAGGAGAAGACTTCTCT
GAGACCCTGACTCGGGCCAAATTTGAAGAGCTAAACATGGACCTGTTCCGTTCTACCATGAAGCCTGTCCAGAAAGTGCT
GGAAGATTCTGATTTAAAGAAGTCTGATATTGATGAAATTGTTCTTGTTGGTGGCTCTACTCGAATCCCAAAGATTCAAC
AACTGGTTAAAGAGTTTTTCAATGGCAAGGAGCCATCCCGTGGCATAAACCCAGATGAGGCTGTAGCGTATGGTGCTGCT
GTCCAGGCTGGTGTACTCTCTGGTGATCAAGATACAGGTGATCTGGTATTGCTTGATGTATGTCCCCTTACACTTGGTAT
TGAAACCGTGGGAGGTGTCATGACCAAACTGATTCCAAGGAACACTGTGGTGCCCACCAAGAAGTCTCAAATCTTTTCTA
CAGCCTCTGATAATCAGCCTACTGTTACCATCAAGGTCTATGAAGGTGAACGACCCCTGACGAAAGACAATCACCTTCTG
GGAACTTTTGATCTGACTGGAATTCCTCCTGCTCCCCGTGGGGTTCCACAGATTGAAGTCACCTTTGAGATAGATGTGAA
TGGCATTCTTCGAGTGACAGCTGAAGACAAAGGTACAGGCAACAAAAATAAAATCACAATTACCAATGACCAAAATCGCC
TGACACCTGAAGAAATTGAAAGGATGGTCAATGATGCTGAGAAGTTTGCCGAGGAAGACAAAAAGCTCAAGGAGCGCATT
GACACCAGAAATGAGTTGGAAAGCTATGCCTACTCTCTAAAGAATCAGATTGGAGATAAAGAAAAGCTGGGAGGTAAACT
TTCCTCTGAAGATAAGGAGACCATGGAAAAAGCCGTAGAAGAAAAGATTGAGTGGCTGGAAAGTCACCAAGATGCTGACA
TTGACGATTTCAAAGCTAAAAAGAAGGAGCTAGAAGAAATTGTTCAGCCAATTATCAGCAAACTCTATGGAAGTGCAGGC
CCTCCCCCAACTGGTGATGAGGAACCAGCAGACAAAGATGAGTTGTAG

>lcl|AC_000168.1_cds_NP_001068616.1_21999|m.24655 lcl|AC_000168.1_cds_NP_001068616.1_21999|g.24655  ORF lcl|AC_000168.1_cds_NP_001068616.1_21999|g.24655 lcl|AC_000168.1_cds_NP_001068616.1_21999|m.24655 type:complete len:568 (+) lcl|AC_000168.1_cds_NP_001068616.1_21999:1-1704(+) [Bos_taurus]
ATGAAGCTGTCCCTGGTGGCTGCGGTGCTGCTGCTGCTGCTTGGCACGGCACGCGCGGAGGAGGAGGACAAGAAGGAGGA
CGTGGGCACGGTGGTCGGCATCGACCTGGGTACCACCTACTCCTGCGTCGGGGTGTTCAAGAACGGCCGCGTGGAGATCA
TCGCCAACGATCAAGGCAACCGCATCACGCCGTCTTATGTGGCTTTCACTCCTGAAGGGGAGCGTCTGATCGGCGATGCA
GCCAAGAACCAGCTCACCTCCAATCCGGAGAACACAGTCTTCGACGCCAAGCGACTCATCGGCCGGACGTGGAATGACCC
GTCCGTGCAGCAGGACATCAAGTTCTTGCCTTTCAAGGTGGTTGAAAAGAAAACTAAACCATACATTCAAGTTGATGTTG
GAGGTGGGCAAACAAAGACATTTGCTCCTGAAGAAATTTCTGCCATGGTTCTCACTAAAATGAAGGAAACTGCTGAGGCT
TATTTGGGAAAGAAGGTTACTCATGCAGTTGTTACTGTACCAGCATATTTCAATGATGCCCAACGCCAGGCAACCAAAGA
TGCTGGAACTATTGCTGGACTGAATGTCATGAGGATCATCAATGAGCCTACAGCAGCTGCTATTGCTTATGGCAAACGGG
CCCTGTCTTCCCAACATCAAGCAAGAATTGAAGAGTCCTTCTATGAAGGAGAAGACTTCTCGGAGACCCTGACTCGGGCT
AAATTTGAAGAGCTAAACATGGACCTGTTCCGTTCCACCATGAAGCCTGTCCAGAAAGTGTTGGAAGATTCTGATTTAAA
GAAGTCTGATATTGATGAAATTGTTCTTGTTGGTGGCTCTACTAGAATCCCAAAGATTCAACAGCTGGTTAAAGAGTTTT
TTAATGGCAAGGAGCCATCCCGTGGCATAAACCCAGATGAGGCTGTGGCATATGGTGCCGCTGTCCAGGCTGGTGTGCTC
TCTGGTGATCAAGATACAGGTGACCTACTGCTTGATGTATGTCCCCTGACACTTGGTATTGAAACTGTGGGAGGTGTCAT
GACCAAATTGATTCCAAGGAACACTGTGGTGCCCACCAAGAAGTCTCAGATCTCTACAGCCTCTGATAATCAACCAACTG
TTACCATCAAGGTCTATGAAGGTGAACGACCCCTGACGAAAGACAATCACCTTCTGGGAACTTTCGACCTGACTGGAATT
CCTCCTGCACCCCGTGGGGTCCCACAGATTGAAGTCACCTTTGAGATAGATGTGAATGGCATTCTTCGAGTGACAGCTGA
AGACAAAGGTACAGGCAACAAAAATAAGATCACAATTACCAATGACCAAAATCGCCTGACACCTGAAGAAATTGAAAGAA
TGGTCAATGATGCTGAGAAGTTTGCTGAGGAAGACAAAAAGCTCAAGGAGCGCATCGACACAAGAAATGAATTGGAAAGC
TATGCCTACTCTCTTAAGAATCAGATTGGAGATAAAGAAAAACTGGGAGGTAAACTTTCCTCAGAAGATAAGGAGACCAT
GGAAAAAGCTGTAGAAGAAAAGATTGAGTGGCTGGAAAGTCACCAAGATGCTGACATTGAAGATTTCAAAGCTAAAAAGA
AGGAGCTAGAAGAAATTGTTCAGCCAATTATCAGCAAACTCTATGGAAGTGCAGGCCCTCCCCCAACCAGTGAGGAGGAA
GCAGCAGACAAAGATGAGTTGTAG

>ENSCJAT00000013475.2|m.49633 ENSCJAT00000013475.2|g.49633  ORF ENSCJAT00000013475.2|g.49633 ENSCJAT00000013475.2|m.49633 type:complete len:614 (+) ENSCJAT00000013475.2:1-1842(+) [Callithrix_jacchus]
ATGAAGCTCTTCCTGGTGGCCGCGATGCTGCTGCTGCTCGGCACGGCGCGGGCCGAGGAGGAGGACAAGAAGGAGGACGT
GGGCACGGTGGTAGGCATCGACCTGGGGACCACCTACTCCTGCGTCGGCGTGTTCAAGAACGGCCGCGTGGAGATCATCG
CTAACGATCAGGGTAACCGCATCACACCGTCCTATGTGGCCTTCACTCCTGAAGGGGAACGTCTGATCGGCGATGCCGCC
AAGAATCAGCTCACCTCCAATCCCGAGAACACGGTCTTTGACGCCAAGCGGCTTATCGGCCGCACCTGGAACGACCCGTC
TGTGCAACAGGACATCAAATTCTTGCCGTTCAAGGTGGTTGAAAAGAAAACTAAACCATACATTCAAGTCGATATTGGAG
GTGGGCAAACAAAGACATTTGCTCCGGAAGAAATTTCTGCCATGGTTCTCACTAAAATGAAAGAAACTGCTGAGGCTTAT
TTGGGAAAGAAGGTTACCCATGCAGTTGTTACCGTACCAGCCTATTTCAATGATGCCCAACGCCAAGCTACCAAAGATGC
TGGAACTATTGCCGGGCTAAATGTTATGAGGATCATCAATGAGCCTACGGCAGCTGCTATTGCTTATGGCCTGGATAAGA
GGGAGGGGGAGAAGAACATCCTGGTGTTTGACCTGGGTGGCGGAACCTTCGATGTATCTCTTCTCACCATTGACAATGGC
GTCTTTGAAGTCGTGGCCACTAATGGAGATACTCATCTGGGTGGAGAAGACTTTGACCAGCGTGTCATGGAACACTTCAT
CAAGCTATACAAAAAGAAGACTGGCAAAGACGTCAGGAAAGACAACAGAGCTGTGCAGAAACTCCGGCGTGAGGTAGAAA
AAGCCAAACGGGCCCTGTCTTCTCAACATCAAGCAAGAATTGAAATTGAGTCCTTCTATGAAGGAGAGGACTTTTCCGAG
ACCCTGACTCGGGCCAAATTTGAAGAGCTAAACATGGATCTGTTCCGGTCTACTATGAAGCCTGTCCAGAAAGTGTTGGA
AGATTCTGATTTGAAGAAGTCTGATATTGATGAAATTGTTCTTGTTGGTGGCTCTACTCGAATTCCAAAGATTCAGCAAC
TGGTTAAAGAGTTCTTCAATGGCAAGGAACCATCCCGTGGCATAAACCCAGATGAGGCTGTTGCATATGGTGCTGCTGTC
CAGGCTGGTGTGCTCTCTGGTGATCAAGATACAGGTGACCTGGTACTGCTTGATGTATGTCCCCTTACACTTGGTATTGA
AGAAAGACCCCTGACAAAAGACAATCATCTTCTGGGTACATTTGATCTGACTGGAATTCCTCCTGCTCCTCGTGGGGTCC
CACAGATTGAAGTCACCTTTGAGATAGATGTGAATGGTATTCTTCGAGTGACAGCTGAAGACAAGGGTACAGGGAACAAA
AATAAGATCACAATTACCAATGATCAGAATCGCCTGACACCTGAAGAAATCGAAAGGATGGTTAATGATGCTGAGAAGTT
TGCCGAGGAAGATAAAAAGCTCAAGGAGCGCATTGATACTCGAAATGAGTTGGAAAGTTATGCCTATTCTCTAAAGAATC
AGATTGGAGATAAAGAAAAGCTAGGAGGTAAACTTTCCTCTGAAGATAAAGAGACCATGGAAAAAGCTGTAGAAGAAAAG
ATTGAATGGCTGGAAAGCCACCAAGATGCTGACATTGAAGACTTCAAAGCTAAGAAGAAGGAACTGGAAGAAGTTGTTCA
GCCAATTATCAGCAAACTCTATGGCAGTGCAGGCCCTCCTCCAACTGGTGAAGAGGATACAGCAGAAAAGGATGAGTTGT
AG

>ENSCAFT00000032170.3|m.34832 ENSCAFT00000032170.3|g.34832  ORF ENSCAFT00000032170.3|g.34832 ENSCAFT00000032170.3|m.34832 type:complete len:655 (+) ENSCAFT00000032170.3:1-1965(+) [Canis_familiaris]
ATGAAGCTGTCCCTGGTGGCTGCGGTGCTGCTGCTGCTCAGCGCGGCGCGGGCCGAGGAGGAGGACAAGAAGGAGGACGT
GGGCACGGTGGTCGGCATCGACCTGGGCACCACCTACTCCTGCGTCGGGGTGTTCAAGAACGGCCGCGTGGAGATCATCG
CCAACGATCAGGGCAATCGCATCACGCCGTCTTATGTGGCCTTCACGCCTGAAGGGGAGCGTCTGATCGGCGATGCGGCC
AAGAACCAGCTCACTTCCAACCCCGAGAACACCGTCTTCGACGCCAAGCGGCTCATAGGCCGCACATGGAACGACCCGTC
TGTGCAACAGGACATCAAGTTCTTGCCTTTCAAGGTGGTTGAGAAGAAGACTAAACCATACATTCAAGTTGATATTGGAG
GTGGGCAAACAAAGACATTTGCTCCTGAAGAAATTTCTGCCATGGTTCTAACCAAAATGAAGGAAACTGCGGAGGCTTAT
TTGGGAAAGAAGGTAACCCATGCAGTTGTTACTGTACCAGCCTACTTCAATGATGCCCAACGCCAGGCAACCAAAGATGC
TGGCACTATTGCTGGGTTGAATGTTATGAGGATCATTAATGAGCCTACAGCAGCTGCTATTGCTTACGGCTTGGATAAGA
GGGAAGGGGAGAAGAATATCCTGGTGTTTGACCTGGGTGGTGGAACTTTTGATGTGTCTCTTCTCACCATTGACAATGGT
GTCTTTGAAGTTGTGGCTACTAATGGAGATACTCACCTGGGTGGAGAAGACTTTGACCAACGTGTCATGGAACACTTCAT
CAAACTCTACAAAAAGAAGACTGGCAAAGATGTTAGGAAAGACAACAGAGCTGTGCAGAAACTCCGGCGGGAGGTAGAAA
AAGCCAAACGGGCCCTGTCTTCTCAACATCAAGCAAGAATTGAAATTGAGTCCTTCTATGAAGGAGAAGACTTCTCTGAG
ACTCTGACTCGGGCCAAATTTGAAGAGCTAAATATGGACCTGTTCCGTTCTACCATGAAGCCTGTCCAGAAGGTGCTGGA
GGATTCTGACTTAAAGAAGTCTGATATTGATGAAATTGTTCTTGTTGGTGGCTCTACTAGAATTCCAAAGATTCAACAAC
TGGTTAAAGAGTTCTTCAATGGCAAGGAGCCATCCCGTGGCATAAACCCAGACGAGGCTGTAGCATATGGTGCTGCTGTC
CAGGCTGGTGTACTTTCTGGTGATCAAGATACAGGTGATCTGGTACTGCTTGATGTATGTCCCCTTACACTTGGTATTGA
AACTGTGGGAGGTGTCATGACCAAACTGATTCCAAGGAACACTGTGGTGCCCACCAAGAAGTCTCAGATCTTTTCTACAG
CCTCTGATAACCAACCAACTGTTACAATCAAGGTCTATGAAGGTGAACGACCCCTGACAAAAGACAATCACCTCCTGGGA
ACTTTTGATCTGACTGGAATTCCTCCTGCTCCTCGTGGAGTCCCACAGATTGAAGTCACCTTTGAGATAGATGTGAATGG
CATTCTTCGTGTGACCGCTGAAGACAAAGGTACGGGCAACAAAAATAAGATCACAATTACCAATGATCAAAATCGCCTGA
CACCTGAAGAAATTGAAAGGATGGTTAATGATGCTGAGAAGTTTGCCGAGGAAGACAAAAAGCTCAAGGAGCGCATTGAT
ACTAGAAATGAATTAGAAAGCTATGCCTATTCTCTAAAGAATCAGATTGGAGATAAAGAAAAGCTGGGAGGTAAACTCTC
CTCTGAAGATAAGGAGACCATGGAAAAAGCTGTAGAGGAAAAGATTGAATGGCTAGAAAGTCACCAAGATGCTGACATTG
AAGATTTCAAGGCTAAAAAGAAGGAACTGGAGGAAATTGTTCAGCCAATTATCAGCAAACTCTATGGAAGTGCAGGCCCT
CCCCCAACTGGTGATGAGGAACCAGCAGACAAAGATGAGTTGTAG

>ENSCCAT00000040006.1|m.31371 ENSCCAT00000040006.1|g.31371  ORF ENSCCAT00000040006.1|g.31371 ENSCCAT00000040006.1|m.31371 type:complete len:655 (+) ENSCCAT00000040006.1:1-1965(+) [Cebus_capuchinus]
ATGAAGCTCTTCCTGGTGGCCGCGATGCTGCTGCTGCTTGGCGCGGCGCGGGCCGAGGAGGAGGACAAGAAGGAGGACGT
GGGCACGGTGGTAGGCATCGACCTGGGGACCACCTACTCCTGCGTTGGCGTATTCAAGAACGGCCGCGTGGAGATCATCG
CTAACGATCAGGGCAACCGCATCACGCCGTCCTATGTGGCCTTCACTCCTGAAGGGGAACGTCTGATCGGCGATGCCGCG
AAGAACCAGCTTACCTCCAACCCCGAGAACACGGTCTTTGACGCCAAGCGGCTCATCGGCCGCACGTGGAACGACCCGTC
TGTGCAACAGGACATCAAATTCTTGCCATTCAAGGTGGTTGAAAAGAAAACTAAACCATACATTCAAGTCGATATTGGAG
GTGGGCAAACAAAGACATTTGCTCCGGAAGAAATTTCTGCCATGGTTCTCACTAAAATGAAAGAAACCGCTGAGGCTTAT
TTGGGAAAGAAGGTTACCCATGCAGTTGTTACCGTACCAGCCTATTTCAATGATGCCCAACGCCAAGCAACCAAAGATGC
TGGAACTATTGCCGGGCTAAATGTTATGAGGATCATCAATGAGCCTACGGCAGCTGCTATTGCTTATGGCCTGGATAAGA
GGGAAGGGGAGAAGAACATCCTGGTGTTTGATCTGGGTGGCGGAACCTTCGATGTGTCTCTTCTCACCATTGACAATGGT
GTCTTTGAAGTCGTGGCCACTAATGGAGATACTCATCTGGGTGGAGAAGACTTTGACCAGCGTGTCATGGAACACTTCAT
CAAGCTGTACAAAAAGAAGACTGGCAAAGACGTCAGGAAAGACAACAGAGCCGTGCAGAAACTCCGGCGTGAGGTAGAAA
AGGCCAAACGGGCCCTGTCTTCTCAACATCAAGCAAGAATTGAAATTGAGTCCTTCTATGAAGGAGAAGACTTCTCCGAG
ACCCTGACTCGGGCCAAATTTGAAGAGCTAAACATGGATCTGTTCCGGTCTACTATGAAGCCTGTCCAGAAAGTGTTGGA
AGATTCTGATTTGAAGAAGTCTGATATTGATGAAATTGTTCTTGTTGGTGGCTCTACTCGAATTCCAAAGATTCAGCAAC
TGGTTAAAGAGTTCTTCAATGGCAAGGAACCATCCCGTGGCATAAACCCAGATGAGGCTGTAGCATATGGTGCTGCTGTC
CAGGCTGGTGTGCTCTCTGGTGATCAAGATACAGGTGACCTGGTACTGCTTGATGTATGTCCCCTTACTCTTGGTATTGA
AACTGTGGGAGGTGTCATGACCAAACTGATTCCAAGGAACACAGTGGTGCCCACCAAGAAGTCTCAGATCTTTTCTACAG
CTTCTGATAATCAACCAACTGTTACAATCAAGGTCTATGAAGGTGAAAGACCCCTGACAAAAGACAATCATCTTCTGGGT
ACATTTGATCTGACTGGAATTCCTCCTGCTCCTCGTGGGGTCCCACAGATTGAAGTCACCTTTGAGATAGATGTGAATGG
TATTCTTCGAGTGACAGCTGAAGACAAGGGTACAGGGAACAAAAATAAGATCACGATTACCAATGACCAGAATCGCCTGA
CACCTGAAGAAATTGAAAGGATGGTTAATGATGCTGAGAAGTTTGCTGAGGAAGATAAAAAGCTCAAGGAGCGTATTGAT
ACTCGAAATGAGTTGGAAAGTTATGCCTATTCTCTAAAGAATCAAATTGGAGATAAAGAAAAGCTGGGAGGTAAACTATC
CTCTGAAGATAAGGAGACCATGGAAAAAGCTGTAGAAGAAAAGATCGAATGGCTGGAAAGCCACCAAGATGCTGACATTG
AAGACTTCAAAGCTAAGAAGAAGGAACTGGAAGAAATTGTTCAGCCAATTATCAGCAAACTCTATGGCAGTGCAGGCCCT
CCGCCAACTGGTGAAGATGATACAGCAGAAAAGGATGAGTTGTAG

>ENSDNOT00000051652.1|m.14229 ENSDNOT00000051652.1|g.14229  ORF ENSDNOT00000051652.1|g.14229 ENSDNOT00000051652.1|m.14229 type:internal len:484 (+) ENSDNOT00000051652.1:1-1449(+) [Dasypus_novemcinctus]
AAGATGAAACTCTCCCTGGTGGCGGCGGTGTTGCTGCTGCTCGGCGCGGCGCGGGGCGAGGAAGAGGACAAGAAGGAGGA
CGTGGGTACGGTGGTCGGCATCGACTTGGGGACCACCTACTCCTGCGTCGGAGTGTTCAAGAATGGCCGCGTGGAGATTA
TCGCCAACGATCAGGGTAACCGCATTACTCCGTCTTATGTGGCCTTTACCCCCGAAGGGGAGCGTCTGATTGGCGATGCT
GCCAAAAACCAGCTCACCTCCAATCCTGAAAACACGGTCTTTGATGCCAAGCGACTCATTGGCCGCACATGGAACGACCC
ATCGGTGCAGCAGGACATCAAATTCTTACCTTTCAAGGTGGTTGAAAAGAAAACTAAACCATACATTCAAGTTGATATTG
GAGGTGGGCAAACAAAGACATTTGCCCCTGAGGAAATTTCTGCCATGGTTCTCACTAAAATGAAGGAAACTGCCGAGGCT
TATTTGGGGAAAAAGGTTACTCATGCAGTTGTTACAGTACCAGCCTATTTCAATGATGCCCAGCGCCAAGCAACTAAAGA
TGCTGGAACTATTGCTGGTCTGAATGTTATGAGGATCATCAATGAGCCTACAGCTGCTGCTATTGCTTATGGCCTTGATA
AGAGGGAGGGTGAGAAGAACATCCTGGTGTTTGACCTGGGTGGTGGAACGTTTGATGTGTCTCTTCTCACCATTGACAAT
GGTGTCTTTGAAGTCGTGGCCACTAATGGGGATACACACCTGGGTGGAGAAGACTTTGATCAGCGTGTCATGGAACACTT
CATCAAACTATACAAAAAGAAGACTGGCAAAGATGTCAGGAAAGACAACAGAGCTGTGCAGAAACTCCGGCGTGAGGTAG
AAAAGGCCAAACGGGCCCTATCTTCTCAACATCAAGCAAGAATTGAAATTGAGTCCTTCTATGAAGGAGAAGACTTCTCT
GAGACTTTGACTCGGGCTAAATTTGAAGAGCTAAACATGGATCTGTTCCGTTCTACCATGAAGCCTGTCCAGAAAGTGTT
GGAGGATTCTGATTTGAAGAAATCTGATATTGATGAAATTGTCCTTGTTGGTGGCTCTACTCGAATCCCAAAAATACAAC
AACTAGTTAAAGAGTTCTTCAATGGCAAGGAGCCATCCCGTGGCATAAATCCAGATGAGGCTGTAGCATACGGTGCTGCT
GTCCAGGCTGGTGTACTCTCTGGAGATCAAGATACAGGTGATCTGGTGCTGGATGTGTGCCCCCTTACACTTGGTATTGA
AACTGTGGGAGGTGTCATGACCAAACTGATTAGGAACACTGTGGTGCCCACGAAGAAGTCTCAGATCTTTTCTACAGCTT
CTGATAATCAACCAACTGTTACTATCAAGGTTTATGAAGGTGAAAGACCCCTAACAAAAGACAATCACCTTTTGGGAACA
TTTGATCTG

>lcl|NW_004558826.1_cds_XP_004716507.1_21344|m.45351 lcl|NW_004558826.1_cds_XP_004716507.1_21344|g.45351  ORF lcl|NW_004558826.1_cds_XP_004716507.1_21344|g.45351 lcl|NW_004558826.1_cds_XP_004716507.1_21344|m.45351 type:complete len:655 (+) lcl|NW_004558826.1_cds_XP_004716507.1_21344:1-1965(+) [Echinops_telfairi]
ATGAAACTGTCCCTGGTGGCGGCTGTGCTGCTGCTCCTCGGCGCGGCGCATGCCGAGGAGGAAGACAAGAAGGAGGACGT
GGGCACGGTGGTCGGCATCGACTTGGGGACCACTTACTCCTGCGTCGGGGTCTTCAAGAACGGCCGCGTGGAGATCATCG
CCAACGACCAGGGCAACCGCATCACGCCGTCTTACGTGGCCTTCACCCCCGAAGGGGAGCGTCTGATCGGCGATGCAGCC
AAGAACCAGCTCACCTCCAACCCTGAGAACACGGTCTTTGACGCCAAACGGCTCATTGGCCGGACTTGGAACGACCCGTC
TGTGCAGCAGGACATAAAGTTCCTGCCTTTCAAGGTGGTTGAAAAGAAAACTAAACCATACATCCAAGTAGACATCGGAG
GGGGACAAACAAAAACATTTGCTCCTGAAGAAATTTCTGCCATGGTTCTCACTAAAATGAAGGAAACGGCTGAGGCATAT
TTGGGAAAGAAGGTTACCCATGCAGTTGTTACTGTACCTGCCTATTTCAATGATGCCCAGCGCCAGGCAACCAAAGATGC
TGGAACTATTGCTGGATTGAATGTTATGAGGATCATCAATGAACCCACAGCAGCTGCTATTGCTTATGGCCTGGATAAGA
GGGAGGGCGAGAAGAACATCCTGGTGTTTGACCTGGGTGGTGGAACCTTCGATGTGTCTCTTCTCACCATTGACAATGGT
GTCTTTGAAGTTGTGGCCACTAATGGAGATACTCATTTGGGTGGAGAAGATTTTGATCAGCGGGTCATGGAGCACTTCAT
CAAATTGTATAAAAAGAAGACTGGCAAAGATGTCAGGAAAGACAATAGAGCTGTGCAGAAACTCAGGCGTGAGGTAGAAA
AAGCCAAGCGGGCCCTGTCTGCGCAACATCAGGCAAGAATTGAAATTGAATCTTTCTATGAAGGAGAAGATTTCTCTGAA
ACCCTAACCCGGGCCAAATTTGAAGAACTCAACATGGATCTGTTCCGCTCTACCATGAAGCCTGTCCAGAAAGTGTTGGA
GGATTCTGATTTGAAGAAGTCTGATATTGATGAAATTGTTCTTGTTGGTGGCTCTACTAGAATCCCAAAGATTCAACAAC
TGGTTAAAGAGTTCTTTAACGGCAAGGAACCATCCCGTGGCATAAACCCAGATGAGGCTGTTGCATATGGTGCTGCTGTC
CAAGCTGGAGTACTCTCTGGTGATCAAGATACAGGTGATCTGGTGCTGCTTGATGTGTGTCCCCTTACACTTGGTATTGA
AACTGTGGGTGGTGTCATGACCAAACTGATTCCAAGAAACACTGTGGTGCCCACCAAGAAGTCTCAAATCTTTTCTACAG
CTTCTGATAATCAACCAACGGTTACAATCAAGGTCTATGAAGGTGAACGACCCCTGACAAAAGACAATCATCTCCTGGGT
ACGTTTGACCTGACTGGAATTCCACCTGCTCCCCGTGGAGTCCCACAGATTGAAGTAACCTTTGAGATAGATGTGAATGG
CATTCTGCGAGTAACAGCTGAAGACAAAGGTACAGGGAACAAAAATAAGATCACCATTACCAATGACCAAAATCGCCTGA
CACCTGAAGAAATTGAAAGGATGGTTAATGATGCTGAGAAGTTTGCTGAGGAAGACAAAAAGCTTAAGGAGCGAATTGAT
ACTAGAAACGAATTAGAAAGCTATGCCTATTCTCTAAAAAATCAAATTGGAGATAAAGAAAAGCTGGGGGGTAAACTTTC
CTCTGAAGATAAGGAAACCATGGAAAAAGCTGTAGAAGAAAAGATTGAATGGCTGGAAAGTCACCAAGATGCTGACATTG
AAGACTTTAAAGCTAAAAAGAAGGAACTAGAAGAAATTGTTCAGCCAATTATCAGCAAACTCTATGGAAGTGCAGGCCCT
CCCCCAACTGGTGAAGAGGAGACAGCAGAAAAAGATGAGTTGTAG

>ENSECAT00000026106.1|m.40664 ENSECAT00000026106.1|g.40664  ORF ENSECAT00000026106.1|g.40664 ENSECAT00000026106.1|m.40664 type:5prime_partial len:653 (+) ENSECAT00000026106.1:1-1959(+) [Equus_caballus]
XXGAAGCTCTCCCTGGTGGCTGCGGTGCTGCTGCTGCTCGGCGCGGCGCCGAAGGAGGAGGACAAGAAGGAGGACGTGGG
CACGGTGGTCGGCATCGACGGGACCACCTACTCCTGCGTCGGCGTGTTCAAGAACGGCCGCGTGGAGATCATTGCCAACG
ATCAGGGCAACCGCATCACGCCGTCTTATGTGGCCTTCACTCCTGAAGGGGAGCGTCTGATCGGCGATGCAGCCAAGAAC
CAGCTCACCTCCAACCCTGAGAACACGGTCTTTGACGCCAAGCGGCTCATCGGCCGCACATGGAACGACCCGTCTGTGCA
GCAGGACATCAAGTTCTTGCCTTTCAAGGTGGTTGAAAAGAAAACAAAACCATACATTCAAGTTGATATTGGAGGTGGGC
AAACAAAGACATTTGCTCCTGAAGAAATTTCTGCCATGGTTCTCACTAAAATGAAGGAAACTGCTGAGGCTTATTTGGGA
AAGAAGGTTACCCATGCAGTTGTTACTGTACCAGCCTATTTCAATGATGCCCAACGCCAGGCAACCAAAGATGCTGGAAC
TATTGCTGGATTGAATGTTATGAGGATCATCAATGAGCCTACAGCAGCTGCTATTGCTTATGGCCTGGATAAGAGGGAAG
GGGAGAAGAACATCCTGGTGTTTGACCTGGGTGGTGGAACCTTCGATGTGTCTCTTCTCACCATTGATAATGGTGTCTTC
GAAGTTGTGGCCACTAATGGAGATACTCATCTGGGGGGAGAAGACTTCGACCAGCGTGTCATGGAACACTTCATCAAGCT
CTACAAAAAGAAGACTGGCAAAGATGTTCGGAAAGACAACAGAGCTGTGCAGAAACTCCGGCGTGAGGTAGAAAAGGCCA
AACGGGCCCTGTCTTCTCAACATCAAGCAAGAATTGAAATTGAATCCTTCTATGAAGGAGAAGACTTCTCTGAGACCCTG
ACTCGGGCCAAATTTGAAGAGCTAAACATGGACCTGTTCCGTTCTACCATGAAACCTGTCCAGAAGGTGCTGGAAGATTC
TGACTTGAAGAAGTCTGATATTGATGAAATTGTTCTTGTTGGTGGCTCCACCCGAATCCCAAAGATTCAGCAACTAGTGA
AAGAGTTCTTCAATGGCAAGGAGCCATCCCGTGGCATAAACCCAGATGAGGCTGTAGCGTATGGTGCTGCTGTCCAGGCT
GGTGTCCTCTCTGGTGATCAAGACACAGGTGATCTGGTTCTACTTGATGTATGTCCCCTGACACTTGGTATTGAAACCGT
GGGAGGTGTCATGACCAAACTGATTCCAAGGAACACTGTGGTGCCCACCAAGAAGTCTCAGATCTTTTCTACAGCTTCTG
ATAATCAACCAACTGTTACAATCAAGGTCTATGAAGGTGAACGACCCTTGACGAAAGACAATCACCTTTTGGGAACTTTT
GATCTGACTGGAATTCCTCCTGCTCCCCGTGGGGTCCCACAGATTGAAGTCACCTTTGAGATAGATGTGAATGGCATTCT
TCGAGTGACAGCTGAAGACAAAGGTACAGGCAACAAAAATAAGATCACAATTACCAATGACCAAAATCGCCTGACACCTG
AAGAAATTGAAAGGATGGTTAATGATGCTGAGAAGTTTGCCGAGGAGGACAAGAAGCTCAAAGAGCGCATTGACACTAGA
AACGAACTAGAAAGCTATGCCTACTCTCTAAAGAATCAGATTGGAGATAAAGAAAAGCTAGGAGGGAAACTTTCCTCTGA
AGATAAGGAGACCATGGAAAAAGCCGTAGAGGAAAAGATTGAATGGCTGGAAAGTCACCAGGATGCTGACATTGAAGATT
TCAAAGCTAAAAAGAAGGAACTAGAAGAAATTGTTCAGCCAATTATCAGCAAACTCTATGGAAGTGCAGGCCCTCCTCCA
ACTGGTGATGAGGAAGCAGCAGACAAAGATGAGTTGTAG

>ENSHGLT00000017751.1|m.30517 ENSHGLT00000017751.1|g.30517  ORF ENSHGLT00000017751.1|g.30517 ENSHGLT00000017751.1|m.30517 type:5prime_partial len:656 (+) ENSHGLT00000017751.1:1-1968(+) [Heterocephalus_glaber]
AAAATGAAGCTGTGTCTGGTGGCTGCGGTGCTTCTGCTGCTCGGCGCGGCGCGGGCCGAGGAGGAGGACAAGAAGGAGGA
CGTGGGCACTGTGGTCGGCATCGACCTGGGGACCACCTACTCTTGCGTCGGAGTGTTCAAGAACGGCCGCGTGGAGATCA
TCGCCAACGATCAGGGCAACCGCATCACGCCGTCGTACGTAGCCTTCACCCCCGAAGGGGAGCGGCTGATCGGCGATGCG
GCCAAGAATCAGCTCACCTCTAACCCCGAGAACACGGTCTTCGACGCCAAGCGGCTCATCGGCCGCACTTGGAACGACCC
CTCTGTGCAACAAGACATCAAGTTCTTGCCTTTCAAGGTGGTTGAAAAGAAAACTAAACCATACATTCAAGTTGATATCG
GAGGTGGACAAACCAAGACATTTGCTCCAGAAGAAATTTCTGCCATGGTTCTCACTAAAATGAAGGAAACTGCTGAGGCT
TATTTGGGAAAGAAGGTTACCCATGCAGTTGTTACAGTACCTGCCTATTTTAATGATGCTCAAAGGCAAGCAACCAAAGA
TGCTGGAACAATTGCTGGACTGAATGTTATGAGGATCATCAATGAGCCGACAGCAGCTGCTATTGCCTATGGCCTGGATA
AGAGGGAGGGGGAGAAGAACATCCTGGTGTTTGACCTGGGTGGCGGAACCTTTGATGTGTCTCTTCTCACAATCGACAAC
GGTGTCTTCGAAGTCGTGGCCACTAATGGAGATACCCATCTGGGTGGAGAGGACTTTGACCAGCGTGTTATGGAACACTT
CATCAAGCTGTACAAAAAGAAGACTGGCAAAGATGTGAGGAAGGACAACAGAGCTGTGCAGAAACTCCGACGTGAGGTAG
AAAAGGCCAAGCGGGCCCTGTCTTCTCAACATCAAGCAAGAATTGAAATTGAGTCTTTCTATGAAGGAGAAGACTTTTCT
GAGACCCTGACTCGGGCCAAATTTGAAGAACTAAACATGGACCTGTTTCGCTCTACCATGAAGCCTGTCCAGAAAGTGTT
GGAGGATTCTGACTTGAAGAAGTCTGATATTGATGAAATTGTTCTCGTTGGTGGCTCCACTCGAATTCCAAAGATTCAGC
AACTGGTTAAAGAATTCTTCAATGGCAAGGAGCCATCCCGTGGCATCAACCCAGATGAGGCTGTAGCGTATGGTGCTGCT
GTCCAGGCTGGTGTGCTCTCCGGTGATCAAGATACAGGAGACCTGGTACTGCTGGATGTATGTCCTCTTACACTTGGCAT
TGAAACTGTGGGAGGTGTCATGACCAAACTGATTCCAAGAAACACTGTGGTCCCCACCAAGAAGTCTCAGATCTTTTCCA
CAGCTTCTGATAATCAACCAACTGTTACAATCAAGGTCTATGAAGGTGAGCGGCCTCTGACAAAAGACAATCACCTCCTG
GGTACATTTGACCTGACTGGAATTCCTCCTGCTCCTCGTGGGGTCCCCCAGATTGAAGTCACCTTTGAAATAGATGTGAA
TGGCATTCTTCGGGTGACAGCTGAAGACAAGGGTACAGGCAACAAAAATAAGATCACAATCACCAATGATCAAAACCGCC
TGACACCTGAAGAAATTGAAAGGATGGTCAATGATGCTGAGAAGTTTGCTGAGGAAGACAAAAAGCTCAAGGAACGCATC
GACACTAGGAATGAGTTGGAAAGCTATGCCTACTCTCTAAAGAATCAGATTGGAGATAAAGAAAAGCTAGGAGGAAAACT
TTCCTCTGAAGATAAGGAGACCATGGAAAAAGCTGTAGAGGACAAGATTGAATGGCTGGAAAGCCACCAAGATGCTGACA
TTGAAGACTTCCAAGCAAAGAAGAAGGAATTAGAAGAAATTGTTCAGCCAATTATCAGCAAACTCTATGGAAGTGCAGGC
CCTCCCCCAACTGGTGAAGAGGATACAGCAGAAAAAGATGAGTTGTAG

>ENST00000324460.6|m.21596 ENST00000324460.6|g.21596  ORF ENST00000324460.6|g.21596 ENST00000324460.6|m.21596 type:complete len:655 (+) ENST00000324460.6:1-1965(+) [Homo_sapiens]
ATGAAGCTCTCCCTGGTGGCCGCGATGCTGCTGCTGCTCAGCGCGGCGCGGGCCGAGGAGGAGGACAAGAAGGAGGACGT
GGGCACGGTGGTCGGCATCGACCTGGGGACCACCTACTCCTGCGTCGGCGTGTTCAAGAACGGCCGCGTGGAGATCATCG
CCAACGATCAGGGCAACCGCATCACGCCGTCCTATGTCGCCTTCACTCCTGAAGGGGAACGTCTGATTGGCGATGCCGCC
AAGAACCAGCTCACCTCCAACCCCGAGAACACGGTCTTTGACGCCAAGCGGCTCATCGGCCGCACGTGGAATGACCCGTC
TGTGCAGCAGGACATCAAGTTCTTGCCGTTCAAGGTGGTTGAAAAGAAAACTAAACCATACATTCAAGTTGATATTGGAG
GTGGGCAAACAAAGACATTTGCTCCTGAAGAAATTTCTGCCATGGTTCTCACTAAAATGAAAGAAACCGCTGAGGCTTAT
TTGGGAAAGAAGGTTACCCATGCAGTTGTTACTGTACCAGCCTATTTTAATGATGCCCAACGCCAAGCAACCAAAGACGC
TGGAACTATTGCTGGCCTAAATGTTATGAGGATCATCAACGAGCCTACGGCAGCTGCTATTGCTTATGGCCTGGATAAGA
GGGAGGGGGAGAAGAACATCCTGGTGTTTGACCTGGGTGGCGGAACCTTCGATGTGTCTCTTCTCACCATTGACAATGGT
GTCTTCGAAGTTGTGGCCACTAATGGAGATACTCATCTGGGTGGAGAAGACTTTGACCAGCGTGTCATGGAACACTTCAT
CAAACTGTACAAAAAGAAGACGGGCAAAGATGTCAGGAAAGACAATAGAGCTGTGCAGAAACTCCGGCGCGAGGTAGAAA
AGGCCAAACGGGCCCTGTCTTCTCAGCATCAAGCAAGAATTGAAATTGAGTCCTTCTATGAAGGAGAAGACTTTTCTGAG
ACCCTGACTCGGGCCAAATTTGAAGAGCTCAACATGGATCTGTTCCGGTCTACTATGAAGCCCGTCCAGAAAGTGTTGGA
AGATTCTGATTTGAAGAAGTCTGATATTGATGAAATTGTTCTTGTTGGTGGCTCGACTCGAATTCCAAAGATTCAGCAAC
TGGTTAAAGAGTTCTTCAATGGCAAGGAACCATCCCGTGGCATAAACCCAGATGAAGCTGTAGCGTATGGTGCTGCTGTC
CAGGCTGGTGTGCTCTCTGGTGATCAAGATACAGGTGACCTGGTACTGCTTGATGTATGTCCCCTTACACTTGGTATTGA
AACTGTGGGAGGTGTCATGACCAAACTGATTCCAAGGAACACAGTGGTGCCTACCAAGAAGTCTCAGATCTTTTCTACAG
CTTCTGATAATCAACCAACTGTTACAATCAAGGTCTATGAAGGTGAAAGACCCCTGACAAAAGACAATCATCTTCTGGGT
ACATTTGATCTGACTGGAATTCCTCCTGCTCCTCGTGGGGTCCCACAGATTGAAGTCACCTTTGAGATAGATGTGAATGG
TATTCTTCGAGTGACAGCTGAAGACAAGGGTACAGGGAACAAAAATAAGATCACAATCACCAATGACCAGAATCGCCTGA
CACCTGAAGAAATCGAAAGGATGGTTAATGATGCTGAGAAGTTTGCTGAGGAAGACAAAAAGCTCAAGGAGCGCATTGAT
ACTAGAAATGAGTTGGAAAGCTATGCCTATTCTCTAAAGAATCAGATTGGAGATAAAGAAAAGCTGGGAGGTAAACTTTC
CTCTGAAGATAAGGAGACCATGGAAAAAGCTGTAGAAGAAAAGATTGAATGGCTGGAAAGCCACCAAGATGCTGACATTG
AAGACTTCAAAGCTAAGAAGAAGGAACTGGAAGAAATTGTTCAACCAATTATCAGCAAACTCTATGGAAGTGCAGGCCCT
CCCCCAACTGGTGAAGAGGATACAGCAGAAAAAGATGAGTTGTAG

>ENSLAFT00000010047.2|m.38922 ENSLAFT00000010047.2|g.38922  ORF ENSLAFT00000010047.2|g.38922 ENSLAFT00000010047.2|m.38922 type:5prime_partial len:656 (+) ENSLAFT00000010047.2:1-1968(+) [Loxodonta_africana]
AAAATGAAACTCTCCCTGGTGGCGGCGGTGCTGCTGCTCCTCGGCGCGGCTCATGCCGAGGAGGAGGACAAGAAGGAGGA
CGTGGGCACGGTGGTCGGCATCGACCTGGGGACTACTTACTCCTGCGTCGGGGTGTTCAAGAACGGCCGCGTGGAGATTA
TCGCCAACGATCAGGGCAACCGCATCACGCCGTCTTATGTGGCTTTCACCCCGGAAGGGGAGCGTTTAATCGGCGATGCA
GCCAAGAACCAGCTAACTTCCAACCCTGAGAACACGGTCTTCGACGCCAAGCGGCTCATTGGCCGCACTTGGAACGACCC
TTCTGTGCAGCAGGACATCAAGTTCTTGCCTTTCAAGGTGGTTGAAAAGAAAACTAAACCATACATTCAAGTTGACATTG
GAGGTGGGCAAACAAAGACCTTTGCTCCTGAAGAAATTTCTGCCATGGTTCTCACTAAAATGAAGGAAACTGCTGAGGCT
TATTTGGGAAAAAAGGTTACCCATGCAGTTGTTACTGTACCAGCCTATTTCAATGATGCCCAGCGCCAAGCAACCAAAGA
TGCTGGAACTATTGCTGGACTGAATGTTATGAGGATCATCAATGAGCCTACAGCAGCTGCTATTGCTTATGGCCTGGATA
AGAGGGAGGGTGAGAAGAACATCCTGGTGTTTGACCTGGGTGGTGGAACCTTCGATGTGTCTCTTCTCACCATTGACAAT
GGTGTCTTTGAAGTCGTGGCCACTAACGGAGACACTCATCTGGGTGGAGAAGACTTCGATCAGCGTGTCATGGAACACTT
CATCAAGCTGTATAAAAAGAAGACTGGCAAAGATGTTAGGAAAGACAACAGAGCTGTGCAGAAACTCAGGCGTGAGGTAG
AAAAGGCCAAACGGGCCCTGTCTTCTCAGCATCAGGCAAGAATTGAAATTGAGTCTTTCTATGAAGGAGAAGACTTCTCT
GAAACCCTAACTCGGGCCAAATTTGAAGAGTTAAACATGGACCTGTTCCGTTCTACCATGAAGCCTGTCCAGAAAGTGTT
GGAGGATGCTGATTTGAAGAAGTCTGATATTGATGAAATTGTTCTTGTCGGTGGTTCTACCCGAATCCCGAAGATTCAAC
AACTGGTTAAAGAGTTCTTCAATGGCAAAGAGCCATCCCGAGGCATAAACCCAGATGAGGCTGTGGCATATGGTGCTGCT
GTCCAGGCTGGTGTACTGTCTGGTGATCAAGATACAGGTGATCTGGTGCTGCTTGATGTATGTCCCCTTACACTTGGTAT
TGAAACTGTGGGAGGTGTCATGACCAAACTGATCCCAAGAAACACTGTGGTACCCACAAAGAAGTCTCAAATCTTTTCTA
CAGCTTCTGACAATCAGCCAACTGTTACAATCAAGGTCTATGAAGGTGAACGACCCCTGACGAAAGACAATCATCTTCTG
GGTACATTTGATCTGACTGGAATTCCACCTGCTCCCCGTGGGGTCCCACAGATTGAGGTCACTTTTGAGATAGATGTGAA
TGGCATTCTTCGAGTGACAGCTGAAGACAAGGGTACAGGGAACAAAAATAAGATCACAATTACCAATGACCAAAATCGTC
TGACACCTGAAGAAATTGAAAGGATGGTTAATGATGCTGAGAAGTTTGCTGAGGAGGACAAAAAGCTCAAGGAGCGAATT
GATACTAGAAATGAATTGGAAAGTTATGCCTATTCTCTAAAGAATCAGATTGGAGATAAAGAAAAGCTGGGGGGTAAACT
TTCTTCGGAAGATAAGGAAACCATGGAAAAAGCTGTAGAGGAAAAGATTGAATGGCTGGAAAGTCACCAAGATGCTGACA
TTGAAGACTTCAAAGCTAAAAAGAAGGAGCTAGAAGAAATTGTTCAGCCAATTATCAGCAAACTCTATGGAAGTGCAGGC
CCTCCCCCAACTGGCGAAGATGAAACAGCAGACAAAGATGAGTTGTAG

>ENSMMUT00000007348.3|m.29123 ENSMMUT00000007348.3|g.29123  ORF ENSMMUT00000007348.3|g.29123 ENSMMUT00000007348.3|m.29123 type:complete len:655 (+) ENSMMUT00000007348.3:1-1965(+) [Macaca_mulatta]
ATGAAGCTCTCCCTGGTGGCCGCGATGCTGCTGCTGCTCAGCGCGGCGCGGGCCGAGGAGGAGGACAAGAAGGAGGACGT
GGGCACGGTGGTCGGCATCGACCTGGGGACCACCTACTCCTGCGTCGGCGTGTTCAAGAACGGCCGCGTGGAGATCATCG
CCAACGATCAGGGCAACCGCATCACGCCGTCCTATGTGGCCTTCACTCCTGAAGGGGAACGTCTGATCGGCGATGCCGCC
AAGAACCAGCTCACCTCCAACCCCGAGAACACGGTCTTTGACGCCAAGCGGCTCATCGGCCGCACGTGGAACGACCCATC
TGTGCAGCAGGACATCAAGTTCTTGCCGTTCAAGGTGGTTGAAAAGAAAACTAAACCATATATTCAAGTTGATATTGGAG
GTGGGCAAACAAAGACGTTTGCTCCTGAAGAAATTTCTGCCATGGTTCTCACTAAAATGAAAGAAACTGCCGAGGCTTAT
TTGGGAAAGAAGGTTACCCATGCAGTTGTTACTGTACCGGCCTATTTCAATGATGCCCAACGCCAAGCAACCAAAGACGC
TGGAACTATTGCTGGCCTAAATGTTATGAGGATCATCAACGAGCCTACGGCAGCTGCTATTGCTTATGGCCTGGATAAAA
GGGAGGGGGAGAAGAACATCCTGGTGTTTGACCTGGGTGGCGGAACCTTTGATGTGTCTCTTCTCACCATTGACAATGGT
GTCTTCGAAGTCGTGGCCACTAATGGAGATACTCATCTGGGTGGAGAAGACTTTGACCAGCGTGTCATGGAACACTTCAT
CAAGCTGTACAAAAAGAAGACTGGCAAAGACGTCAGGAAAGACAACAGAGCTGTGCAGAAACTTCGGCGTGAGGTGGAAA
AGGCCAAACGGGCCCTGTCTTCTCAACATCAAGCAAGAATTGAAATTGAGTCCTTCTATGAAGGAGAAGACTTTTCTGAG
ACCCTGACTCGGGCCAAATTTGAAGAGCTCAACATGGATCTGTTCCGGTCTACTATGAAGCCCGTCCAGAAAGTGCTGGA
AGATTCTGATTTGAAGAAGTCTGATATTGATGAAATTGTTCTTGTTGGTGGCTCGACTCGAATTCCAAAGATTCAGCAAC
TGGTTAAAGAGTTCTTCAATGGCAAGGAACCATCCCGTGGCATAAACCCAGATGAAGCTGTAGCATATGGTGCTGCTGTC
CAGGCTGGTGTGCTCTCTGGTGATCAAGATACAGGTGACCTGGTACTGCTTGATGTGTGTCCCCTTACACTTGGTATTGA
AACTGTGGGAGGTGTCATGACCAAACTGATTCCAAGGAACACAGTGGTGCCTACCAAGAAGTCTCAGATCTTTTCTACAG
CTTCTGATAACCAACCAACTGTTACAATCAAGGTCTATGAAGGTGAACGACCCCTGACAAAAGACAATCATCTTCTGGGT
ACATTTGATCTGACTGGAATTCCTCCTGCTCCTCGTGGGGTCCCACAGATTGAAGTCACCTTTGAGATAGATGTGAATGG
TATTCTTCGAGTGACAGCTGAAGACAAGGGTACAGGGAACAAAAATAAGATCACAATTACCAATGACCAGAATCGCCTGA
CACCTGAAGAAATCGAAAGGATGGTTAATGATGCTGAGAAGTTTGCTGAGGAAGACAAAAAGCTCAAGGAGCGCATTGAT
ACTAGAAATGAGTTGGAAAGCTATGCCTATTCTCTAAAGAATCAGATTGGAGATAAAGAAAAGCTGGGAGGTAAACTTTC
CTCTGAAGATAAGGAGACCATGGAAAAAGCTGTAGAAGAAAAGATTGAATGGCTGGAAAGCCACCAAGATGCTGACATTG
AAGACTTCAAAGCTAAGAAGAAGGAACTGGAAGAAATTGTTCAGCCAATTATCAGCAAACTCTATGGAAGTGCAGGCCCG
CCCCCAACTGGTGAAGAGGATACAGCAGAAAAAGATGAGTTGTAG

>ENSMICT00000002945.2|m.21420 ENSMICT00000002945.2|g.21420  ORF ENSMICT00000002945.2|g.21420 ENSMICT00000002945.2|m.21420 type:complete len:656 (+) ENSMICT00000002945.2:1-1968(+) [Microcebus_murinus]
ATGAAGCTCTCCCTGGTGGCTGCAGTGCTGCTGCTCCTCGGCGCAGCGCGGGCCGAGGAGGAGGACAAGAAGGAGGACGT
AGGCACGGTGGTCGGCATTGACCTGGGGACCACGTACTCCTGCGTCGGGGTGTTCAAGAATGGCCGCGTGGAGATCATCG
CCAACGACCAGGGCAACCGCATCACGCCGTCTTATGTGGCCTTCACTCCTGAAGGGGAGCGTCTCATCGGAGATGCCGCC
AAGAACCAGCTCACCTCCAACCCTGAGAACACGGTCTTCGACGCCAAGCGACTCATTGGCCGCACATGGAACGATCCGTC
TGTGCAGCAGGACATAAAGTTCTTGCCTTTCAAGGTGGTTGAAAAGAAAACTAAACCATACATTCAAGTTGATGTTGGAG
GTGGCCAAACAAAGACATTTGCTCCTGAGGAAATTTCTGCCATGGTTCTCACTAAAATGAAAGAAACTGCTGAGGCTTAT
CTGGGAAAAAAGGTTACCCATGCAGTTGTTACTGTACCAGCCTATTTCAATGATGCCCAACGCCAAGCAACCAAAGATGC
TGGAACTATTGCTGGACTGAATGTTATGAGGATCATCAATGAGCCTACAGCAGCTGCTATTGCTTATGGCCTGGATAAGA
GGGAGGGGGAGAAAAACATCCTGGTATTTGATCTCGGTGGTGGAACCTTCGATGTGTCTCTTCTCACCATTGACAATGGT
GTCTTCGAAGTCGTGGCGACCAATGGAGATACTCATCTGGGTGGAGAAGACTTTGACCAGCGTGTTATGGAACACTTCAT
CAAGCTGTACAAAAAGAAAACAGGCAAAGATGTTAGGAAAGACAATAGAGCTGTGCAGAAACTCCGTCGTGAGGTAGAAA
AGGCCAAGCGGGCCCTGTCCTCTCAACATCAAGCAAGAATTGAAATCGAGTCCTTCTATGAAGGAGAAGACTTTTCTGAG
ACCCTAACTCGGGCCAAATTTGAAGAGCTGAACATGGATCTGTTCCGGTCCACTATGAAGCCTGTCCAGAAAGTGTTGGA
GGATTCTGATTTGAAGAAGTCAGATATTGATGAAATTGTTCTTGTTGGTGGCTCTACTCGAATTCCAAAGATTCAGCAAC
TGGTTAAAGAGTTCTTCAATGGCAAGGAGCCATCTCGTGGCATAAACCCAGATGAGGCAGTAGCATATGGTGCTGCTGTC
CAGGCTGGTGTGCTCTCTGGTGATCAAGATACAGGTGATCTGGTATTGCTTGATGTATGTCCCCTTACACTTGGTATTGA
AACTGTGGGAGGTGTCATGACCAAACTGATTCCAAGGAACACTGTGGTACCCACCAAGAAGTCTCAAATCTTTTCTACAG
CTTCTGATAATCAACCAACTGTTACAATCAAAGTCTATGAAGGTGAACGACCCCTGACAAAAGACAACCACCTTCTGGGT
ACATTTGATCTGACTGGAATTCCTCCTGCTCCCCGTGGGGTCCCACAGATTGAAGTCACCTTTGAGATAGATGTGAATGG
CATTCTTCGAGTGACAGCTGAAGACAAGGGTACAGGGAACAAAAATAAGATCACAATTACCAATGACCAGAATCGGCTGA
CACCTGAAGAAATTGAAAGGATGGTTAATGATGCTGAGAAGTTTGCTGAGGAAGACAAAAAACTCAAGGAGCGCATTGAT
ACTAGAAATGAGTTGGAAAGCTATGCCTATTCTCTAAAGAATCAGATTGGAGATAAAGAAAAGCTGGGAGGTAAACTTTC
CTCTGAAGATAAAGAGACCATGGAAAAAGCTGTAGAAGAAAAGATTGAATGGCTGGAAAGCCACCAAGATGCTGACATTG
AAGACTTCAAAGCTAAAAAGAAGGAACTAGAAGAAATTGTTCAGCCAATTATTAGCAAACTCTATGGAAGTGCAGGCCCT
CCCCCAGCTGGTGAAGAAGAAGATGCAGCAGAAAAAGATGAGTTGTAG

>ENSMODT00000025103.4|m.31749 ENSMODT00000025103.4|g.31749  ORF ENSMODT00000025103.4|g.31749 ENSMODT00000025103.4|m.31749 type:complete len:658 (+) ENSMODT00000025103.4:1-1974(+) [Monodelphis_domestica]
ATGAGGCGCTCGCTCGTGGCGGTGGCGGCCGCTCTGCTGTTCCTGGCAGCCGCGGGGGCGCGGGCCGAAGAGGACGATAA
GAAGGAGGACGTGGGCACTGTGGTGGGCATCGATCTGGGCACCACCTATTCGTGCGTTGGAGTATTCAAGAATGGCCGAG
TGGAAATTATTGCCAATGACCAGGGCAATCGAATCACACCTTCTTATGTGGCCTTCACCCCAGAGGGAGAGCGGCTTATT
GGTGATGCTGCCAAAAACCAGCTTACTTCAAACCCTGAGAATACAGTCTTTGATGCTAAGCGCCTAATTGGTCGAACATG
GAATGACCCATCAGTGCAGCAGGATATTAAATACTTGCCTTTCAAGGTGGTTGAAAAGAAGACCAAACCATACATTCAGG
TGGATGTTGGTGGTGGACAGACAAAGACATTTGCCCCTGAAGAAATTTCTGCCATGGTCCTGACTAAGATGAAGGAAACA
GCTGAGGCATATCTAGGCAAAAAGGTTACCCATGCTGTTGTTACTGTTCCTGCTTATTTCAATGATGCTCAGCGTCAGGC
AACCAAAGATGCTGGGACTATTGCTGGCCTTAATGTTATGAGGATCATCAATGAACCTACGGCAGCTGCTATTGCCTACG
GCCTAGACAAGAGGGAGGGAGAAAAGAACATCCTTGTGTTTGATCTGGGTGGTGGCACTTTTGATGTGTCCTTGCTCACC
ATTGACAATGGAGTGTTTGAAGTTGTGGCCACAAATGGTGACACTCATCTGGGTGGAGAAGATTTTGATCAACGAGTCAT
GGAGCATTTTATCAAGTTGTACAAAAAGAAAACTGGAAAAGATGTGAGGAAAGACAACAGAGCTGTGCAGAAACTTCGAC
GGGAGGTTGAGAAGGCTAAGCGGGCCTTGTCCTCTCAACATCAGGCTAGAATTGAAATTGAATCTTTCTTTGAAGGTGAA
GACTTCTCTGAGACCCTTACTCGTGCCAAGTTTGAAGAACTAAACATGGATTTGTTCCGATCTACTATGAAGCCTGTCCA
GAAAGTATTAGAAGATTCAGATTTGAAGAAGTCTGATATTGATGAAATTGTTCTTGTGGGGGGCTCTACTCGAATCCCTA
AAATACAACTGTTAGTAAAAGAGTTCTTCAATGGCAAAGAGCCATCTCGGGGCATTAATCCAGATGAAGCTGTTGCTTAT
GGTGCTGCTGTCCAGGCTGGTGTATTGTCTGGAGACCAAGATACTGGTGATCTGGTGCTCCTTGATGTGTGTCCTCTTAC
ACTTGGCATTGAAACTGTTGGTGGTGTCATGACCAAATTGATCCCAAGAAATACTGTAGTGCCCACCAAGAAATCTCAGA
TCTTTTCTACTGCTTCTGATAATCAGCCAACTGTCACTATCAAAGTTTATGAAGGTGAGCGACCTCTGACCAAGGATAAC
CACCTCCTGGGAACATTTGACCTAACGGGAATTCCTCCTGCTCCTCGAGGGGTCCCTCAGATTGAAGTCACCTTTGAAAT
AGATGTGAATGGTATTCTTCGGGTCACAGCTGAAGACAAAGGCACAGGCAACAAGAACAAGATCACAATCACCAATGACC
AAAACCGTCTCACACCAGAAGAAATTGAGAGGATGGTGAATGATGCAGAGAAGTTTGCTGAGGAGGACAAGAAACTTAAG
GAGCGCATTGATAGCCGAAATGAGCTGGAGAGTTATGCCTATTCACTAAAGAACCAGATTGGTGATAAGGAAAAGCTGGG
TGGAAAGCTTTCTTCTGAAGACAAGGAGATTGTGGAAAAAGCAGTGGAAGAAAAGATTGAGTGGCTTGAGAGTCACCAAG
ATGCAGAGATTGAAGATTTTAAAGCAAAAAAGAAGGAACTTGAAGAGATCGTCCAGCCTATTGTTAGCAAGCTCTATGGT
GGTGCAGGCCCTCCCCCAGGGAGTGAAGAAACAGTAGAAAAAGATGAGTTGTAG

>ENSMUST00000028222.12|m.39244 ENSMUST00000028222.12|g.39244  ORF ENSMUST00000028222.12|g.39244 ENSMUST00000028222.12|m.39244 type:complete len:656 (+) ENSMUST00000028222.12:1-1968(+) [Mus_musculus]
ATGATGAAGTTCACTGTGGTGGCGGCGGCGTTGCTGCTGCTGGGCGCGGTGCGGGCCGAGGAGGAGGACAAGAAGGAGGA
TGTGGGCACGGTGGTCGGCATCGACTTGGGGACCACCTATTCCTGCGTCGGTGTGTTCAAGAACGGCCGCGTGGAGATCA
TAGCCAACGATCAGGGCAACCGCATCACGCCGTCGTATGTGGCCTTCACTCCTGAAGGGGAGCGTCTGATTGGCGATGCG
GCCAAGAACCAACTCACGTCCAACCCCGAGAACACGGTCTTCGATGCCAAGCGCCTCATCGGACGCACTTGGAATGACCC
TTCGGTGCAGCAGGACATCAAGTTCTTGCCATTCAAGGTGGTTGAAAAGAAAACTAAACCGTACATTCAAGTTGATATTG
GAGGTGGGCAAACCAAGACATTTGCCCCAGAAGAAATTTCTGCCATGGTTCTCACTAAAATGAAGGAGACTGCTGAGGCG
TATTTGGGAAAGAAGGTTACCCATGCAGTTGTTACTGTACCAGCTTACTTCAATGATGCCCAGCGACAAGCAACCAAAGA
TGCTGGCACTATTGCTGGACTGAATGTCATGAGGATCATCAATGAGCCTACAGCAGCTGCTATTGCATATGGCCTGGATA
AGAGAGAGGGAGAGAAGAACATCCTTGTGTTTGACCTGGGTGGCGGCACCTTCGATGTGTCTCTTCTCACCATTGACAAT
GGTGTCTTTGAAGTGGTGGCCACTAATGGAGATACTCACCTGGGTGGGGAAGACTTTGATCAGCGGGTCATGGAACACTT
CATCAAGTTGTACAAAAAGAAAACTGGTAAAGATGTTAGGAAAGACAACAGAGCTGTGCAGAAACTCCGGCGTGAGGTAG
AAAAGGCTAAGAGAGCCTTGTCTTCTCAGCATCAAGCAAGGATTGAAATTGAGTCCTTCTTCGAAGGAGAAGACTTCTCA
GAGACCCTTACTCGGGCCAAATTTGAAGAGCTGAACATGGACCTGTTCCGCTCTACCATGAAGCCTGTCCAGAAAGTGTT
GGAAGACTCTGATCTGAAGAAATCTGATATTGATGAAATTGTTCTGGTTGGTGGATCTACTCGAATTCCAAAGATTCAGC
AACTGGTGAAAGAGTTCTTCAATGGCAAGGAGCCATCCCGTGGCATAAACCCCGATGAGGCTGTAGCCTATGGTGCCGCT
GTCCAGGCTGGTGTCCTCTCTGGTGATCAGGATACAGGTGATCTGGTACTGCTTGATGTTTGTCCCCTTACACTTGGTAT
TGAAACTGTGGGAGGAGTCATGACAAAACTGATTCCAAGGAACACTGTGGTACCCACCAAGAAGTCTCAGATCTTCTCCA
CGGCTTCCGATAATCAGCCAACTGTAACAATCAAGGTCTATGAAGGTGAACGACCCCTAACAAAAGACAATCATCTTCTG
GGTACATTTGATCTGACTGGAATTCCTCCTGCTCCCCGTGGAGTTCCCCAGATTGAAGTCACTTTTGAGATAGATGTTAA
TGGTATTCTCCGAGTGACAGCTGAAGACAAAGGTACAGGAAACAAAAACAAAATCACAATTACCAATGACCAAAACCGCC
TGACACCTGAAGAAATTGAAAGGATGGTTAATGATGCTGAGAAGTTTGCTGAGGAAGACAAAAAGCTCAAAGAGCGCATT
GACACCAGGAATGAATTGGAAAGCTATGCTTATTCTCTCAAGAACCAGATTGGAGATAAAGAAAAGCTGGGAGGTAAACT
TTCTTCTGAAGATAAAGAAACCATGGAAAAAGCTGTAGAGGAAAAGATTGAATGGCTGGAAAGCCACCAGGATGCGGACA
TTGAAGACTTTAAAGCCAAAAAGAAGGAACTAGAAGAAATTGTTCAGCCAATTATCAGCAAACTCTATGGAAGTGGAGGC
CCTCCCCCAACTGGTGAAGAGGATACATCAGAAAAAGATGAGTTGTAG

>ENSMLUT00000009545.2|m.33548 ENSMLUT00000009545.2|g.33548  ORF ENSMLUT00000009545.2|g.33548 ENSMLUT00000009545.2|m.33548 type:5prime_partial len:656 (+) ENSMLUT00000009545.2:1-1968(+) [Myotis_lucifugus]
AAGATGAAGCTCTCCCTGGTGGCTGCGGTGCTGCTGCTGCTCGGCGCAGCGCGGGCCGATGAGGAGGACAAGAAGGAGGA
CGTCGGCACGGTGGTCGGCATCGATCTGGGGACCACCTACTCCTGCGTCGGGGTGTTTAAGAACGGCCGCGTGGAGATCA
TCGCCAACGACCAGGGCAACCGCATCACTCCGTCTTATGTGGCCTTCACGCCTGAAGGGGAGCGTCTGATCGGCGATGCA
GCCAAGAACCAGCTCACCTCCAACCCGGAGAACACGGTCTTCGATGCCAAGCGGCTCATCGGCCGCACGTGGAACGACCC
GTCTGTGCAGCAGGACATCAAGTTCTTGCCTTTCAAGGTGGTTGAAAAGAAAACTAAACCATACATTCAAGTTGATATTG
GAGGTGGGCAAACGAAGACTTTTGCTCCTGAAGAAATATCTGCCATGGTTCTCACTAAAATGAAGGAAACCGCTGAGGCT
TATTTGGGAAAGAAGGTCACCCATGCAGTTGTTACTGTACCAGCCTATTTCAATGATGCCCAACGCCAGGCAACCAAAGA
TGCTGGAACTATTGCTGGATTGAATGTCATGAGGATCATCAATGAGCCGACAGCAGCTGCTATCGCTTATGGCCTAGATA
AAAGGGAAGGGGAAAAGAACATCCTGGTGTTTGACCTTGGTGGTGGAACCTTCGACGTGTCTCTTCTCACCATTGATAAT
GGTGTCTTCGAAGTTGTGGCCACTAATGGGGATACTCATCTGGGTGGAGAAGATTTCGACCAGCGTGTCATGGAACACTT
CATCAAGCTCTACAAAAAGAAGACTGGCAAAGATGTCAGGAAAGACAACAGAGCTGTGCAGAAACTCCGGCGGGAGGTAG
AAAAGGCCAAACGGGCCCTGTCTTCTCAACACCAAGCAAGAATTGAAATTGAGTCCTTCTTTGAAGGAGAAGACTTCTCT
GAGACCCTGACTCGGGCCAAATTTGAAGAGCTCAACATGGACCTGTTCCGCTCTACCATGAAGCCTGTCCAGAAAGTGCT
GGAAGATTCTGATTTGAAGAAGTCTGATATTGATGAAATTGTTCTTGTTGGTGGCTCCACTCGAATCCCAAAGATTCAAC
AACTGGTTAAAGAGTTCTTCAATGGCAAGGAGCCATCCCGTGGCATAAACCCAGATGAGGCTGTAGCTTATGGTGCTGCT
GTCCAGGCTGGTGTACTCTCTGGTGATCAAGATACAGGTGATCTGGTACTGCTTGACGTATGTCCCCTTACGCTTGGTAT
TGAAACTGTGGGAGGTGTCATGACTAAACTGATTCCAAGGAACACTGTGGTGCCCACCAAGAAGTCACAGATCTTTTCTA
CAGCCTCTGATAATCAACCAACTGTTACAATCAAGGTTTATGAAGGTGAACGCCCCCTGACAAAAGACAATCATCTCCTG
GGAACCTTTGATCTGACTGGAATTCCTCCTGCTCCTCGTGGGGTCCCACAGATTGAAGTCACCTTTGAGATAGATGTGAA
TGGCATTCTCCGAGTGACAGCTGAAGACAAAGGTACAGGCAACAAAAATAAGATCACAATTACCAATGATCAAAATCGCC
TGACACCTGAAGAAATTGAGAGGATGGTCAATGATGCAGAGAAGTTTGCTGAGGAGGACAAAAAGCTCAAGGAGCGCATT
GATACTAGAAATGAGTTGGAAAGTTATGCCTATTCTCTAAAGAATCAAATTGGAGATAAAGAAAAGCTGGGAGGTAAACT
TTCCTCTGAAGATAAGGAGACCATGGAAAAAGCTGTAGAGGAAAAGATTGAATGGCTGGAAAGTCACCAAGATGCTGACA
TTGAAGATTTCAAAGCCAAAAAGAAGGAACTGGAAGAAATTGTTCAGCCAATTATCAGCAAACTCTATGGAAGTGCAGGC
CCTCCCCCAACTGAGGAGGAGGAACCAGCAGACAGGGATGAGTTGTAG

>lcl|NW_004438443.1_cds_XP_004269273.1_8038|m.13985 lcl|NW_004438443.1_cds_XP_004269273.1_8038|g.13985  ORF lcl|NW_004438443.1_cds_XP_004269273.1_8038|g.13985 lcl|NW_004438443.1_cds_XP_004269273.1_8038|m.13985 type:complete len:656 (+) lcl|NW_004438443.1_cds_XP_004269273.1_8038:1-1968(+) [Orcinus_orca]
ATGAAGCCCTCCCTGGTGGCTGCGGTGCTGCTGCTGATGCTCGGCGCGGCGCGGCCGGAGGAGGAGGACAAGAAGGAGGA
CGTGGGCACGGTGGTCGGTATCGACCTGGGCACCACGTACTCCTGCGTCGGGGTGTTCAAGAACGGCCGCGTGGAGATCA
TCGCCAACGATCAGGGCAACCGCATCACGCCGTCTTATGTGGCCTTCACTCCTGAAGGGGAGCGTCTGATCGGCGATGCG
GCCAAGAACCAGCTCACCTCCAATCCTGAGAACACGGTCTTCGACGCCAAGCGGCTCATCGGCCGTACATGGAACGACCC
GTCTGTGCAGCAGGACATCAAGTTCTTGCCTTTCAAGGTGGTTGAAAAGAAAACTAAACCGTACATTCAAGTTGATGTTG
GAGGTGGGCAAACAAAGACATTTGCTCCTGAAGAAATTTCTGCCATGGTTCTCACTAAAATGAAGGAAACTGCCGAGGCT
TATTTGGGAAAGAAGGTTACTCATGCAGTTGTTACTGTACCAGCCTATTTCAATGATGCCCAACGCCAGGCAACCAAAGA
TGCTGGAACTATTGCTGGGTTGAATGTTATGAGAATCATCAATGAGCCTACAGCAGCTGCTATTGCTTATGGCCTGGATA
AGAGGGAAGGGGAGAAGAACATCCTGGTGTTTGACTTGGGTGGTGGAACCTTTGATGTGTCTCTTCTCACCATTGATAAT
GGTGTCTTTGAAGTCGTGGCCACTAATGGAGATACTCATTTGGGTGGAGAAGACTTTGACCAGCGTGTCATGGAACACTT
CATCAAGCTCTACAAAAAGAAAACTGGCAAAGATGTTCGGAAAGACAACAGAGCTGTGCAGAAACTCCGGCGTGAGGTTG
AAAAGGCCAAACGGGCCCTGTCTTCTCAACATCAAGCAAGAATTGAAATTGAGTCCTTCTATGAAGGAGAAGACTTCTCT
GAGACCCTGACTCGGGCCAAATTTGAAGAGCTAAACATGGACCTGTTCCGTTCTACCATGAAGCCTGTCCAGAAAGTGCT
GGAAGATTCTGATTTAAAGAAGTCTGATATTGATGAAATTGTTCTTGTTGGTGGCTCTACTAGAATCCCAAAGATTCAAC
AACTGGTTAAAGAGTTTTTCAATGGCAAGGAGCCATCCCGTGGCATAAACCCAGATGAGGCTGTAGCGTATGGTGCTGCT
GTCCAGGCTGGTGTACTCTCTGGGGATCAAGATACAGGTGATCTGGTATTGCTTGATGTATGTCCCCTTACACTTGGTAT
TGAAACCGTGGGAGGTGTCATGACCAAACTGATTCCAAGGAACACTGTGGTGCCCACCAAGAAGTCTCAGATCTTTTCTA
CAGCCTCTGATAATCAGCCAACTGTTACCATCAAGGTCTATGAAGGTGAACGACCCCTGACGAAAGACAATCACCTTCTG
GGAACTTTTGATCTGACTGGAATTCCTCCTGCTCCCCGTGGGGTTCCACAGATTGAAGTCACCTTTGAGATAGATGTGAA
TGGCATTCTTCGAGTGACAGCTGAAGACAAAGGTACAGGCAACAAAAATAAAATCACAATTACAAATGACCAAAATCGCC
TGACACCTGAAGAAATTGAAAGGATGGTCAATGATGCTGAGAAGTTCGCTGAGGAAGACAAAAAGCTCAAGGAGCGCATT
GACACCAGAAATGAGTTGGAAAGCTATGCCTACTCTCTAAAGAATCAGATTGGAGATAAAGAAAAGCTGGGAGGTAAACT
TTCCTCTGAAGATAAGGAGACCATGGAAAAAGCTGTAGAAGAAAAGATTGAGTGGCTAGAAAGTCACCAAGATGCTGACA
TTGAAGATTTCAAAGCTAAAAAGAAGGAGCTGGAAGAAATTGTTCAGCCAATTATCAGCAAACTCTATGGAAGTGCAGGC
CCTCCCCCAACTGGTGATGAGGAACCAGCAGACAAAGACGAGTTGTAG

>ENSOANT00000020988.2|m.20124 ENSOANT00000020988.2|g.20124  ORF ENSOANT00000020988.2|g.20124 ENSOANT00000020988.2|m.20124 type:complete len:658 (+) ENSOANT00000020988.2:1-1974(+) [Ornithorhynchus_anatinus]
ATGAAGCCCTCCGGCCCGCTGCTCCTGCTCCTCCTGCTGCTGCTGGTCGGCCCGGCGCGCCCCGACGACGACGACAAGAA
GGAGGACGTGGGCACCGTCGTCGGCATCGATCTGGGCACCACCTACTCCTGCGTGGGGGTGTTCAAGAACGGGCGTGTGG
AGATTATCGCCAATGACCAAGGTAACCGCATCACTCCCTCCTATGTGGCCTTCACCCCCGAAGGGGAGCGGCTGATAGGA
GACGCCGCCAAGAACCAGCTCACTTCCAACCCCGAGAATACGGTTTTCGATGCCAAGAGGTTAATCGGCCGAACGTGGAA
CGACCCCTCCGTGCAGCAGGATATCAAATATCTGCCCTTCAAGGTGATTGAGAAGAAGACTAAACCGTATATTCAGGTTG
ATATTGGTGGTGGGCAAACGAAAACATTTGCTCCTGAAGAAATTTCTGCCATGGTCCTGACTAAAATGAAGGAAACAGCT
GAGGCGTACTTGGGAAAGAAGGTTACTCATGCTGTAGTGACCGTCCCTGCCTACTTCAACGATGCGCAGCGCCAAGCAAC
TAAGGATGCTGGGACTATTGCCGGATTGAACGTTATGAGGATTATCAACGAACCGACAGCCGCTGCCATTGCTTATGGAC
TAGATAAAAGGGAAGGCGAGAAGAACATCCTTGTGTTTGATTTGGGAGGCGGAACCTTTGACGTGTCCCTCCTCACCATC
GACAACGGAGTCTTCGAAGTGGTGGCCACCAATGGAGATACTCATCTGGGTGGCGAAGACTTCGATCAGCGGGTTATGGA
ACACTTTATCAAGCTGTACAAGAAGAAAACTGGAAAAGACGTCAGGAAAGACAACAGAGCCGTGCAGAAGTTGCGGCGCG
AAGTAGAGAAGGCCAAACGGGCCCTGTCCTCACAGCATCAGGCCAGAATCGAAATCGAATCCTTCTTTGAGGGAGAGGAC
TTCTCTGAGACACTGACCCGGGCCAAATTCGAGGAGCTGAACATGGATCTTTTCCGTTCCACCATGAAGCCTGTCCAGAA
GGTACTGGAGGATTCAGACCTGAAGAAATCTGAGATTCATGAAATTGTCCTGGTTGGCGGCTCCACTCGAATCCCCAAGA
TTCAACAGCTGGTTAAGGAGTTTTTCAACGGCAAAGAACCATCTCGCGGCATTAACCCAGACGAAGCCGTGGCGTACGGG
GCCGCCGTCCAGGCCGGCGTGTTGTCTGGTGACCAAGATACCGGTGATCTGGTGCTGCTTGACGTGTGCCCCCTGACCCT
GGGTATTGAAACCGTTGGAGGTGTCATGACAAAGCTGATCCCGAGGAATACTGTTGTACCCACCAAGAAGTCTCAGATCT
TCTCCACAGCTTCAGACAACCAGCCAACTGTTACGATCAAGGTCTACGAGGGCGAACGTCCACTGACGAAGGATAACCAC
CTCCTGGGAACCTTTGACCTGACGGGAATTCCGCCGGCCCCTCGGGGCGTCCCCCAGATCGAAGTTACCTTCGAGATAGA
CGTGAACGGCATTCTCCGGGTGACGGCCGAAGATAAGGGGACGGGGAACAAGAACAAGATCACCATCACCAACGACCAGA
ACCGTCTCACCCCCGAAGAAATCGAAAGGATGGTGAACGACGCCGAGAAGTTTGCGGAGGAAGACAAAAAGCTCAAGGAG
CGTATCGACACTAGAAACGAGTTGGAGAGTTACGCCTATTCTCTGAAAAATCAGATTGGGGATAAAGAGAAGCTCGGGGG
CAAGCTCTCGCCGGAAGATAAAGAAATAGTGGAGAAAGCGGTAGAGGAGAAAATCGAATGGCTTGAAAGTCACCAAGACG
CAGACATCGAAGACTTCAAAGCCAAAAAGAAGGAACTGGAAGAGATCGTGCAACCCATCGTCAGCAAGCTCTATGGAAGC
GCCGGCCCGCCCCCGGGAGCTGAAGAGGAGACAGCAGAGAAAGATGAATTGTAG

>ENSOCUT00000025398.2|m.8327 ENSOCUT00000025398.2|g.8327  ORF ENSOCUT00000025398.2|g.8327 ENSOCUT00000025398.2|m.8327 type:5prime_partial len:656 (+) ENSOCUT00000025398.2:1-1968(+) [Oryctolagus_cuniculus]
AAGATGAAGCTCTCCCTGGTGGCTGCGGTGCTGCTGCTGCTCGGTGCAGCGCGGGCCGAGGAGGAGGACAAGAAGGAGGA
CGTGGGCACGGTGGTCGGCATCGACTTGGGGACCACCTACTCCTGCGTCGGGGTGTTCAAGAACGGCCGCGTGGAGATCA
TCGCCAACGACCAGGGCAACCGCATCACGCCGTCGTATGTGGCCTTCACCCCTGAGGGCGAGCGGCTGATCGGTGATGCC
GCCAAGAACCAGCTCACGTCCAACCCCGAGAACACCGTCTTCGACGCCAAGCGGCTCATTGGCCGCACGTGGAACGACCC
GTCCGTGCAGCAGGACATCAAGTTCCTGCCGTTCAAGGTGGTGGAAAAGAAAACTAAACCTTACATTCAAGTTGACATTG
GAGGTGGGCAAACAAAGACATTTGCTCCGGAAGAAATCTCTGCCATGGTTCTCACTAAAATGAAAGAGACTGCTGAGGCT
TATCTGGGAAAAAAGGTTACCCATGCAGTTGTCACTGTACCAGCCTACTTCAATGATGCCCAACGTCAGGCAACCAAAGA
TGCTGGTACTATTGCTGGACTGAATGTTATGAGGATCATCAATGAGCCTACTGCAGCTGCTATTGCTTATGGTCTGGATA
AGCGGGAGGGAGAGAAGAACATCCTGGTGTTTGACCTGGGTGGTGGAACCTTTGATGTGTCTCTTCTCACCATTGACAAT
GGTGTCTTCGAAGTCGTGGCCACTAATGGAGACACTCACCTGGGCGGGGAAGACTTCGACCAGCGTGTCATGGAGCACTT
CATCAAGCTGTACAAAAAGAAGACTGGCAAAGATGTCAGGAAAGACAACAGAGCTGTGCAGAAGCTCCGGCGTGAAGTGG
AAAAGGCCAAGCGGGCTCTGTCTTCCCAGCATCAAGCCAGGATTGAAATTGAGTCCTTCTATGAAGGAGAAGACTTTTCT
GAGACCCTGACTCGGGCTAAATACTCTGACTTTAGGATGGACCTGTTCCGGTCCACCATGAAACCTGTCCAGAAAGTGTT
GGAGGATTCTGATTTGAAGAAGTCTGACATTGATGAAATTGTTCTTGTTGGTGGCTCTACTCGCATTCCAAAGATTCAGC
AACTGGTTAAAGAGTTCTTCAACGGCAAGGAGCCATCCCGTGGCATAAACCCAGATGAGGCTGTAGCGTATGGTGCTGCC
GTCCAGGCTGGCGTACTCTCTGGTGATCAAGATACAGGTGACCTGGTGCTGCTGGATGTATGTCCTCTTACACTTGGTAT
TGAAACTGTGGGAGGTGTCATGACCAAACTAATTCCAAGAAACACTGTAGTGCCCACCAAGAAATCTCAGATCTTCTCTA
CAGCTTCTGATAATCAGCCAACGGTTACAATTAAGGTCTATGAAGGCGAACGACCTCTGACGAAGGACAATCACCTCCTG
GGTACATTTGATCTGACTGGAATTCCCCCTGCTCCCCGTGGAGTCCCGCAGATTGAAGTCACCTTTGAGATAGATGTGAA
TGGTATTCTTCGTGTGACAGCTGAGGACAAGGGCACGGGGAACAAGAATAAGATCACAATTACCAATGACCAAAACCGCC
TGACACCTGAGGAGATTGAAAGGATGGTTAATGATGCTGAAAAATTTGCTGAGGAAGACAAAAAGCTCAAGGAGCGCATT
GACACCAGAAACGAGCTGGAGAGCTACGCCTACTCACTGAAGAATCAGATTGGCGATAAAGAGAAGCTGGGAGGCAAACT
GTCCTCTGAAGATAAGGAAACCATGGAGAAAGCTGTGGAGGAAAAGATTGAGTGGCTGGAAAGCCACCAAGATGCTGACA
TTGAAGACTTCAAAGCTAAAAAGAAGGAACTAGAAGAAATTGTTCAGCCAATTATCAGCAAACTCTATGGAAGTGCAGGC
CCTCCTCCAACTGGTGAAGAGGATACAGCAGAAAAAGATGAGTTGTAG

>ENSPPYT00000022880.1|m.20315 ENSPPYT00000022880.1|g.20315  ORF ENSPPYT00000022880.1|g.20315 ENSPPYT00000022880.1|m.20315 type:complete len:655 (+) ENSPPYT00000022880.1:1-1965(+) [Pongo_abelii]
ATGAAGCTCTCCCTGGTGGCCGCGATGCTGCTGCTGCTCAGCGCGGCGCGGGCCGAGGAGGAGGACAAGAAGGAGGACGT
GGGTACCGTGGTCGGCATCGACCTGGGGACCACCTACTCCTGCGTCGGCGTGTTCAAGAACGGCCGCGTGGAGATCATCG
CCAACGATCAGGGCAACCGCATCACGCCGTCCTATGTGGCCTTCACTCCTGAAGGGGAACGTCTGATCGGCGATGCCGCC
AAGAACCAGCTCACCTCCAACCCCGAAAACACGGTCTTTGACGCCAAGCGGCTCATCGGCCGCACGTGGAATGACCCGTC
TGTGCAGCAGGACATCAAGTTCTTGCCGTTCAAGGTGGTTGAAAAGAAAACTAAACCATACATTCAAGTTGACATTGGAG
GTGGGCAAACAAAGACATTTGCTCCTGAAGAAATTTCTGCCATGGTTCTCACTAAAATGAAAGAAACCGCTGAGGCTTAT
TTGGGAAAGAAGGTTACCCATGCAGTTGTTACTGTACCAGCCTATTTTAATGATGCCCAACGCCAAGCAACCAAAGACGC
TGGAACTATTGCTGGCCTAAATGTTATGAGGATCATCAACGAGCCTACGGCAGCTGCTATTGCTTATGGACTGGATAAGA
GGGAGGGGGAGAAGAACATCCTGGTGTTTGACCTGGGTGGCGGAACCTTCGATGTGTCTCTTCTCACCATTGACAATGGT
GTCTTCGAAGTCGTGGCCACTAATGGAGATACTCATCTGGGTGGAGAAGACTTTGACCAGCGTGTCATGGAACACTTCAT
CAAACTGTACAAAAAGAAGACTGGCAAAGATGTCAGGAAAGACAACAGAGCTGTGCAGAAACTCCGGCGCGAGGTAGAAA
AGGCCAAACGGGCCCTGTCTTCTCAACATCAAGCAAGAATTGAAATTGAGTCCTTCTATGAAGGAGAAGACTTTTCTGAG
ACCCTGACTCGGGCCAAATTTGAAGAGCTCAACATGGATCTGTTCCGGTCTACTATGAAGCCCGTCCAGAAAGTGTTGGA
AGATTCTGATTTGAAGAAGTCTGATATTGATGAAATTGTTCTTGTTGGTGGCTCGACTCGAATTCCAAAGATTCAGCAAC
TGGTTAAAGAGTTCTTCAATGGCAAGGAACCATCCCGCGGCATAAACCCAGATGAAGCTGTAGCGTATGGTGCTGCTGTC
CAGGCTGGTGTGCTCTCTGGTGATCAAGATACAGGTGACCTGGTACTGCTTGATGTATGTCCCCTTACACTTGGTATTGA
AACTGTGGGAGGTGTCATGACCAAACTGATTCCAAGGAACACAGTGGTGCCTACCAAGAAGTCTCAGATCTTTTCTACAG
CTTCTGATAATCAACCAACTGTTACAATCAAGGTCTATGAAGGTGAACGACCCCTGACAAAAGACAATCATCTTCTGGGT
ACATTTGATCTGACTGGAATTCCTCCTGCTCCTCGTGGGGTCCCACAGATTGAAGTCACCTTTGAGATAGATGTGAATGG
TATTCTTCGAGTGACAGCTGAAGACAAGGGTACAGGGAACAAAAATAAGATCACAATTACCAATGACCAGAATCGCCTGA
CACCTGAAGAAATCGAAAGGATGGTTAATGATGCTGAGAAGTTTGCTGAGGAAGACAAAAAGCTCAAGGAGCGCATTGAT
ACTAGAAATGAGTTGGAAAGCTATGCATATTCTCTAAAGAATCAGATTGGAGATAAAGAAAAGCTGGGAGGTAAACTTTC
CTCTGAAGATAAGGAGACCATGGAAAAAGCTGTAGAAGAAAAGATTGAATGGCTGGAAAGCCACCAAGATGCTGACATTG
AAGACTTCAAAGCTAAGAAGAAGGAACTGGAAGAAATTGTTCAACCAATTATCAGCAAACTCTATGGAAGTGCAGGCCCT
CCCCCAACTGGTGAAGAGGATACAGCAGAAAAAGATGAGTTGTAG

>ENSSSCT00000048425.1|m.59650 ENSSSCT00000048425.1|g.59650  ORF ENSSSCT00000048425.1|g.59650 ENSSSCT00000048425.1|m.59650 type:complete len:655 (+) ENSSSCT00000048425.1:1-1965(+) [Sus_scrofa]
ATGAAGCTGTCCCTGGTGGCTGCAGTGCTGCTGCTGCTCGGCGCGGCGCGGCCGGAGGAGGAGGACAAGAAGGAGGATGT
GGGCACGGTGGTCGGCATCGACCTGGGCACCACCTACTCGTGCGTTGGGGTGTTCAAGAATGGCCGTGTGGAGATCATCG
CCAACGATCAGGGCAACCGCATCACGCCGTCATATGTGGCCTTCACTCCTGAAGGGGAGCGTCTGATCGGCGATGCAGCC
AAGAACCAGCTCACCTCTAATCCTGAGAACACGGTCTTCGACGCCAAGCGGCTCATCGGCCGGACATGGAATGACCCGTC
TGTGCAGCAAGACATCAAGTTCCTGCCTTTCAAGGTGGTTGAGAAGAAAACTAAACCATATATTCAAGTTGATATTGGAG
GTGGGCAAACAAAGACATTTGCACCAGAAGAAATTTCTGCCATGGTTCTCACTAAAATGAAGGAAACTGCTGAGGCTTAT
TTGGGAAAGAAGGTTACTCATGCAGTTGTTACTGTACCAGCCTATTTCAATGATGCCCAACGCCAGGCAACCAAGGACGC
TGGAACTATTGCTGGGTTGAATGTCATGAGGATCATCAATGAGCCTACGGCAGCTGCTATTGCTTATGGCCTGGATAAGA
GGGAAGGGGAGAAGAACATCCTGGTGTTTGATCTGGGTGGTGGAACCTTTGATGTGTCCCTTCTCACCATTGATAATGGT
GTCTTTGAAGTCGTGGCCACTAACGGAGATACTCACCTGGGTGGAGAAGACTTTGACCAGCGTGTCATGGAACACTTCAT
CAAGCTCTACAAGAAGAAGACTGGCAAAGATGTTCGGAAAGACAACAGAGCTGTGCAGAAACTCCGGCGCGAGGTAGAAA
AGGCCAAACGGGCCCTGTCTTCTCAGCATCAAGCAAGAATTGAAATTGAGTCCTTCTATGAAGGAGAAGACTTCTCTGAG
ACCCTGACTCGGGCCAAATTTGAAGAGCTAAACATGGACCTTTTCCGTTCTACCATGAAACCTGTCCAGAAAGTGCTGGA
AGATTCTGATTTAAAGAAATCTGATATTGATGAAATTGTTCTTGTTGGTGGCTCTACTCGCATCCCAAAGATTCAACAAC
TGGTTAAAGAGTTCTTCAATGGCAAGGAGCCATCCCGTGGCATAAACCCAGATGAGGCTGTAGCTTACGGTGCTGCTGTT
CAGGCTGGTGTACTCTCTGGTGATCAAGATACAGGTGATCTGGTCCTGCTTGATGTATGTCCCCTTACACTTGGTATTGA
AACCGTGGGAGGTGTCATGACCAAACTGATTCCAAGGAACACTGTGGTGCCCACTAAGAAATCTCAGATCTTTTCTACAG
CCTCTGATAATCAGCCAACTGTTACCATCAAGGTCTATGAAGGTGAGCGACCCCTGACAAAAGATAATCACCTTCTGGGA
ACTTTTGATTTGACTGGAATTCCTCCTGCTCCTCGTGGAGTCCCGCAGATTGAAGTCACCTTTGAAATAGATGTGAATGG
CATTCTTCGAGTGACTGCTGAAGACAAAGGTACAGGCAACAAAAATAAGATCACAATTACCAATGACCAAAATCGCCTGA
CACCTGAAGAAATTGAAAGGATGGTTAATGATGCTGAGAAGTTTGCTGAGGAGGACAAAAAGCTCAAGGAGCGCATTGAC
ACCAGAAATGAATTGGAAAGCTATGCCTACTCTCTGAAAAATCAGATTGGAGATAAAGAAAAGCTGGGAGGTAAACTTTC
CTCTGAAGACAAGGAGACCATGGAAAAAGCTGTAGAAGAAAAGATTGAGTGGCTGGAAAGTCACCAAGATGCTGACATTG
AAGACTTCAAAGCTAAAAAGAAGGAGCTAGAAGAAATTGTTCAGCCAATTATCAGCAAACTCTATGGAAGCGCAGGCCCT
CCCCCAACTGGTGATGAGGAATCAGCAGACAAAGATGAGTTGTAG

>ENSTTRT00000017399.1|m.31141 ENSTTRT00000017399.1|g.31141  ORF ENSTTRT00000017399.1|g.31141 ENSTTRT00000017399.1|m.31141 type:complete len:655 (+) ENSTTRT00000017399.1:1-1965(+) [Tursiops_truncatus]
ATGAAGCCCTCCCTGGTGGCTGCGGTGCTGCTGCTGCTGCTCGGCGCGGCGCGGCCGGAGGAGGAGGACAAGAAGGAGGA
CGTGGGCACGGTGGTCGGTATCGACCTGGGCACCACGTACTCCTGCGTCGGGGTGTTCAAGAACGGCCGCGTGGAGATCA
TCGCCAACGATCAGGGCAACCGCATCACGCCGTCTTATGTGGCCTTCACTCCTGAAGGGGAGCGTCTGATCGGCGATGCA
GCCAAGAACCAGCTCACCTCCAATCCTGAGAACACGGTCTTCGACGCCAAGCGGCTCATCGGCCGTACATGGAACGACCC
GTCTGTGCAGCAGGACATCAAGTTCTTGCCTTTCAAGGTGGTTGAAAAGAAAACTAAACCGTACATTCAAGTTGATGTTG
GAGGTGGGCAAACAAAGACATTTGCTCCTGAAGAAATTTCTGCCATGGTTCTCACTAAAATGAAGGAAACTGCCGAGGCT
TATTTGGGAAAGAAGGTTACTCATGCAGTTGTTACTGTACCAGCCTATTTCAATGATGCCCAACGCCAGGCAACCAAAGA
TGCTGGAACTATTGCTGGGTTGAATGTTATGAGGATCATCAATGAGCCTACAGCAGCTGCTATTGCTTACGGCCTGGATA
AGAGGGAAGGGGAGAAGAACATCCTGGTGTTTGACTTGGGTGGTGGAACCTTTGATGTGTCTCTTCTCACCATTGATAAT
GGTGTCTTTGAAGTCGTGGCCACTAATGGAGATACTCATTTGGGTGGAGAAGACTTTGACCAGCGTGTCATGGAACACTT
CATCAAGCTCTACAAAAAGAAAACTGGCAAAGATGTTCGGAAAGACAACAGAGCTGTGCAGAAACTCCGGCGTGAGGTTG
AAAAGGCCAAACGGGCCCTGTCTTCTCAACATCAAGCAAGAATTGAAATTGAGTCCTTCTATGAAGGAGAAGACTTCTCT
GAGACCCTGACTCGGGCCAAATTTGAAGAGCTAAACATGGACCTGTTCCGTTCTACCATGAAGCCTGTCCAGAAAGTGCT
GGAAGATTCTGATTTAAAGAAGTCTGATATTGATGAAATTGTTCTTGTTGGTGGCTCTACTAGAATCCCAAAGATTCAAC
AACTGGTTAAAGAGTTTTTCAATGGCAAGGAGCCATCCCGTGGCATAAACCCAGATGAGGCTGTAGCATATGGTGCTGCT
GTCCAGGCTGGTGTACTCTCTGGTGATCAAGATACAGGTGATCTGGTATTGCTTGATGTATGTCCCCTTACACTTGGTAT
TGAAACCGTGGGAGGTGTCATGACCAAACTGATTCCAAGGAACACTGTGGTGCCCACCAAGAAGTCTCAGATCTTTTCTA
CAGCCTCTGATAATCAGCCAACTGTTACCATCAAGGTCTATGAAGGTGAACGACCCCTGACGAAAGACAATCACCTTCTG
GGAACTTTTGATCTGACTGGAATTCCTCCTGCTCCCCGTGGGGTTCCACAGATTGAAGTCACCTTTGAGATAGATGTGAA
TGGCATTCTTCGAGTGACAGCTGAAGACAAAGGTACAGGCAACAAAAATAAAATCACAATTACAAATGACCAAAATCGCC
TGACACCTGAAGAAATTGAAAGGATGGTCAATGATGCTGAGAAGTTCGCTGAGGAAGACAAAAAGCTCAAGGAGCGCATT
GACACCAGAAATGAGTTGGAAAGCTATGCCTACTCTCTAAAGAATCAGATTGGAGATAAAGAAAAGCTGGGAGGTAAACT
TTCCTCTGAAGATAAGGAGACCATGGAAAAAGCCGTAGAAGAAAAGATTGAGTGGCTAGAAAGTCACCAAGATGCTGACA
TTGAAGATTTCAAAGCTAAAAAGAAGGAGCTGGAAGAAATTCAGCCAATTATCAGCAAACTCTATGGAAGTGCAGGCCCT
CCCCCAACTGGTGATGAGGAACCAGCAGACAAAGACGAGTTGTAG

>HSPA5|ENSG00000044574 [cellage_279]
ATGAAGCTCTCCCTGGTGGCCGCGATGCTGCTGCTGCTCAGCGCGGCGCGGGCCGAGGAGGAGGACAAGAAGGAGGACGT
GGGCACGGTGGTCGGCATCGACCTGGGGACCACCTACTCCTGCGTCGGCGTGTTCAAGAACGGCCGCGTGGAGATCATCG
CCAACGATCAGGGCAACCGCATCACGCCGTCCTATGTCGCCTTCACTCCTGAAGGGGAACGTCTGATTGGCGATGCCGCC
AAGAACCAGCTCACCTCCAACCCCGAGAACACGGTCTTTGACGCCAAGCGGCTCATCGGCCGCACGTGGAATGACCCGTC
TGTGCAGCAGGACATCAAGTTCTTGCCGTTCAAGGTGGTTGAAAAGAAAACTAAACCATACATTCAAGTTGATATTGGAG
GTGGGCAAACAAAGACATTTGCTCCTGAAGAAATTTCTGCCATGGTTCTCACTAAAATGAAAGAAACCGCTGAGGCTTAT
TTGGGAAAGAAGGTTACCCATGCAGTTGTTACTGTACCAGCCTATTTTAATGATGCCCAACGCCAAGCAACCAAAGACGC
TGGAACTATTGCTGGCCTAAATGTTATGAGGATCATCAACGAGCCTACGGCAGCTGCTATTGCTTATGGCCTGGATAAGA
GGGAGGGGGAGAAGAACATCCTGGTGTTTGACCTGGGTGGCGGAACCTTCGATGTGTCTCTTCTCACCATTGACAATGGT
GTCTTCGAAGTTGTGGCCACTAATGGAGATACTCATCTGGGTGGAGAAGACTTTGACCAGCGTGTCATGGAACACTTCAT
CAAACTGTACAAAAAGAAGACGGGCAAAGATGTCAGGAAAGACAATAGAGCTGTGCAGAAACTCCGGCGCGAGGTAGAAA
AGGCCAAACGGGCCCTGTCTTCTCAGCATCAAGCAAGAATTGAAATTGAGTCCTTCTATGAAGGAGAAGACTTTTCTGAG
ACCCTGACTCGGGCCAAATTTGAAGAGCTCAACATGGATCTGTTCCGGTCTACTATGAAGCCCGTCCAGAAAGTGTTGGA
AGATTCTGATTTGAAGAAGTCTGATATTGATGAAATTGTTCTTGTTGGTGGCTCGACTCGAATTCCAAAGATTCAGCAAC
TGGTTAAAGAGTTCTTCAATGGCAAGGAACCATCCCGTGGCATAAACCCAGATGAAGCTGTAGCGTATGGTGCTGCTGTC
CAGGCTGGTGTGCTCTCTGGTGATCAAGATACAGGTGACCTGGTACTGCTTGATGTATGTCCCCTTACACTTGGTATTGA
AACTGTGGGAGGTGTCATGACCAAACTGATTCCAAGGAACACAGTGGTGCCTACCAAGAAGTCTCAGATCTTTTCTACAG
CTTCTGATAATCAACCAACTGTTACAATCAAGGTCTATGAAGGTGAAAGACCCCTGACAAAAGACAATCATCTTCTGGGT
ACATTTGATCTGACTGGAATTCCTCCTGCTCCTCGTGGGGTCCCACAGATTGAAGTCACCTTTGAGATAGATGTGAATGG
TATTCTTCGAGTGACAGCTGAAGACAAGGGTACAGGGAACAAAAATAAGATCACAATCACCAATGACCAGAATCGCCTGA
CACCTGAAGAAATCGAAAGGATGGTTAATGATGCTGAGAAGTTTGCTGAGGAAGACAAAAAGCTCAAGGAGCGCATTGAT
ACTAGAAATGAGTTGGAAAGCTATGCCTATTCTCTAAAGAATCAGATTGGAGATAAAGAAAAGCTGGGAGGTAAACTTTC
CTCTGAAGATAAGGAGACCATGGAAAAAGCTGTAGAAGAAAAGATTGAATGGCTGGAAAGCCACCAAGATGCTGACATTG
AAGACTTCAAAGCTAAGAAGAAGGAACTGGAAGAAATTGTTCAACCAATTATCAGCAAACTCTATGGAAGTGCAGGCCCT
CCCCCAACTGGTGAAGAGGATACAGCAGAAAAAGATGAGTTGTAG
