# Supplementary material for: A multidimensional systems biology analysis of cellular senescence in aging and disease
Source: Genome Biol. 2020 Apr 7;21:91. doi: 10.1186/s13059-020-01990-9 (PMC7333371; doi:10.1186/s13059-020-01990-9)
Supplement: Supplementary file 3 — 271 CellAge orthogroups. Directory containing FASTA files of CellAge orthogroups. [file 13059_2020_1990_MOESM3_ESM.zip › SI Cellage_Orthologous-Groups/ENSG00000142168.fa]

>bmy_11579 [Balaena_mysticetus]
ATGGTGACGAAGGCCGTGTGCGTGCTGAAGGGCGACGGCCCGGTGCAGGGTACCATCCACTTCGAGCAAAAGGAAGATGG
GATGGTCGTGGAAGATGGGATGGTCGTGGTATCGGGATCCATTACAGGATTGACTGAAGGCGATCATGGATTCCATGTCC
ATCAATTTGGAGATAATACACAAGGCTGTACCAGTGCAGGTCCTCACTTTAATCCTCTATCCAAAAAACACGGTGGGCCA
GAGGATGAAGAGAGGCATGTTGGAGACCTGGGCAATGTGAAGGCTGACAAAAATGGTGTGGCCGAAGTGTGTATTGCAGA
TTGTATAATCTCACTGTCCGGAGACCATTCCATCATTGGTCGCACAATGGTGGTCCATGAAAAACCAGATGACTTGGGCA
GAGGTGGAAATGAAGAAAGTACAAAGACAGGAAACGCTGGAAGTCGTTTGGCCTGTGGTGTAATTGGGATCGCCGAATAA

>lcl|AC_000158.1_cds_NP_777040.1_77|m.99 lcl|AC_000158.1_cds_NP_777040.1_77|g.99  ORF lcl|AC_000158.1_cds_NP_777040.1_77|g.99 lcl|AC_000158.1_cds_NP_777040.1_77|m.99 type:complete len:153 (+) lcl|AC_000158.1_cds_NP_777040.1_77:1-459(+) [Bos_taurus]
ATGGCGACGAAGGCCGTCTGCGTGCTGAAGGGCGACGGCCCGGTGCAAGGCACCATCCACTTCGAGGCAAAGGGAGATAC
AGTCGTGGTAACTGGATCCATTACAGGATTGACTGAAGGTGATCATGGATTCCACGTCCATCAGTTTGGAGACAATACAC
AAGGCTGTACCAGTGCAGGTCCTCACTTTAATCCTCTGTCCAAAAAACACGGTGGGCCAAAAGATGAAGAGAGGCATGTT
GGAGACCTGGGCAATGTGACAGCTGACAAAAACGGTGTTGCCATCGTGGATATTGTAGATCCTCTGATTTCACTCTCAGG
AGAATATTCCATCATTGGCCGCACGATGGTGGTCCATGAAAAACCAGATGACTTGGGCAGAGGTGGAAATGAAGAAAGTA
CAAAGACTGGAAACGCTGGAAGTCGTTTGGCCTGTGGTGTAATTGGAATTGCCAAGTAA

>ENSCJAT00000017393.3|m.24981 ENSCJAT00000017393.3|g.24981  ORF ENSCJAT00000017393.3|g.24981 ENSCJAT00000017393.3|m.24981 type:complete len:155 (+) ENSCJAT00000017393.3:1-465(+) [Callithrix_jacchus]
ATGGCGATGAAGGCGGTGTGCGTGTTGAAGGGCGACGGCCCGGTGCAGGGCACCATCAATTTCGAGCAGAAGGAAAGTAA
TGGACCAGTTAAGGTGTGGGGAAGCATTACAGGATTGGCTGAAGGCCTGCATGGATTCCATGTTCATCAGTTTGGAGACA
ACACACAAGGCTGTACCAGTGCAGGTCCTCACTTTAATCCTCTATCCAGAAAACATGGTGGGCCAGAGGATGAAGAGAGG
CATGTTGGAGACCTGGGCAATGTGACTGCTGGTAAAGATGGTGTGGCCAGTGTGTCAATTGAAGATTCTGTGATCTCACT
CTCAGGAGTCCATTCCATCATTGGCCGCACGTTGGTGGTCCATGAAAAAGCAGATGACTTGGGCAAAGGTGGAAATGAAG
AAAGTACAAAGACAGGAAACGCTGGAAGTCGTTTGGCTTGTGGTGTCATTGGGATCGCCCAGTAA

>ENSCAFT00000014065.3|m.6433 ENSCAFT00000014065.3|g.6433  ORF ENSCAFT00000014065.3|g.6433 ENSCAFT00000014065.3|m.6433 type:5prime_partial len:151 (+) ENSCAFT00000014065.3:1-453(+) [Canis_familiaris]
TTTGGTGGCAAATCTATATGTTTGCTCTATGGAAGAGTGCACGAAGAAAACAAGGGAAGTGGGCCTGTTGTGGTATCAGG
AACCATTACAGGGCTGACTGAAGGCGAGCATGGATTCCACGTCCATCAGTTTGGAGATAATACACAAGGGCAAATAGGCT
GTACTAGTGCAGGTCCTCACTTTAATCCTCTGTCCAAAAAACATGGTGGGCCAAAAGATCAAGAGAGGCATGTTGGAGAC
CTGGGCAATGTGACTGCTGGCAAGGATGGCGTGGCCATTGTGTCCATAGAAGATTCTCTGATTGCACTCTCAGGAGACTA
TTCCATCATTGGCCGCACCATGGTGGTCCACGAGAAACGAGATGACTTGGGCAAAGGTGACAATGAAGAAAGTACACAGA
CAGGAAACGCCGGGAGTCGTTTGGCTTGTGGTGTCATTGGGATCGCCAAGTAA

>ENSCCAT00000050037.1|m.45313 ENSCCAT00000050037.1|g.45313  ORF ENSCCAT00000050037.1|g.45313 ENSCCAT00000050037.1|m.45313 type:complete len:155 (+) ENSCCAT00000050037.1:1-465(+) [Cebus_capuchinus]
ATGGCGATGAAGGCAGTGTGCGTGTTGAAGGGCGACGGCCCGGTGCAGGGCACCATCAACTTCGAGCAGAAGGAAAGTAA
TGGACCAGTTAAGGTGTGGGGAAGCATTACAGGATTGGCTGAAGGCCTGCATGGATTCCATGTTCATCAGTTTGGAGATA
ATACACAAGGCTGTACCAGTGCAGGTCCTCACTTTAATCCTCTCTCCAGAAAACATGGTGGGCCAGAGGATGAAGAGAGG
CATGTTGGAGACCTGGGCAATGTGACTGCTGGTAAAGATGGTGTGGCCAAAGTGTCAATTGAAGACTCTGTGATCTCACT
CTCAGGAGACCATTCCATCATTGGCCGCACGTTGGTGGTCCATGAAAAAGCAGATGACTTGGGCAAAGGTGGAAATGAAG
AAAGTACAAAGACAGGAAACGCTGGAAGTCGTTTGGCTTGTGGTGTCATTGGGATCGCCCAGTAA

>ENSDNOT00000041639.1|m.6384 ENSDNOT00000041639.1|g.6384  ORF ENSDNOT00000041639.1|g.6384 ENSDNOT00000041639.1|m.6384 type:complete len:157 (+) ENSDNOT00000041639.1:1-471(+) [Dasypus_novemcinctus]
ATGTTGACCAGGGCCGTGTGCGTGCTCAAAGGCGAAGGCCCGGTGCAGGGCACCATCTTCTTCGAGCACAAGGAAACCAG
TGGGAAGGTCCTCGTGCATGGATGCATCACAGGTCTGGCTAAAGGCCGGCACGGATTCCACGTCCATGAGTTTGGAGATA
ATACACAAGGCTGTACCAGTGCAGGTCCTCACTTTAATCCTCGTTCCAGAAAACATGGTGGGCCAGAGGACGAAGAGAGG
CATGTTGGAGATCTGGGCAATGTGACTGCTGATGAAAATGGTATGGCAAAAGTGTCGATTGAAGACTCTGAGATCAAACT
CTCTGGAGAGCATTCCATTATTGGCCGCACCTTGGTGGTCCATGAAAAAGAGGATGATTTGGGCAAAGGTGGAAATGAAG
AAAGCACAAAGACAGGGAATGCTGGAAGTCGTCTGGCTTGTGGTGTAATTGGGATCGCCCCAGAAAAATAA

>lcl|NW_004558753.1_cds_XP_004711346.1_15928|m.33251 lcl|NW_004558753.1_cds_XP_004711346.1_15928|g.33251  ORF lcl|NW_004558753.1_cds_XP_004711346.1_15928|g.33251 lcl|NW_004558753.1_cds_XP_004711346.1_15928|m.33251 type:complete len:155 (+) lcl|NW_004558753.1_cds_XP_004711346.1_15928:1-465(+) [Echinops_telfairi]
ATGGCGACCAAGGCCGTGTGCGTGCTCAAAGGCGACGGCCCAGTGCAGGGTACCATCCACTTCGAGCAGAAGGCAAGGAC
GAGTCAAGTGGTGGTCTCAGGCCGCATCACGGGGTTGACCGAAGGACTGCATGGATTCCATGTTCACCAGTTTGGAGATA
ACACACAAGGCTGTATCAGTGCTGGTCCTCACTTTAATCCTCTTTCCAAAAAACATGGTGGGCCAAAGGATGCAGAACGG
CATGTTGGAGACCTGGGCAATGTGACTGCTGGCAAAGATGGTGTGGCTGAAGTGCTTATTGAAGACCCCCTGATCTCGCT
CTCAGGAGCCCATTCCATCATCGGCCGCACCATGGTGATCCATGAAAAAGAGGATGACTTGGGCCGAGGTGGAAATGAAG
AAAGTACAAAGACGGGAAATGCTGGAAGTCGTTTGGCTTGTGGTGTAATTGGGATCTCCCAATAA

>ENSECAT00000009319.1|m.10583 ENSECAT00000009319.1|g.10583  ORF ENSECAT00000009319.1|g.10583 ENSECAT00000009319.1|m.10583 type:5prime_partial len:151 (+) ENSECAT00000009319.1:1-453(+) [Equus_caballus]
AGCCGTGTGCGTGCTGAAGGGCGATGGCCGGTGCACGGCGTCATCCACTTCGAGCAGCAGCAGGAAGGTGGGCCCGTCGT
TCTGAAGGGATTCATTGAAGGATTAACCAAAGGCGATCACGGATTCCACGTCCACGAGTTTGGAGATAATACACAAGGCT
GTACCACTGCTGGTGCTCACTTTAATCCTCTGTCGAAAAAACACGGTGGACCAAAGGACGAAGAGAGGCATGTTGGAGAC
CTGGGCAATGTGACTGCTGATGAAAATGGTAAGGCTGATGTGGATATGAAAGATTCTGTGATCTCACTCTCGGGAAAGCA
TTCCATCATTGGCCGCACAATGGTGGTCCACGAGAAACAAGATGACCTGGGCAAAGGTGGAAATGAAGAAAGTACAAAGA
CGGGGAACGCTGGCAGTCGTCTGGCTTGTGGTGTGATTGGGATCGCTCCGTAA

>ENSHGLT00000012513.1|m.20971 ENSHGLT00000012513.1|g.20971  ORF ENSHGLT00000012513.1|g.20971 ENSHGLT00000012513.1|m.20971 type:complete len:154 (+) ENSHGLT00000012513.1:1-462(+) [Heterocephalus_glaber]
ATGGCGACCAAGGCCGTGTGCGTGCTGAAGGGCGACGGCCCGGTGCACGGCACCATCCACTTCGAGCAGCAGGGAAACGG
GCCAGTTGTGGTAAAGGGACGCATTGCAGGATTGAATGAAGGCCAGCACGGATTCCATGTCCATGAGTTTGGCGATAACA
CCAAAGGCTGTACCAGTGCAGGTCCTCACTTTAATCCTCTGTCCAAAAAACATGGTGGGCCAAAGGACGAAGAGAGGCAC
GTTGGAGACCTGGGCAATGTGACTGCAGGCACAGATGGTGTGGCTGAAGTATCCATTGAGGATTCTTTGATCTCACTTTT
CGGACCGAATTCCATCATTGGCCGCACAATGGTGGTCCATGAAAAAGAAGATGACCTGGGCAAAGGTGGGAATGAAGAAA
GTACAAAGACCGGAAATGCTGGAAGTCGCCTGGCTTGTGGTGTGATTGGGATCGCCCAGTAA

>ENST00000270142.10|m.54325 ENST00000270142.10|g.54325  ORF ENST00000270142.10|g.54325 ENST00000270142.10|m.54325 type:complete len:155 (+) ENST00000270142.10:1-465(+) [Homo_sapiens]
ATGGCGACGAAGGCCGTGTGCGTGCTGAAGGGCGACGGCCCAGTGCAGGGCATCATCAATTTCGAGCAGAAGGAAAGTAA
TGGACCAGTGAAGGTGTGGGGAAGCATTAAAGGACTGACTGAAGGCCTGCATGGATTCCATGTTCATGAGTTTGGAGATA
ATACAGCAGGCTGTACCAGTGCAGGTCCTCACTTTAATCCTCTATCCAGAAAACACGGTGGGCCAAAGGATGAAGAGAGG
CATGTTGGAGACTTGGGCAATGTGACTGCTGACAAAGATGGTGTGGCCGATGTGTCTATTGAAGATTCTGTGATCTCACT
CTCAGGAGACCATTGCATCATTGGCCGCACACTGGTGGTCCATGAAAAAGCAGATGACTTGGGCAAAGGTGGAAATGAAG
AAAGTACAAAGACAGGAAACGCTGGAAGTCGTTTGGCTTGTGGTGTAATTGGGATCGCCCAATAA

>ENSLAFT00000010708.3|m.16264 ENSLAFT00000010708.3|g.16264  ORF ENSLAFT00000010708.3|g.16264 ENSLAFT00000010708.3|m.16264 type:3prime_partial len:154 (+) ENSLAFT00000010708.3:1-459(+) [Loxodonta_africana]
ATGACGACCAAGGCCGTGTGTGTGCTGAAGGGCGACGGCCCGGTGGCGGGCACCGTCTACTTCGAGCAGAAGGGAGACGG
GTCCGTCAAGGTTTGGGGAAAAATCAAAGGACTGACGGAAGGCCTCCATGGATTCCACGTTCACCAGTTTGGAGATAATA
CACAAGGCTGTACCAGTGCTGGTCCTCACTTTAATCCTCAGTCCAAAAAACATGGTGGGCCCAAGTCTGAAGAGAGGCAT
GTTGGAGACCTGGGCAATGTGACTGCTGACAAGGATGGCGTGGCCGACGTGTGTATTGAAGACTCTGTGATCTCGCTCAC
AGGAAGCAATTCTATCATTGGCCGCACCATGGTGATCCATGAAAAAGCGGATGACTTGGGCCAAGGTGGAAATGAAGAAA
GCACCAAGACAGGCAATGCTGGAGGTCGTCTGGCTTGTGGTGTGATTGGGATCGCGCCC

>ENSMMUT00000002415.3|m.3544 ENSMMUT00000002415.3|g.3544  ORF ENSMMUT00000002415.3|g.3544 ENSMMUT00000002415.3|m.3544 type:complete len:155 (+) ENSMMUT00000002415.3:1-465(+) [Macaca_mulatta]
ATGGCGATGAAGGCCGTGTGCGTGTTGAAGGGCGACAGCCCAGTGCAGGGCACCATCAATTTCGAGCAGAAGGAAAGTAA
TGGACCAGTGAAGGTGTGGGGAAGCATTACAGGATTGACTGAAGGCCTGCATGGATTCCATGTTCATCAGTTTGGAGATA
ATACACAAGGCTGTACCAGTGCAGGTCCTCACTTTAATCCTCTATCCAGACAACACGGTGGGCCAAAGGATGAAGAGAGG
CATGTTGGAGACCTGGGCAATGTGACTGCTGGCAAAGATGGTGTGGCCAAGGTGTCTTTCGAAGATTCTGTGATCTCGCT
CTCAGGAGACCATTCCATCATTGGCCGCACATTGGTGGTCCATGAAAAAGCAGATGACTTGGGCAAAGGTGGAAATGAAG
AAAGTAAAAAGACAGGAAACGCTGGAGGTCGTCTGGCTTGTGGTGTAATTGGGATCGCCCAATAA

>ENSMICT00000049757.1|m.15230 ENSMICT00000049757.1|g.15230  ORF ENSMICT00000049757.1|g.15230 ENSMICT00000049757.1|m.15230 type:complete len:154 (+) ENSMICT00000049757.1:1-462(+) [Microcebus_murinus]
ATGACGTTGAAGGCTGTGTGCGTGTTGAAGGGCGACGGCCCGGTGAAGGGCATCATCAACTTCGAGCAGAAGGAAGGTGG
ACCAGTGATGGTAACGGGAGACATTACAGGATTGACCGAAGGCCAGCACGGATTCCACGTCCATCAGTTTGGAGATAATA
CACAAGGCTGTACCAGTGCAGGTCCTCACTTTAATCCTCATTCCAAAAAACATGGTGGGCCAAAGGATCAAGAGAGGCAT
GTTGGAGACTTGGGCAATGTGACTGCTGGCAAAGATGGTAAGGCCACTGTGTCTATTGAAGATTCTATGATCTCACTCTC
AGGGGAACATTCCATCATTGGCCGCACAATGGTGGTCCATGAAAAACCAGATGACTTGGGCAAAGGTGGAAATGAAGAAA
GTACAAAGACGGGAAATGCTGGAAGTCGGTTGGCTTGTGGTGTGATTGGGATCGCCCAATAA

>ENSMODT00000026778.3|m.10730 ENSMODT00000026778.3|g.10730  ORF ENSMODT00000026778.3|g.10730 ENSMODT00000026778.3|m.10730 type:complete len:155 (+) ENSMODT00000026778.3:1-465(+) [Monodelphis_domestica]
ATGGTGCTGAAGGCTGTGTGCGTCTTGAAGGGCGACGGCCCTGTGCAAGGCACTATCTTCTTCGAGCAGAAGCAGGTTGG
AGAGCCCGTGGAACTCTCGGGAAGCATCAAAGGACTAGCGGAAGGCGATCACGGATTTCACGTCCATGAGTTCGGTGACA
ATACTCAAGGTTGTACCAGTGCAGGTGCTCACTTTAATCCTCATTCCAAAAAACATGGTGGACCAACTGATGAAGAGAGG
CATGTGGGAGACCTCGGCAATGTGACGGCCAACAAAGACGGGGTGGCGACCGTGTCCATCAAAGACAGTCACATTGAGCT
CTCGGGACCCATGTCTATCATTGGCCGCACCATGGTGGTCCACGAGAAAGCTGATGACTTGGGCAAAGGGGGAAATGCAG
AGAGTGAAAAGACAGGAAATGCTGGACCTCGCCTAGCTTGTGGCGTCATTGGGATTGCTAAGTAA

>ENSMUST00000023707.9|m.13362 ENSMUST00000023707.9|g.13362  ORF ENSMUST00000023707.9|g.13362 ENSMUST00000023707.9|m.13362 type:complete len:155 (+) ENSMUST00000023707.9:1-465(+) [Mus_musculus]
ATGGCGATGAAAGCGGTGTGCGTGCTGAAGGGCGACGGTCCGGTGCAGGGAACCATCCACTTCGAGCAGAAGGCAAGCGG
TGAACCAGTTGTGTTGTCAGGACAAATTACAGGATTAACTGAAGGCCAGCATGGGTTCCACGTCCATCAGTATGGGGACA
ATACACAAGGCTGTACCAGTGCAGGACCTCATTTTAATCCTCACTCTAAGAAACATGGTGGCCCGGCGGATGAAGAGAGG
CATGTTGGAGACCTGGGCAATGTGACTGCTGGAAAGGACGGTGTGGCCAATGTGTCCATTGAAGATCGTGTGATCTCACT
CTCAGGAGAGCATTCCATCATTGGCCGTACAATGGTGGTCCATGAGAAACAAGATGACTTGGGCAAAGGTGGAAATGAAG
AAAGTACAAAGACTGGAAATGCTGGGAGCCGCTTGGCCTGTGGAGTGATTGGGATTGCGCAGTAA

>lcl|NW_004438422.1_cds_XP_004264558.1_2730|m.4424 lcl|NW_004438422.1_cds_XP_004264558.1_2730|g.4424  ORF lcl|NW_004438422.1_cds_XP_004264558.1_2730|g.4424 lcl|NW_004438422.1_cds_XP_004264558.1_2730|m.4424 type:complete len:154 (+) lcl|NW_004438422.1_cds_XP_004264558.1_2730:1-462(+) [Orcinus_orca]
ATGGTGACGAAGGCCGTATGCGTGCTGAAGGGCGACGGCCCGGTGCAGGGTACTATCCACTTCGAACAAAAGGAAGATGG
GACGGTCGTGGTATCGGGATCCATTACAGGATTGACTGAAGGCGATCATGGATTCCATGTCCATCAATTTGGAGATAATA
CACAAGGCTGTACCAGTGCAGGTCCTCACTTTAACCCTCTATCCAAAAAACACGGTGGGCCAGAGGATGAAGAGAGGCAT
GTTGGAGACCTGGGCAATGTGAAGGCTGACCAGAATGGTGTGGCCGAAGTGCGTATTGAAGATTCCGTAATCTCACTCTG
TGGAGACCATTCCATCATTGGCCGCACAATGGTGGTCCATGAAAAACCAGATGACTTGGGCAGAGGTGGAAATGAAGAAA
GTACAAAGACAGGGAACGCTGGAAGTCGTTTGGCCTGTGGTGTAATTGGGATCGCCCAATAA

>ENSOCUT00000021000.2|m.31584 ENSOCUT00000021000.2|g.31584  ORF ENSOCUT00000021000.2|g.31584 ENSOCUT00000021000.2|m.31584 type:complete len:154 (+) ENSOCUT00000021000.2:1-462(+) [Oryctolagus_cuniculus]
ATGGCGACGAAGGCTGTGTGCGTGCTGAAGGGCGGAAGCCCGGTCGAAGGCACCATCGACTTCGAGCAAAAGGGAACAGG
GCCCGTGGTGGTCAAGGGACGCATAACAGGACTGACCGAAGGCCTGCACGGATTCCATGTCCACCAGTTTGGAGATAATA
CACAAGGCTGTACGAGTGCAGGCCCTCACTTTAATCCTCTATCCAAAAAACATGGGGGACCGAAGGATGAAGAGAGGCAC
GTGGGCGACCTGGGTAATGTGACTGCAGGCAGCAATGGTGTGGCTGATGTGTTAATTGAAGATTCTGTGATCTCACTCTC
GGGAGATATGTCCGTCATTGGCCGCACGCTGGTGGTCCACGAGAAAGAAGACGACTTGGGCAAAGGTGGAAATGACGAGA
GTACAAAGACCGGGAACGCCGGCAGTCGTTTGGCCTGTGGTGTCATTGGGATCGCCCCCTAA

>ENSPPYT00000013178.2|m.1563 ENSPPYT00000013178.2|g.1563  ORF ENSPPYT00000013178.2|g.1563 ENSPPYT00000013178.2|m.1563 type:5prime_partial len:131 (+) ENSPPYT00000013178.2:1-393(+) [Pongo_abelii]
GAACGTAATGGACCAGTGAAGGTGTGGGGAAGCATTGAAGGACTGACTGAAGGCCTGCATGGATTCCATGTTCATGAGTT
TGGAGATAATACAGTAGGCTGTACCAGTGCAGGTCCTCACTTTAATCCTCTATCCAGAAAACACGGTGGGCCAAAGGATG
AAGAGAGGCATGTTGGAGACTTGGGCAACGTGACTGCTGACAAAGATGGTGTGGCCAGTGTGTCTATTGAAGATTCTGTG
ATCTCACTCTCAGGAGACCACTGCATTATTGGCCGCACGTTGGTGGTCCATGAAAAAGCAGATGACTTGGGCAAAGGTGG
AAATGAAGAAAGTACAAAGACAGGAAACGCTGGAAGTCGTTTGGCTTGTGGTGTAATTGGGATCGCCCAATAA

>ENSSART00000009969.1|m.23290 ENSSART00000009969.1|g.23290  ORF ENSSART00000009969.1|g.23290 ENSSART00000009969.1|m.23290 type:complete len:153 (+) ENSSART00000009969.1:1-459(+) [Sorex_araneus]
ATGGCGACCAAGGCCGTGTGCGTGCTGAAGGGCGACGGCCCGGTGAAGGGCACCATCCACTTCGAACAGCAGGCAAGGGC
GGAGAAGGTGTCGGGGTCCATTTCCGGGCTTACTGAAGGCCAGCACGGATTCCACGTCCATCAGTTCGGAGATAACACAC
AAGGCTGTACCAGTGCAGGCCCTCACTTTAATCCTTTCGCCAAAAAGCATGGTGGGCCAAAGGACCAAGAGAGACATGTT
GGAGACCTGGGGAATGTGACTGCAGGCAAAGATGGTGTGGCCACTGTGTCTATTCAGGACGCCATGATCACTCTCTGCGG
AGATCATTCCATCATTGGCCGCACCATGGTGGTCCATGAAAAAGAAGATGACTTGGGCAAAGGTGGAAATGAAGAAAGTA
CAAAGACAGGAAACGCTGGAGGTCGCTTGGCTTGTGGTGTCATCGGAATCGCCCAGTAA

>ENSSSCT00000029514.2|m.55662 ENSSSCT00000029514.2|g.55662  ORF ENSSSCT00000029514.2|g.55662 ENSSSCT00000029514.2|m.55662 type:complete len:153 (+) ENSSSCT00000029514.2:1-459(+) [Sus_scrofa]
ATGGCGACGAAGGCCGTGTGTGTGCTGAAGGGCGACGGCCCGGTGCAGGGCACCATCTACTTCGAGCTGAAGGGGAGAGA
AGACAGTGTAGTAACGGGAACCATTAAAGGACTGGCTGAAGGTGATCATGGATTCCATGTCCATTTTGGAGATAATACAC
AAGGCTGTACCAGTGCAGGTCCTCACTTCAATCCTGAATCCAAAAAACATGGTGGGCCAAAGGATCAAGAGAGGCACGTT
GGAGACCTGGGCAATGTGACTGCTGGCAAAGATGGTGTGGCCACTGTGTACATCGAAGATTCTGTGATCGCCCTCTCGGG
AGACCATTCCATCATTGGCCGCACAATGGTGGTCCATGAAAAACCAGATGACTTGGGCAGAGGTGGAAATGAAGAAAGTA
CAAAGACGGGAAATGCTGGAAGTCGTTTGGCCTGTGGTGTAATTGGGATCACCCAGTAA

>ENSTTRT00000010957.1|m.30772 ENSTTRT00000010957.1|g.30772  ORF ENSTTRT00000010957.1|g.30772 ENSTTRT00000010957.1|m.30772 type:complete len:154 (+) ENSTTRT00000010957.1:1-462(+) [Tursiops_truncatus]
ATGGTGACGAAGGCCGTATGCGTGCTGAAGGGCGACGGCCCGGTGCAGGGTACTATCCACTTCGAACAAAAGAGGAATGG
GACGGTCGTGGTATCGGGATCCATTACAGGATTGACTGAAGGCGATCATGGATTCCATGTCCATCAATTTGGAGATAATA
CACAAGGCTGTACCAGTGCAGGTCCTCACTTTAACCCTCTATCCAAAAAACACGGTGGGCCAGAGGATGAAGAGAGGCAT
GTTGGAGACCTGGGCAATGTGAAGGCTGACCAGAATGGTGTGGCCGAAGTGCGTATTGAAGATTCCGTAATCTCACTCTG
TGGAGACCATTCCATCATTGGCCGCACAATGGTGGTCCATGAAAAACCAGATGACTTGGGCAGAGGTGGAAATGAAGAAA
GTACAAAGACAGGAAACGCTGGAAGTCGTTTGGCCTGTGGTGTAATTGGGATCGCCCAATAA

>SOD1|ENSG00000142168 [cellage_279]
ATGGCGACGAAGGCCGTGTGCGTGCTGAAGGGCGACGGCCCAGTGCAGGGCATCATCAATTTCGAGCAGAAGGAAAGTAA
TGGACCAGTGAAGGTGTGGGGAAGCATTAAAGGACTGACTGAAGGCCTGCATGGATTCCATGTTCATGAGTTTGGAGATA
ATACAGCAGGCTGTACCAGTGCAGGTCCTCACTTTAATCCTCTATCCAGAAAACACGGTGGGCCAAAGGATGAAGAGAGG
CATGTTGGAGACTTGGGCAATGTGACTGCTGACAAAGATGGTGTGGCCGATGTGTCTATTGAAGATTCTGTGATCTCACT
CTCAGGAGACCATTGCATCATTGGCCGCACACTGGTGGTCCATGAAAAAGCAGATGACTTGGGCAAAGGTGGAAATGAAG
AAAGTACAAAGACAGGAAACGCTGGAAGTCGTTTGGCTTGTGGTGTAATTGGGATCGCCCAATAA
