# Supplementary material for: A multidimensional systems biology analysis of cellular senescence in aging and disease
Source: Genome Biol. 2020 Apr 7;21:91. doi: 10.1186/s13059-020-01990-9 (PMC7333371; doi:10.1186/s13059-020-01990-9)
Supplement: Supplementary file 3 — 271 CellAge orthogroups. Directory containing FASTA files of CellAge orthogroups. [file 13059_2020_1990_MOESM3_ESM.zip › SI Cellage_Orthologous-Groups/ENSG00000126778.fa]

>bmy_04204 [Balaena_mysticetus]
ACAAGCAGCATCCACCCGGCGGGAGGCCGGAGCCAGCGAGGCCCGAAAAGCTGCGGAGTGAGCAGGACGCTCCTTGTCCA
GCGCGCGTCCTACTCCTCCTCCACTAACTCGGCCGCCCGTCCCCAAGTCTCGACTCGCTTTTTAGCCTTCGCAAAGCCTA
GGGAGGGGGTTAGGAGCAGCCGCGCCCCCCTCCCTGCGGCTGCCTCCTCCTGCTTTTTCGGCTTTGCTCCCTGCCGCGTG
CGCCAGGGCAGTGCGCCCCGGCAGGCCCCAGCCATGTCGATGCTGCCATCGTTCGGCTTCACGCAGGAGCAAGTGGCGTG
CGTATGCGAGGTTTTGCAGCAAGGCGGGAACCTGGAGCGCCTGGGCAGGTTCCTGTGGTCGCTGCCCGCCTGCGACCACC
TGCACAAGAACGAAAGCGTGCTCAAGGCCAAGGCCGTGGTCGCCTTCCACCGCGGCAACTTCCGCGAGCTCTACAAGATC
CTGGAGAGCCACCAGTTCTCGCCTCACAACCACCCCAAGCTGCAACAACTGTGGCTGAAGGCGCACTACGTGGAGGCCGA
GAAGTTGCGCGGCCGGCCCCTGGGCGCGGTGGGCAAATATCGGGTGCGCCGAAAATTCCCGTTGCCGCGCACCATCTGGG
ACGGCGAAGAGACCAGCTACTGCTTCAAGGAGAAGTCGCGGGGCGTGCTGCGGGAGTGGTACGCGCATAACCCCTACCCC
TCGCCGCGTGAGAAGCGGGAGCTGGCCGAGGCCACCGGCCTCACCACCACCCAAGTCAGCAACTGGTTTAAGAACCGAAG
GCAAAGAGACCGGGCCGCCGAGGCCAAGGAAAGGTACGCGGAGTGA

>lcl|AC_000167.1_cds_XP_002691065.3_19940|m.22287 lcl|AC_000167.1_cds_XP_002691065.3_19940|g.22287  ORF lcl|AC_000167.1_cds_XP_002691065.3_19940|g.22287 lcl|AC_000167.1_cds_XP_002691065.3_19940|m.22287 type:complete len:285 (+) lcl|AC_000167.1_cds_XP_002691065.3_19940:1-855(+) [Bos_taurus]
ATGTCGATGCTGCCATCGTTCGGCTTCACACAGGAGCAAGTGGCGTGCGTGTGCGAGGTTCTGCAGCAAGGCGGGAACCT
GGAGCGCCTGGGCAGGTTCCTGTGGTCGCTGCCCGCCTGCGACCACCTGCACAAGAATGAAAGCGTGCTCAAGGCCAAGG
CCGTGGTCGCCTTCCACCGCGGCAACTTCCGCGAGCTCTACAAGATCTTGGAGAGCCACCAGTTCTCGCCTCACAATCAC
CCCAAGCTGCAGCAACTGTGGCTGAAGGCTCACTACGTGGAAGCCGAGAAGTTACGCGGCCGGCCCCTGGGCGCGGTGGG
CAAATATCGGGTGCGCCGAAAATTCCCTTTGCCACGAACCATCTGGGACGGCGAGGAGACCAGCTACTGCTTCAAGGAGA
AGTCGCGGGGCGTGCTGCGGGAGTGGTACGCGCATAACCCTTACCCCTCGCCGCGTGAGAAGCGGGAGCTGGCCGAGGCC
ACGGGTCTCACCACCACCCAGGTCAGCAACTGGTTTAAGAACCGGAGGCAAAGAGACCGGGCCGCCGAGGCCAAGGAAAG
GGAGAACACCGAAAACAATAACTCCTCCTCCAACAAGCAGAATCAACTCTCTCCTCTGGAAGGGGGCAAGCCACTCATGT
CCAGCTCAGAAGAAGAGTTCTCACCTCCCCAGAGTCCAGACCAGAACTCCGTCCTTCTGCTGCAGGGCAACATGGGCCAC
GCCAGGAGCTCCAACTATTCTCTCCCGGGTTTAACAGCCTCTCAGTCAGCGCACAGCCTGCAAGCCCACCAGCATCAGCT
CCAGGACTCCCTGCTGGGCCCCCTCACCTCCAGTTTGGTGGACTTGGGGTCCTAA

>ENSCJAT00000076070.1|m.29657 ENSCJAT00000076070.1|g.29657  ORF ENSCJAT00000076070.1|g.29657 ENSCJAT00000076070.1|m.29657 type:complete len:285 (+) ENSCJAT00000076070.1:1-855(+) [Callithrix_jacchus]
ATGTCGATGCTACCGTCGTTTGGCTTTACTCAGGAGCAAGTGGCATGCGTGTGCGAGGTTCTGCAGCAAGGCGGAAACCT
GGAGCGCCTGGGCAGGTTCCTGTGGTCACTGCCCGCCTGCGACCACCTGCACAAGAACGAGAGCGTGCTCAAGGCCAAGG
CGGTGGTCGCCTTCCACCGCGGCAACTTCCGTGAGCTCTACAAGATCCTGGAGAGCCACCAGTTCTCGCCTCACAACCAC
CCCAAACTGCAGCAACTGTGGCTGAAGGCGCATTACGTGGAGGCCGAGAAGCTGCGCGGCCGACCCCTGGGCGCCGTGGG
CAAATATCGGGTGCGCCGAAAATTCCCACTGCCGCGCACCATCTGGGACGGCGAGGAGACCAGCTACTGCTTCAAGGAGA
AGTCGCGGGGCGTGCTGCGGGAGTGGTACGCGCACAATCCCTACCCCTCGCCGCGTGAGAAGCGGGAGTTGGCTGAGGCC
ACTGGCCTCACCACCACCCAGGTCAGCAACTGGTTTAAGAACCGGAGGCAAAGAGACCGAGCAGCGGAGGCCAAGGAAAG
GGAGAACACTGAAAACAATAACTCCTCCTCCAACAAGCAGAACCAACTTTCTCCTCTGGAAGGGGGCAAGCCGCTCATGT
CCAGCTCAGAAGAAGAATTCTCACCTCCCCAAAGTCCAGACCAGAACTCGGTCCTTCTGCTGCAGGGCAATATGGGCCAC
GCCAGGAGCTCGAACTATTCTCTCCCCGGCTTAACAGCCTCGCAGTCCAGTCACGGCCTGCAGGCCCACCAGCATCAGCT
CCAAGACTCTCTGCTTGGCCCCCTCACCTCCAGTCTGGTGGACTTGGGGTCCTAA

>ENSCAFT00000048160.1|m.18213 ENSCAFT00000048160.1|g.18213  ORF ENSCAFT00000048160.1|g.18213 ENSCAFT00000048160.1|m.18213 type:complete len:285 (+) ENSCAFT00000048160.1:1-855(+) [Canis_familiaris]
ATGTCGATGCTGCCGTCGTTCGGCTTCACGCAGGAGCAAGTGGCGTGCGTGTGCGAAGTTCTGCAGCAAGGCGGGAACCT
GGAGCGTCTGGGCAGGTTCCTGTGGTCGCTCCCCGCCTGCGACCACCTGCACAAGAACGAAAGCGTGCTCAAGGCCAAGG
CCGTGGTTGCCTTCCACCGCGGGAACTTCCGCGAGCTCTACAAGATCCTGGAGAGCCACCAGTTCTCGCCTCACAACCAC
CCCAAGCTGCAGCAACTGTGGCTGAAGGCGCACTACGTGGAGGCCGAGAAGCTGCGCGGCCGGCCCCTGGGCGCAGTGGG
CAAATACCGGGTGCGCCGAAAATTCCCGCTGCCGCGCACTATCTGGGACGGCGAGGAGACCAGCTACTGTTTCAAGGAGA
AGTCACGGGGCGTGCTGCGGGAGTGGTACGCGCACAACCCGTACCCCTCGCCTCGTGAGAAGCGGGAGCTGGCCGAGGCC
ACTGGGCTCACCACCACCCAGGTCAGCAACTGGTTTAAGAACCGGAGGCAAAGAGACCGGGCCGCGGAGGCCAAGGAAAG
GGAGAACACCGAAAACAATAACTCCTCCTCCAACAAGCAGAATCAACTCTCTCCTCTGGAAGGGGGCAAGCCGCTCATGT
CCAGCTCAGAAGAAGAATTCTCACCTCCCCAAAGTCCAGACCAGAACTCGGTACTTCTGCTGCAGGGCAATATGGGCCAC
GCCAGGAGCTCAAACTATTCTCTCCCTGGCCTAACGGCCTCACAACCCAGCCACGGCCTGCAAGCCCACCAGCATCAGCT
CCAGGACTCCCTGCTGGGCCCCCTCACCTCCAGTCTGGTGGACTTGGGGTCTTAA

>ENSCCAT00000025358.1|m.11100 ENSCCAT00000025358.1|g.11100  ORF ENSCCAT00000025358.1|g.11100 ENSCCAT00000025358.1|m.11100 type:complete len:285 (+) ENSCCAT00000025358.1:1-855(+) [Cebus_capuchinus]
ATGTCGATGCTGCCGTCGTTTGGTTTTACTCAGGAGCAAGTGGCATGCGTGTGCGAGGTTTTGCAGCAAGGTGGAAACCT
GGAACGCCTGGGCAGGTTCCTGTGGTCACTGCCTGCCTGCGACCACCTGCACAAGAACGAGAGCGTGCTCAAGGCCAAGG
CGGTGGTCGCCTTCCACCGCGGCAACTTCCGTGAGCTCTACAAGATCCTGGAGAGCCACCAGTTCTCGCCTCACAACCAC
CCCAAACTGCAGCAACTGTGGCTGAAGGCGCATTACGTGGAGGCCGAGAAGCTGCGCGGCCGACCCCTGGGCGCCGTAGG
CAAATATCGGGTGCGCCGAAAATTCCCACTGCCGCGCACCATCTGGGACGGCGAGGAGACCAGCTATTGCTTCAAGGAGA
AGTCGCGGGGCGTGCTGCGGGAGTGGTACGCGCACAATCCCTACCCCTCGCCGCGTGAGAAGCGGGAGTTGGCCGAGGCC
ACCGGCCTCACCACCACCCAGGTCAGCAACTGGTTTAAGAACCGGAGGCAAAGAGACCGGGCAGCGGAGGCCAAGGAAAG
GGAGAACACCGAAAACAATAACTCCTCCTCCAACAAGCAGAACCAACTTTCTCCTCTGGAAGGGGGCAAGCCGCTCATGT
CCAGCTCAGAAGAGGAATTCTCACCACCCCAAAGTCCAGACCAGAACTCGGTCCTTCTGCTGCAGGGCAATATGGGCCAC
GCCAGGAGCTCGAACTATTCTCTCCCCGGCTTAACAGCCTCGCAGCCCAGTCACGGCCTGCAGGCCCACCAGCATCAGCT
CCAAGACTCTCTGCTTGGCCCCCTCACCTCCAGTCTGGTGGACTTGGGGTCCTAA

>ENSCHOT00000001095.1|m.2345 ENSCHOT00000001095.1|g.2345  ORF ENSCHOT00000001095.1|g.2345 ENSCHOT00000001095.1|m.2345 type:complete len:283 (+) ENSCHOT00000001095.1:1-849(+) [Choloepus_hoffmanni]
ATGTCGATGCTGCCGTCGTTCGGCTTTACGCAGGAGCAAGTGGCGTGCGTGTGCGAGGTTCTGCAGCAAGGCGGGAACCT
GGAGCGCCTGGGGAGGTTCCTGTGGTCGCTGCCCGCCTGCGACCACCTGCACAAGAACGAGAGCGTTCTCAAGGCCAAGG
CCGTGGTCGCCTTCCACCGCGGCAACTTCCGCGAACTCTACAAGATACTGGAGAGCCACCAGTTCTCGCCTCATAACCAC
CCCAAGCTGCAGCAGTTGTGGCTGAAGGCTCACTATGTGGAAGCCGAGAAGTTACGCGGCCGGCCCCTGGGTGCGGTGGG
GAAATATCGCGTGCGCCGAAAGTTCCCGCTGCCGCGCACCATCTGGGATGGCGAGGAGACCAGCTACTGCTTCAAGGAGA
AGTCGCGGGGCGTGCTGCGTGAGTGGTACGCGCACAACCCCTATCCCTCGCCACGTGAAAAACGGGAGCTGGCCGAGGCT
ACCGGCCTCACCACCACCCAGGTCAGCAACTGGTTTAAGAACCGGAGGCAAAGAGACCGGGCAGCCGAAGCCAAGGAAAG
GAGAAACACTGAAAACAATAACTCCTCCTCCCAGCAGAATCTCTCTCCTCTGGAAGGGGGAAAGCCGCTCATGTCCAGCT
CAGAAGAGGAATTCTCGCCTCCCCAAAGTCCAGACCAGAACTCGGTCCTTCTGCTGCAGGGCAGTATGGGCCACTCCAGG
AGCTCAAACTATTCTCTCCCTGGCTTAACAGCCTCACAGCCCGGTCACAGCCTGCAGGCCCACCCGCATCAACTCCAGGA
CTCCCTGCTCGGTCCCCTTACCTCCAGTCTGGTGGACTTGGGATCCTAA

>lcl|NW_004558705.1_cds_XP_004698687.1_2884|m.5846 lcl|NW_004558705.1_cds_XP_004698687.1_2884|g.5846  ORF lcl|NW_004558705.1_cds_XP_004698687.1_2884|g.5846 lcl|NW_004558705.1_cds_XP_004698687.1_2884|m.5846 type:complete len:285 (+) lcl|NW_004558705.1_cds_XP_004698687.1_2884:1-855(+) [Echinops_telfairi]
ATGTCGATGCTGCCTTCGTTTGGCTTCACGCAGGAGCAAGTGGCGTGCGTGTGCGAGGTGCTGCAGCAAGGAGGGAACCT
GGAGCGCCTGGGCAGGTTCCTGTGGTCGCTGCCCGCATGCGACCACCTGCACAAGAACGAAAGCGTGCTCAAGGCCAAGG
CCGTGGTCGCCTTCCACCGCGGCAACTTCCGCGAGTTGTACAAGATCCTGGAGAGCCACCAGTTTTCGCCGCACAACCAC
CCCAAGCTGCAGCAGTTGTGGCTCAAGGCGCACTACGTGGAGGCCGAGAAGCTGCGCGGCCGGCCGCTGGGCGCCGTGGG
CAAGTATCGGGTGCGCCGAAAATTCCCGCTGCCGCGCACCATCTGGGACGGCGAGGAGACCAGCTACTGCTTCAAGGAGA
AGTCGCGGGGCGTGCTGCGCGAGTGGTACGCGCACAACCCCTACCCGTCGCCCCGCGAGAAGCGCGAGCTGGCCGAGGCC
ACCGGCCTCACCACCACACAGGTCAGCAACTGGTTCAAGAACCGGAGGCAGAGAGACCGGGCAGCCGAGGCCAAGGAAAG
GGAGAACACTGAGAACAATAACTCCTCCTCCAACAAGCAGAATCAACTCTCTCCTCTGGAAGGGGGCAAGCCGCTCATGT
CCAGCTCAGAAGAAGAATTCTCGCCTCCCCAAAGTCCAGACCAGAACTCGGTCCTTCTGCTGCAGGGCAATATGGGCCAT
GCTAGGAGCTCAAACTATTCTCTCCCCGGCTTAACGGCCTCACAGCCCGCTCATGGCCTGCAGGCTCACCAGCACCAGCT
CCAGGACTCTTTGCTTGGTCCTCTCACCTCCAGTCTGGTGGACTTGGGGTCCTAA

>ENSECAT00000024472.1|m.38051 ENSECAT00000024472.1|g.38051  ORF ENSECAT00000024472.1|g.38051 ENSECAT00000024472.1|m.38051 type:5prime_partial len:357 (+) ENSECAT00000024472.1:1-1071(+) [Equus_caballus]
GGAGTAAGCCGGCCGCTCCAGCGCGCGCCCCACTCTTCCTCCTCCTCTTTCTCTGCCGCCCATCCTCAAATCTCGGCTCG
CTTTTTCGCCTACGGAAAGCCTAGGGAGGGGGTTAGGAGCAGCCGCGCCCCCCTCCCTGCGGCTGCCTCCCCCTGTTTTT
TCGGCTCTGCTCCCTGCCGCGTGCGCCCGGGCAGTGCGCCCCGGCAGGCCCCAGCCATGTCGATGTTGCCGTCGTTCGGC
TTTACGCAGGAGCAAGTAGCGTGCGTGTGCGAGGTTCTGCAGCAAGGCGGGAACCTGGAGCGCCTGGGCAGGTTCCTGTG
GTCACTGCCCGCCTGCGACCACCTGCACAAGAACGAAAGCGTGCTCAAGGCCAAGGCCGTGGTCGCCTTCCACCGCGGCA
ACTTCCGCGAGCTCTACAAGATCCTGGAGAGCCACCAGTTCTCGCCTCACAACCACCCCAAGCTGCAGCAACTGTGGCTG
AAGGCGCACTACGTGGAGGCCGAGAAGTTGCGCGGCCGACCCCTGGGCGCCGTGGGCAAATATCGCGTGCGCCGAAAATT
CCCGCTGCCGCGCACCATCTGGGACGGCGAGGAGACCAGCTACTGCTTCAAGGAGAAGTCGCGGGGCGTGCTGCGGGAGT
GGTACGCGCACAACCCCTACCCCTCGCCGCGTGAGAAGCGGGAGCTGGCCGAGGCCACCGGCCTCACCACCACCCAGGTC
AGCAACTGGTTTAAGAACCGGAGGCAAAGAGACCGGGCCGCCGAGGCCAAGGAAAGGGAGAACACCGAAAACAATAACTC
CTCCTCCAACAAGCAGAATCAACTCTCTCCTCTGGAAGGGGGCAAGCCGCTCATGTCCAGCTCAGAAGAAGAATTCTCAC
CTCCCCAAAGTCCAGACCAGAACTCGGTCCTTCTGCTGCAGGGCAATATGGGCCACGCCAGGAGCTCAAACTATTCCCTC
CCGGGCCTCACAGCCTCGCAGCCCGGCCACGGCTTGCAAGCCCACCAGCACCAGCTCCAGGACTCCCTGCTGGGCCCCCT
CACCTCAAGTCTGGTGGACTTGGGGTCCTAA

>ENSHGLT00000020324.1|m.35355 ENSHGLT00000020324.1|g.35355  ORF ENSHGLT00000020324.1|g.35355 ENSHGLT00000020324.1|m.35355 type:complete len:285 (+) ENSHGLT00000020324.1:1-855(+) [Heterocephalus_glaber]
ATGTCGATGCTGCCGTCGTTCGGTTTCACGCAGGAGCAAGTGGCGTGCGTGTGTGAGGTCCTGCAGCAGGGCGGGAACCT
GGAGCGCCTGGGCAGGTTCCTGTGGTCGCTGCCTGCCTGCGACCACCTGCATAAGAACGAGAGCGTGCTCAAGGCCAAGG
CGGTTGTCGCCTTCCATCGGGGCAACTTCCGCGAGCTCTACAAGATCCTGGAGAGCCACCAGTTCTCGCCTCACAACCAT
CCCAAGCTGCAGCAACTGTGGCTGAAAGCGCACTACGTGGAGGCCGAGAAGCTTCGCGGGCGACCCCTGGGCGCCGTGGG
CAAATATCGGGTGCGCCGAAAATTCCCCCTACCGCGCACCATTTGGGACGGCGAGGAGACCAGCTACTGCTTCAAGGAGA
AATCGCGGGGCGTGCTGCGGGAGTGGTACGCGCACAACCCCTACCCCTCGCCGCGGGAGAAGCGGGAGCTGGCCGAGGCC
ACCGGCCTCACCACGACCCAGGTCAGCAACTGGTTTAAGAACCGGAGGCAAAGAGACCGGGCCGCCGAGGCCAAGGAAAG
GGAGAACACTGAAAACAATAACTCCTCCTCCAACAAGCAGAATCAACTCTCTCCGCTGGAAGGGGGCAAGCCGCTCATGT
CCAGCTCAGAAGAGGAATTCTCACCTCCCCAAAGTCCAGACCAGAACTCGGTCCTTCTGCTGCAGGGCAATATGGGCCAC
GCCAGGAGCTCAAACTATTCTCTCCCAGGCCTAACGGCCTCGCAGCCCAGCCATGGCCTGCAGGCCCACCAGCATCAGCT
CCAGGACTCTCTGCTGGGCCCTCTCACCTCCAGTCTGGTGGACTTGGGCTCCTAA

>ENST00000247182.6|m.48659 ENST00000247182.6|g.48659  ORF ENST00000247182.6|g.48659 ENST00000247182.6|m.48659 type:complete len:285 (+) ENST00000247182.6:1-855(+) [Homo_sapiens]
ATGTCGATGCTGCCGTCGTTTGGCTTTACGCAGGAGCAAGTGGCGTGCGTGTGCGAGGTTCTGCAGCAAGGCGGAAACCT
GGAGCGCCTGGGCAGGTTCCTGTGGTCACTGCCCGCCTGCGACCACCTGCACAAGAACGAGAGCGTACTCAAGGCCAAGG
CGGTGGTCGCCTTCCACCGCGGCAACTTCCGTGAGCTCTACAAGATCCTGGAGAGCCACCAGTTCTCGCCTCACAACCAC
CCCAAACTGCAGCAACTGTGGCTGAAGGCGCATTACGTGGAGGCCGAGAAGCTGCGCGGCCGACCCCTGGGCGCCGTGGG
CAAATATCGGGTGCGCCGAAAATTTCCACTGCCGCGCACCATCTGGGACGGCGAGGAGACCAGCTACTGCTTCAAGGAGA
AGTCGAGGGGTGTCCTGCGGGAGTGGTACGCGCACAATCCCTACCCATCGCCGCGTGAGAAGCGGGAGCTGGCCGAGGCC
ACCGGCCTCACCACCACCCAGGTCAGCAACTGGTTTAAGAACCGGAGGCAAAGAGACCGGGCCGCGGAGGCCAAGGAAAG
GGAGAACACCGAAAACAATAACTCCTCCTCCAACAAGCAGAACCAACTCTCTCCTCTGGAAGGGGGCAAGCCGCTCATGT
CCAGCTCAGAAGAGGAATTCTCACCTCCCCAAAGTCCAGACCAGAACTCGGTCCTTCTGCTGCAGGGCAATATGGGCCAC
GCCAGGAGCTCAAACTATTCTCTCCCGGGCTTAACAGCCTCGCAGCCCAGTCACGGCCTGCAGACCCACCAGCATCAGCT
CCAAGACTCTCTGCTCGGCCCCCTCACCTCCAGTCTGGTGGACTTGGGGTCCTAA

>ENSMICT00000054079.1|m.53578 ENSMICT00000054079.1|g.53578  ORF ENSMICT00000054079.1|g.53578 ENSMICT00000054079.1|m.53578 type:complete len:285 (+) ENSMICT00000054079.1:1-855(+) [Microcebus_murinus]
ATGTCGATGCTGCCGTCGTTTGGTTTTACGCAGGAGCAAGTGGCGTGCGTGTGCGAGGTTCTACAGCAAGGCGGAAACCT
GGAGCGTCTGGGTAGGTTCCTGTGGTCACTGCCTGCCTGCGACCACCTGCACAAGAACGAGAGCGTGCTCAAGGCCAAGG
CGGTGGTCGCCTTCCACCGCGGCAATTTCCGCGAGCTCTACAAGATCCTGGAGAGCCACCAGTTCTCGCCTCACAACCAC
CCCAAACTGCAGCAACTGTGGCTGAAGGCGCACTACGTGGAGGCTGAGAAGCTGCGTGGTCGACCTCTGGGCGCCGTGGG
CAAATACCGAGTGCGCCGAAAATTCCCGCTGCCGCGCACCATCTGGGACGGTGAGGAGACCAGCTACTGCTTCAAGGAGA
AGTCGCGGGGCGTGCTGCGGGAGTGGTACGCGCACAACCCCTACCCCTCGCCGCGTGAGAAGCGGGAGCTGGCCGAGGCC
ACCGGCCTCACCACCACCCAGGTCAGCAACTGGTTTAAGAACCGGAGGCAAAGAGACCGGGCCGCGGAGGCCAAGGAAAG
GGAGAACACCGAAAACAATAACTCCTCCTCCAACAAGCAGAATCAACTCTCTCCTCTGGAAGGGGGCAAGCCGCTCATGT
CCAGCTCAGAAGAGGAATTCTCACCTCCCCAAAGTCCAGACCAGAACTCGGTCCTTCTGCTGCAGGGCAATATGGGCCAT
GCCAGGAGCTCAAACTATTCTCTCCCGGGCTTAACGGCCTCACAGCCCAGCCACGGCCTGCAGGCCCACCAGCATCAGCT
CCAGGACTCTCTGCTCGGCCCCCTTACCTCCAGTCTGGTGGACTTGGGGTCCTAA

>ENSMLUT00000002332.2|m.34856 ENSMLUT00000002332.2|g.34856  ORF ENSMLUT00000002332.2|g.34856 ENSMLUT00000002332.2|m.34856 type:5prime_partial len:359 (+) ENSMLUT00000002332.2:1-1077(+) [Myotis_lucifugus]
GGAGCGAGCCGGCCACTCGGTGTCCTGCGCGCGCTCCACTCCTCGTTCTGCTCTTTCTCTTGTTCGCCCATCCCCAAATC
TCGACTTATTTTTTCGGCTAGGGAAAGCCTAGGAGGGGGGTTAGGAGCAGCCGCGCCCCCCCTCCCTGCGGCCGCCGCCC
CCTGCATTTTCTCGGTTCCTTGCCGCGTGCGCCCGGGCAGTGCGCCCCGGCAGGCCCCAACCATGTCGATGCTGCCGTCG
TTCGGCTTTACGCAGGAGCAAGTGGCGTGCGTGTGCGAGGTTCTGCAGCAAGGTGAGAACCTGGAGCGCCTGGGCAGGTT
CCTGTGGTCGCTGCCCGCCTGCGACCACCTGCACAAGAACGAGAGTGTGCTCAAGGCCAAGGCCGTGGTCGCCTTCCACC
GCGGGAACTTCCGCGAGCTCTACAAGATCTTGGAGAGTCACCAGTTCTCGCCTCACAACCACCCCAAGCTGCAGCAACTG
TGGTTGAAGGCGCACTACGTGGAGGCCGAGAAGCTGCGCGGCCGGCCCCTCGGTGCCGTGGGCAAATATCGGGTGCGCCG
AAAATTTCCGCTGCCGCGCACCATCTGGGACGGCGAGGAGACCAGCTACTGCTTCAAGGAGAAGTCGCGGGGTGTGCTGC
GGGAGTGGTATGCGCACAACCCCTACCCCTCGCCGCGTGAGAAGCGGGAGCTGGCCGAGGCCACCGGCCTCACCACCACC
CAGGTCAGCAATTGGTTTAAGAACCGGAGGCAAAGAGACCGGGCCGCCGAGGCCAAGGAAAGGGAGAACACCGAAAACAA
TAACTCCTCCTCCAACAAGCAGAATCAACTCTCTCCTCTGGAAGGGGGCAAGCCGCTCATGTCCAGCTCAGAAGAAGAAT
TCTCACCTCCCCAAAGTCCAGACCAGAACTCGGTCCTTCTGCTGCAGGGCAATATGGGCCACGCCAGGAGCTCAAACTAT
TCTCTCCCGGGCTTAACGGCCTCACAGCCCAGCCACGGCCTGCAAGCCCACCAGCATCAGCTCCAGGACTCCTTGCTGGG
CCCTCTCACCTCCAGTCTGGTGGACTTGGGGTCCTAA

>ENSPPYT00000006938.1|m.8117 ENSPPYT00000006938.1|g.8117  ORF ENSPPYT00000006938.1|g.8117 ENSPPYT00000006938.1|m.8117 type:complete len:285 (+) ENSPPYT00000006938.1:1-855(+) [Pongo_abelii]
ATGTCGATGCTGCCGTCGTTTGGCTTTACGCAGGAGCAAGTGGCCTGCGTGTGCGAGGTTCTGCAGCAAGGCGGAAACCT
GGAGCGCCTGGGCAGGTTCCTGTGGTCACTGCCCGCCTGCGACCACCTGCACAAAAACGAGAGCGTACTCAAGGCCAAGG
CGGTGGTCGCCTTCCACCGCGGCAACTTCCGTGAGCTCTACAAGATCCTGGAGAGCCACCAGTTCTCGCCTCACAACCAC
CCCAAACTGCAGCAACTGTGGCTGAAGGCGCATTACGTGGAGGCCGAGAAGCTGCGCGGCCGACCCCTGGGCGCCGTGGG
CAAATATCGGGTGCGCCGAAAATTTCCACTGCCGCGCACCATCTGGGACGGCGAGGAGACCAGCTACTGCTTCAAGGAGA
AGTCGAGGGGTGTCCTGCGGGAGTGGTACGCGCACAATCCCTACCCATCGCCGCGTGAGAAGCGGGAGCTGGCCGAGGCC
ACCGGCCTCACCACCACCCAGGTCAGCAACTGGTTTAAGAACCGGAGGCAAAGAGACCGGGCCGCGGAGGCCAAGGAAAG
GGAGAACACCGAAAACAATAACTCCTCCTCCAACAAGCAGAACCAACTCTCTCCTCTGGAAGGGGGCAAGCCGCTCATGT
CCAGCTCAGAAGAGGAATTCTCACCTCCCCAAAGTCCAGACCAGAACTCGGTCCTTCTGCTGCAGGGCAATATGGGCCAC
GCCAGGAGCTCAAACTATTCTCTCCCGGGCTTAACAGCCTCGCAGCCCAGTCACGGCCTGCAGGCCCACCAGCATCAGCT
CCAAGACTCTCTGCTCGGCCCCCTCACCTCCAGTCTGGTGGACTTGGGATCCTAA

>ENSSART00000013251.1|m.30516 ENSSART00000013251.1|g.30516  ORF ENSSART00000013251.1|g.30516 ENSSART00000013251.1|m.30516 type:complete len:285 (+) ENSSART00000013251.1:1-855(+) [Sorex_araneus]
ATGTCCATGCTGCCGTCGTTCGGCTTTACGCAGGAGCAAGTGGCGTGCGTGTGCGAGGTTCTGCAGCAGGGCGGGAACCT
GGAACGCCTGGGCAGGTTCCTGTGGTCGCTCCCAGCCTGTGACCACCTGCACAAGAACGAAAGCGTGCTCAAGGCGAAGG
CCGTGGTCGCCTTCCACCGTGGCAACTTCCGCGAGCTCTACAAGATCCTGGAGAGCCACCAGTTCTCGCCGCACAACCAC
CCGAAGCTGCAGCAACTGTGGCTGAAGGCGCACTACGTGGAGGCCGAGAAGCTGCGCGGCCGACCCCTGGGCGCCGTGGG
CAAATATCGGGTGCGCCGAAAATTCCCGCTGCCGCGCACGATCTGGGACGGCGAGGAGACCAGCTACTGCTTCAAGGAGA
AGTCGCGGGGCGTGCTGCGGGAGTGGTACGCGCACAACCCCTACCCGTCGCCGCGGGAGAAGCGGGAGCTGGCCGAGGCC
ACCGGCCTCACCACCACCCAGGTCAGCAACTGGTTTAAGAACCGGAGGCAAAGAGACCGGGCCGCCGAGGCCAAGGAAAG
GGAGAACACCGAAAACAATAACTCCTCCTCCAACAAGCAGAATCAACTCTCTCCTCTGGAAGGGGGCAAGCCGCTCATGT
CCAGCTCAGAAGAAGAATTCTCACCTCCCCAAAGTCCAGACCAGAACTCGGTTCTTCTGCTGCAGGGCAATATGGGCCAC
ACCAGGAGCTCAAACTATTCTCTCCCCGGGTTAACGGCCTCGCAGCCCAGCCATGGCCTACAAGCCCACCAGCATCAGCT
CCAGGACTCCCTGCTCGGCCCCCTCACCTCCAGTTTGGTGGACTTGGGGTCCTAA

>ENSTTRT00000013826.1|m.39839 ENSTTRT00000013826.1|g.39839  ORF ENSTTRT00000013826.1|g.39839 ENSTTRT00000013826.1|m.39839 type:complete len:285 (+) ENSTTRT00000013826.1:1-855(+) [Tursiops_truncatus]
ATGTCGATGCTGCCATCGTTCGGCTTCACGCAGGAGCAAGTGGCGTGCGTATGCGAGGTTTTGCAGCAAGGCGGGAACCT
GGAGCGCCTGGGCAGGTTCCTGTGGTCGCTGCCCGCCTGCGACCACCTGCACAAGAACGAAAGCGTGCTCAAGGCCAAGG
CCGTGGTCGCCTTCCACCGCGGCAACTTCCGCGAGCTCTACAAGATCCTGGAGAGCCACCAGTTCTCGCCTCACAACCAC
CCCAAGCTGCAACAACTGTGGCTGAAGGCGCACTACGTGGAGGCCGAGAAGTTGCGCGGCCGGCCCTTGGGCGCGGTGGG
CAAATATCGGGTGCGCCGAAAATTCCCGTTGCCGCGCACCATCTGGGACGGCGAAGAGACCAGCTACTGCTTCAAGGAGA
AGTCGCGGGGCGTGCTGCGGGAGTGGTACGCGCATAACCCCTACCCCTCGCCGCGTGAGAAGCGGGAGCTGGCCGAGGCC
ACCGGCCTCACCACCACCCAAGTCAGCAACTGGTTTAAGAACCGGAGGCAAAGAGACCGGGCCGCCGAGGCCAAGGAAAG
GGAGAACACTGAAAACAATAACTCCTCCTCCAACAAGCAGAATCAACTCTCTCCTCTGGAAGGGGGCAAGCCGCTCATGT
CCAGCTCAGAAGAAGAATTCTCACCTCCCCAAAGTCCAGACCAGAACTCGGTCCTTCTGCTGCAGGGCAATATGAGCCAC
GCCAGGAGCTCAAACTATTCTCTCCCAGGTTTAACCGCCTCTCAGCCCACCCACGGCCTGCAAGCCCACCAGCATCAGCT
CCAGGACTCTCTGCTGGGCCCCCTCACCTCCAGTCTGGTGGACTTGGGGTCCTAA

>SIX1|ENSG00000126778 [cellage_279]
ATGTCGATGCTGCCGTCGTTTGGCTTTACGCAGGAGCAAGTGGCGTGCGTGTGCGAGGTTCTGCAGCAAGGCGGAAACCT
GGAGCGCCTGGGCAGGTTCCTGTGGTCACTGCCCGCCTGCGACCACCTGCACAAGAACGAGAGCGTACTCAAGGCCAAGG
CGGTGGTCGCCTTCCACCGCGGCAACTTCCGTGAGCTCTACAAGATCCTGGAGAGCCACCAGTTCTCGCCTCACAACCAC
CCCAAACTGCAGCAACTGTGGCTGAAGGCGCATTACGTGGAGGCCGAGAAGCTGCGCGGCCGACCCCTGGGCGCCGTGGG
CAAATATCGGGTGCGCCGAAAATTTCCACTGCCGCGCACCATCTGGGACGGCGAGGAGACCAGCTACTGCTTCAAGGAGA
AGTCGAGGGGTGTCCTGCGGGAGTGGTACGCGCACAATCCCTACCCATCGCCGCGTGAGAAGCGGGAGCTGGCCGAGGCC
ACCGGCCTCACCACCACCCAGGTCAGCAACTGGTTTAAGAACCGGAGGCAAAGAGACCGGGCCGCGGAGGCCAAGGAAAG
GGAGAACACCGAAAACAATAACTCCTCCTCCAACAAGCAGAACCAACTCTCTCCTCTGGAAGGGGGCAAGCCGCTCATGT
CCAGCTCAGAAGAGGAATTCTCACCTCCCCAAAGTCCAGACCAGAACTCGGTCCTTCTGCTGCAGGGCAATATGGGCCAC
GCCAGGAGCTCAAACTATTCTCTCCCGGGCTTAACAGCCTCGCAGCCCAGTCACGGCCTGCAGACCCACCAGCATCAGCT
CCAAGACTCTCTGCTCGGCCCCCTCACCTCCAGTCTGGTGGACTTGGGGTCCTAA
