# Supplementary material for: A multidimensional systems biology analysis of cellular senescence in aging and disease
Source: Genome Biol. 2020 Apr 7;21:91. doi: 10.1186/s13059-020-01990-9 (PMC7333371; doi:10.1186/s13059-020-01990-9)
Supplement: Supplementary file 3 — 271 CellAge orthogroups. Directory containing FASTA files of CellAge orthogroups. [file 13059_2020_1990_MOESM3_ESM.zip › SI Cellage_Orthologous-Groups/ENSG00000112715.fa]

>ENSCAFT00000003063.3|m.31238 ENSCAFT00000003063.3|g.31238  ORF ENSCAFT00000003063.3|g.31238 ENSCAFT00000003063.3|m.31238 type:complete len:191 (+) ENSCAFT00000003063.3:1-573(+) [Canis_familiaris]
ATGAACTTTCTGCTCTCCTGGGTGCATTGGAGCCTTGCCTTGCTGCTCTACCTCCACCATGCCAAGTGGTCCCAGGCTGC
GCCTATGGCAGGAGGAGAGCACAAACCCCACGAAGTGGTGAAGTTCATGGACGTCTACCAGCGCAGCTACTGCCGTCCCA
TTGAGACCCTGGTGGACATCTTCCAGGAGTACCCTGACGAGATCGAGTACATCTTCAAGCCATCCTGCGTGCCCCTGATG
CGGTGTGGGGGCTGCTGTAATGATGAGGGCCTAGAGTGCGTGCCCACTGAGGAGTTCAACATCACCATGCAGATTATGCG
GATCAAACCTCATCAAGGCCAGCACATAGGGGAGATGAGTTTCCTGCAGCATAGCAAATGTGAATGCAGACCAAAGAAAG
ATAGAGCAAGGCAAGAAAATCCCTGTGGGCCTTGCTCAGAGCGGAGAAAGCATTTGTTTGTACAAGATCCGCAGACGTGT
AAATGTTCCTGCAAAAACACAGACTCGCGTTGCAAGGCGAGGCAGCTTGAGTTAAACGAACGTACTTGCAGATGTGACAA
GCCCAGGCGGTGA

>ENSECAT00000009845.1|m.11402 ENSECAT00000009845.1|g.11402  ORF ENSECAT00000009845.1|g.11402 ENSECAT00000009845.1|m.11402 type:complete len:215 (+) ENSECAT00000009845.1:1-645(+) [Equus_caballus]
ATGAACTTTCTGCTCTCTTGGGTGCATTGGAGCCTTGCCTTGCTGCTCTACCTCCACCATGCCAAGTGGTCCCAGGCTGC
ACCCATGGCAGAAGGAGAGCATAAAACCCATGAAGTGGTGAAGTTCATGGACGTCTACCAGCGCAGCTACTGCCGTCCAA
TCGAGACCCTGGTGGACATCTTCCAGGAGTACCCCGATGAGATCGAGTACATCTTCAAGCCATCCTGTGTGCCCCTGATG
CGGTGTGGGGGCTGCTGCAACGACGAGGGCCTAGAGTGCGTGCCCACTGCGGAGTTCAACATCACCATGCAGATTATGCG
GATCAAACCTCACCAAAGCCAACACATAGGAGAGATGAGTTTCCTACAGCATAGCAAATGTGAATGCAGACCAAAGAAAG
ATAAAGCAAGGCAAGAAAAAAAATCAGTTCGAGGAAAGGGAAAGGGGCAAAAAAGAAAGCGCAAGAAATCCCGGTATAAA
CTCTGGAGCGTTCCCTGTGGGCCTTGCTCAGAGCGGAGAAAGCATTTGTTTGTACAAGATCCGCAGACGTGTAAATGTTC
CTGCAAAAACACAGACTCGCGTTGCAAGGCGAGGCAGCTTGAGTTAAACGAACGTACTTGCAGATGTGACAAGCCGAGGC
GGTGA

>ENSHGLT00000020143.1|m.35038 ENSHGLT00000020143.1|g.35038  ORF ENSHGLT00000020143.1|g.35038 ENSHGLT00000020143.1|m.35038 type:complete len:209 (+) ENSHGLT00000020143.1:1-627(+) [Heterocephalus_glaber]
ATGAACTTTTTGCTCTCCTGGGTGCACTGGAGCCTGGCCTTGCTGCTCTACCTCCACCATGCCAAGTGGTCCCAGGCGGC
ACCCATGGTGGAAGGAGAGCAGAATCCCCGTGAAGTGGTGAAGTTCATGGATGTCTACAAGCGTAGCTACTGCCGTCCGA
TCGAGACGCTGGTGGACATCTTCCAGGAGTACCCTGATGAGATCGAGTACATCTTCAAGCCATCCTGTGTGCCCCTGATG
CGGTGTGGGGGCTGCTGTAATGATGAGAGTCTGGAGTGTGTGCCCACTGAGGAGTTCAACATCACCATGCAGATCATGCG
GATCAAACCCCACCAAGGGCAGCACATTGGGGAGATGAGTTTCCTCCAGCACAGCAGATGTGAATGCAGACCAAAGAGAG
AAAGAGCAAGGCAAGAAAAAAAATCAGTTCGAGGAAAGGGAAAGGGGCAAAAACGAAAGCGCAAGAAATCCCGTCCCTGT
GGGCCTTGCTCAGAGCGGAGAAAGCATTTGTTTGTACAAGATCCGCAGACGTGTAAATGCTCCTGCAGAAACACACACTC
GCGTTGCAAGGCGAGGCAGCTTGAGTTAAACGAACGTACCTGCAGATGTGACAAGCCGAGGCGGTGA

>ENST00000520948.5|m.53920 ENST00000520948.5|g.53920  ORF ENST00000520948.5|g.53920 ENST00000520948.5|m.53920 type:complete len:216 (+) ENST00000520948.5:1-648(+) [Homo_sapiens]
ATGAACTTTCTGCTGTCTTGGGTGCATTGGAGCCTTGCCTTGCTGCTCTACCTCCACCATGCCAAGTGGTCCCAGGCTGC
ACCCATGGCAGAAGGAGGAGGGCAGAATCATCACGAAGTGGTGAAGTTCATGGATGTCTATCAGCGCAGCTACTGCCATC
CAATCGAGACCCTGGTGGACATCTTCCAGGAGTACCCTGATGAGATCGAGTACATCTTCAAGCCATCCTGTGTGCCCCTG
ATGCGATGCGGGGGCTGCTGCAATGACGAGGGCCTGGAGTGTGTGCCCACTGAGGAGTCCAACATCACCATGCAGATTAT
GCGGATCAAACCTCACCAAGGCCAGCACATAGGAGAGATGAGCTTCCTACAGCACAACAAATGTGAATGCAGACCAAAGA
AAGATAGAGCAAGACAAGAAAAAAAATCAGTTCGAGGAAAGGGAAAGGGGCAAAAACGAAAGCGCAAGAAATCCCGGTAT
AAGTCCTGGAGCGTTCCCTGTGGGCCTTGCTCAGAGCGGAGAAAGCATTTGTTTGTACAAGATCCGCAGACGTGTAAATG
TTCCTGCAAAAACACAGACTCGCGTTGCAAGGCGAGGCAGCTTGAGTTAAACGAACGTACTTGCAGATGTGACAAGCCGA
GGCGGTGA

>ENSLAFT00000029778.1|m.29936 ENSLAFT00000029778.1|g.29936  ORF ENSLAFT00000029778.1|g.29936 ENSLAFT00000029778.1|m.29936 type:complete len:216 (+) ENSLAFT00000029778.1:1-648(+) [Loxodonta_africana]
ATGAACTTTCTGCTCTCCTGGGTGCATTGGAGCCTTGCCTTGCTGCTCTACCTCCACCATGCCAAGTGGTCCCAGGCTGC
ACCCACCGCAGAAGGAGGAGAGCCGAAATCCCATGAAGTGGTGAAGTTCATGGACGTCTACCAACGCAGCTACTGCCGTC
CAATTGAGACCCTGGTGGACATCTTCCAGGAGTATCCTGATGAGATCGAGTACATCTTCAAGCCGTCCTGTGTGCCCCTG
ATGCGGTGTGGGGGCTGCTGCAACGATGAAGGCCTAGAGTGCGTGCCCACTCAGGACTTCAACATCACTATGCAGATTAT
GCGGATTAAACCTCACCAAGGCCAGCACATAGGAGAGATGAGCTTCCTACAGCACAGCAAATGTGAATGCAGACCAAAGA
AAGAAAAAGCAAGACAAGAAAAAAAATCAGTTCGAGGCAAGGGGAAGGGGCAAAAACGAAAGCGCAAGAAATCCCGGTAT
AAATCCTGGAGAGTTCCCTGTGGGCCTTGCTCAGAGCGGAGAAAGCATTTGTTTGTACAAGATCCGCAGACGTGTAAATG
TTCCTGCAAAAACACAGACTCGCGTTGCAAGGCGAGGCAGCTTGAGTTAAACGAACGTACTTGCAGATGTGACAAGCCGA
GGCGGTGA

>ENSMLUT00000014526.2|m.30317 ENSMLUT00000014526.2|g.30317  ORF ENSMLUT00000014526.2|g.30317 ENSMLUT00000014526.2|m.30317 type:complete len:217 (+) ENSMLUT00000014526.2:1-651(+) [Myotis_lucifugus]
ATGAACTTTCTGCTCTCTTGGGTGCATTGGAGCCTTGCCTTGCTGCTCTACCTCCACCATGCCAAGTGGTCCCAGGCTGC
GCCTATGGCAGAAGGAGAGCAGAAAGCCCACCAAGTGGTGAAGTTCATGGATGTCTACCAGCGCAGCTACTGCCGTCCAA
TCGAGACCCTGGTGGACATCTTCCAGGAGTACCCTGATGAGATCGAGTACATCTTCAAGCCGTCCTGTGTGCCCCTGATG
CGGTGCGGGGGCTGCTGCAACGACGAGGGCCTGGAGTGCGTGCCCACCGAGGAGTACAACATCACCATGCAGATTATGCG
GATCAGAATTCACAAAGTCCAGCACATAGGAGAGATGAGCTTCCTACAGCACAGCAAATGTGAATGCAGCTGCAGACCAA
AGAAAGAGAGAGCAAGGCAAGAAAAAAAATCAGTTCGAGGAAAGGGAAAGGGGCAAAAAAGAAAGCGCAAGAAATCCCGG
TATAAATCCTGGAACTTTCCCTGTGGGCCTTGCTCAGAGCGGAGAAAGCATTTGTTTGTACAAGATCCGCAGACGTGTAA
ATGTTCCTGCAAAAACACAGACTCACGTTGCAAGGCGAGGCAGCTTGAGTTAAACGAACGTACTTGCAGATGTGACAAGC
CGAGGCGGTGA

>lcl|NW_004438437.1_cds_XP_004267583.1_6177|m.10412 lcl|NW_004438437.1_cds_XP_004267583.1_6177|g.10412  ORF lcl|NW_004438437.1_cds_XP_004267583.1_6177|g.10412 lcl|NW_004438437.1_cds_XP_004267583.1_6177|m.10412 type:complete len:215 (+) lcl|NW_004438437.1_cds_XP_004267583.1_6177:1-645(+) [Orcinus_orca]
ATGAACTTTTTGCTCTCTTGGGTGCATTGGAGCCTTGCCTTGCTGCTCTACCTCCACCATGCCAAGTGGTCCCAGGCTGC
ACCCATGGCAGAAGGAGAGCAGAAACCTCACGAAGTGGTGAAGTTCATGGACGTCTACCAGCGCAGCTACTGCCGTCCAA
TTGAGACCCTGGTGGACATCTTCCAGGAGTACCCCGATGAGATCGAGTACATCTTCAAGCCGTCCTGTGTGCCCCTGATG
CGGTGTGGGGGCTGCTGCAATGACGAGGGTCTGGAGTGTGTGCCCACCGAAGAGTTCAACATCACCATGCAGATTATGCG
GATCAAACCTCACCAAGGCCAGCACATAGGAGAGATGAGCTTCCTACAGCACAACAAATGTGAATGCAGACCAAAGAAAG
ATAGAGCAAGGCAAGAAAAAAAATCAGTTCGAGGAAAGGGAAAGGGGCAAAAAAGAAAGCGCAAGAAATCCCGGTATAAA
TCCTGGAGCGCTCCCTGTGGGCCTTGCTCAGAGCGGAGAAAGCATTTGTTTGTACAAGATCCGCAGACGTGTAAATGTTC
CTGCAAAAACACAGACTCGCGTTGCAAGGCGAGGCAGCTTGAGTTAAACGAACGTACTTGCAGATGTGACAAGCCAAGGC
GGTGA

>ENSOANT00000006275.2|m.27039 ENSOANT00000006275.2|g.27039  ORF ENSOANT00000006275.2|g.27039 ENSOANT00000006275.2|m.27039 type:complete len:216 (+) ENSOANT00000006275.2:1-648(+) [Ornithorhynchus_anatinus]
ATGGGGATGCACCTCGACGGTGGTGGTCACGAACTGGGAGAAAATTGGGAAGTTAGCCGGCATGACTTTGGACTCAGTAT
CTTCTTCTCTCCTCTGCTCCCCGGACCCCTCACAGTCATAAAGTTCCTGGAAGTATACGAGCGCAGCTTCTGCCGGACGA
TCGAGACGCTGGTGGACATTTTCCAGGAGTATCCCGACGAAGTCGAGTACATCTTCAAGCCGTCCTGCGTGCCTTTGATG
CGGTGTGCCGGCTGCTGTAATGACGAGGGGTTGGAATGCGTGCCGTCAGAGGTGCACAACGTCACCATGCAGATCATGAG
AATCAAGCCTCACCACAGTCAGCAAATCAACGAGATGAGCTTCCAACAGCACAGTAAATGTGAATGCAGACCAAAGAAAG
ATGTAAAAGCAAAACAAGAAAAAAAATCAAAGCGAGGAAAGGGGAAGGGTCAAAAGAGAAAGCGCAAGAAAGCCCGGTAC
AAATCTCGCAGCTTTCCCTGTGAGCCTTGCTCAGAGCGGAGAAAGCACTTGTTTGTACAAGATCTGCAGACCTGTAAATG
CTCCTGCAAAAACACAGACTCACGTTGCAAGTCGAGGCAGCTTGAGTTAAACGAACGCACTTGCAGATGTGACAAGCCAA
GGCGATGA

>ENSOCUT00000011608.3|m.34949 ENSOCUT00000011608.3|g.34949  ORF ENSOCUT00000011608.3|g.34949 ENSOCUT00000011608.3|m.34949 type:complete len:216 (+) ENSOCUT00000011608.3:1-648(+) [Oryctolagus_cuniculus]
ATGAACTTTCTGCTTTCTTGGGTGCATTGGAGCCTTGCCTTGCTGCTCTACCTCCACCATGCCAAGTGGTCCCAGGCTGC
ACCCATGGCAGAAGAAGGAGACAATAAACCCCACGAAGTGGTGAAGTTCATGGAAGTCTACCGGCGCAGCTACTGCCAGC
CGATCGAGACCTTGGTGGACATCTTCCAGGAGTACCCTGATGAGATCGAGTACATATTCAAGCCTTCCTGCGTGCCTCTG
GTGCGCTGTGGGGGCTGCTGCAATGATGAAAGCCTGGAGTGCGTGCCCACCGAGGAGTTCAACGTCACCATGCAGATCAT
GCGGATCAAACCTCACCAGGGCCAGCACATAGGGGAGATGAGCTTCCTACAGCACAACAAATGTGAATGCAGACCAAAGA
AAGACAGAGCAAGGCAAGAAAAAAAATCAGTTCGAGGAAAGGGCAAGGGGCAAAAACGAAAGCGCAAGAAATCCCGGTAT
AAATCCTGGAGCGTTCCCTGTGGGCCTTGCTCAGAGCGGAGAAAGCATTTGTTTGTACAAGATCCGCAGACGTGTAAATG
TTCCTGCAAAAACACAGACTCGCGTTGCAAGGCGAGGCAGCTTGAGTTAAACGAACGTACTTGCAGATGTGACAAGCCGA
GGCGGTGA

>VEGFA|ENSG00000112715 [cellage_279]
ATGGCAGAAGGAGGAGGGCAGAATCATCACGAAGTGGTGAAGTTCATGGATGTCTATCAGCGCAGCTACTGCCATCCAAT
CGAGACCCTGGTGGACATCTTCCAGGAGTACCCTGATGAGATCGAGTACATCTTCAAGCCATCCTGTGTGCCCCTGATGC
GATGCGGGGGCTGCTGCAATGACGAGGGCCTGGAGTGTGTGCCCACTGAGGAGTCCAACATCACCATGCAGATTATGCGG
ATCAAACCTCACCAAGGCCAGCACATAGGAGAGATGAGCTTCCTACAGCACAACAAATGTGAATGCAGACCAAAGAAAGA
TAGAGCAAGACAAGAAAATCCCTGTGGGCCTTGCTCAGAGCGGAGAAAGCATTTGTTTGTACAAGATCCGCAGACGTGTA
AATGTTCCTGCAAAAACACAGACTCGCGTTGCAAGGCGAGGCAGCTTGAGTTAAACGAACGTACTTGCAGATGTGACAAG
CCGAGGCGGTGA
