# Supplementary material for: A multidimensional systems biology analysis of cellular senescence in aging and disease
Source: Genome Biol. 2020 Apr 7;21:91. doi: 10.1186/s13059-020-01990-9 (PMC7333371; doi:10.1186/s13059-020-01990-9)
Supplement: Supplementary file 3 — 271 CellAge orthogroups. Directory containing FASTA files of CellAge orthogroups. [file 13059_2020_1990_MOESM3_ESM.zip › SI Cellage_Orthologous-Groups/ENSG00000167136.fa]

>lcl|AC_000168.1_cds_NP_787017.1_22192|m.24874 lcl|AC_000168.1_cds_NP_787017.1_22192|g.24874  ORF lcl|AC_000168.1_cds_NP_787017.1_22192|g.24874 lcl|AC_000168.1_cds_NP_787017.1_22192|m.24874 type:complete len:300 (+) lcl|AC_000168.1_cds_NP_787017.1_22192:1-900(+) [Bos_taurus]
ATGCAGTTGCTTCGGGCCGGCTTGACTCTGGCCCTGGGCGCAGGGCTGGGTGCAGCTGCCGAGAGCTGGTGGCGACAGCG
AGCGGACGCGCGGGCGACGCCGGGGCTGCTGAGCCGGCTGCCGGTGCTGCCAGTGGCGGCGGCGGCGGGGCTTCCCGCGG
TGCCAGGGGCTCCCGCGGGTGGCGGCCCGGGCGAGTTAGCCAAGTATGGGCTGCCCGGGGTGGCGCAACTCAAGAGCCGC
GCGTCGTACGTGCTGTGTTACGACCCGCGCACCCGCGGCGCGCTCTGGGTGGTCGAGCAGCTGCGGCCCGAGGGGCTCCG
CGGCGACGGCAACCGCAGCTCCTGCGACTTCCACGAGGACGACTCGGTGCATGCGTACCACCGCGCCACCAACGCCGATT
ACCGCGGCAGCGGCTTCGACCGCGGCCACCTCGCTGCCGCGGCCAACCACCGCTGGAGCCAGAAGGCAATGGACGACACC
TTCTACCTGAGCAACGTCGCGCCCCAGGTGCCACACCTCAACCAAAATGCCTGGAACAACCTGGAAAAGTACAGCCGCAG
TCTGACCCGCACCTACCAAAATGTCTATGTCTGCACCGGGCCACTCTTCCTGCCCAGGACGGAGGCTGATGGGAAGTCCT
ACGTGAAGTACCAAGTCATTGGCAAGAACCACGTGGCGGTGCCCACCCACTTCTTCAAGGTGCTGATCCTGGAGGCGGCA
GGTGGGCAGATAGAACTCCGCTCCTATGTGATGCCCAATGCGCCGGTGGATGAGGCAATCCCGCTGGAGCACTTCCTGGT
GCCCATTGAGAGCATTGAGCGGGCCTCCGGGCTGCTCTTTGTGCCAAACATCCTGGCACGGGCGGGCAGCCTGAAGGCCA
TCACTGCTGGCAGCAAGTAA

>ENSCJAT00000039701.3|m.50537 ENSCJAT00000039701.3|g.50537  ORF ENSCJAT00000039701.3|g.50537 ENSCJAT00000039701.3|m.50537 type:complete len:300 (+) ENSCJAT00000039701.3:1-900(+) [Callithrix_jacchus]
ATGCGGGCGCTGCGGGCCAGCCTGACCCTGGCTCTGGGCGCGGGGCTAGGCGCGGCCGCCGAGAGCTGGCGGCGGCGTCG
GGAGGACGCGCAGGCTGCGCCGGGGCTGCTGGGTCGGTTGCCAGTGTTGCCCGTGGCGGCGGCCGCTGACTTGCCCGCCG
TGCCGGGGGAACCCGCGGGCCGCGGCCCGAGCGAGCTGGTTAAGTACGGGCTGCCGGGGCTGGCGCAGCTCAAGAGCCGC
GAGTCGTACGTGCTGTGCTACGACCCGCGCACCCGCGGCGCGCTCTGGGTGGTGGAGCAGCTGCGGCCCGAGCGGCTCCG
CGGCGACGGCGACCGCCGCGCTTGCGACTTCCGCGAGGACGACTCGGTGCATGCGTACCACCGCGCCACCAACGCGGACT
ACCGCGGCAGCGGCTTCGATCGCGGCCACCTGGCCGCCGCCGCCAACCACCGCTGGAGCCAGAAGGCCATGGACGACACG
TTCTATCTGAGCAATGTCGCGCCCCAGGTGCCCCACCTCAACCAGAATGCCTGGAACAACCTAGAGAAGTACAGCCGCAG
CTTGACCCGCAGCTACCAGAATGTCTATGTCTGCACAGGGCCACTCTTCCTGCCCAGGACAGAGGCCGATGGGAAATCCT
ATGTGAAGTACCAGGTCATTGGCAAGAACCATGTGGCAGTGCCCACACACTTCTTCAAAGTGCTGATCCTGGAGGCAGCA
GGCGGGCAAATCGAGCTCCACTCCTATGTGATGCCCAACGCGCCTGTGGACGAGGCCATACCCCTGGAGCGCTTCCTGGT
GCCCATCGAGAGCATCGAGCGGGCCTCGGGGCTGCTGTTCGTGCCAAACATCCTGGCGCGGGCAGGCAGCCTCAAGGCCA
TCACAGCAGGCAGCAAGTGA

>ENSCAFT00000031882.4|m.16128 ENSCAFT00000031882.4|g.16128  ORF ENSCAFT00000031882.4|g.16128 ENSCAFT00000031882.4|m.16128 type:complete len:301 (+) ENSCAFT00000031882.4:1-903(+) [Canis_familiaris]
ATGCGGGCGCTGCGGGCCGCCCTGACCCTGGCGCTGGGCGCGGGGCTGGGCGCGGCGGCCGAGGGCTGGCGGCGGCGGAG
GGCGGACGCGCGGGCGGCGCCGGGGCTGCTGGGCCGGCTGCCCGTGCTGCCCGTGGCCGCGGCGGCCGAGCTGCCGAGGG
TGCCCGCGAAGCCCGGGGCCCCGGCGGGCGCGAGCGAGCTGGCCAAGTACGGGCTGCCGGGGCTGGCGCAGCTCAAGAGC
CGCGAGTCGTACGTGCTGTGCTACGATCCGCGCACCCGCGGCGCGCTCTGGGTGGTGGAGCAGCTGCGGCCGGAGCGGCT
CCGCGGGGACGGCGACCGCCGCTCGTGCGACTTCCGCGAGGACGACTCGGTGCACGCGTACCACCGCGCCACCAACGCCG
ACTACCGCGGCAGCGGCTTTGACCGCGGCCACCTCGCCGCCGCCGCCAACCACCGCTGGAGCCAGAAGGCCATGGAGGAC
ACCTTCTACCTGAGCAACGTCGCGCCGCAGGTGCCCCACCTCAACCAGAATGCTTGGAACAACCTGGAGAAGTACAGCCG
CAGCTTGACCCGCACCTACCAAAATGTCTATGTATGCACAGGGCCGCTCTTCCTGCCCAGGACGGAGGCCGACGGCAAGT
CCTACGTGAAGTATCAGGTCATTGGCAAGAACCACGTGGCGGTGCCCACCCACTTCTTCAAAGTCCTAATCCTGGAGGCG
GCTGGCGGGCAAATCGAACTCCGCTCCTACGTGATGCCCAATGCTCCGGTGGATGAGGCAGTCCCACTGGAGCGCTTCCT
CGTGCCCATTGAAAGCATCGAGCGGGCCTCGGGGCTGCTCTTCGTACCCAATATCCTGGCACGGACAGGCAGCCTCCAGG
CCATCACTGCAGGCAGCAAGTGA

>ENSHGLT00000016908.1|m.28869 ENSHGLT00000016908.1|g.28869  ORF ENSHGLT00000016908.1|g.28869 ENSHGLT00000016908.1|m.28869 type:complete len:300 (+) ENSHGLT00000016908.1:1-900(+) [Heterocephalus_glaber]
ATGCGCGCTCTGCGAGCAGCCCTGACCCTGGCTCTGGGCGCGGGCCTGGGCGCTGCGGCTGAACGCTGGCGGCGCTGCGG
GGTGGAGACGCAGGCGACGCCCGGGCTGCTGGGCCGGCTGCCGATGTTGCCCGTGGCCGCGGCGGCCGAGGTGCCCGCGG
TGCCCGGGGGACCGGCCGGCCTGGGCCCAGGTGAGCTGGCCAAGTACGGGCTGCCCGGGGTGGCGCAGCTCAAGAGCCGC
GAGTCGTACGTGCTGTGCTACGACCCGCGCACCCGCGGCGCGCTCTGGGTGGTCGAGCAGCTGCGCCCCGAGCGTCTCCG
CGGCGATGGCGACCGCCGCGAGTGCGACTTCCGCGAGGACGACTCGGTGCACGCGTACCACCGCGCCACCAACGCAGACT
TCCGCGGCAGCGGCTTCGACCGCGGCCACCTCGCCGCCGCCGCCAACCACCGCTGGAGCCAGAAGGCCATGGACGACACC
TTCTACCTGAGCAACGTCGCGCCCCAGGTACCCCACCTCAACCAGAACGCCTGGAACAACCTGGAGAAGTACAGCCGCAG
CCTGTCGCGTACCTACCAGAACGTCTATGTCTGCACTGGGCCGCTCTTCCTGCCTAGGACAGAGGCCGATGGGAAGTTCT
ACGTGAAGTACCAGGTCATCGGCAAGAACCACGTGGCGGTGCCCACACACTTCTTCAAGGTGCTGATCCTGGAGGCAGCG
GGGGGGCAGATTGAGCTCCGCTCCTATGTGATGCCCAATGCGCCTGTGGACGAGGCGATCCCGCTGGAGCGCTTCCTGGT
GCCCATCGAGAGCATTGAGCGGGCCTCAGGGCTGCTCTTTGTGCCCAACATCCTGGCACGGGCGGGCAACGTCAAGGCCA
TCACTGCCAGCAGCAAGTGA

>ENSMMUT00000004651.3|m.53027 ENSMMUT00000004651.3|g.53027  ORF ENSMMUT00000004651.3|g.53027 ENSMMUT00000004651.3|m.53027 type:complete len:300 (+) ENSMMUT00000004651.3:1-900(+) [Macaca_mulatta]
ATGCAGGCGCTGCGGGCCGGCCTGACCCTGGCGTTGGGCGCGGGGCTGGGCGCGGCCGCCGAGGGCTGGCGGCGGCGGCG
GGAGGACGCGCGGGCGGCGCCGGGGCTGCTGGGCCGGCTGCCGGTGCTGCCCGTGGCGGCGGCCGCTGAGTTGCCAGCCG
TGCCCGGAGGACCGGCGGGCCGCGGCTCGGGCGAGCTGGCCAAGTACGGGCTGCCGGGGCTGGCGCAGCTCAAGAGCCGC
GAGTCGTACGTGCTGTGCTACGACCCGCGCACCCGCGGCGCGCTCTGGGTGGTGGAGCAGCTGCGACCCGAGCGTCTCCG
CGGCGACGGCGACCGACGAACATGCGACTTCCACGAGGACGACTCGGTGCACGCGTACCACCGTGCCACCAACGCCGACT
ACCGCGGCAGCGGCTTCGACCGCGGCCACCTGGCCGCAGCCGCCAACCACCGCTGGAGCCAGAAGGCCATGGACGACACG
TTCTACCTGAGCAACGTCGCGCCCCAGGTACCCCACCTCAACCAGAATGCCTGGAACAACCTGGAGAAATACAGCCGCAG
CTTGACCCGCAGCTACCAAAACGTCTATGTCTGCACAGGGCCACTCTTCCTGCCCAGGACAGAGGCTGATGGGAAATCCT
ATGTGAAGTACCAGGTCATCGGCAAAAACCACGTGGCAGTGCCCACACACTTCTTCAAGGTGCTGATCCTGGAGGCCGCA
GGCGGGCAAATTGAGCTCCGCTCCTACGTGATGCCCAACGCACCTGTGGACGAGGCCATCCCACTGGAGCGCTTCCTGGT
GCCCATCGAGAGCATTGAGCGGGCCTCGGGGCTGCTCTTTGTACCAAACATCCTGGCGCGGGCAGGCAGCCTCAAGGCCA
TCACGGCGGGCAGTAAGTGA

>ENSMICT00000017648.2|m.47785 ENSMICT00000017648.2|g.47785  ORF ENSMICT00000017648.2|g.47785 ENSMICT00000017648.2|m.47785 type:complete len:288 (+) ENSMICT00000017648.2:1-864(+) [Microcebus_murinus]
ATGCGGCTGGGTGCTGGCCTGCGCGCTGGCGCGGTGGGCGGCGGCGAGCGCTGGCGGCGGCGGCGGCGACGCGCAGCCGG
GGTGCTGCGTGGCGTGTGCCGTGGCGGCGGGGCGGCGAGTTGCGGCTGTGCGGGACCGGCAGGCCGCGGCCCGGGCGAGC
TGGCCAAGTACGGGCTGCCCGGGCTGGCGCAGCTCAAGAGCCGAGAGTCGTACGTGCTGTGCTACGACCCGCGCACCCGC
GGCGCGCTCTGGGTGGTCGAGCAGCTGCGGCCCGAGCGGCTCCGCGGCGACGGCGACCGCCGCTCGTGCGACTTCCGCGA
GGACGACTCGGTGCATGCGTACCACCGCGCCACCAACGCCGACTACCGCGGCAGCGGCTTCGACCGCGGCCACCTCGCCG
CCGCCGCCAACCACCGCTGGAGCCAGAAGGCCATGGACGACACCTTCTACCTGAGCAACGTCGCGCCCCAGGTGCCCCAT
CTCAACCAGAATGCCTGGAACAACCTGGAGAAGTACAGCCGCAGCCTGACCCGCAGCTACCAAAACGTCTATGTGTGCAC
AGGGCCGCTGTTCCTGCCCAGGACGGAGGCTGATGGGAAATCCTATGTGAAGTACCAGGTAATTGGCAAGAACCACGTGG
CAGTGCCCACACACTTCTTCAAGGTGTTGATCCTGGAGGCGGCAGGTGGGCAGATCGAGCTCCGCTCCTACGTGATGCCC
AATGCGCCTGTGGACGAGGCCATCCCACTGGAGCGCTTCTTGGTGCCCATCGAGAGCATCGAGCGGGCCTCCGGGCTGCT
CTTCGTGCCAAATATCCTGGCGAGGGCAGGCAGCCTCAAGGCCATCACTGCCGGCAGCAAGTGA

>lcl|NW_004438443.1_cds_XP_004269177.1_7940|m.13822 lcl|NW_004438443.1_cds_XP_004269177.1_7940|g.13822  ORF lcl|NW_004438443.1_cds_XP_004269177.1_7940|g.13822 lcl|NW_004438443.1_cds_XP_004269177.1_7940|m.13822 type:complete len:301 (+) lcl|NW_004438443.1_cds_XP_004269177.1_7940:1-903(+) [Orcinus_orca]
ATGGCCAAGCAGTTGCTTCGGGGCGGCTTGACCCTGGCGCTGGGTGCAGGGCTGGGTGCAGCCGCCGAGGGCTGGCGGCG
GCGGGCGGACGCACGGGCGGCGCCGGGGCTGCTGAGCCGGCTGCCCGTGCTGCCTGTGGCGGCGGCGGCCGGGCTTCCCG
CCGTGCCCGGGGCTCCGACGGGCGGCAGCCCCGGCGAGCTGGCGAAGTACGGGCTGCCCGGGGTGGCGCAGCTCAAGAGC
CGTGAGTCGTACATGCTGTGTTACGACCCGCGCACCCGCTGCGCGCTCTGGGTGGTCGAGCAGCTGCGGCCTGAGAATCT
CCGCGGCGACGGCGACCGCCGCTCCTGCGACTTCCACGAGGACGACTCGGTGCATGCGTATCACCGCGCCACCAACGCCG
ACTACGGGGGCAGCGGCTTCGACCGCGGCCATCTCGCCGCCGCCGGCAACCACCGCTGGAGCCAGAAGGCCATGAACGAC
ACCTTCTACCTGAGCAACATCGCGCCCCAGGTGCCCCACCTCAACCAGAATGCCTGGAACAACCTGGAACGGTACAGCCG
CAGCCTGACCCGCACCTACCAAAATGTCTATGTCTGCACGGGGCCTCTCTTCCTGCCTAGGACCGAGGCTGATGGGAAGT
CCTATGTGAAGTACCAGGTAATTGGCAAGAACCACGTGGCAGTGCCCACCCACTTCTTCAAAGTGCTGATCCTGGAGGCA
GCAGACGGGCAGATCGAACTCCGCTCCTATGTGATGCCCAACGCGCCTGTGGATGAGGCGGTCCCGCTGGAGCGCTTCCT
GGTGCCCATCGAGAGCATTGAGCGGGCCTCAGGGCTGCTCTTTGTGCCAAATATCCTGGCACGGACAGGCAGCCTTAAGG
CCATCACTGCAGGCAGCAAGTAA

>ENSOCUT00000024345.1|m.184 ENSOCUT00000024345.1|g.184  ORF ENSOCUT00000024345.1|g.184 ENSOCUT00000024345.1|m.184 type:3prime_partial len:319 (+) ENSOCUT00000024345.1:1-954(+) [Oryctolagus_cuniculus]
ATGCGGACGCTGCGGGCCGCTCTCACCCTGACGCTGGGCGCGGGGCTGGGCGCCGTCGCCGAGAGCTGGCGGCGCCAGCG
AGCGGACGCGCGGCCGGCGCCCGGGCTGCTGGGCCGGCTGCCAGTGCTGCCCGTGGCCGCGGCGGCTGAGCTGCCCGCCC
TACCCGGGGGCGCGGGGGCCCGCGCGGCGGGCGAGCTGGCCAAGTACGGGCTGCCCGGGGTGGCGCAGCTCAAGAGCCGC
GAGTCGTACGTGCTGTGCTACGACGCGCGCACCCGCGGCGCGCTCTGGGTGGTGGAGCAGCTGCGGCCGGAGCGGCTGCG
GGGCGCCGGCGACCGGCGCTCGTGCGACTTCCGCGAGGACGACTCGGTGCACGCGTACCACCGCGCCTGCCAACGCCGAC
TACCGCGGCAGCGGCTTCGACCGCGGCCACCTCGCCGCCGCCGCCAACCACCGCTGGAGCCAGAAGGCCATGGACGACAC
CTTCTACCTGAGCAACGTGGCGCCCCAGGTGCCCCACCTCAACCAGAACGCCTGGAACAACCTGGAGAAGTACACCCGCA
GCCTGACCCGCACCTACCAGAACGTCTACGTGTGCACCGGGCCGCTCTTCCTGCCCAGGACGGAGGCCGACGGGAAGGCC
TATGTGAAGTACCAGGTGATCGGCAAGAACCACGTGGCGGTGCCCACGCACTTCTTCAAGGTGCTCATCCTGGAGGCGGC
GGGTGGGCAGATCGAGCTGCGCTCCTACGTGATGCCCAACGCGCCCGTGGACGAGGCCCTGCCGCTGGAGCGCTTCCTGG
TGCCCATCGAGAGCATCGAGCGGGCCTCGGGGCTGCTCTTCGTGCCCAACATCCTGGCGCGGACCGGCAGCCTCAAGGCC
ATCGCTGCCGGCGGCCAGTGAGGGCGGGGCCGAGGGACCGCGCTGGGGCGGGCACAGTAAAGGCGGCTGCTTTT

>ENSSSCT00000006224.3|m.53306 ENSSSCT00000006224.3|g.53306  ORF ENSSSCT00000006224.3|g.53306 ENSSSCT00000006224.3|m.53306 type:complete len:300 (+) ENSSSCT00000006224.3:1-900(+) [Sus_scrofa]
ATGAAGTTACTGCGGGCGGGTTTAACCCTAGCGCTGGGCGCCGGGCTGGGTGCAGCCGCCGAGGGCTGGCGGCGGCAGCG
GTGGGACGCACGGGAGGCGCCCGGTTTGCTAAGCCGGCTCCCCGTGCTGCCCGTGGCGGCGGCGGCCGGGCTTCCCGCCG
TGCCCGGGGCCCCGGCGGGCGGCGGGCCCGGCGAGCTCGCCAAGTACGGGCTGCCTGGGGTAGCGCAGCTGAAGAGCCGC
GAGTCTTATGTGCTGTGTTACGACCCGCGCACCCGCGGCGCCGTGTGGGTGGTCGAGCAGCTGCGGCCCGAGCGGCTCCG
AGGCGACGGCGACCGCCGCTCTTGTGACTTCCATGAGGACGACTCAGTGCATGCGTACCACCGCGCCACCAACGCCGACT
ACCGCGGCAGCGGCTTCGACCGCGGCCACCTCGCCGCCGCCGCCAACCACCGCTGGAGCCAGAGGGCCATGGACGACACC
TTCTACCTAAGCAACGTCGCGCCCCAGGTGCCACACCTCAACCAGAATGCCTGGAACAACCTGGAAAAGTACAGCCGCAG
CCTGACCCGCACCTATCAAAATGTCTATGTCTGCACAGGGCCGCTCTTCCTGCCCAGGACAGAGGCTGACGGGAAGTCCT
ATGTGAAGTACCAGGTCATTGGCAAGAACCACGTGGCGGTGCCCACCCACTTCTTCAAGGTGCTGATCCTGGAGGCAGCA
GGCGGGCAGATCGAACTCCGCTCCTATGTGATGCCCAACGCGCCCGTGGATGAGGCCATCCCGCTGGAGCGCTTCCTGGT
GCCCATCGAGAGCATCGAGCGGGCCTCGGGGCTGCTCTTTGTGCCGAATATCCTGGCCCGGACGAGCAGCCTTAAGGCCA
TCACTGCCGGCAGCAAATAA

>ENDOG|ENSG00000167136 [cellage_279]
ATGCGGGCGCTGCGGGCCGGCCTGACCCTGGCGTCGGGCGCGGGGCTGGGTGCGGTCGTCGAGGGCTGGCGGCGGCGGCG
GGAGGACGCGCGGGCGGCGCCGGGACTGCTGGGCCGGCTGCCCGTGCTGCCCGTGGCGGCGGCAGCCGAGTTGCCCCCTG
TGCCCGGGGGACCCCGCGGCCCGGGCGAGCTGGCCAAGTACGGGCTGCCGGGGCTGGCGCAGCTCAAGAGCCGCGAGTCG
TACGTGCTGTGCTACGACCCGCGCACCCGCGGCGCGCTCTGGGTGGTGGAGCAGCTGCGACCCGAGCGTCTCCGCGGCGA
CGGCGACCGGCGCGAGTGCGACTTCCGCGAGGACGACTCGGTGCACGCGTACCACCGTGCCACCAACGCCGACTACCGCG
GCAGTGGCTTCGACCGCGGTCACCTGGCCGCCGCCGCCAACCACCGCTGGAGCCAGAAGGCCATGGACGACACGTTCTAC
CTGAGCAACGTCGCGCCCCAGGTGCCCCACCTCAACCAGAATGCCTGGAACAACCTGGAGAAATATAGCCGCAGCTTGAC
CCGCAGCTACCAAAACGTCTATGTCTGCACAGGGCCACTCTTCCTGCCCAGGACAGAGGCTGATGGGAAATCCTACGTAA
AGTACCAGGTCATCGGCAAGAACCACGTGGCAGTGCCCACACACTTCTTCAAGGTGCTGATCCTGGAGGCAGCAGGTGGG
CAAATTGAGCTCCGCACCTACGTGATGCCCAACGCACCTGTGGATGAGGCCATCCCACTGGAGCGCTTCCTGGTGCCCAT
CGAGAGCATTGAGCGGGCTTCGGGGCTGCTCTTTGTGCCAAACATCCTGGCGCGGGCAGGCAGCCTCAAGGCCATCACGG
CGGGCAGTAAGTGA
