# Supplementary material for: A multidimensional systems biology analysis of cellular senescence in aging and disease
Source: Genome Biol. 2020 Apr 7;21:91. doi: 10.1186/s13059-020-01990-9 (PMC7333371; doi:10.1186/s13059-020-01990-9)
Supplement: Supplementary file 3 — 271 CellAge orthogroups. Directory containing FASTA files of CellAge orthogroups. [file 13059_2020_1990_MOESM3_ESM.zip › SI Cellage_Orthologous-Groups/ENSG00000151650.fa]

>ENSCHOT00000011196.1|m.23695 ENSCHOT00000011196.1|g.23695  ORF ENSCHOT00000011196.1|g.23695 ENSCHOT00000011196.1|m.23695 type:5prime_partial len:180 (+) ENSCHOT00000011196.1:1-540(+) [Choloepus_hoffmanni]
CTGTGCAAGGAGCCTGGCCCCGGGCGGGCTCCCCGCGTCCGCACGGCCTTCACGGCGGCGCAGGTCAGCACCTTGGAGAG
CTCCTTCCAGCACCGCCGGTACCTGGGCCCTCCGGAGCGGAAGAAGCTGGCAGAGGAGCTGCAGCTCTCCGAGGTGCAGA
TAAAAACCTGGTTTCAGAATCGCAGAATGAAACACAAGCGCCAAATGCAGGACTCGCAGCTGAACGTCCCTTTCTCTGGA
CCCCTCTACACGCCCCTGGCTCTCTGCCCACCACCGTCTGCCCTGGGCAGTGGTTTGCAGCTGCTGTACCCTGGGGCACC
CCTGCCTGGCCCCCAGACTCTGGTGCTGCCTGCTGGCTCCTTCTGGGGCTCCTGCCACGTGGAACAGGCCTCCCTGGCCC
CCGGCTGGGCCTCCTGTAGCTGGCACCCCTTAGCACCCTGCCTCCCGGACCCTGGGAGCCAGGTGCACACGCTGGGACCG
TCCTTGTCTGGGGGACCCTGGAGCTTGGGTGCTCTTTCAGAGCCCAAAGATGCCTTTTGA

>ENST00000325980.9|m.38274 ENST00000325980.9|g.38274  ORF ENST00000325980.9|g.38274 ENST00000325980.9|m.38274 type:complete len:259 (+) ENST00000325980.9:1-777(+) [Homo_sapiens]
ATGCGCCTCTCCTCCTCCCCACCTCGTGGCCCGCAGCAGCTCTCCAGCTTTGGCTCCGTGGACTGGCTCTCCCAGAGCAG
CTGCTCAGGGCCGACCCACACCCCCAGGCCTGCCGACTTCTCCCTGGGGAGCCTCCCTGGCCCAGGCCAGACATCCGGCG
CCCGGGAGCCCCCTCAGGCCGTCAGCATCAAGGAGGCCGCCGGGTCCTCAAATCTGCCTGCGCCGGAGAGGACCATGGCC
GGGTTGAGTAAGGAGCCAAATACCTTGCGGGCCCCCCGTGTCCGCACAGCCTTCACCATGGAGCAGGTCCGCACCTTGGA
GGGCGTCTTCCAGCACCACCAGTACCTGAGCCCTCTGGAGCGGAAGAGGCTGGCCAGGGAGATGCAGCTCTCAGAGGTCC
AGATAAAAACCTGGTTTCAGAATCGCCGCATGAAACACAAACGGCAAATGCAGGACCCCCAGCTGCACAGCCCCTTCTCG
GGGTCTCTCCATGCGCCCCCAGCTTTCTACTCAACGTCTTCTGGCCTTGCCAATGGCCTGCAGCTGCTGTGCCCTTGGGC
ACCCCTGTCCGGGCCCCAGGCTCTGATGCTGCCCCCTGGCTCCTTCTGGGGTCTCTGCCAAGTGGCACAAGAGGCCCTGG
CATCTGCGGGAGCTTCCTGCTGCGGGCAGCCTCTGGCGTCCCACCCCCCTACCCCAGGCCGGCCTTCGCTGGGACCAGCC
CTGTCCACGGGGCCCCGGGGCCTGTGTGCTATGCCACAGACGGGGGATGCATTTTGA

>VENTX|ENSG00000151650 [cellage_279]
ATGCGCCTCTCCTCCTCCCCACCTCGTGGCCCGCAGCAGCTCTCCAGCTTTGGCTCCGTGGACTGGCTCTCCCAGAGCAG
CTGCTCAGGGCCGACCCACACCCCCAGGCCTGCCGACTTCTCCCTGGGGAGCCTCCCTGGCCCAGGCCAGACATCCGGCG
CCCGGGAGCCCCCTCAGGCCGTCAGCATCAAGGAGGCCGCCGGGTCCTCAAATCTGCCTGCGCCGGAGAGGACCATGGCC
GGGTTGAGTAAGGAGCCAAATACCTTGCGGGCCCCCCGTGTCCGCACAGCCTTCACCATGGAGCAGGTCCGCACCTTGGA
GGGCGTCTTCCAGCACCACCAGTACCTGAGCCCTCTGGAGCGGAAGAGGCTGGCCAGGGAGATGCAGCTCTCAGAGGTCC
AGATAAAAACCTGGTTTCAGAATCGCCGCATGAAACACAAACGGCAAATGCAGGACCCCCAGCTGCACAGCCCCTTCTCG
GGGTCTCTCCATGCGCCCCCAGCTTTCTACTCAACGTCTTCTGGCCTTGCCAATGGCCTGCAGCTGCTGTGCCCTTGGGC
ACCCCTGTCCGGGCCCCAGGCTCTGATGCTGCCCCCTGGCTCCTTCTGGGGTCTCTGCCAAGTGGCACAAGAGGCCCTGG
CATCTGCGGGAGCTTCCTGCTGCGGGCAGCCTCTGGCGTCCCACCCCCCTACCCCAGGCCGGCCTTCGCTGGGACCAGCC
CTGTCCACGGGGCCCCGGGGCCTGTGTGCTATGCCACAGACGGGGGATGCATTTTGA
