# Supplementary material for: A multidimensional systems biology analysis of cellular senescence in aging and disease
Source: Genome Biol. 2020 Apr 7;21:91. doi: 10.1186/s13059-020-01990-9 (PMC7333371; doi:10.1186/s13059-020-01990-9)
Supplement: Supplementary file 3 — 271 CellAge orthogroups. Directory containing FASTA files of CellAge orthogroups. [file 13059_2020_1990_MOESM3_ESM.zip › SI Cellage_Orthologous-Groups/ENSG00000100387.fa]

>bmy_16864 [Balaena_mysticetus]
ATGGATGTGGATACCCCGAGCGGCACGAACAGCGGCGTGGGCAAGAAGCGCTTTGAAGTGAAAAAGTGGAATGCGGTAGC
CCTCTGCGCCTGGGATATTGTGGTTGATAACTGTGCCATCTGCCGGAACCACATTATGGATCTTTGCATAGAGTGTCAAG
CCAACCAGGCGTCTGCTACTTCCGAAGAGTGCACCGTTGCGTGGGGAGTCTGTAACCATGCTTTTCACTTCCACTGCATC
TCCCGCTGGCTCAAAACACGGCAGGTGTGTCCGTTGGACAATAGAGAGTGGGAATACCAAAAGTATGGGCACTAG

>ENSDNOT00000007595.2|m.12817 ENSDNOT00000007595.2|g.12817  ORF ENSDNOT00000007595.2|g.12817 ENSDNOT00000007595.2|m.12817 type:internal len:114 (+) ENSDNOT00000007595.2:1-339(+) [Dasypus_novemcinctus]
TGTATTTCCAAAATGGCGGCAGCGATGGATGTGGATACCCCGAGCGGCACTAACAGCGGCGCGGGCAAGAGGCGCTTTGA
AGTGAAAAAGTGGAATGCAGTTGCCCTCTGGGCCTGGGATATTGTGGTTGATAACTGTGCCATCTGCAGGAACCACATTA
TGGATCTTTGCATAGAGTGTCAAGCTAACCAGGCCTCAGCTACTTCTGAGGAGTGCACCGTGGCATGGGGAGTCTGTAAT
CATGCTTTTCACTTCCACTGCATCTCTCGCTGGCTCAAAACACGGCAGGTGTGTCCATTGGACAACAGAGAGTGGGAATT
CCAAAAAAGATGGAAACAT

>lcl|NW_004558708.1_cds_XP_004700330.1_4522|m.9159 lcl|NW_004558708.1_cds_XP_004700330.1_4522|g.9159  ORF lcl|NW_004558708.1_cds_XP_004700330.1_4522|g.9159 lcl|NW_004558708.1_cds_XP_004700330.1_4522|m.9159 type:complete len:109 (+) lcl|NW_004558708.1_cds_XP_004700330.1_4522:1-327(+) [Echinops_telfairi]
ATGGCGGCAGCGATGGATGTGGATACCCCGAGCGGCACCAACAGCGGCGCGGGCAAGAAGCGCTTTGAAGTGAAAAAGTG
GAATGCAGTAGCCCTCTGGGCTTGGGATATTGTGGTTGATAACTGTGCCATCTGCAGGAACCACATTATGGATCTCTGCA
TAGAATGTCAAGCTAACCAGGCATCTGCCACGTCGGAAGAGTGTACCGTTGCCTGGGGAGTCTGTAACCATGCTTTTCAT
TTCCACTGCATCTCTCGCTGGCTCAAAACACGACAGGTGTGTCCATTGGACAACAGAGAGTGGGAATTCCAAAAGTATGG
GCATTAG

>ENSHGLT00000020923.1|m.36547 ENSHGLT00000020923.1|g.36547  ORF ENSHGLT00000020923.1|g.36547 ENSHGLT00000020923.1|m.36547 type:complete len:109 (+) ENSHGLT00000020923.1:1-327(+) [Heterocephalus_glaber]
ATGGCGGCAGCGATGGATGTGGATACCCCGAGCGGCAACAACAGCGGCGCGGGCAAGAAACGCTTTGAAGTGAAAAAGTG
GAATGCAGTAGCACTGTGGGCCTGGGACATTGTGGTTGATAATTGTGCCATCTGCAGAAACCACATTATGGATCTCTGCA
TAGAGTGCCAAGCCAACCAGGCATCCGCGACGTCCGAAGAGTGCACCGTGGCCTGGGGAGTCTGTAATCATGCATTTCAC
TTTCACTGCATCTCTCGCTGGCTGAAAACACGGCAGGTGTGTCCGCTGGACAACAGAGAGTGGGAATTCCAAAAGTATGG
GCACTAG

>ENSMLUT00000024945.1|m.40580 ENSMLUT00000024945.1|g.40580  ORF ENSMLUT00000024945.1|g.40580 ENSMLUT00000024945.1|m.40580 type:5prime_partial len:123 (+) ENSMLUT00000024945.1:1-369(+) [Myotis_lucifugus]
ATCTGGCACCTGAACAGGAACCTGAGACCGAGTGTTTCCAGAATGGCGGCAGCGAAGGATGTGGATACCCCGAGCGGCAC
CAACAGCGGCAAGGGCAAGAAGCGCTTTGAAGTGAAAAGCTGGAAAGCAGTAGCCCTCTGGTCCTGGGACATTGAGGTTG
ATAACTGTGCCATCTGCAGGAACCACGCTATGGATCTTTGCATAGAATGTCAGGCGAACCAGGCATCTGCCCCTTCTCAA
GAGTGCACCGTTGCATGGGGAGTCTGTAATCATGCTTTTCACTTCCACTGCATCTCTCGCTGGCTCAAAACACGGCAAGT
GTGTCCGCTGGACAGCACCGAGTGGGAATTCCAAAAGTACGGGCACTAG

>RBX1|ENSG00000100387 [cellage_279]
ATGGCGGCAGCGATGGATGTGGATACCCCGAGCGGCACCAACAGCGGCGCGGGCAAGAAGCGCTTTGAAGTGAAAAAGTG
GAATGCAGTAGCCCTCTGGGCCTGGGATATTGTGGTTGATAACTGTGCCATCTGCAGGAACCACATTATGGATCTTTGCA
TAGAATGTCAAGCTAACCAGGCGTCCGCTACTTCAGAAGAGTGTACTGTCGCATGGGGAGTCTGTAACCATGCTTTTCAC
TTCCACTGCATCTCTCGCTGGCTCAAAACACGACAGGTGTGTCCATTGGACAACAGAGAGTGGGAATTCCAAAAGTATGG
GCACTAG
