# Supplementary material for: A multidimensional systems biology analysis of cellular senescence in aging and disease
Source: Genome Biol. 2020 Apr 7;21:91. doi: 10.1186/s13059-020-01990-9 (PMC7333371; doi:10.1186/s13059-020-01990-9)
Supplement: Supplementary file 3 — 271 CellAge orthogroups. Directory containing FASTA files of CellAge orthogroups. [file 13059_2020_1990_MOESM3_ESM.zip › SI Cellage_Orthologous-Groups/ENSG00000014641.fa]

>bmy_01556 [Balaena_mysticetus]
ATGTCTGAACCAATCCGAGTCCTTGTGACTGGAGCAGCTGGTCAAATTGCTTATTCACTGCTATACAGTATTGGAAATGG
ATCTGTCTTCGGTAAAGACCAGCCTATCATTCTCGTGCTGTTGGATATTACTCCCATGATGGGTGTCCTGGATGGTGTCC
TGATGGAGCTGCAAGACTGTGCCCTTCCCCTCCTGAAAGATGTCATCGCAACAGATAAAGAAGAGATTGCCTTCAAAGAC
CTGGATGTGGCCATTCTTGTGGGCTCCATGCCAAGAAGGGATGGCATGGAGAGGAAAGATTTACTCAAAGCAAATGTGAA
AATCTTCAAATGCCAGGGTGCAGCCTTGGACAAATATGCCAAGAAGTCAGTTAAGGTTATCGTGGTGGGAAACCCGGCCA
ATACCAACTGCCTGACTGCCTCCAAGTCGGCACCGTCCATCCCCAAGGAGAACTTCAGTTGCTTGACTCGTTTGGATCAC
AACCGAGCTAAAGCTCAGATTGCTCTTAAACTTGGTGTGATTTCTGATGATGTAAAGAATGTCATCATCTGGGGAAACCA
TTCCTCAACTCAGTATCCAGATGTCAACCATGCCAAGGTGAAACTGCAAGGAAAGGAAGTTGGTGTTTATGAAGCTCTGA
AAGATGACAGCTGGCTCAAGGGAGAATTCATCACGACTGTGCAGCAGCGCGGTGCTGCTGTCATCAAGGCTCGAAAACTG
TCCAGTGCAATGTCTGCTGCGAAAGCCATCTGTGACCACGTCAGAGACATCTGGTTTGGAACCCCAGAGGGAGAGTTTGT
TTCCATGGGCATCATCTCTGATGGTAACTCCTACGGTATTCCTGATGATCTGCTTTACTCGTTCCCTGTTACAATCAAGG
TAAGATACCAACGTCCTGTTGAGAAGATTCTCCAAAATGCTCAAGCAAGTGCTTAG

>lcl|AC_000168.1_cds_NP_001029800.1_21398|m.24002 lcl|AC_000168.1_cds_NP_001029800.1_21398|g.24002  ORF lcl|AC_000168.1_cds_NP_001029800.1_21398|g.24002 lcl|AC_000168.1_cds_NP_001029800.1_21398|m.24002 type:complete len:335 (+) lcl|AC_000168.1_cds_NP_001029800.1_21398:1-1005(+) [Bos_taurus]
ATGTCTGAACCAATCCGAGTCCTTGTGACTGGAGCAGCTGGTCAAATTGCATATTCGCTGCTATACAGTATTGGAAATGG
ATCTGTCTTCGGTAAAGACCAGCCTATCATTCTCGTGCTGTTGGATATCACTCCAATGATGGGTGTCCTGGATGGTGTCC
TGATGGAGCTGCAAGACTGTGCCCTTCCCCTCCTGAAAGATGTCATCGCAACAGATAAAGAAGAGATTGCCTTTAAAGAC
CTGGATGTGGCCATTCTTGTGGGCTCCATGCCAAGAAGGGATGGCATGGAGAGGAAAGATTTACTCAAAGCAAATGTGAA
AATCTTCAAATGCCAGGGTGCAGCCTTGGACAAATATGCCAAGAAGTCAGTTAAGGTTATTGTGGTGGGAAATCCAGCCA
ATACCAACTGCCTGACTGCCTCCAAGTCAGCACCATCCATCCCCAAGGAGAACTTCAGTTGCTTGACTCGTTTGGATCAC
AACCGAGCTAAAGCTCAGATTGCTCTTAAACTTGGAGTGACTTCTGATGATGTAAAGAATGTCATCATCTGGGGAAACCA
TTCCTCAACTCAGTATCCAGATGTCAACCATGCCAAAGTGAAACTGCAAGGAAAGGAAGTTGGTGTTTACGAAGCTCTGA
AAGATGACAGCTGGCTCAAGGGAGAATTCATCACGACTGTGCAGCAGCGCGGTGCTGCCGTCATCAAGGCACGAAAACTG
TCCAGTGCAATGTCGGCTGCAAAGGCCATCTGTGACCACGTCAGAGACATCTGGTTTGGAACCCCAGAGGGAGAGTTTGT
GTCCATGGGCATTATCTCCGATGGCAACTCCTATGGTATTCCTGATGATCTGCTTTACTCGTTCCCCGTTACAATCAAGG
ATAAGACCTGGAAAGTTGTTGAAGGTCTCCCTATTAATGACTTCTCACGTGAGAAGATGGATCTTACTGCAAAGGAACTG
GCAGAAGAGAAAGAAACTGCATTTGAATTTCTTGCCTCTGCCTGA

>ENSCJAT00000013801.3|m.30567 ENSCJAT00000013801.3|g.30567  ORF ENSCJAT00000013801.3|g.30567 ENSCJAT00000013801.3|m.30567 type:5prime_partial len:353 (+) ENSCJAT00000013801.3:1-1059(+) [Callithrix_jacchus]
CCCAGAGAGAATGTAATTTGCCCCAAGAATCTCACACTCTTTACATTTTTCTATATTTCCGAACCAATCAGAGTCCTTGT
GACTGGAGCAGCTGGTCAGATTGCATATTCACTGCTGTATAGTATTGGAAATGGATCTGTCTTTGGTAAAGACCAGCCTA
TAATTCTTGTGCTGTTGGATATCACCCCCATGATGGGTGTCCTGGATGGTGTCCTAATGGAACTTCAAGACTGTGCCCTT
CCCCTCCTGAAAGATGTCATCGCAACAGATAAAGAAGAGGTTGCCTTCAAAGACCTGGATGTGGCCATTCTCGTAGGCTC
CATGCCAAGAAGGGAGGGCATGGAGAGAAAAGATTTACTGAAAGCAAACGTGAAAATCTTCAAATCCCAGGGTGCAGCCT
TGGATAAATACGCAAAGAAGTCAGTTAAGGTTATTGTTGTGGGTAATCCAGCCAATACCAACTGCCTGACTGCCTCCAAG
TCAGCTCCATCCATCCCCAAGGAGAACTTCAGTTGCTTGACCCGTTTGGATCACAACCGAGCTAAAGCTCAAATTGCTCT
TAAACTTGGTGTGACTGCTAATGATGTAAAGAATGTCATTATCTGGGGAAACCATTCCTCAACTCAGTATCCAGATGTCA
ACCATGCCAAGGTGAAATTGCAAGGAAAGGAAGTTGGTGTTTATGAAGCTCTGAAAGATGACAACTGGCTCAAGGGAGAA
TTTGTCACAACTGTGCAGCAGCGTGGCGCTGCTGTCATCAAGGCTCGAAAACTATCCAGTGCAATGTCTGCTGCAAAAGC
CATCTGTGACCATGTCAGGGACATCTGGTTTGGAACCCCAGAGGGAGAGTTTGTGTCCATGGGTGTTATCTCTGATGGCA
ATTCCTATGGTGTTCCTGATGATCTGCTCTACTCATTCCCTGTTGTAATCAAGAATAAGACCTGGAAGTTCGTTGAAGGT
CTCCCTGTTAATGATTTCTCACGTGAGAAGATGGATCTTACTGCAAAGGAGCTGACAGAAGAAAAAGAAACTGCTTTTGA
ATTTCTTTCCTCTGCCTGA

>ENSCAFT00000036209.3|m.6576 ENSCAFT00000036209.3|g.6576  ORF ENSCAFT00000036209.3|g.6576 ENSCAFT00000036209.3|m.6576 type:5prime_partial len:349 (+) ENSCAFT00000036209.3:1-1047(+) [Canis_familiaris]
TTTAAAGTATGTAGTTATTATAGAAAAATCCTAGATATGTTTAGGTCTGAACCAATCAGAGTCCTCGTGACTGGAGCAGC
TGGTCAAATTGCATATTCACTGCTGTACAGTATTGGAAATGGATCTGTCTTTGGTAAAGACCAGCCTATAATTCTTGTGC
TGTTGGATATCACTCCCATGATGGGTGTCCTAGATGGTGTCCTAATGGAACTACAAGACTGTGCCCTTCCCCTCCTGAAA
GATGTCATCGCAACAGATAAAGAGGATGTTGCCTTCAAAGACCTGGATGTGGCCATTCTTGTGGGCTCCATGCCAAGAAG
GGATGGCATGGAAAGGAAGGATTTACTCAAAGCAAATGTGAAAATCTTCAAATGCCAGGGTGCAGCCTTGGAGAAATATG
CCAAGAAGTCAGTTAAGGTTATCGTGGTGGGAAATCCAGCCAATACCAACTGCCTGACTGCCTCCAAGTCGGCACCGTCC
ATCCCCAAGGAGAACTTCAGTTGCTTGACTCGTTTGGATCACAACCGAGCCAAAGCTCAGATTGCTCTTAAACTTGGTGT
GACTTCTGATGATGTAAAGAATGTCATTATCTGGGGAAACCATTCCTCAACTCAGTATCCAGATGTCAGCCATGCCAAGG
TGAAACTGCAAGGAAAGGAAGTTGGTGTTTATGATGCTCTGAAAGATGAAAGCTGGCTCAAGGGAGAGTTCATCACAACC
GTGCAGCAGCGTGGCGCTGCTGTCATCAAGGCTCGAAAGCTGTCCAGCGCGATGTCTGCTGCAAAAGCCATCTGTGACCA
TGTCAGAGACATCTGGTTTGGAACCCCAGAGGGAGAATTTGTGTCCATGGGCATTATCTCCGATGGCAACCCCTACGGTG
TTCCTGATGATCTGCTGTACTCATTCCCTGTTACAATCAAGAATAAAACCTGGAAGATTGTTGAAGGTCTCACTATTAAT
GATTTCTCCCGTGAGAAGATGGATCTAACTGCAAAGGAACTGGCGGAAGAAAAAGAAACTGCCTTTGAGTTTCTTTCTTC
TGCCTGA

>ENSCCAT00000047865.1|m.41849 ENSCCAT00000047865.1|g.41849  ORF ENSCCAT00000047865.1|g.41849 ENSCCAT00000047865.1|m.41849 type:5prime_partial len:344 (+) ENSCCAT00000047865.1:1-1032(+) [Cebus_capuchinus]
TTAAGAAGATGGAATTACCTACCTGTGAAATCTGAACCAATCAGAGTCCTTGTGACTGGAGCAGCTGGTCAGATTGCATA
TTCACTGCTGTACAGTATTGGAAATGGATCTGTCTTTGGTAAAGACCAGCCTATAATTCTTGTGCTGTTGGATATCACCC
CCATGATGGGTGTCCTGGACGGTGTCCTAATGGAACTTCAAGACTGTGCCCTTCCCCTCCTGAAAGATGTCATCGCAACA
GATAAAGAAGAGGTTGCCTTCAAAGACCTGGATGTGGCCATTCTCGTAGGCTCCATGCCAAGAAGGGAGGGCATGGAGAG
AAAAGATTTACTGAAAGCAAACGTGAAAATCTTCAAATCCCAGGGTGCGGCCTTGGATAAATACGCAAAGAAGTCAGTTA
AGGTTATTGTTGTGGGTAATCCAGCCAATACCAACTGCCTGACTGCCTCCAAGTCAGCTCCATCCATCCCCAAGGAGAAC
TTCAGTTGCTTGACCCGTTTGGATCACAACCGAGCTAAAGCTCAAATTGCTCTTAAACTTGGTGTGACTGCTAATGATGT
AAAGAATGTCATTATCTGGGGAAACCATTCCTCGACTCAGTATCCAGATGTCAACCATGCCAAGGTGAAATTGCAAGGAA
AAGAAGTTGGTGTTTATGAAGCTCTGAAAGATGACAACTGGCTCAAGGGAGAATTTGTCACAACTGTGCAGCAGCGTGGC
GCTGCTGTCATCAAGGCTCGAAAACTATCCAGTGCAATGTCTGCTGCAAAAGCCATCTGTGACCACGTCAGGGACATCTG
GTTTGGAACCCCAGAGGGAGAGTTTGTGTCCATGGGTGTTATCTCTGATGGCAACTCCTATGGTGTTCCTGATGATCTAC
TCTACTCATTCCCTGTTGTAATCAAGAATAAGACCTGGAAGTTCGTTGAAGGTCTCCCTATTAATGATTTCTCACGTGAG
AAGATGGATCTTACTGCAAAGGAACTGACAGAAGAAAAAGAAACTGCTTTTGAATTTCTTTCCTCTGCCTGA

>ENSCHOT00000007305.1|m.15645 ENSCHOT00000007305.1|g.15645  ORF ENSCHOT00000007305.1|g.15645 ENSCHOT00000007305.1|m.15645 type:5prime_partial len:335 (+) ENSCHOT00000007305.1:1-1005(+) [Choloepus_hoffmanni]
GAATTGGAACCACTCAGAATCCTTGTGACTGGAGCAGCTGGTCAAATAGCATATTCACTGCTGTACAGTATTGGAAATGG
CTCTGTCTTTGGTAAAGACCAGCCTCTGATTCTTGTGCTGTTGGATATCACCCCCATGATGGGGGTCCTGGAAGGGGTCC
TTATGGAACTGCAAGACTGTGCACTTCCTCTCCTGAAAGATATCATCATAACAGATAAAGAAGACGTTGCCTTCAAAGAC
TTGGATGTAGCCATTCTCGTGGGTTCCATGCCAAGAAGGGATGGCATGGAGAGGAAAGATTTACTGAAAGCAAATGTGAA
AATTTTCAAAGTCCAAGGTGCAGCCTTGGAAAAATATGCCAAGAAGACAGTTAAGGTTGTTGTCGTAGGAAACCCAGCCA
ATACTAACTGCCTGACAGCATCAAAGTCTGCTCCATCCATCCCCAAGGAGAACTTCAGTTGCTTGACGCGTTTGGATCAA
AACCGAGCTAAATCTCAAATTGCTCTTAAACTTGGTGTGACTGCTGATAATGTAAAGAATGTCATCATCTGGGGAAACCA
TTCCTCAACTCAGTATCCAGATGTCAACCATGCCAAGGTGAAATTGCAAGGAAAGGAAGTTGGTGTTTATGAAGCTCTGA
AAGATGACAGCTGGCTTAAGGGAGACTTCATCACGACTGTGCAGCAGCGTGGCGCTGCCGTCATCAAGGCTCGGAAACTA
TCCAGCGCAATGTCTGCTGCAAAAGCCATCTGTGACCACCTCAGAGATCTCTGGTTTGGAACCCCAGAGGGGGAGTTTGT
GTCCATGGGTGTTATGTCTGACGGCAACTCCTATGGCATTCCTGATGATATGCTCTACTCATTCCCTGTTGTGATCAAGA
ATAAGACCTGGAAGTTTGTTGAAGGTCTCCCTATTAATGATTTCTCACGTGAGAAAATGGATCTTACTGCAAAGGAGCTA
GCAGAAGAAAAAGAAACTGCTTTTGAATTTCTTAGCTCTGCATGA

>ENSDNOT00000013324.3|m.44010 ENSDNOT00000013324.3|g.44010  ORF ENSDNOT00000013324.3|g.44010 ENSDNOT00000013324.3|m.44010 type:complete len:335 (+) ENSDNOT00000013324.3:1-1005(+) [Dasypus_novemcinctus]
ATGTCTGAACCGATCAGAGTCCTTGTGACTGGAGCAGCTGGTCAAATTGCATATTCACTGCTGTACAGTATTGGAAATGG
CTCTGTCTTTGGTAAAGACCAGCCTCTGGTTCTCGTGCTGTTGGATATCACCCCCATGATGGGGGTCCTGGAGGGGGTCC
TTATGGAATTGCAAGACTGCGCACTTCCTCTCCTGAAAGATATCATCATTACAGATAAAGAAGAAGTTGCCTTCAAAGAC
TTGGACGTGGCCATTCTTGTGGGTTCCATGCCAAGAAGGGATGGCATGGAAAGGAAAGATTTACTGAAAGCAAATGTGAA
AATCTTCAAAACCCAAGGTGCAGCCTTGGAAAAATATGCCAAGAAGTCAGTTAAGGTAATTGTTGTGGGAAACCCAGCCA
ATACTAACTGCCTGACTGCCTCAAAGTCGGCTCCATCCATCCCCAAGGAAAACTTCAGTTGCTTGACACGTTTGGATCAA
AACCGAGCTAAATCTCAAATTGCTCTTAAACTTGGTGTGCCTGCTGATAACGTAAAGAATGTCATCATCTGGGGAAACCA
TTCCTCAACTCAGTATCCAGATGTCAACCATGCCAAGGTGAAAATGCAAGGAAAAGAAGTTGGTGTTTATGAAGCCCTGA
AGGATGACAGCTGGCTTAAGGGAGACTTCATCACGACTGTGCAGCAGCGTGGCGCTGCCGTCATCAAGGCTCGGAAACTA
TCCAGTGCGATGTCTGCTGCTAAAGCCATCTGTGACCATGTCAGAGATATCTGGTTTGGAACCCCAGAGGGGGAGTTTGT
GTCCATGGGTGTTATCTCTGATGGCAACTCCTATGGCATTCCTGATGATCTGCTCTATTCATTCCCTGTTGTAATCAAGA
ATAAGACCTGGAAGTTTGTTGAGGGTCTCCCTATTAATGATTTCTCACGTGAGAAGATGGATCTTACTGCAAAGGAATTG
GCAGAAGAAAAAGAAACTGCTTTTGAATTTCTTAGCTCTGCCTGA

>lcl|NW_004558745.1_cds_XP_004710247.1_14802|m.30694 lcl|NW_004558745.1_cds_XP_004710247.1_14802|g.30694  ORF lcl|NW_004558745.1_cds_XP_004710247.1_14802|g.30694 lcl|NW_004558745.1_cds_XP_004710247.1_14802|m.30694 type:complete len:342 (+) lcl|NW_004558745.1_cds_XP_004710247.1_14802:1-1026(+) [Echinops_telfairi]
ATGCCCTCGCCGTCCCCAATCATGTCTGAACCAATCAGAGTGCTGGTGACTGGAGCAGCGGGTCAGATTGCATACTCCCT
GCTGTACAGCATTGGAAATGGCGCTATTTTTGGTAAAGACCAGCCCCTGATCCTCGTGCTGCTGGACATCCCCCCCATGA
TGGGGGTCCTGGAGGGCGTCCTGATGGAACTGCAAGACTGTGCGCTTCCCCTCCTGAAAGATATCATTGCCACTGATAAG
GAAGAGGTTGCCTTCAAAGACCTGGATGTGGCCGTTCTCGTGGGCTCCATGCCAAGAAGGGAGGGCATGGAGAGGAAAGA
CTTGCTGAAAGCAAATGTGAAAATCTTCAAATCCCAGGGGACAGCCTTGGATAAATATGCCAAGAAGTCAGTTAAGGTTA
TCGTTGTGGGAAACCCAGCCAATACCAACTGCCTGACTGCCATGAAGTCGGCCCCATCCATCCCCAAGGAGAACTTCAGT
TGCTTGACTCGTCTGGATCATAACAGAGCTATGGCTCAAGTTGCTCTTAAACTTGGCGTGACTGCTCGAGACGTAAAGAA
TGTCATCATCTGGGGGAACCACTCCTCGACTCAGTATCCAGATGTCACCCATGCCAAGGTGAAGTTACAGGGAAAGGAAG
TTGGTGTTTATGAAGCTCTGAAAAATGACAGCTGGCTCAAGGGAGACTTTGTCTCGACCGTGCAGCAGCGTGGCGCCGCT
GTCATCAAGGCTCGGAAGCTGTCCAGTGCAATGTCAGCTGCGAAAGCCATTGGCGACCACATCAGGGACATCTGGTTTGG
AACCCCAGAGGGCGAGTTTGTGTCCATGGGAATCATCTCTGATGGAAACTCCTATGGTGTCCCTGACGATCTGCTCTACT
CATTCCCTGTCGTCATCAAGAATAAGACCTGGAAGATTGTTGAGGGTCTCCCTATCAATGATTTCTCACGTGAGAAGATG
GATCTTACTGCAAAGGAACTGACAGAAGAAAAAGAAAGTGCTTTTGAATTTCTTGCCACTGCCTGA

>ENSECAT00000011388.1|m.14164 ENSECAT00000011388.1|g.14164  ORF ENSECAT00000011388.1|g.14164 ENSECAT00000011388.1|m.14164 type:complete len:335 (+) ENSECAT00000011388.1:1-1005(+) [Equus_caballus]
ATGTCTGAACCAATCAGAGTCCTTGTGACTGGAGCAGCTGGTCAAATTGCATATTCACTGCTGTACAGTATTGGAAATGG
ATCTGTCTTTGGTAAAGACCAGCCTATAATTCTTGTGCTGTTGGATATCACCCCCATGATGGGTGTCCTGGACGGTGTCC
TAATGGAACTGCAAGACTGTGCCCTTCCCCTCCTGAAAGATGTCATTGCAACAGATAAAGAAGACGTTGCTTTCAAAGAC
CTGGATGTGGCCATTCTTGTGGGCTCCATGCCAAGAAGGGATGGCATGGAGAGGAAAGATTTACTGAAAGCAAATGTGAA
AATCTTCAAATGCCAAGGTGCAGCCTTGGAGAAATATGCCAAGAAGTCAGTTAAGGTTATCGTGGTGGGAAACCCAGCCA
ATACCAACTGCTTGACTGCCTCCAAGTCGGCACCGTCCATTCCCAAGGAGAACTTCAGCTGCTTGACGCGTTTGGATCAC
AACCGAGCTAAAGCTCAGATTGCTCTTAAACTTGGTGTCACTTCTGATGATGTAAAGAATGTCATTATCTGGGGAAATCA
TTCATCAACTCAGTATCCCGATGTCAACCATGCCAAGGTGAAACTGCAAGGAAAGGAAGTTGGTGTTTATGAAGCTCTGA
AAGATGACAGCTGGCTCAAGGGAGAATTCATCACTACCGTGCAGCAGCGTGGTGCTGCTGTCATCAAGGCCCGAAAACTA
TCCAGTGCGATGTCTGCTGCAAAAGCCATCTGTGACCATGTCAGAGACATCTGGTTTGGAACCCCAGAGGGAGAGTTTGT
GTCCATGGGTGTTGTCTCTGATGGCAACTCCTATGGCGTTCCCGATGATCTGCTCTACTCATTCCCTGTTACAGTCAAGG
ACAAAACCTGGAAGGTTGTTGAAGGTCTCCCTATTAATGATTTCTCACGTGAGAAGATGGATCTTACTGCAAAGGAACTG
GCAGAAGAAAAAGAAACTGCTTTTGAATTTCTTTCCTCTGCCTGA

>ENSHGLT00000007763.1|m.12744 ENSHGLT00000007763.1|g.12744  ORF ENSHGLT00000007763.1|g.12744 ENSHGLT00000007763.1|m.12744 type:complete len:335 (+) ENSHGLT00000007763.1:1-1005(+) [Heterocephalus_glaber]
ATGTCTGAACCAATCAGAGTCCTTGTGACTGGAGCAGCTGGTCAAATTGCATATTCACTGTTATACAGCATTGGAAATGG
ATCTGTCTTTGGTAAAGACCAGCCTATAATTCTTGTGCTGTTAGATATCACTCCTATGATGACTGTTCTGGATGGGGTCC
TAATGGAACTGCAAGACTGTGCCCTTCCCCTCCTGAAAGATGTTATTGCAACAGATAAAGAAGAAGTTGCCTTCAAAGAC
CTGGACGTGGCTGTTCTTGTGGGCTCCATGCCAAGAAGGGAAGGCATGGAGAGGAAAGATTTACTGAAAGCAAATGTGAA
AATCTTCAAAAGCCAGGGTGCAGCCTTGGATAAATATGCCAAAAAGTCAGTTAAGGTCATTGTTGTGGGAAATCCAGCAA
ATACCAACTGTCTGACTGCCTGTAAGTCGGCTCCATCCATCCCCAAGGAGAGCTTCAGTTGCTTGACTCGTTTGGATCAC
AACAGAGCTAAATCTCAAATTGCTCTTAAACTTGGTGTGACTGCTGATGATGTAAAGAATGTCATCATCTGGGGAAACCA
TTCCTCGACTCAATATCCAGATGTCAACCATGCCAAAGTGAAATTGCATGGAAAGGAAGTTGGTGTTTATGAAGCTCTGA
AAGATGACAGTTGGCTTAAGGGAGACTTCATCACGACTGTGCAGCAGCGTGGTGCAGCTGTCATCAAAGCTCGGAAACTA
TCCAGTGCAATGTCTGCTGCGAAAGCCATTGCAGACCACATCAGAAACATCTGGTTTGGAACCCCAGAGGGAGAGTTCGT
GTCCATGGGTGTTATCTCTGATGGCAACTCCTATGGTATTCCTGATGATCTGCTCTATTCATTTCCTGTTGTAATCAAGA
GTAAGACCTGGAAGTTTGTTGAAGGTCTCCCTATTAATGATTTCTCACGTGAGAAGATGGATCTTACTGCAAAGGAACTG
GCAGAAGAAAAAGAAACTGCTTTTGAATTTCTTTCCTCAGCATGA

>ENST00000539945.5|m.23449 ENST00000539945.5|g.23449  ORF ENST00000539945.5|g.23449 ENST00000539945.5|m.23449 type:complete len:353 (+) ENST00000539945.5:1-1059(+) [Homo_sapiens]
ATGCGACGCTGCAGCTATTTTCCAAAGGACGTTACGGTGTTTGATAAGGACGATAAGTCTGAACCAATCAGAGTCCTTGT
GACTGGAGCAGCTGGTCAAATTGCATATTCACTGCTGTACAGTATTGGAAATGGATCTGTCTTTGGTAAAGATCAGCCTA
TAATTCTTGTGCTGTTGGATATCACCCCCATGATGGGTGTCCTGGACGGTGTCCTAATGGAACTGCAAGACTGTGCCCTT
CCCCTCCTGAAAGATGTCATCGCAACAGATAAAGAAGACGTTGCCTTCAAAGACCTGGATGTGGCCATTCTTGTGGGCTC
CATGCCAAGAAGGGAAGGCATGGAGAGAAAAGATTTACTGAAAGCAAATGTGAAAATCTTCAAATCCCAGGGTGCAGCCT
TAGATAAATACGCCAAGAAGTCAGTTAAGGTTATTGTTGTGGGTAATCCAGCCAATACCAACTGCCTGACTGCTTCCAAG
TCAGCTCCATCCATCCCCAAGGAGAACTTCAGTTGCTTGACTCGTTTGGATCACAACCGAGCTAAAGCTCAAATTGCTCT
TAAACTTGGTGTGACTGCTAATGATGTAAAGAATGTCATTATCTGGGGAAACCATTCCTCGACTCAGTATCCAGATGTCA
ACCATGCCAAGGTGAAATTGCAAGGAAAGGAAGTTGGTGTTTATGAAGCTCTGAAAGATGACAGCTGGCTCAAGGGAGAA
TTTGTCACGACTGTGCAGCAGCGTGGCGCTGCTGTCATCAAGGCTCGAAAACTATCCAGTGCCATGTCTGCTGCAAAAGC
CATCTGTGACCACGTCAGGGACATCTGGTTTGGAACCCCAGAGGGAGAGTTTGTGTCCATGGGTGTTATCTCTGATGGCA
ACTCCTATGGTGTTCCTGATGATCTGCTCTACTCATTCCCTGTTGTAATCAAGAATAAGACCTGGAAGTTTGTTGAAGGT
CTCCCTATTAATGATTTCTCACGTGAGAAGATGGATCTTACTGCAAAGGAACTGACAGAAGAAAAAGAAAGTGCTTTTGA
ATTTCTTTCCTCTGCCTGA

>ENSLAFT00000016503.4|m.18785 ENSLAFT00000016503.4|g.18785  ORF ENSLAFT00000016503.4|g.18785 ENSLAFT00000016503.4|m.18785 type:5prime_partial len:335 (+) ENSLAFT00000016503.4:1-1005(+) [Loxodonta_africana]
CAGTCTGAACCAATCAGAGTCCTTGTGACTGGAGCAGCTGGTCAAATTGCATATTCACTGCTGTACAGTATTGGAAATGG
CTCTATCTTTGGTAAAGACCAGCCCCTGATTCTCCTGCTGTTGGATATCACTCCCATGATGGGTGTCCTGGAAGGTGTCT
TAATGGAACTGCAGGACTGTGCACTTCCCCTCCTGACAGATATCATTGCAACAGATAAGGAAGAGGTTGCCTTCAAAGAC
CTGGATGTGGCCGTTCTCGTGGGTTCCATGCCAAGAAGGGAGGGCATGGAGAGGAAGGACTTACTGAAAGCCAATGTGAA
AATCTTCAAATCCCAAGGGGCAGCCTTGGATAAATATGCCAAGAAGTCAGTTAAGGTCATCGTCGTGGGGAACCCAGCCA
ATACTAACTGCCTGACTGCCATAAAGTCAGCTCCATCCATCCCCAAGGAGAACTTCAGTTGCTTGACTCGTTTGGATCAT
AACCGAGCTATAGGCCAAATTGTGCTTAAACTTGGTGTGACTGCTAAAGACGTAAAGAATGTCATCATCTGGGGAAACCA
TTCCTCTACTCAGTATCCAGATGTCAGCCATGCCAAGGTGAAATTTCAAGGAAAGGAAGTTGGTGTGTACGAAGCTCTGA
AAGATGACAGCTGGCTCAAGGGAGAATTCATCACAACCGTGCAGCAGCGTGGCGCTGCTGTCATCAAGGCACGAAAACTG
TCCAGCGCAATGTCTGCTGCGAAAGCCATTGGCGACCACATCAGAGACATCTGGTTTGGCACCCCAGAGGGAGAGTTTGT
GTCCATGGGTGTAATCTCCGATGGCAACCCCTATGGTGTTCCCGATGATCTGCTCTACTCGTTCCCGGTTGTCATCGAGA
ATAAGACCTGGAAGATTGTTGAGGGTCTCACTATTAATGATTTCTCACGTGAGAAGATGGATCTTACTGCAAAGGAACTA
ACAGAAGAAAAAGAAAATGCTTTTGAATATCTTTCCTCTGCCTGA

>ENSMMUT00000069701.1|m.15661 ENSMMUT00000069701.1|g.15661  ORF ENSMMUT00000069701.1|g.15661 ENSMMUT00000069701.1|m.15661 type:5prime_partial len:348 (+) ENSMMUT00000069701.1:1-1044(+) [Macaca_mulatta]
ATACGACGCTGCAGCTATTTTCCAAAGGATGTTACGGGGTTTTCTGAACCAATCAGAGTCCTTGTGACTGGAGCAGCTGG
TCAAATTGCATATTCACTGCTGTATAGTATTGGAAATGGATCCGTCTTTGGTAAAGATCAGCCTATAATTCTTGTGCTGT
TGGATATCACCCCCATGATGGGTGTCCTGGACGGTGTCCTAATGGAACTGCAAGACTGTGCCCTTCCCCTCCTGAAAGAT
GTCATCGCAACAGATAAAGAAGAGGTTGCCTTCAAAGACCTGGATGTGGCCATTCTCGTGGGCTCCATGCCAAGAAGAGA
AGGCATGGAGAGAAAAGATTTACTGAAAGCAAATGTGAAAATCTTCAAATCCCAGGGTGCAGCCTTAGACAAATACGCCA
AGAAGTCAGTTAAGGTTATTGTTGTGGGTAACCCAGCCAATACCAACTGCCTGACTGCGTCCAAGTCGGCTCCATCCATC
CCCAAGGAGAACTTCAGTTGCTTGACTCGTTTGGATCACAACCGAGCTAAAGCTCAAATTGCTCTTAAACTTGGTGTGAC
TGCTAATGATGTAAAGAATGTCATTATCTGGGGAAACCATTCCTCGACTCAGTATCCAGATGTCAACCATGCCAAGGTGA
AATTGCAAGGAAAGGAAGTTGGTGTTTACGAAGCTCTGAAAGATGACAGCTGGCTCAAGGGAGAATTTGTCACGACTGTG
CAGCAGCGTGGCGCTGCTGTCATCAAGGCTCGAAAACTATCCAGTGCAATGTCTGCTGCAAAAGCCATCTGTGACCACGT
CAGGGACATCTGGTTTGGAACCCCAGAGGGAGAGTTTGTGTCCATGGGTGTTATCTCTGATGGCAACTCCTATGGTGTTC
CTGATGATCTGCTCTACTCATTCCCTGTTGTAATCAAGAATAAGACCTGGAAATTGGTTGAAGGTCTCCCTATTAATGAT
TTCTCACGTGAGAAGATGGATCTTACTGCAAAGGAACTCACAGAAGAAAAAGAAACTGCTTTTGAATTTCTTTCCTCTGC
CTGA

>ENSMICT00000048799.1|m.29551 ENSMICT00000048799.1|g.29551  ORF ENSMICT00000048799.1|g.29551 ENSMICT00000048799.1|m.29551 type:5prime_partial len:353 (+) ENSMICT00000048799.1:1-1059(+) [Microcebus_murinus]
ATACGAGACTGCGGGTTTTTTCCAAAGGACAATATGGGGTTTGGAAAGGACGATAGGTCTGAACCAGTCAGAGTCCTTGT
GACTGGAGCAGCTGGTCAAATTGCATATTCACTGCTGTACAGTATTGGAAATGGATCTGTCTTTGGTAAAGACCAGCCTA
TAATTCTTGTGCTGTTGGATATTACCCCCATGATGGGTGTCCTGGATGGTGTCCTAATGGAACTGCAAGACTGTGCCCTT
CCGCTCCTGAAAGATGTTATTGCAACAGATAAAGAAGAGGTTGCCTTCAAAGACCTGGATGTGGCCATTCTCGTGGGCTC
CATGCCAAGAAGGGAAGGCATGGAGAGGAAAGATTTACTGAAAGCAAACGTGAAAATCTTCAAATCCCAGGGTACAGCCT
TGGAAAAATATGCCAAGAAGTCAGTGAAGGTGATTGTTGTGGGTAACCCAGCCAATACCAACTGCCTGACTGCCTCCAAG
TCAGCTCCATCCATCCCCAAGGAGAACTTCAGTTGCTTGACTCGTTTGGATCACAACCGAGCTAAATCTCAAATTGCTCT
TAAACTTGGTGTGACTGCTGATGATGTAAAGAACGTCATTATCTGGGGAAATCATTCCTCAACTCAGTATCCAGATGTCA
ACCATGCCAAGGTGAAGTTGCATGGAAAAGAAGTTGGTGTTTATGAAGCCCTGAAAGATGACAGCTGGCTCAAGGGAGAA
TTTATCTCGACCGTGCAGCAGCGTGGTGCTGCTGTCATCAAGGCTCGAAAACTATCCAGTGCAATGTCTGCTGCGAAAGC
CATTGCTGACCACGTCAGAGACATCTGGTTTGGAACTCCAGAGGGAGAGTTTGTGTCCATGGGTGTTATCTCTGATGGCA
ACTCCTATGGTGTTCCTGATGATCTGCTCTACTCATTCCCTGTTGTAATCAAGAATAAGACCTGGAAGTTTGTTGAAGGT
CTCCCAATTAATGATTTCTCACGTGAGAAGATGGATCTTACTGCAAAGGAACTGACAGAAGAAAAAGAAACTGCTTTTGA
GTTTCTTTCCTCTGCCTGA

>ENSMUST00000102874.10|m.53616 ENSMUST00000102874.10|g.53616  ORF ENSMUST00000102874.10|g.53616 ENSMUST00000102874.10|m.53616 type:complete len:335 (+) ENSMUST00000102874.10:1-1005(+) [Mus_musculus]
ATGTCTGAACCAATCAGAGTCCTTGTGACTGGAGCAGCTGGTCAAATTGCATATTCACTGTTGTACAGTATTGGAAATGG
ATCTGTCTTTGGGAAAGACCAGCCCATCATTCTTGTGCTGTTGGACATCACCCCCATGATGGGTGTTCTGGACGGTGTCC
TGATGGAACTGCAAGACTGTGCCCTTCCCCTTCTGCAGGATGTCATTGCAACGGACAAAGAAGAGATTGCCTTCAAAGAC
CTGGATGTGGCTGTCCTAGTGGGCTCCATGCCAAGAAGGGAAGGCATGGAGAGGAAGGACCTACTGAAAGCCAATGTGAA
AATCTTCAAATCCCAGGGCACAGCCTTGGAGAAATACGCCAAGAAATCAGTTAAGGTCATTGTTGTGGGAAACCCAGCCA
ATACGAACTGCCTGACAGCCTCCAAGTCAGCGCCATCGATCCCCAAGGAGAATTTCAGTTGCCTGACTCGCTTGGACCAC
AACCGAGCAAAATCTCAAATTGCTCTTAAACTCGGTGTAACCGCTGATGATGTAAAGAATGTCATTATCTGGGGAAATCA
TTCATCGACCCAGTATCCAGATGTCAATCATGCCAAGGTGAAACTGCAAGGAAAGGAAGTCGGTGTGTATGAAGCCCTGA
AAGACGACAGCTGGCTGAAGGGAGAGTTCATCACGACTGTGCAACAGCGTGGTGCTGCTGTCATCAAGGCTCGGAAGCTG
TCCAGTGCAATGTCTGCTGCGAAAGCCATCGCAGACCACATCAGAGACATCTGGTTTGGAACCCCAGAGGGAGAGTTCGT
GTCGATGGGTGTTATCTCTGATGGCAACTCCTATGGTGTCCCTGATGACCTGCTCTACTCATTCCCTGTCGTGATCAAGA
ATAAGACCTGGAAGTTTGTTGAAGGCCTCCCCATTAATGACTTCTCCCGTGAAAAGATGGACCTGACAGCAAAGGAGCTG
ACCGAGGAAAAGGAGACCGCTTTTGAGTTTCTCTCCTCTGCGTGA

>ENSMLUT00000002351.2|m.32026 ENSMLUT00000002351.2|g.32026  ORF ENSMLUT00000002351.2|g.32026 ENSMLUT00000002351.2|m.32026 type:5prime_partial len:353 (+) ENSMLUT00000002351.2:1-1059(+) [Myotis_lucifugus]
TTGTACACATGTTCCTATTTTGTTTGGGGTCTGACTGTATTTCCTGGGACAGTACAGCCTGAACCAGTCAGAGTCCTTGT
GACTGGAGCAGCTGGTCAAATCGCATATTCGCTGCTGTACAGTATTGGAAATGGATCTGTCTTTGGTAAAGACCAGCCTA
TAATTCTTGTGCTGTTGGATATCACTCCCATGATGGGTGTCCTGGATGGTGTCCTAATGGAACTGCAAGACTGTGCCCTT
CCCCTCCTGAAAGATGTCATCGCAACAGATAAAGAAGAGGTTGCCTTCAAAGACTTGGATGTGGCTGTTCTTGTGGGCTC
CATGCCAAGAAGGGATGGCATGGAGAGGAAAGATTTACTCAAGGCTAATGTGAAAATCTTCAAATCCCAGGGTGCCGCCT
TGGACAAATATGCCAAGAAGTCAGTTAAGGTCATCGTGGTGGGAAACCCAGCCAATACCAACTGCCTGACTGCCTCTAAG
TCGGCACCATCCATCCCCAAGGAGAACTTCAGTTGCTTGACTCGTTTGGATCATAACCGAGCTAAAGCTCAGATTGCTCT
TAAACTTGGTGTGACTTCTGAGGATGTAAAGAATGTCATTATCTGGGGAAACCATTCCTCAACTCAGTATCCAGATGTCA
ACCATGCCAAAGTGAAACTGCAAGGAAAAGAAGTTGGTGTTTATGAAGCTCTGAAAAATGACAGCTGGCTCAAGGGAGAA
TTCATCACAACTGTGCAGCAGCGTGGCGCTGCTGTCATCAAGGCTCGAAAACTATCCAGTGCGATGTCTGCTGCGAAAGC
CATCTGTGACCACATCAGGGACATCTGGTTTGGAACCCCAGAGGGAGAGTTCGTGTCCATGGGCATTATCTCTGACGGCA
ACTCCTACGGTGTTCCCGATGATCTGCTGTACTCGTTCCCTGTTACAATCAAGAATAAGACATGGAAGATTGTTGAAGGT
CTCCCTATTAATGATTTCTCACGTGAGAAGATGGATCTTACTGCAAAGGAACTATCAGAAGAAAAAGAAACTGCTTTTGA
ATTTCTTTCCTCTGCCTGA

>lcl|NW_004438544.1_cds_XP_004280685.1_20993|m.37183 lcl|NW_004438544.1_cds_XP_004280685.1_20993|g.37183  ORF lcl|NW_004438544.1_cds_XP_004280685.1_20993|g.37183 lcl|NW_004438544.1_cds_XP_004280685.1_20993|m.37183 type:complete len:335 (+) lcl|NW_004438544.1_cds_XP_004280685.1_20993:1-1005(+) [Orcinus_orca]
ATGTCTGAACCAATCCGAGTCCTTGTGACTGGAGCAGCTGGTCAAATTGCTTATTCACTGCTATACAGTATTGGAAATGG
ATCTGTCTTTGGTAAAGACCAGCCTATCATTCTCGTGCTGTTGGATATTACTCCCATGATGGGTGTCCTGGATGGTGTCC
TGATGGAACTGCAAGACTGTGCCCTTCCCCTCCTGAAAGATGTCATCGCAACAGATAAAGAAGAGATTGCCTTCAAAGAC
CTGGATGTGGCCATTCTTGTGGGCTCCATGCCAAGAAGGGATGGCATGGAGAGGAAAGATTTACTCAAAGCAAATGTGAA
AATCTTCAAATGCCAGGGTGCAGCCTTGGACAAATATGCCAAGAAGTCAGTTAAGGTTATCGTGGTGGGAAACCCGGCCA
ATACCAACTGCCTGACTGCCTCCAAGTCGGCACCGTCCATCCCCAAGGAGAACTTCAGTTGCTTGACTCGTTTGGATCAC
AACCGAGCTAAAGCTCAGATTGCTCTTAAACTTGGTGTGATTTCTGATGATGTAAAGAATGTCATCATCTGGGGAAACCA
TTCCTCAACTCAGTATCCAGATGTCAACCATGCCAAGGTGAAACTGCAAGGAAAGGAAGTTGGTGTTTATGAAGCTCTGA
AAGATGACAGCTGGCTCAAGGGAGAATTCATCACGACTGTGCAGCAGCGCGGTGCTGCTGTCATCAAGGCTCGAAAACTG
TCCAGTGCAATGTCTGCTGCAAAAGCCATCTGTGACCACGTCAGAGACATCTGGTTTGGAACCCCAGAGGGAGAGTTTGT
TTCCATGGGCATCATCTCTGATGGTAACTCCTACGGTATTCCTGATGATCTGCTTTACTCATTCCCTGTTACAATCAAGG
ATAAGACCTGGAAGGTTGTTGAAGGTCTCCCTATTAATGATTTCTCACGTGAGAAGATGGATCTTACTGCAAAGGAACTG
GCAGAAGAAAAAGAAACTGCGTTTGAATTTCTTGCCTCTGCCTGA

>ENSOANT00000019667.3|m.23084 ENSOANT00000019667.3|g.23084  ORF ENSOANT00000019667.3|g.23084 ENSOANT00000019667.3|m.23084 type:complete len:335 (+) ENSOANT00000019667.3:1-1005(+) [Ornithorhynchus_anatinus]
ATGTCTGAACCGGTGAGAGTTCTGGTGACTGGAGCTGCAGGTCAGATTGCCTACTCCCTGCTCTACAGCATTGCTAAGGG
TGATGTCTTTGGTAAAGACCAGGCTCTCATTCTTGTCCTGTTGGATATCACTCCAATGATGACAGTGTTAGATGGCGTAG
TAATGGAACTGCAGGACTGTGCTCTTCCTTTACTTAAAGAGGTTGTTGCCACAGATAAAGAAGAGGTTGCCTTCAAAGAC
CTTGATGTAGCAGTTCTGGTTGGCTCTATGCCAAGAAGAGAAGGCATGGAGAGAAAGGATTTACTCAAGGCAAATGTGAA
AATTTTTAAGGCCCAGGGCACAGCTTTGGACAAATATGCCAAGAAAACTGTAAAGGTTGTAGTGGTGGGAAATCCAGCTA
ACACTAACTGCTTGACTGCTTCTAAATCAGCACCATCTATTCCAAAAGAGAACTTCAGCTGTCTGACTCGTCTGGATCAC
AACAGGGCTAAATCCCAGATTGCTCTTAGACTTGGTGTGACTGCTAATGACGTGAAGAATGTCATCATCTGGGGAAATCA
CTCTTCTACTCAATATCCAGATGTTAACCATGCCAAGGTAAAGCTGCAAGGAAAGGAGGTTGGAGTTTATGAAGCTGTGA
AAGATGACAGCTGGCTCAAAGGAGACTTTATCTCGACTGTTCAGCAGCGTGGGGCAGCTGTCATAAAGGCTCGGAAACTA
TCCAGCGCCATGTCAGCTGCCAAAGCAATCTGTGACCATGTCAGAGACATTTGGTTTGGAACTCCAGCAGGTGAATTTGT
TTCCATGGGTGTCATCTCTGATGGCAATTCCTATGGTGTCCCTGATGATTTGCTGTACTCATTCCCTGTTGTAATCAAGG
ATAAATCTTGGAAATTTGTCGAAGGTCTTCCAATTAATGATTTCTCCCGTGAGAAGATGGATCTTACTGCAAAGGAACTG
GCAGAAGAGAAAGAGACCGCTTTTGAATTCCTTACCAGTGCATGA

>ENSOCUT00000006163.3|m.34066 ENSOCUT00000006163.3|g.34066  ORF ENSOCUT00000006163.3|g.34066 ENSOCUT00000006163.3|m.34066 type:complete len:335 (+) ENSOCUT00000006163.3:1-1005(+) [Oryctolagus_cuniculus]
ATGACTGAACCAATCAGAGTCCTTGTGACTGGAGCGGCTGGTCAAATTGCATATTCACTGCTATATAGTATTGGAAATGG
ATCTGTCTTTGGTAAAGACCAGCCTATAATTCTTCTTCTATTGGATATCACCCCCATGATGGGTGTCCTGGATGGTGTCC
TAATGGAGCTGCAAGACTGTGCCCTTCCACTCCTGAAAGATGTCATCACAACAGACAAAGAAGAAGTCGCCTTCAAAGAT
CTGGATGTGGCCATTCTTGTGGGCTCCATGCCAAGAAGAGAAGGCATGGAGAGGAAAGATTTACTGAAAGCAAACGTGAA
AATCTTCAAAAGCCAGGGTGCGGCCTTGGATAAATATGCCAAGAAGTCAGTTAAGGTTATTGTGGTGGGAAACCCAGCAA
ACACCAACTGCCTGACTGCCTCCAAGTCAGCACCGTCCATCCCCAAGGAGAACTTCAGTTGCTTGACTCGTTTGGATCAC
AACCGAGCTAAATCTCAGATTGCACTTAAACTTGGTGTGACTGCTGATGATGTAAAGAATGTCATCATCTGGGGAAACCA
TTCATCAACTCAGTATCCAGATGTCAATCATGCCAAGGTGAAATTACAAGGAAAGGAAGTTGGTGTTTATGAAGCTCTGA
AAGATGACAGCTGGCTCAAAGGAGAATTCATCACGACCGTGCAGCAGCGTGGTGCTGCTGTCATCAAGGCTCGGAAACTC
TCCAGTGCAATGTCTGCTGCGAAAGCCATTGCTGACCACGTCAGAGACATCTGGTTTGGAACCCCAGAGGGAGAGTTTGT
GTCCATGGGTGTCATCTCTGATGGCAACTCCTATGGTATTCCAGACGATCTGCTCTATTCATTCCCTGTTGTAATCAAGA
ATAAGACCTGGAAGTTTGTTGAAGGTCTTCCCATTAACGATTTCTCCCGTGAGAAGATGGATCTTACTGCAAAGGAACTG
GCAGAAGAAAAAGAAACTGCTTTTGAATTTCTTTCCTCTGCCTGA

>ENSPPYT00000014357.2|m.9065 ENSPPYT00000014357.2|g.9065  ORF ENSPPYT00000014357.2|g.9065 ENSPPYT00000014357.2|m.9065 type:complete len:335 (+) ENSPPYT00000014357.2:1-1005(+) [Pongo_abelii]
ATGTCTGAACCAATCAGAGTCCTTGTGACTGGAGCAGCTGGTCAAATTGCATATTCACTGCTGTACAGTATTGGAAATGG
ATCTGTCTTTGGTAAAGATCAGCCTATAATTCTTGTGCTGTTGGATATCACCCCCATGATGGGTGTCCTGGACGGTGTCC
TAATGGAACTGCAAGACTGTGCCCTTCCCCTCCTGAAAGATGTCATCGCAACAGATAAAGAAGAGATTGCCTTCAAAGAC
CTGGATGTGGCCATTCTTGTGGGCTCCATGCCAAGAAGGGAAGGCATGGAGAGAAAAGATTTACTGAAAGCAAATGTGAA
AATCTTCAAATCCCAGGGTGCAGCCTTAGATAAATACGCCAAGAAGTCAGTTAAGGTTATTGTTGTGGGTAATCCAGCCA
ATACCAACTGCCTGACTGCCTCCAAGTCGGCTCCATCCATCCCCAAGGAGAACTTCAGTTGCTTGACTCGTTTGGATCAC
AACCGAGCTAAAGCGCAAATTGCTCTTAAACTTGGTGTGACTGCTAATGATGTAAAGAATGTCATTATCTGGGGAAACCA
TTCCTCGACTCAGTATCCAGATGTCAACCATGCCAAGGTGAAATTGCAAGGAAAGGAAGTTGGTGTTTATGAAGCTCTGA
AAGATGACAGCTGGCTCAAGGGAGAATTTGTCACGACTGTGCAGCAGCGTGGTGCTGCTGTCATCAAGGCTCGAAAACTA
TCCAGTGCCATGTCTGCTGCAAAAGCCATCTGTGACCACGTCAGGGACATCTGGTTTGGAACCCCAGAGGGAGAGTTTGT
GTCCATGGGTGTTATCTCTGATGGCAACTCCTATGGTGTTCCTGATGATCTGCTCTACTCATTCCCTGTTGTAATCAAGA
ATAAGACCTGGAAGTTTGTTGAAGGTCTCCCTATTAATGATTTCTCACGTGAGAAGATGGATCTTACTGCAAAGGAACTG
ACAGAAGAAAAAGAAACTGCTTTTGAATTTCTTTCCTCTGCCTGA

>ENSSART00000007683.1|m.17915 ENSSART00000007683.1|g.17915  ORF ENSSART00000007683.1|g.17915 ENSSART00000007683.1|m.17915 type:5prime_partial len:334 (+) ENSSART00000007683.1:1-1002(+) [Sorex_araneus]
TCTGAACCAGTCAGAGTCCTTGTGACGGGAGCAGCTGGTCAGATTGCCTACTCACTGCTGTACAGCATTGGAAATGGATC
TGTCTTTGGTAAAGACCAGCCTATAATTCTTGTTTTGTTGGATATCACTCCCATGATGGGTGTCCTGGAGGGTGTCCTAA
TGGAACTGCAAGACTGTGCCCTTCCCCTCCTGAAAGATGTTATTGCAACCGATAAAGAAGAAGTTGCTTTCAAGGACCTG
GATGTGGCTATTCTTGTCGGCTCTATGCCAAGAAGGGATGGCATGGAGAGAAAAGATTTGCTGAAAGCAAATGTGAAAAT
CTTCAAGTGCCAGGGTGCAGCACTGGACAAATACGCCAAGAAGTCAGTTAAGGTTATCGTGGTGGGGAACCCAGCCAATA
CTAACTGCCTGACTGCCTCCAAGTCGGCGCCTTCCATCCCCAAGGAGAACTTCAGTTGCCTGACTCGTCTGGATCACAAC
CGAGCTAAAGCACAGATTGCTCTTAAACTTGGCGTGACTTCCAATGATGTGAAGAATGTCATTATTTGGGGAAACCACTC
CTCGACTCAGTATCCAGATGTTAACCATGCCAAGGTGAAACTGCAAGGAAAGGAAGTTGGTGTTTATGAAGCTATGAAAA
ATGACAGCTGGCTCAAAGGAGAATTTATCTCAACTGTGCAGCAACGAGGTGCTGCTGTGATCAAGGCTCGGAAGCTCTCC
AGTGCAATGTCTGCTGCAAAAGCCATCTGTGACCATGTCAGAGACATCTGGTTTGGAACCCCAGAGGGAGAATTTGTGTC
CATGGGCATAATCTCTGATGGCAACTCCTATGGTGTTCCCGATGACCTGCTCTACTCATTCCCTGTTACAATCAAGAATA
AGACCTGGAAGGTTGTTGAAGGTCTCCCTATTAACGATTTCTCCCGTGAGAAGATGGAGCTTACTGCAAAGGAACTGACA
GAAGAAAAAGAAACTGCTTTTGAATTTCTTTCCTCTGCCTGA

>ENSSSCT00000009164.3|m.37161 ENSSSCT00000009164.3|g.37161  ORF ENSSSCT00000009164.3|g.37161 ENSSSCT00000009164.3|m.37161 type:complete len:335 (+) ENSSSCT00000009164.3:1-1005(+) [Sus_scrofa]
ATGTCTGAACCAATCCGAGTGCTTGTGACTGGAGCAGCTGGTCAGATTGCATATTCACTGCTGTACAGTATTGGAAATGG
ATCTGTCTTCGGTAAAGACCAGCCTATCATCCTTGTGCTGTTGGATATCACCCCTATGATGGGTGTCCTGGATGGTGTCC
TGATGGAGCTGCAGGACTGTGCCCTTCCCCTCCTGAAAGATGTCATTGCAACAGATAAAGAAGAGATTGCCTTCAAAGAC
CTGGACGTTGCCATTCTCGTGGGTTCCATGCCAAGAAGGGATGGCATGGAGAGGAAAGATTTACTCAAAGCAAATGTGAA
AATCTTCAAATGCCAGGGTGCTGCCTTGGACAAATATGCTAAGAAGTCAGTTAAGGTTATCGTGGTGGGAAACCCAGCCA
ATACCAACTGCCTGACTGCCTCCAAGTCGGCTCCATCCATTCCCAAGGAGAACTTCAGCTGCTTGACTCGTTTGGATCAC
AACCGAGCTAAAGCACAGATTGCTCTCAAACTTGGTGTGACTTCTGATGATGTCAAGAATGTCATCATCTGGGGAAACCA
TTCCTCAACTCAGTATCCAGATGTCAACCATGCCAAGGTGAAACTGCAGGCAAAGGAAGTTGGTGTTTATGAAGCTGTGA
AGGATGACAGCTGGCTCAAGGGAGAGTTCATCACGACTGTGCAGCAGCGCGGTGCTGCTGTCATCAAGGCTCGAAAACTG
TCCAGTGCAATGTCTGCGGCAAAAGCCATTTGTGACCATGTCAGAGACATCTGGTTTGGAACCCCAGAGGGAGAGTTTGT
GTCCATGGGCATTATCTCTGATGGCAACTCCTATGGTGTTCCTGATGATCTGCTCTACTCATTCCCTGTTACAATCAAGG
ATAAGACCTGGAAAATTGTTGAAGGTCTCCCTATTAATGATTTCTCTCGTGAGAAGATGGACCTCACTGCAAAGGAACTA
GCAGAAGAAAAAGAAACTGCATTTGAATTTCTTTCCTCTGCCTGA

>ENSTTRT00000005292.1|m.32391 ENSTTRT00000005292.1|g.32391  ORF ENSTTRT00000005292.1|g.32391 ENSTTRT00000005292.1|m.32391 type:5prime_partial len:333 (+) ENSTTRT00000005292.1:1-999(+) [Tursiops_truncatus]
TCTGAACCAATCCGAGTCCTTGTGACTGGAGCAGCTGGTCAAATTGCTTATTCACTGCTATACAGTATTGGAAATGGATC
TGTCTTCGGTAAAGACCAGCCTATCATTCTCGTGCTGTTGGATATTACTCCCATGATGGGTGTCCTGGATGGTGTCCTGA
TGGAGCTGCAAGACTGTGCCCTTCCCCTCCTGAAAGATGTCATCGCAACAGATAAAGAAGAGATTGCCTTCAAAGACCTG
GATGTGGCCATTCTTGTGGGCTCCATGCCAAGAAGGGATGGCATGGAGAGGAAAGATTTACTCAAAGCAAATGTGAAAAT
CTTCAAATGCCAGGGTGCAGCCTTGGACAAATATGCCAAGAAGTCAGTTAAGGTTATCGTGGTGGGAAACCCGGCCAATA
CCAACTGCCTGACTGCCTCCAAGTCGGCACCGTCCATCCCCAAGGAGAACTTCAGTTGCTTGACTCGTTTGGATCACAAC
CGAGCTAAAGCTCAGATTGCTCTTCTTGGTGTGATTTCTGATGATGTAAAGAATGTCATCATCTGGGGAAACCATTCCTC
AACTCAGTATCCAGATGTCAACCATGCCAAGGTGAAACTGCAAGGAAAGGAAGTTGGTGTTTATGAAGCTCTGAAAGATG
ACAGCTGGCTCAAGGGAGAATTCATCACAACTGTGCAGCAGCGCGGTGCTGCTGTCATCAAGGCTCGAAAACTGTCCAGT
GCAATGTCTGCTGCAAAAGCCATCTGTGACCACGTCAGAGACATCTGGTTTGGAACCCCAGAGGGAGAGTTTGTTTCCAT
GGGCATCATCTCTGATGGTAACTCCTACGGTATTCCTGATGATCTGCTTTACTCATTCCCTGTTACAATCAAGGATAAGA
CCTGGAAGGTTGTTGAAGGTCTCCCTATTAATGATTTCTCACGTGAGAAGATGGATCTTACTGCAAAGGAACTGGCAGAA
GAAAAAGAAACTGCGTTTGAATTTCTTGCCTCTGCCTGA

>MDH1|ENSG00000014641 [cellage_279]
ATGTCTGAACCAATCAGAGTCCTTGTGACTGGAGCAGCTGGTCAAATTGCATATTCACTGCTGTACAGTATTGGAAATGG
ATCTGTCTTTGGTAAAGATCAGCCTATAATTCTTGTGCTGTTGGATATCACCCCCATGATGGGTGTCCTGGACGGTGTCC
TAATGGAACTGCAAGACTGTGCCCTTCCCCTCCTGAAAGATGTCATCGCAACAGATAAAGAAGACGTTGCCTTCAAAGAC
CTGGATGTGGCCATTCTTGTGGGCTCCATGCCAAGAAGGGAAGGCATGGAGAGAAAAGATTTACTGAAAGCAAATGTGAA
AATCTTCAAATCCCAGGGTGCAGCCTTAGATAAATACGCCAAGAAGTCAGTTAAGGTTATTGTTGTGGGTAATCCAGCCA
ATACCAACTGCCTGACTGCTTCCAAGTCAGCTCCATCCATCCCCAAGGAGAACTTCAGTTGCTTGACTCGTTTGGATCAC
AACCGAGCTAAAGCTCAAATTGCTCTTAAACTTGGTGTGACTGCTAATGATGTAAAGAATGTCATTATCTGGGGAAACCA
TTCCTCGACTCAGTATCCAGATGTCAACCATGCCAAGGTGAAATTGCAAGGAAAGGAAGTTGGTGTTTATGAAGCTCTGA
AAGATGACAGCTGGCTCAAGGGAGAATTTGTCACGACTGTGCAGCAGCGTGGCGCTGCTGTCATCAAGGCTCGAAAACTA
TCCAGTGCCATGTCTGCTGCAAAAGCCATCTGTGACCACGTCAGGGACATCTGGTTTGGAACCCCAGAGGGAGAGTTTGT
GTCCATGGGTGTTATCTCTGATGGCAACTCCTATGGTGTTCCTGATGATCTGCTCTACTCATTCCCTGTTGTAATCAAGA
ATAAGACCTGGAAGTTTGTTGAAGGTCTCCCTATTAATGATTTCTCACGTGAGAAGATGGATCTTACTGCAAAGGAACTG
ACAGAAGAAAAAGAAAGTGCTTTTGAATTTCTTTCCTCTGCCTGA
