# Supplementary material for: A multidimensional systems biology analysis of cellular senescence in aging and disease
Source: Genome Biol. 2020 Apr 7;21:91. doi: 10.1186/s13059-020-01990-9 (PMC7333371; doi:10.1186/s13059-020-01990-9)
Supplement: Supplementary file 3 — 271 CellAge orthogroups. Directory containing FASTA files of CellAge orthogroups. [file 13059_2020_1990_MOESM3_ESM.zip › SI Cellage_Orthologous-Groups/ENSG00000165588.fa]

>bmy_20139 [Balaena_mysticetus]
ATGATGTCTTATCTTAAGCAACCGCCTTACGCAGTCAATGGGCTGAGTCTGACCACTTCGGGCATGGACTTGCTGCACCC
CTCGGTGGGCTACCCGGCCACCCCTCGGAAACAGCGGCGGGAGAGGACGACGTTCACCCGGGCGCAGCTAGACGTGCTGG
AAGCGTTATTTGCGAAGACCCGATACCCAGATATCTTCATGCGGGAGGAGGTGGCGCTGAAAATCAACTTGCCCGAGTCC
AGGGTGCAGGTGTGGTTTAAGAATCGAAGAGCTAAGTGCCGCCAACAGCAGCAGCAACAGCAGAATGGAGGTCAAAACAA
AGTGAGACCTGCCAAAAAGAAGACGTCTCCTGCTCGGGAAGTGAGTTCAGAGAGTGGAACAAGTGGCCAATTCACTCCCC
CCTCTAGCACCTCAGTCCCAGCCATTTCCAGCAGCAGTGCTCCTGTGTCTATCTGGAGCCCAGCTTCCATCTCCCCACTG
TCAGATCCCTTGTCCACCTCCTCTTCCTGCATGCAGAGGTCCTATCCCATGACCTATACTCAGGCTTCAGGTTATAGTCA
AGGATATGCTGGCTCAACTTCCTACTTTGGGGGCATGGACTGTGGATCTTATTTGACCCCTATGCATCACCAGCTTCCTG
GACCAGGGACCACACTCAGTCCCATGGGTACCAATGCAGTCACCAGCCATCTCAATCAGTCCCCAGCTTCTCTTTCCACC
CAGGGATATGGAGCTTCAAGCTTGGGTTTTAACTCAACCACTGATTGCTTGGATTATAAGGACCAAACTGCCTCCTGGAA
GCTTAACTTCAATGCTGACTGCTTGGATTATAAAGATCAGACATCTTCGTGGAAATTCCAGGTTTTGTGA

>lcl|AC_000167.1_cds_XP_005211896.1_19875|m.22226 lcl|AC_000167.1_cds_XP_005211896.1_19875|g.22226  ORF lcl|AC_000167.1_cds_XP_005211896.1_19875|g.22226 lcl|AC_000167.1_cds_XP_005211896.1_19875|m.22226 type:complete len:298 (+) lcl|AC_000167.1_cds_XP_005211896.1_19875:1-894(+) [Bos_taurus]
ATGATGTCTTATCTTAAGCAACCGCCTTATGCAGTCAATGGGCTGAGTCTGACCACTTCGGGCATGGACTTGCTGCACCC
CTCGGTGGGCTACCCGGGGCCCTGGGCTTCTTGTCCCGCAGCCACCCCTCGGAAACAGCGGCGGGAGAGGACGACATTCA
CCCGAGCGCAGCTAGATGTGCTGGAAGCACTGTTTGCTAAGACCCGATACCCAGACATCTTCATGCGGGAGGAGGTGGCG
CTGAAAATCAACTTGCCTGAGTCCAGGGTACAGGTATGGTTTAAGAATCGAAGAGCTAAGTGCCGCCAACAGCAGCAGCA
ACAGCAGAACGGAGGTCAAAACAAAGTGAGACCTGCCAAAAAGAAGACATCTCCTGCCCGGGAAGTGAGTTCAGAGAGTG
GAACAAGTGGCCAATTCACTCCCCCCTCTAGCACCTCAGTCCCAGCCATTTCCAGCAGCAGTGCTCCTGTGTCTATCTGG
AGCCCAGCTTCCATCTCCCCACTGTCAGATCCCCTGTCCACCTCCTCTTCCTGCATGCAGAGGTCCTATCCCATGACCTA
TACTCAGGCTTCAGGTTATAGTCAAGGATATGCTGGCTCAACTTCCTACTTTGGGGGCATGGACTGTGGATCTTATTTGA
CCCCTATGCATCACCAGCTTCCTGGACCAGGGACCACACTCAGTCCCATGGGTACCAATGCAGTCACCAGCCATCTCAAT
CAGTCCCCAGCTTCTCTTTCCACCCAGGGATATGGAGCTTCAAGCTTGGGTTTTAACTCAACCACTGATTGCTTGGATTA
TAAGGACCAAACTGCCTCCTGGAAGCTTAACTTCAATGCTGACTGCTTGGATTATAAAGATCAGACATCTTCATGGAAAT
TCCAGGTTTTGTGA

>ENSCJAT00000036430.2|m.17060 ENSCJAT00000036430.2|g.17060  ORF ENSCJAT00000036430.2|g.17060 ENSCJAT00000036430.2|m.17060 type:complete len:298 (+) ENSCJAT00000036430.2:1-894(+) [Callithrix_jacchus]
ATGATGTCTTATCTTAAGCAACCGCCTTATGCAGTCAATGGGCTGAGTCTGACCACTTCGGGTATGGACTTGCTGCACCC
CTCTGTGGGCTACCCGGGGCCCTGGGCTTCTTGTCCCGCAGCCACCCCCCGGAAACAGCGCCGGGAGAGGACGACATTCA
CTCGGGCGCAGCTAGATGTGCTGGAAGCACTGTTTGCCAAGACCCGGTACCCAGACATCTTCATGCGAGAGGAGGTGGCA
CTGAAAATCAACTTGCCTGAGTCCAGGGTGCAGGTATGGTTTAAGAATCGAAGAGCTAAGTGCCGCCAGCAACAACAACA
ACAGCAGAATGGAGGTCAAAACAAAGTGAGACCTGCCAAAAAGAAGACCTCTCCAGCTCGGGAAGTGAGTTCTGAGAGTG
GAACAAGTGGCCAATTCACTCCCCCCTCTAGCACCTCAGTCCCAACCATTGCCAGCAGCAGTGCTCCTGTGTCTATCTGG
AGCCCAGCTTCCATCTCCCCACTGTCAGATCCCTTGTCCACCTCCTCTTCCTGCATGCAGAGATCCTATCCCATGACCTA
TACTCAGGCTTCAGGTTATAGTCAAGGATATGCTGGCTCAACTTCCTACTTTGGGGGCATGGACTGTGGATCTTATTTGA
CCCCTATGCATCACCAGCTTCCCGGACCAGGGGCCACACTCAGTCCCATGGGTACCAATGCAGTCACCAGCCATCTCAAT
CAGTCCCCAGCTTCTCTTTCCACCCAGGGATATGGAGCTTCAAGCTTGGGTTTTAACTCAACCACCGATTGCTTGGATTA
TAAGGACCAAACTGCCTCCTGGAAGCTTAACTTCAATGCTGACTGCTTGGATTACAAAGATCAGACATCCTCGTGGAAAT
TCCAGGTTTTGTGA

>ENSCAFT00000024153.3|m.7152 ENSCAFT00000024153.3|g.7152  ORF ENSCAFT00000024153.3|g.7152 ENSCAFT00000024153.3|m.7152 type:3prime_partial len:298 (+) ENSCAFT00000024153.3:1-891(+) [Canis_familiaris]
ATGATGTCTTATCTTAAGCAACCGCCTTACGCAGTCAATGGGCTGAGTCTGACCACTTCGGGCATGGACTTGCTGCACCC
TTCGGTGGGCTACCCGGGGCCCTGGGCTTCTTGTCCCGCAGCCACTCCCCGGAAACAGCGCCGGGAGAGGACGACGTTCA
CCCGGGCGCAGCTAGACGTGCTGGAAGCTCTATTTGCTAAGACCCGATACCCAGACATCTTCATGCGGGAGGAGGTGGCG
CTGAAAATCAACTTGCCTGAGTCCAGGGTGCAGGTATGGTTTAAGAATCGGAGAGCTAAGTGCCGCCAACAGCAGCAGCA
ACAACAGAATGGAGGTCAAAACAAAGTGAGACCTGCCAAAAAGAAGACATCTCCAGCCCGGGAAGTGAGTTCAGAGAGTG
GAACAAGTGGCCAATTCACTCCCCCCTCTAGCACCTCAGTCCCAGCCATTTCCAGCAGCAGTGCTCCTGTGTCTATCTGG
AGCCCAGCTTCCATCTCCCCACTGTCAGATCCCTTGTCCACCTCCTCCTCCTGCATGCAGAGGTCCTATCCCATGACCTA
TACTCAGGCTTCAGGTTATAGTCAAGGATATGCTGGCTCAACTTCCTACTTTGGGGGCATGGACTGTGGATCTTATTTGA
CCCCAATGCATCACCAGCTTCCTGGACCGGGGGCCACACTTAGCCCCATGGGTACCAATGCAGTCACCAGCCATCTCAAT
CAGTCCCCAGCTTCTCTTTCCACCCAGGGATATGGAGCTTCAAGCTTGGGGTTTAACTCAACCACTGATTGCTTGGATTA
TAAGGACCAAACTGCCTCCTGGAAGCTTAACTTCAATGCTGACTGCTTGGATTATAAAGATCAGACATCCTCATGGAAAT
TCCAGGTTTTG

>ENSCCAT00000045744.1|m.39184 ENSCCAT00000045744.1|g.39184  ORF ENSCCAT00000045744.1|g.39184 ENSCCAT00000045744.1|m.39184 type:complete len:298 (+) ENSCCAT00000045744.1:1-894(+) [Cebus_capuchinus]
ATGATGTCTTATCTTAAGCAACCGCCTTACGCAGTCAATGGGCTGAGTCTGACCACTTCGGGTATGGACTTGCTGCACCC
CTCTGTGGGCTACCCGGGGCCCTGGGCTTCTTGTCCCGCAGCCACCCCCCGCAAACAGCGCCGGGAGAGGACGACGTTCA
CTCGGGCACAGCTAGATGTGCTGGAAGCACTGTTTGCCAAGACCCGGTACCCAGACATCTTCATGCGAGAGGAGGTGGCA
CTGAAAATCAACTTGCCTGAGTCCAGGGTGCAGGTATGGTTTAAGAATCGAAGAGCTAAGTGCCGCCAGCAACAACAACA
ACAACAGAATGGAGGTCAAAACAAAGTGAGACCTGCCAAAAAGAAAACCTCTCCAGCTCGGGAAGTGAGTTCAGAGAGTG
GAACAAGTGGCCAATTCACTCCCCCCTCTAGCACCTCAGTCCCAACCATTGCCAGCAGCAGTGCTCCTGTGTCTATCTGG
AGCCCAGCTTCCATCTCCCCACTGTCAGATCCCTTGTCCACCTCCTCTTCCTGCATGCAGAGGTCCTATCCCATGACCTA
TACTCAGGCTTCAGGTTATAGTCAAGGATATGCTGGCTCAACTTCCTATTTTGGGGGCATGGACTGTGGATCTTATTTGA
CCCCTATGCATCACCAGCTTCCTGGACCAGGGGCCACACTCAGTCCCATGGGTACCAATGCAGTCACCAGCCATCTCAAT
CAGTCCCCAGCTTCTCTTTCCACCCAGGGATATGGAGCTTCAAGCTTGGGTTTTAACTCAACCACCGATTGCTTGGATTA
TAAGGACCAAACTGCCTCCTGGAAGCTTAACTTCAATGCTGACTGCTTGGATTATAAAGATCAGACATCCTCGTGGAAAT
TCCAGGTTTTGTGA

>ENSCHOT00000013863.1|m.29124 ENSCHOT00000013863.1|g.29124  ORF ENSCHOT00000013863.1|g.29124 ENSCHOT00000013863.1|m.29124 type:5prime_partial len:220 (+) ENSCHOT00000013863.1:1-660(+) [Choloepus_hoffmanni]
GGGGCGCTGAAAATCAACTTGCCCGAGTCCAGGGTGCAGGTATGGTTTAAGAATCGAAGAGCTAAGTGCCGCCAACAGCA
GCAGCAACAACAGAATGGAGGTCAAAACAAAGTGAGACCTGCCAAAAAGAAGACATCTCCAGCTCGGGAAGTGAGTTCAG
AGAGTGGAACAAGTGGCCAATTCACTCCCCCCTCTAGCACCTCAGTCCCAGCCATTTCCAGCAGCAGTGCTCCCGTGTCT
ATCTGGAGCCCAGCTTCCATCTCCCCACTGTCAGATCCCTTGTCCACCTCCTCTTCCTGCATGCAGAGGTCCTATCCCAT
GACCTATACTCAGGCTTCAGGTTATAGTCAAGGATATGCTGGCTCAACCTCCTACTTTGGGGGCATGGACTGTGGATCTT
ATTTGACCCCTATGCATCACCAGCTTCCTGGACCAGGGGCCACACTCAGCCCCATGGGTACCAATGCAGTCACCAGCCAT
CTCAATCAGTCCCCAGCTTCTCTCTCCACCCAGGGATACGGAGCTTCAAGCTTGGGTTTTAACTCAACCACTGATTGCTT
GGATTATAAGGACCAAACTGCCTCCTGGAAGCTTAACTTCAATGCTGACTGCTTGGATTATAAAGATCAGACATCCTCGT
GGAAATTCCAGGTTTTGTGA

>ENSDNOT00000051982.1|m.9772 ENSDNOT00000051982.1|g.9772  ORF ENSDNOT00000051982.1|g.9772 ENSDNOT00000051982.1|m.9772 type:complete len:290 (+) ENSDNOT00000051982.1:1-870(+) [Dasypus_novemcinctus]
ATGATGTCTTATCTTAAGCAACCGCCTTACGCAGTCAATGGGCTGAGTCTGACCACTTCGGGAATGGACTTGCTGCACCC
CTCTGTGGGCTACCCGGCCACCCCCCGGAAACAACGCCGGGAGAGGACGACTTTCACCCGGGCACAGCTAGACGTGCTGG
AAGCCCTGTTTGCCAAGACCAGGTACCCGGACATCTTCATGCGGGAGGAGGTGGCGCTGAAAATCAACTTGCCGGAGTCC
AGGGTGCAGGTATGGTTTAAGAATCGAAGAGCTAAGTGTCGCCAACAACAGCAGCAACAACAGAATGGAGGTCAAAACAA
AGTGAGACCTGCCAAAAAGAAGACATCGCCAGCTCGGGAAGTGAGTTCAGAGAGTGGAACAAGTGGCCAATTCACTCCCC
CCTCTAGTACCTCAGTCCCAGCCATTTCCAGCAGCAGTGCTCCAGTGTCTATCTGGAGCCCAGCTTCCATCTCCCCACTG
TCAGATCCCTTGTCCACATCCTCTTCCTGCATGCAGAGGTCCTATCCCATGACCTATACTCAGGCTTCAGGTTATAGTCA
AGGATATGCTGGCTCAACCTCTTACTTTGGGGGCATGGACTGTGGATCTTATTTGACCCCTATGCATCACCAGCTTCCTG
GACCAGGGGCCACACTCAGCCCCATGGGTACCAATGCAGTCACCAGCCATCTCAATCAGTCCCCAGCTTCTCTCTCCACC
CAGGGATATGGAGCTTCAAGCTTGGGTTTTAATTCAACCACTGATTGCTTGGATTATAAGGACCAAACTGCCTCCTGGAA
GCTTAACTTCAATGCTGACTGCTTGGATTATAAAGATCAGACATCCTCATGGAAATTCCAGGTTTTGTGA

>lcl|NW_004558705.1_cds_XP_004698663.1_2849|m.5790 lcl|NW_004558705.1_cds_XP_004698663.1_2849|g.5790  ORF lcl|NW_004558705.1_cds_XP_004698663.1_2849|g.5790 lcl|NW_004558705.1_cds_XP_004698663.1_2849|m.5790 type:complete len:298 (+) lcl|NW_004558705.1_cds_XP_004698663.1_2849:1-894(+) [Echinops_telfairi]
ATGATGTCTTATCTTAAGCAACCGCCTTACGCAGTCAATGGGCTGAGTCTGACCACTTCGGGCATGGACTTGCTGCACCC
CTCGGTGGGCTATCCCGGGCCCTGGGCTTCTTGTCCCGCAGCCACCCCCCGGAAACAGCGGAGAGAAAGGACAACGTTCA
CCCGGGCGCAGCTGGATGTGCTGGAAGCGCTGTTTGCCAAGACCCGGTACCCAGACATCTTCATGAGGGAGGAGGTGGCG
TTGAAAATCAACTTGCCGGAGTCCAGGGTGCAGGTTTGGTTTAAGAACCGAAGAGCCAAGTGCCGCCAACAACAGCAGCA
ACAACAGAATGGGGGGCAAAACAAAGTGAGGCCTGTCAAAAAGAAGACATCTCCAGCTCGGGAAGTGAGTTCAGAAAGTG
GAGCAAGTGGCCAGTTCACTCCCCCCTCTAGCACCTCCGTCCCTGCCATTTCCAGCAGCAGTGCTCCCGTGTCTATCTGG
AGCCCAGCTTCCATCTCCCCACTGTCAGATCCCTTGTCCACCTCCTCTTCCTGCATGCAGAGGTCCTACCCCATGACCTA
TACTCAGGCTTCAGGTTATAGTCAAGGATATGCTGGCTCAACCTCCTACTTTGGGGGCATGGACTGTGGATCTTATTTGA
CCCCTATGCATCACCAGCTTCCTGGACCAGGGGCCACACTCAGCCCCATGGGTACCAATGCCGTCACCAGCCATCTCAAT
CAGTCTCCAGCTTCTCTCTCCACCCAGGGCTATGGAGCTTCAAGCCTGGGTTTTAACTCAACCACCGATTGCTTGGATTA
TAAGGACCAAACAGCCTCCTGGAAGCTTAACTTCAATGCTGACTGCTTGGATTACAAAGACCAGACATCCTCGTGGAAAT
TCCAGGTTTTGTGA

>ENSECAT00000004967.1|m.4454 ENSECAT00000004967.1|g.4454  ORF ENSECAT00000004967.1|g.4454 ENSECAT00000004967.1|m.4454 type:complete len:290 (+) ENSECAT00000004967.1:1-870(+) [Equus_caballus]
ATGATGTCTTATCTTAAGCAACCGCCTTACGCTGTCAATGGGCTGAGTCTGACCACATCGGGCATGGACTTGCTGCACCC
CTCGGTGGGCTACCCGGCCACCCCCCGGAAACAGCGCCGGGAGAGGACGACTTTCACCCGGGCGCAGCTAGACGTGCTGG
AAGCGCTGTTTGCTAAGACTCGGTACCCAGACATCTTCATGCGGGAGGAGGTGGCGCTGAAAATCAACTTGCCCGAGTCC
AGGGTGCAGGTATGGTTTAAGAATCGAAGAGCTAAGTGCCGCCAACAGCAGCAGCAACAACAGAACGGAGGTCAAAACAA
AGTGAGACCTGCCAAAAAGAAGACATCTCCAGCTCGGGAAGTGAGTTCAGAGAGTGGAACAAGTGGCCAATTCACTCCCC
CTTCTAGCACCGCAGTCCCGGCCATTTCCAGCAGCAGTGCTCCTGTGTCTATCTGGAGCCCAGCTTCCATCTCCCCACTG
TCAGATCCCCTGTCCACCTCCTCCTCCTGCATGCAGAGGTCCTATCCCATGACCTACACTCAGGCTTCAGGTTATAGTCA
AGGATACGCTGGCTCAACTTCCTACTTTGGGGGCATGGACTGTGGATCTTATTTGACCCCTATGCATCACCAGCTTCCTG
GACCGGGGGCCACACTCAGCCCCATGGGTACCAATGCAGTCACCAGCCATCTCAATCAGTCCCCAGCTTCTCTTTCCACC
CAGGGATATGGAGCTTCAAGCTTGGGCTTTAACTCAACCACTGATTGCTTGGATTATAAGGACCAAACTGCCTCCTGGAA
GCTTAACTTCAATGCTGACTGCTTGGATTATAAAGATCAGACATCCTCGTGGAAATTCCAGGTTTTGTGA

>ENSHGLT00000004651.1|m.7371 ENSHGLT00000004651.1|g.7371  ORF ENSHGLT00000004651.1|g.7371 ENSHGLT00000004651.1|m.7371 type:complete len:290 (+) ENSHGLT00000004651.1:1-870(+) [Heterocephalus_glaber]
ATGATGTCTTATCTAAAGCAACCGCCTTATGCAGTCAATGGGCTGAGTCTGACCACTTCGGGCATGGATTTGCTGCACCC
CTCCGTGGGCTACCCGGCCACCCCCCGGAAACAGCGGCGGGAGAGGACGACCTTCACCCGGGCACAGCTAGATGTGCTGG
AAGCACTGTTTGCCAAGACTCGGTACCCAGACATCTTCATGCGTGAGGAGGTGGCCCTGAAAATCAACTTGCCTGAGTCC
AGGGTGCAGGTGTGGTTTAAGAATCGAAGAGCTAAGTGCCGCCAACAGCAGCAGCAACAGCAGAATGGAGGTCAAAACAA
AGTGAGACCTGCCAAAAAGAAGACTTCTCCAGCCCGGGAAGTGAGTTCAGAGAGTGGAACAAGTGGCCAGTTCACTCCCT
CCTCTAGCACCTCAGTCCCGACCATTGCCAGCAGCAGTGCTCCTGTGTCTATCTGGAGCCCAGCCTCCATCTCCCCACTA
TCAGATCCCTTGTCCACCTCCTCCTCCTGCATGCAGAGGTCCTATCCCATGACCTACACTCAGGCTTCAGGTTATAGTCA
AGGATATGCTGGCTCAACTTCCTACTTTGGGGGCATGGACTGTGGATCTTACTTGACCCCTATGCACCACCAGCTTCCTG
GACCAGGGGCCACACTCAGTCCCATGGGTACCAATGCAGTCACCAGCCATCTCAATCAGTCCCCAGCTTCTCTTTCCACC
CAGGGATATGGAGCTTCAAGCTTGGGTTTTAACTCCACTACTGATTGCTTGGATTATAAGGACCAAACTGCCTCCTGGAA
GCTTAACTTCAATGCTGACTGCTTGGATTATAAAGACCAGACATCCTCATGGAAATTCCAGGTTTTGTGA

>ENST00000339475.9|m.24323 ENST00000339475.9|g.24323  ORF ENST00000339475.9|g.24323 ENST00000339475.9|m.24323 type:complete len:298 (+) ENST00000339475.9:1-894(+) [Homo_sapiens]
ATGATGTCTTATCTTAAGCAACCGCCTTACGCAGTCAATGGGCTGAGTCTGACCACTTCGGGTATGGACTTGCTGCACCC
CTCCGTGGGCTACCCGGGGCCCTGGGCTTCTTGTCCCGCAGCCACCCCCCGGAAACAGCGCCGGGAGAGGACGACGTTCA
CTCGGGCGCAGCTAGATGTGCTGGAAGCACTGTTTGCCAAGACCCGGTACCCAGACATCTTCATGCGAGAGGAGGTGGCA
CTGAAAATCAACTTGCCCGAGTCGAGGGTGCAGGTATGGTTTAAGAATCGAAGAGCTAAGTGCCGCCAACAACAGCAACA
ACAGCAGAATGGAGGTCAAAACAAAGTGAGACCTGCCAAAAAGAAGACATCTCCAGCTCGGGAAGTGAGTTCAGAGAGTG
GAACAAGTGGCCAATTCACTCCCCCCTCTAGCACCTCAGTCCCGACCATTGCCAGCAGCAGTGCTCCTGTGTCTATCTGG
AGCCCAGCTTCCATCTCCCCACTGTCAGATCCCTTGTCCACCTCCTCTTCCTGCATGCAGAGGTCCTATCCCATGACCTA
TACTCAGGCTTCAGGTTATAGTCAAGGATATGCTGGCTCAACTTCCTACTTTGGGGGCATGGACTGTGGATCATATTTGA
CCCCTATGCATCACCAGCTTCCCGGACCAGGGGCCACACTCAGTCCCATGGGTACCAATGCAGTCACCAGCCATCTCAAT
CAGTCCCCAGCTTCTCTTTCCACCCAGGGATATGGAGCTTCAAGCTTGGGTTTTAACTCAACCACTGATTGCTTGGATTA
TAAGGACCAAACTGCCTCCTGGAAGCTTAACTTCAATGCTGACTGCTTGGATTATAAAGATCAGACATCCTCGTGGAAAT
TCCAGGTTTTGTGA

>ENSMODT00000009765.3|m.29109 ENSMODT00000009765.3|g.29109  ORF ENSMODT00000009765.3|g.29109 ENSMODT00000009765.3|m.29109 type:complete len:290 (+) ENSMODT00000009765.3:1-870(+) [Monodelphis_domestica]
ATGATGTCTTATCTTAAGCAACCACCTTATGCAGTAAATGGGCTGAGTCTTACCACCTCTGGAATGGACTTGCTTCATCC
CTCCGTAGGCTATCCTGCAACCCCAAGAAAACAGAGGCGGGAGAGGACCACCTTCACCCGTGCTCAACTGGATGTGTTGG
AGGCACTGTTTGCCAAGACCCGATATCCAGACATTTTCATGCGGGAGGAAGTAGCACTGAAGATCAACCTTCCTGAGTCT
AGAGTGCAGGTATGGTTTAAAAATCGAAGAGCCAAGTGCCGCCAACAGCAACAGCAACAGCAGAATGGAGGTCAAAACAA
AGTTCGACCTGCCAAAAAGAAGAGCTCTCCAGTCAGAGAAGTGAGCTCAGAGAGTGGAACCAGTGGCCAGTTCACTCCCC
CCTCTAGTACCTCAGTCCCAGCCATTTCCAGCAGCAGTGCCCCTGTGTCCATCTGGAGTCCAGCTTCCATCTCCCCACTC
TCAGATCCCCTGTCCACCTCCTCTTCCTGCATGCAGAGATCCTATCCCATGACCTACACCCAGGCCTCAGGTTATAGTCA
AGGATATGCTGGTTCAACCTCCTATTTTGGGGGCATGGACTGTGGATCTTATTTGACCCCTATGCATCACCAGCTTCCTG
GACCAGGGGCCACCCTCAGCCCCATGGGCACCAATGCAGTCACCAGCCATCTCAATCAGTCCACAGCTTCTCTCACCACC
CAGGGCTATGGAGCTTCGAGCCTGGGTTTTAACTCAACTACTGATTGCTTGGATTATAAGGACCAAACTGCCTCCTGGAA
GCTAAACTTCAATGCTGACTGCTTGGATTATAAAGATCAGACATCCTCGTGGAAATTCCAGGTTTTGTGA

>ENSMUST00000119070.7|m.17288 ENSMUST00000119070.7|g.17288  ORF ENSMUST00000119070.7|g.17288 ENSMUST00000119070.7|m.17288 type:complete len:298 (+) ENSMUST00000119070.7:1-894(+) [Mus_musculus]
ATGATGTCTTATCTAAAGCAACCGCCTTACGCAGTCAATGGGCTGAGTCTGACCACTTCGGGTATGGACTTGCTGCATCC
CTCCGTGGGCTACCCCGGGCCCTGGGCTTCTTGTCCTGCAGCCACCCCCCGGAAACAGCGAAGGGAGAGGACGACATTTA
CTAGGGCACAGCTCGACGTTCTGGAAGCTCTGTTTGCCAAGACCCGGTACCCAGACATCTTCATGAGGGAAGAGGTGGCA
CTGAAAATCAACTTGCCAGAATCCAGGGTGCAGGTATGGTTTAAGAATCGAAGAGCTAAGTGCCGCCAACAGCAGCAGCA
GCAGCAGAATGGAGGTCAGAACAAAGTGAGGCCTGCCAAGAAGAAGAGCTCTCCAGCTCGGGAAGTGAGTTCAGAGAGTG
GAACAAGTGGCCAGTTCAGTCCCCCCTCTAGTACCTCAGTCCCAACCATTGCCAGCAGCAGTGCTCCAGTGTCTATCTGG
AGCCCAGCGTCCATCTCCCCACTGTCTGACCCCTTGTCCACTTCCTCCTCCTGCATGCAGAGGTCCTATCCCATGACCTA
TACTCAGGCTTCAGGTTATAGTCAAGGCTATGCTGGCTCAACTTCCTACTTTGGGGGCATGGACTGTGGATCTTATTTGA
CCCCTATGCATCACCAGCTTCCTGGACCAGGGGCCACACTCAGTCCCATGGGTACCAATGCTGTTACCAGCCATCTCAAT
CAGTCCCCAGCTTCTCTTTCCACCCAGGGATATGGAGCTTCAAGCTTGGGTTTTAACTCAACCACTGATTGCTTGGATTA
TAAGGACCAAACTGCCTCTTGGAAGCTTAACTTCAATGCTGACTGCTTGGATTATAAAGATCAGACGTCCTCATGGAAAT
TCCAGGTTTTGTGA

>ENSMLUT00000030849.1|m.26326 ENSMLUT00000030849.1|g.26326  ORF ENSMLUT00000030849.1|g.26326 ENSMLUT00000030849.1|m.26326 type:5prime_partial len:242 (+) ENSMLUT00000030849.1:1-726(+) [Myotis_lucifugus]
CAGCTAGACGTGCTGGAAGCGCTGTTTGCTAAGACCCGGTACCCAGACATCTTCATGCGGGAGGAGGTGGCACTGAAAAT
CAACTTGCCTGAGTCCCGGGTGCAGGTATGGTTTAAGAATCGAAGAGCTAAGTGCCGCCAACAGCAGCAGCAACAACAGA
ATGGAGGTCAAAATAAAGTGAGGCCTGCCAAAAAGAAGACATCTCCAGCCCGGGAAGTGAGTTCAGAGAGTGGAACGAGT
GGCCAATTCACTCCCCCCTCTAGCACCTCAGTCCCGGCCATTTCCAGCAGCAGTGCTCCTGTGTCTATCTGGAGCCCAGC
CTCCATCTCCCCACTGTCAGATCCCTTGTCCACCTCCTCCTCCTGCATGCAGAGGTCCTATCCCATGACCTACACTCAGG
CTTCAGGTTATAGTCAAGGATATGCTGGCTCAACGTCCTACTTCGGGGGCATGGACTGTGGATCTTATTTGACCCCTATG
CATCACCAGCTTCCGGGACCAGGGGCCACACTCAGCCCTATGGGTACCAATGCAGTTACCAGCCATCTCAATCAGTCCCC
AGCTTCTCTCTCCACCCAGGGATATGGAGCGTCAAGCTTGGGTTTTAACTCAACCACTGATTGCTTGGATTATAAGGACC
AAACTGCCTCCTGGAAGCTTAACTTCAATGCTGACTGCTTGGATTATAAAGACCAGACATCCTCGTGGAAATTCCAGGTT
TTGTGA

>lcl|NW_004438523.1_cds_XP_004279363.1_19451|m.34393 lcl|NW_004438523.1_cds_XP_004279363.1_19451|g.34393  ORF lcl|NW_004438523.1_cds_XP_004279363.1_19451|g.34393 lcl|NW_004438523.1_cds_XP_004279363.1_19451|m.34393 type:complete len:298 (+) lcl|NW_004438523.1_cds_XP_004279363.1_19451:1-894(+) [Orcinus_orca]
ATGATGTCTTATCTTAAGCAACCGCCTTACGCAGTCAATGGGCTGAGTCTGACCACTTCGGGCATGGACTTGCTGCACCC
CTCGGTGGGCTACCCGGGGCCCTGGGCTTCTTGTCCCGCAGCCACCCCTCGGAAACAGCGGCGGGAGAGGACGACGTTCA
CCCGGGCGCAGCTAGACGTGCTGGAAGCGTTATTTGCGAAGACCCGATACCCAGATATCTTCATGCGGGAGGAGGTGGCG
CTGAAAATCAACTTGCCCGAGTCCAGGGTGCAGGTGTGGTTTAAGAATCGAAGAGCTAAGTGCCGCCAACAGCAGCAGCA
ACAGCAGAATGGAGGTCAAAACAAAGTGAGACCTGCCAAAAAGAAGACGTCTCCTGCTCGGGAAGTGAGTTCAGAGAGTG
GAACAAGTGGCCAATTCACTCCCCCCTCTAGCACCTCAGTCCCAGCCATTTCCAGCAGCAGTGCTCCTGTGTCTATCTGG
AGCCCAGCTTCCATCTCCCCACTGTCAGATCCCTTGTCCACCTCCTCTTCCTGCATGCAGAGGTCCTATCCCATGACCTA
TACTCAGGCTTCAGGTTATAGTCAAGGATATGCTGGCTCAACTTCCTACTTTGGGGGCATGGACTGTGGATCTTATTTGA
CCCCTATGCATCACCAGCTTCCTGGACCAGGGACCACACTCAGTCCCATGGGTACCAATGCAGTCACCAGCCATCTCAAT
CAGTCCCCAGCTTCTCTTTCCACCCAGGGATATGGAGCTTCAAGCTTGGGTTTTAACTCGACCACTGATTGCTTGGATTA
TAAGGACCAAACTGCCTCCTGGAAGCTTAACTTCAATGCTGACTGCTTGGATTATAAAGATCAGACATCTTCGTGGAAAT
TCCAGGTTTTGTGA

>ENSPPYT00000006905.2|m.7776 ENSPPYT00000006905.2|g.7776  ORF ENSPPYT00000006905.2|g.7776 ENSPPYT00000006905.2|m.7776 type:complete len:276 (+) ENSPPYT00000006905.2:1-828(+) [Pongo_abelii]
ATGACTGAGAAACTGCTCCCCCACCCTAAAGGGCCCTGGGCTTCTTGTCCCGCAGCCACCCCCCGGAAACAGCGCCGGGA
GAGGACGACGTTCACTCGGGCGCAGCTAGATGTGCTGGAAGCACTGTTTGCCAAGACCCGGTACCCAGACATCTTCATGC
GAGAGGAGGTGGCACTGAAAATCAACTTGCCCGAGTCCAGGGTGCAGGTATGGTTTAAGAATCGAAGAGCTAAGTGCCGC
CAACAACAGCAACAACAGCAGAATGGAGGTCAAAACAAAGTGAGACCTGCCAAAAAGAAGACATCTCCAGCTCGGGAAGT
GAGTTCAGAGAGTGGAACAAGTGGCCAATTCACTCCCCCCTCTAGCACCTCAGTCCCGACCATTGCCAGCAGCAGTGCTC
CTGTGTCTATCTGGAGCCCAGCTTCCATCTCCCCACTGTCAGATCCCTTGTCCACCTCCTCTTCCTGCATGCAGAGGTCC
TATCCCATGACCTACACTCAGGCTTCAGGTTATAGTCAAGGATATGCTGGCTCAACTTCCTACTTTGGGGGCATGGACTG
TGGATCATATTTGACCCCTATGCATCACCAGCTTCCCGGACCAGGGGCCACACTCAGTCCCATGGGTACCAATGCAGTCA
CCAGCCATCTCAATCAGTCCCCAGCTTCTCTTTCCACCCAGGGATATGGAGCTTCAAGCTTGGGTTTTAACTCAACCACT
GATTGCTTGGATTATAAGGACCAAACTGCCTCCTGGAAGCTTAACTTCAATGCTGACTGCTTGGATTATAAAGATCAGAC
ATCCTCATGGAAATTCCAGGTTTTGTGA

>ENSSART00000007697.1|m.17952 ENSSART00000007697.1|g.17952  ORF ENSSART00000007697.1|g.17952 ENSSART00000007697.1|m.17952 type:5prime_partial len:264 (+) ENSSART00000007697.1:1-792(+) [Sorex_araneus]
CCCTGGGCTTCTTGTCCCGCAGCCACCCCCCGGAAACAGCGCCGGGAGAGGACGACGTTCACCCGGGCTCAGCTAGATGT
GCTGGAAGCGCTGTTTGCTAAGACCCGGTACCCAGACATCTTCATGCGGGAGGAGGTGGCGCTGAAAATCAACTTGCCTG
AGTCCAGGGTGCAGGTGTGGTTTAAGAATCGAAGAGCTAAATGTCGTCAACAGCAGCAGCAGCAACAGAACGGAGGTCAA
AAAGTTCGACCTGCCAAAAAGAAGACTTCTCCAGCTCAGGAAGTGAGTTCAGAGAGTGGAACAAGTGGCCAGTTCACTCC
CCCCTCTAGCACCTCAGTCCCAGCCATTTCCAGCAGCAGTGCTCCTGTGTCTATCTGGAGCCCAGCTTCCATCTCCCCAC
TTTCAGATCCCTTGTCCACCTCCTCTTCCTGCATGCAGAGGTCATACCCCATGACCTATACTCAGGCTTCAGGTTATAGT
CAAGGATATGCTGGCTCAACTTCCTACTTTGGGGGCATGGACTGTGGATCTTACTTGACCCCTATGCATCACCAGCTTCC
TGGACCAGGGGCCACACTCAGCCCCATGGGTACCAATGCAGTCACCAGCCATCTCAATCAGTCCCCAGCTTCTCTTTCCA
CCCAGGGATATGGAGCTTCGAGCTTGGGTTTTAACTCAACCACTGATTGCTTGGATTATAAGGACCAAACTGCTTCCTGG
AAGCTTAACTTCAATGCTGACTGCTTGGATTATAAAGATCAGACATCCTCATGGAAATTTCAGGTTTTGTGA

>ENSSSCT00000059478.1|m.30448 ENSSSCT00000059478.1|g.30448  ORF ENSSSCT00000059478.1|g.30448 ENSSSCT00000059478.1|m.30448 type:complete len:290 (+) ENSSSCT00000059478.1:1-870(+) [Sus_scrofa]
ATGATGTCTTATCTTAAGCAACCGCCTTACGCAGTCAATGGGCTGAGTCTGACCACCTCGGGCATGGACTTGCTGCACCC
CTCGGTGGGCTACCCGGCCACCCCTCGGAAACAGCGGCGGGAGAGGACGACGTTCACCCGAGCGCAGCTAGACGTGCTGG
AAGCACTGTTTGCTAAGACCCGATACCCAGATATCTTCATGCGGGAAGAGGTGGCACTGAAAATCAACTTGCCGGAGTCC
AGGGTTCAGGTATGGTTTAAGAATCGAAGAGCTAAGTGCCGCCAACAGCAGCAACAACAGCAGAATGGAGGTCAAAACAA
AGTGAGACCTGCCAAAAAGAAGACATCTCCTGCTCGGGAAGTGAGTTCAGAGAGTGGAACAAGTGGCCAGTTCACTCCCC
CCTCTAGCACCTCAGTCCCGGCCATTTCCAGCAGCAGTGCTCCTGTGTCTATCTGGAGCCCAGCTTCCATCTCCCCACTG
TCAGATCCCTTGTCCACCTCCTCTTCCTGCATGCAGAGGTCCTACCCCATGACCTATACTCAGGCTTCAGGTTATAGTCA
AGGATATGCTGGCTCAACTTCCTACTTTGGGGGCATGGACTGTGGATCTTATTTGACCCCTATGCATCACCAGCTTCCTG
GACCAGGGACCACACTCAGTCCCATGGGTACCAATGCAGTCACCAGCCATCTCAATCAGTCCCCAGCTTCTCTGTCCACC
CAGGGATATGGAGCTTCAAGCTTGGGTTTTAACTCGACTACTGATTGCTTGGATTATAAGGACCAAACTGCCTCCTGGAA
GCTTAACTTCAATGCTGACTGCTTGGATTATAAAGATCAGACATCCTCGTGGAAATTCCAGGTTTTGTGA

>ENSTTRT00000004631.1|m.3241 ENSTTRT00000004631.1|g.3241  ORF ENSTTRT00000004631.1|g.3241 ENSTTRT00000004631.1|m.3241 type:complete len:298 (+) ENSTTRT00000004631.1:1-894(+) [Tursiops_truncatus]
ATGATGTCTTATCTTAAGCAACCGCCTTACGCAGTCAATGGGCTGAGTCTGACCACTTCGGGCATGGACTTGCTGCACCC
CTCGGTGGGCTACCCGGGGCCCTGGGCTTCTTGTCCCGCAGCCACCCCTCGGAAACAGCGGCGGGAGAGGACGACGTTCA
CCCGGGCGCAGCTAGACGTGCTGGAAGCGTTATTTGCGAAGACCCGATACCCAGATATCTTCATGCGGGAGGAGGTGGCG
CTGAAAATCAACTTGCCCGAGTCCAGGGTGCAGGTGTGGTTTAAGAATCGAAGAGCTAAGTGCCGCCAACAGCAGCAGCA
ACAGCAGAATGGAGGTCAAAACAAAGTGAGACCTGCCAAAAAGAAGACGTCTCCTGCTCGGGAAGTGAGTTCAGAGAGTG
GAACAAGTGGCCAATTCACTCCCCCCTCTAGCACCTCAGTCCCAGCCATTTCCAGCAGCAGTGCTCCTGTGTCTATCTGG
AGCCCAGCTTCCATCTCCCCACTGTCAGATCCCTTGTCCACCTCCTCTTCCTGCATGCAGAGGTCCTATCCCATGACCTA
TACTCAGGCTTCAGGTTATAGTCAAGGATATGCTGGCTCAACTTCCTACTTTGGGGGCATGGACTGTGGATCTTATTTGA
CCCCTATGCATCACCAGCTTCCTGGACCAGGGACCACACTCAGTCCCATGGGTACCAATGCAGTCACCAGCCATCTCAAT
CAGTCCCCAGCTTCTCTTTCCACCCAGGGATATGGAGCTTCAAGCTTGGGTTTTAACTCGACCACTGATTGCTTGGATTA
TAAGGACCAAACTGCCTCCTGGAAGCTTAACTTCAATGCTGACTGCTTGGATTATAAAGATCAGACATCTTCGTGGAAAT
TCCAGGTTTTGTGA

>OTX2|ENSG00000165588 [cellage_279]
ATGATGTCTTATCTTAAGCAACCGCCTTACGCAGTCAATGGGCTGAGTCTGACCACTTCGGGTATGGACTTGCTGCACCC
CTCCGTGGGCTACCCGGGGCCCTGGGCTTCTTGTCCCGCAGCCACCCCCCGGAAACAGCGCCGGGAGAGGACGACGTTCA
CTCGGGCGCAGCTAGATGTGCTGGAAGCACTGTTTGCCAAGACCCGGTACCCAGACATCTTCATGCGAGAGGAGGTGGCA
CTGAAAATCAACTTGCCCGAGTCGAGGGTGCAGGTATGGTTTAAGAATCGAAGAGCTAAGTGCCGCCAACAACAGCAACA
ACAGCAGAATGGAGGTCAAAACAAAGTGAGACCTGCCAAAAAGAAGACATCTCCAGCTCGGGAAGTGAGTTCAGAGAGTG
GAACAAGTGGCCAATTCACTCCCCCCTCTAGCACCTCAGTCCCGACCATTGCCAGCAGCAGTGCTCCTGTGTCTATCTGG
AGCCCAGCTTCCATCTCCCCACTGTCAGATCCCTTGTCCACCTCCTCTTCCTGCATGCAGAGGTCCTATCCCATGACCTA
TACTCAGGCTTCAGGTTATAGTCAAGGATATGCTGGCTCAACTTCCTACTTTGGGGGCATGGACTGTGGATCATATTTGA
CCCCTATGCATCACCAGCTTCCCGGACCAGGGGCCACACTCAGTCCCATGGGTACCAATGCAGTCACCAGCCATCTCAAT
CAGTCCCCAGCTTCTCTTTCCACCCAGGGATATGGAGCTTCAAGCTTGGGTTTTAACTCAACCACTGATTGCTTGGATTA
TAAGGACCAAACTGCCTCCTGGAAGCTTAACTTCAATGCTGACTGCTTGGATTATAAAGATCAGACATCCTCGTGGAAAT
TCCAGGTTTTGTGA
