# Supplementary material for: A multidimensional systems biology analysis of cellular senescence in aging and disease
Source: Genome Biol. 2020 Apr 7;21:91. doi: 10.1186/s13059-020-01990-9 (PMC7333371; doi:10.1186/s13059-020-01990-9)
Supplement: Supplementary file 3 — 271 CellAge orthogroups. Directory containing FASTA files of CellAge orthogroups. [file 13059_2020_1990_MOESM3_ESM.zip › SI Cellage_Orthologous-Groups/ENSG00000140992.fa]

>lcl|AC_000182.1_cds_XP_015315787.1_42116|m.50362 lcl|AC_000182.1_cds_XP_015315787.1_42116|g.50362  ORF lcl|AC_000182.1_cds_XP_015315787.1_42116|g.50362 lcl|AC_000182.1_cds_XP_015315787.1_42116|m.50362 type:complete len:609 (+) lcl|AC_000182.1_cds_XP_015315787.1_42116:1-1827(+) [Bos_taurus]
ATGGCGGGTCGTGCTGCTCTCCCGCCTGGTGGTGCTGGAAATGCAGACACACTCTCTTCTTCGTTCTCCCTTTTCTGGGA
ACAGCCCAGTCTCTGGGAAAACTGCCCGAACACTGGCTCTGCTCAGGCACATTCTCAGGAAGGTCTGATCCACAGCAGCT
GGGGCCGGGGGAAGCAGTATGACACGGTTCCCATTCAGTCCAGCGTGGTGTTATGCTCCTGCCCATCCCCATCAATGGTG
AGGACCCAGACTGAGTCCAGCACGGCCCCCGGCGTTCCCAGCGGGGGGAGCAGGCAGGGCCCCGCCATGGACGGCACCGC
GGCCCAGCCCCGGGCGAGCGCCAGCGCTCTGCAGCACGCCGCGCAGCCCCCGCAGCCTCGGAAGAAACGGCCCGAGGACT
TCAAATTCGGGAAGATTCTCGGTGAAGGCTCGTTTTCAACAGTTGTCCTGGCCCGAGAACTGGCAACCTCAAGGGAATAT
GCTATTAAAATTCTAGAGAAACGCCACATTATCAAAGAGAACAAAGTCCCGTATGTAACCAGAGAGCGAGACGTGATGTC
GCGGCTGGATCATCCCTTCTTTGTTAAACTTTACTTCACGTTTCAGGATGATGAAAAACTGTATTTTGGCCTTAGTTATG
CCAAAAATGGAGAACTACTTAAATACATTCGGAAAATTGGTTCATTCGATGAGACGTGCACCCGCTTTTACACGGCCGAG
ATGGTGTCCGCCCTGGAGTACTTGCACGGCAAGGGCATCGTCCACAGGGACCTGAAACCAGAAAATATTTTGTTAAATGA
AGACATGCACATCCAGATCACAGATTTTGGAACAGCGAAAGTATTATCCCCAGAGAGTAAACAAGCCAGGGCCAACTCGT
TTGTGGGAACAGCCCAGTATGTCTCTCCAGAGCTGCTCACAGAGAAATCGGCCTGTAAGAGTTCAGACCTTTGGGCACTT
GGATGCATCATATACCAGCTTGTGGCAGGACTGCCTCCGTTCCGAGCTGGAAATGAGTATCTTATATTTCAGAAGATCAT
TAAGTTGGAGTATGACTTTCCTGAAAAATTCTTTCCTAAGGCGAGAGATCTTGTGGAAAAACTTCTGGTTTTAGATGCCA
CAAAGCGATTAGGCTGTGAAGAAATGGAGGGGTATGGCCCTCTGAAAGCCCACCCGTTCTTTGAGTCCATCTCGTGGGAG
GACCTGCATCACCAGACGCCCCCAAAGCTCACGGCTTACTTGCCGGCCATGTCGGAAGACGACGAGGACTGCTATGGCAA
CTACGACAATCTCCTGAGCCAGTTCGGCTGCATGCAGGTGTCCGCGTCCTCCTCCTCGCACTCCCTGTCGGCCGTGGACA
CGGGTCTGCCCCAGCGGGTGGGCAGCAACATCGAGCAGTACATCCACGACCTGGACACGAACTCCTTTGAACTGGACTTA
CAGTTTTCTGAAGACGAGAAGAGGTTGTTGTTGGAGAAGCAGGCAAGCGGAAACCCTTGGCACCAGTTTGTAGAAAATAA
TTTAATACTAAAAATGGGTCCAGTAGACAAGCGGAAGGGTTTATTTGCACGGCGACGACAGCTGCTGCTCACGGAAGGGC
CACACTTGTATTACGTGGATCCTGTCAACAAAGTCTTGAAAGGTGAAATTCCATGGTCACAAGAACTCCGACCAGAGGCC
AAGAATTTTAAAACCTTCTTTGTGCACACGCCAAACAGGACATATTACCTGATGGACCCCAGCGGGAACGCGCATAAGTG
GTGCCGAAAGATCCAGGAGGTGTGGCGGCACAGGTACCAGAGCCACCCGGATGCTGCCGTGCAGTGA

>ENSCJAT00000028945.2|m.20642 ENSCJAT00000028945.2|g.20642  ORF ENSCJAT00000028945.2|g.20642 ENSCJAT00000028945.2|m.20642 type:complete len:557 (+) ENSCJAT00000028945.2:1-1671(+) [Callithrix_jacchus]
ATGGCTAGGACCACCAGCCAGCTGTATGACGCCGTGCCCATCCAGTCCAGCGTGGTGTTATGTTCCTGCCCGTCCCCATC
AATGGTGAGGACCCAGACTGAGTCCAGCACGGCCCCTGGTGTTCCTGGTGGCAGCAGGCAGGGCCCCGCCATGGATGGCA
CTGCAGCCGAGCCTCGGCCCAGTGCCGGCTCCCTGCAACACACCCAGCCGCCGCAGCAGCCTCGGAAGAAGCGGCCTGAG
GACTTCAAGTTCGGGAAAATTCTTGGGGAAGGCTCTTTTTCCACAGTTGTCCTGGCTCGAGAACTGGCAACCTCCAGAGA
ATATGCGATTAAAATTCTGGAGAAGCGACATATCATAAAAGAGAACAAGGTCCCATATGTAACCAGAGAGCGGGATGTGA
TGTCGCGCCTGGATCACCCCTTCTTTGTTAAGCTTTACTTCACGTTTCAGGACGACGAGAAGCTGTATTTCGGCCTTAGT
TATGCCAAAAATGGAGAACTACTTAAATATATTCGCAAAATTGGTTCATTCGATGAGACCTGTACCCGGTTTTACACGGC
TGAGATTGTGTCTGCGTTAGAGTACTTGCACGGCAAGGGTATCATTCACAGGGACCTTAAACCAGAAAACATTTTGTTAA
ATGAAGATATGCACATCCAGATCACAGACTTTGGAACAGCAAAAGTATTGTCCCCAGAGAGCAAACAAGCCAGGGCCAAC
TCGTTTGTGGGAACAGCGCAGTACGTTTCTCCAGAGCTGCTCACAGAGAAGTCCGCCTGTAAGAGTTCAGACCTCTGGGC
TCTTGGATGCATAATATACCAGCTTGTGGCAGGACTCCCACCATTCCGAGCTGGAAATGAGTATCTTATATTTCAGAAGA
TCATTAAGTTGGAATATGACTTTCCAGAAAAATTCTTCCCTAAGGCAAGAGACCTTGTGGAAAAACTTTTGGTTTTAGAT
GCCACAAAGCGGTTAGGCTGTGAGGAAATGGAAGGGTACGGACCTCTTAAGGCACACCCCTTCTTCGAGTCCATCACGTG
GGAGAACCTGCACCAGCAGACGCCTCCGAAGCTCACCGCTTACCTGCCAGCCATGTCGGAAGACGACGAGGACTGCTACG
GCAACTACGACAATCTCCTGAGCCAGTTTGGCTGCATGCAGGTGTCCTCATCATCCTCCTCACACTCCCTGTCAGCCTCG
GAAGCGGGCCTGCCCCAGAGGTCAGGTAGCAACATAGAGCAGTACATCCACGACCTGGACTCGAACTCCTTTGAACTGGA
CTTACAGTTTTCCGAAGATGAGAAGAGGCTGTTACTGGAGAAGCAAGCTGGCGGAAACCCTTGGCACCAATTTGTAGAAA
ATAATTTAATACTAAAGATGGGCCCGGTGGATAAGCGGAAGGGTTTATTTGCACGAAGACGACAGTTGTTGCTCACAGAA
GGACCACATTTATATTACGTGGATCCTGTCAACAAGGTCCTGAAAGGTGAAATTCCTTGGTCACAAGAACTTCGACCAGA
AGCCAAGAATTTTAAAACTTTCTTTGTCCACACGCCTAACAGGACATATTATCTGATGGACCCCAGCGGAAATGCACACA
AATGGTGCAGGAAGATCCAGGAGGTTTGGAGGCAGCGATACCAGAGCCACCCGGATGCCGCGGTCCAGTGA

>ENSCAFT00000030760.3|m.23359 ENSCAFT00000030760.3|g.23359  ORF ENSCAFT00000030760.3|g.23359 ENSCAFT00000030760.3|m.23359 type:5prime_partial len:559 (+) ENSCAFT00000030760.3:1-1677(+) [Canis_familiaris]
CTTGATCAGGTAGTTTCCCGATTGTATGACACCGTTCCTATCCAGTCCAGTGTGGTGTTATGTTCTTGCCCGTCCCCATC
AATGGTGAGGACCCAGACTGAGTCCGGCACGGCCCCCGGCATTCCCAGTGGTGGTAGCAGACAGGCCCCCACCATGGACA
GCACCGCGGCTGAGTCTCGACCGAGCACCAACTCGCTGCAACACACCACACAGCCGCCACCACAGCCTCGGAAGAAACGG
CCTGAAGACTTCAAATTTGGGAAAATTCTTGGTGAAGGCTCTTTTTCCACAGTTGTTCTAGCCCGAGAACTGGCAACCTC
AAGGGAATATGCTATTAAAATTCTAGAGAAACGTCACATTATCAAAGAGAACAAGGTCCCGTATGTAACCAGAGAGAGAG
ACGTGATGTCACGCCTGGATCACCCGTTCTTTGTTAAACTTTACTTCACATTTCAGGATGATGAAAAGCTGTACTTTGGT
CTTAGTTATGCCAAAAATGGAGAACTACTTAAATATATTCGCAAAATTGGCTCATTCGATGAGACATGCACCCGGTTTTA
CACGGCCGAGATGGTGTCAGCTCTGGAGTACTTGCATGGCAAGGGCATCATTCACAGGGACCTGAAACCAGAAAACATTT
TGTTAAATGAAGACATGCACATCCAGATCACAGATTTTGGAACTGCAAAAGTACTATCCCCGGAGAGTAAACAAGCCAGG
GCCAACTCGTTTGTCGGAACAGCCCAGTATGTGTCTCCAGAACTGCTCACAGAGAAATCGGCGTGTAAGAGTTCAGACCT
TTGGGCTCTCGGATGTATAATATACCAGCTCGTGGCAGGACTGCCGCCTTTTCGAGCAGGAAATGAATATCTTATATTTC
AGAAGATCATTAAGTTGGAGTATGACTTTCCTGAAAAATTCTTCCCTAAGGCAAGAGACCTTGTGGAAAAACTTTTGGTT
TTAGATGCCACGAAGCGATTAGGCTGTGAGGAAATGGGAGGGTACAGCCCCCTGCGAGCTCATCCATTCTTCGAGTCCAT
CACATGGGAGAACCTGCAGCATCAGACGCCTCCAAAGCTCACTGCCTACCTGCCAGCGATGTCGGAGGATGATGAGGACT
GCTACGGAAACTATGACAACCTCCTGAGCCAGTTTGGCTGTATGCAGGTGTCTTCGTCTTCCTCCTCCCACTCCCTGTCC
GCCTCGGACGCAGGCCTGCCGCAGATGGCGGGCAGCAACATCGAGCAGTATATCCATGATCTGGACACTAATTCTTTTGA
ACTGGACTTAGAGTTCTCCGAAGATGAGAAGAGGTTGTTACTGGAGAAGCAGGCCAGTGGAAACCCTTGGCACCAGTTTG
TAGAAAATAACTTAATACTAAAGATGGGTCCCGTAGATAAGCGAAAGGGCTTGTTTGCACGACGACGACAGTTACTGCTC
ACAGAAGGGCCACACTTGTATTATGTGGATCCTGTCAACAAAGTCCTGAAAGGTGAAATTCCATGGTCACAAGAACTCCG
ACCAGAGGCCAAGAACTTTAAAACCTTCTTTGTGCACACGCCAAACAGGACGTATTACCTGATGGACCCGAGTGGGAATG
CTCACAAATGGTGCAAAAAGATCCAGGAAGTGTGGAGACACAGATACCAGAGCCACCCAGATGCCGCCGTGCAGTGA

>ENSDNOT00000023861.2|m.13854 ENSDNOT00000023861.2|g.13854  ORF ENSDNOT00000023861.2|g.13854 ENSDNOT00000023861.2|m.13854 type:complete len:554 (+) ENSDNOT00000023861.2:1-1662(+) [Dasypus_novemcinctus]
ATGGCCAGGACCACCAGCCAGCTATGTGATGCCGTTCCTGTCCAGTCCAGCGTGGTGATATGCTCCTGCCCGTCCCCGTC
AATGGTGAGGAACCAGGCTGGCTCCGGCACCCTCGGTGGGAGCAGGCAGGGCCCCACCATGGATGGCGCCACGGCCGAGT
CCAGACCCAGTTCAAACTCCTTACAGCACACCGCACAGCCGCCACCACAGCCTCGGAAGAAACGACCCGAAGACTTCAAA
TTTGGGAAAATTCTTGGTGAAGGCTCATTTTCAACAGTTGTCCTGGCCCGAGAACTGGCAACCTCAAGAGAATATGCTAT
TAAAATTTTAGAGAAACGTCACATTATAAAAGAGAACAAGGTCCCGTATGTAACCCGGGAGCGAGACGTGATGTCACGCC
TGGATCACCCCTTCTTTGTTAAATTGTACTTCACATTTCAGGATGATGAAAAGCTGTATTTTGGCCTTAGTTATGCCAAA
AATGGAGAACTACTTAAATACATTCGCAAAATTGGTTCCTTCGACGAGACCTGCACTCGGTTTTACACAGCTGAGATCGT
GTCTGCTCTGGAGTACTTGCACGGCAAGGGCATCATCCACAGGGACCTCAAACCAGAAAACATTTTGTTAAATGAAGATA
TGCACATTCAGATCACGGATTTTGGAACAGCCAAGGTCTTATCCCCAGAGAGTAAACAAGCCAGGGCCAACTCCTTTGTA
GGAACCGCGCAGTATGTTTCTCCAGAGCTGCTCACAGAGAAATCAGCCTGTAAAAGTTCAGACCTGTGGGCTCTCGGATG
CATAATATACCAACTTGTGGCGGGACTACCACCGTTCAGAGCCGGAAATGAATATCTTATATTTCAGAAGATCATTAAGT
TGGAATATGACTTCCCAGAAAAATTCTTCCCTAAAGCAAGAGACCTGGTGGAAAAACTCCTGGTTTTGGATGCCACCAAG
CGGCTAGGCTGTGAAGAAATGGAAGGGTACGGCCCCCTGAAGGCCCACTCGTTCTTCGAGTCCATTACCTGGGAGGGGCT
GCACCTGCAGACGCCGCCGAAGCTCACGGCCTACTTGCCAGCCATGTCTGAAGACGACGAAGACTGCTACGGGAATTACG
ACAATCTCCTGAGCCAGTTTGGCTGCATGCAAGTGTCATCGTCCTCGTCCTCCCACTCCCTGTCTGCCTCGGACCCCGGC
CGGCCGCAGAGGTCGGGCAGCAACATAGAGCAGTATATCCATGACCTGGACACTAATTCTTTCGAACTGGACTTACAGTT
TTCCGAAGACGAGAAGAGGTTATTATTGGAGAAGCAGGCCAGTGGAAACCCTTGGCACCAATTTGTAGAAAATAATTTAA
TACTAAAAATGGGCCCCGTGGATAAACGAAAGGGTTTATTTGCCCGAAGACGACAGTTACTGCTCACGGAAGGGCCACAT
CTATATTATGTGGATCCTGTCAACAAAGTCCTAAAAGGTGAAATTCCATGGTCACAAGAACTCCGACCGGAGGCCAAGAA
TTTTAAAACCTTCTTTGTTCACACGCCACACAGAACATACTACCTGATGGACCCAAGCGGGAATGCTCATAAATGGTGCA
GAAAGATCCAGGAGGTGTGGCGGCACAGGTACCAGCCCCACCCGGATGCTGCCGTCCAGTGA

>lcl|NW_004558722.1_cds_XP_004705867.1_10527|m.21978 lcl|NW_004558722.1_cds_XP_004705867.1_10527|g.21978  ORF lcl|NW_004558722.1_cds_XP_004705867.1_10527|g.21978 lcl|NW_004558722.1_cds_XP_004705867.1_10527|m.21978 type:complete len:532 (+) lcl|NW_004558722.1_cds_XP_004705867.1_10527:1-1596(+) [Echinops_telfairi]
ATGGTGAGGAGTTCGAGCGATGCTGGCAGTGCCCCTGGCTTCTCCAGCGGTGGTGGCAGTGGCAGGCAGGGGCCTAGCAT
GGACAGCACGGCATCTGAGGCCCGGCCTAGCACTGGCACCCTCCCGCACACTGCCCCACCACAAGCCCAGCCTCGCAAGA
AGCGGCCTGAGGACTTCAAATTCGGGAAGATCCTCGGTGAAGGCTCCTTTTCCACAGTTGTCTTGGCCCGAGAACTGGCA
ACCTCAAGGGAATACGCAATTAAGATTCTGGAGAAGCGTCACGTCATCAAGGAGAACAAGGTCCCCTACGTGACCCGGGA
GCGCGATGTCATCTCCTGCCTTGACCATCCCTTCTTTGTCAAGCTCTATTTCGCCTTCCAGGACGACGAGAAGTTGTATT
TTGGCCTGAGTTATGCCAAGAACGGAGAACTACTAAAGTACATTCGCAAAATCGGCTCTTTCGATGAGACCTGCACCCGG
TTCTACGCCGCTGAGATCGTGTCTGCTTTGGAGTACCTGCACGGCAAGGGCATTATCCACAGGGATCTTAAACCAGAGAA
CATTCTGCTGAATGAAGACATGCACATTCAGATCACGGACTTCGGCACTGCCAAGGTGCTCTCCCCTGAGAGCAAGCAAG
CCAGGGCCAACTCGTTTGTGGGGACGGCCCAGTATGTCTCTCCAGAGCTGCTCACCGAGAAGTCTGCCTGTAAGAGCTCA
GACCTATGGGCTCTTGGCTGCATCGTCTACCAGCTTGTGGCCGGACTCCCACCCTTCCGAGCAGGGAACGAGTATCTCAT
CTTCCAGAAGATCATTAAGCTGGAGTATGATTTCCCAGAGAAGTTCTTCCCCAAGGCCAGGGACCTTGTGGAAAAGCTCT
TGGTCCTGGACGCCACGAAGCGACTGGGCTGTGAGGAGATGGCCGGGTACGCGCCACTGAAGGCCCACTCATTCTTCGAG
TCCATCACGTGGGAGGACCTGCACCAGCAGACGCCCCCGAAGCTCACGGCCTACCTGCCAGCCATGTCTGAGGATGATGA
GGACTGCTATGGCAATTATGACAACCTCCTGAGTCAGTTTGGCTGCATGCAGGTGACCTCATCCTCGTCACACTCACTAG
CCTCTGCTGAGTCGGGCCGGACCCCGCGTGCGGGCAGCAGTGTCGAGCAATACATCCATGACCTGGACTCGAACTCCTTC
GAGCTGGACTTGCAGTTCTCCCAGGACGAGAAGAGGCTGCTGCTGGAGAAGCAAGCGGGGGGGAATCCCTGGCACCAGTT
TGTAGAAAATAACTTAATACTGAAAATGGGTCCAGTGGACAAACGGAAGGGCTTGTTTGCGCGCCGGCGGCAGCTGCTAC
TCACAGAGGGGCCACACCTGTACTACGTGGACCCTGTCAACAAGGTCCTGAAAGGGGAGATCCCGTGGTCCCAGGAGCTC
CGACCTGAGGCCAAGAACTTCAAGACTTTCTTTGTTCACACACCCAACAGGACCTACTACCTGATGGACCCCAGCGGCAA
CGCGCACAAGTGGTGCAAGAAGATCCAGGAGGTGTGGAGGCACAGGTACCAGAGCCAGCCGGCTGCCATCCAGTGA

>ENSECAT00000002053.1|m.1106 ENSECAT00000002053.1|g.1106  ORF ENSECAT00000002053.1|g.1106 ENSECAT00000002053.1|m.1106 type:5prime_partial len:552 (+) ENSECAT00000002053.1:1-1656(+) [Equus_caballus]
TATGATACCGTTCCTATTCAGTCCAGCGTGGTGTTATGTTCCTGCCCATCCCCATCAATGGTGAGGACCCAGACTGAATC
CGGCACGGCCCCTGGCGTTCCTGGCGGTGGTACCAGGCAGGGCCCCACCATGGACAGCACCGCAGCTGAGTCCAGGCCGA
GTGCCAACTCCTTGCAACATGCTGCACAGCCACCACCACAGCCTCGGAAGAAACGGCCTGAGGACTTCAAATTCGGGAAA
ATTCTTGGTGAAGGCTCTTTTTCAACAGTTGTCCTGGCCCGAGAACTGGCAACCTCAAGAGAATATGCTATTAAAATTCT
AGAGAAACGTCACATTATCAAAGAGAACAAGGTCCCGTATGTAACCAGAGAGAGAGACGTGATGTCGCGCCTGGATCACC
CCTTCTTTGTTAAACTTTACTTCACGTTTCAGGATGATGAAAAGCTGTATTTTGGCCTTAGTTATGCCAAAAATGGAGAG
CTACTTAAATACATTCGCAAAATCGGTTCGTTCGATGAGACGTGTACCCGATTTTACACGGCCGAGATGGTGTCTGCCCT
GGAGTACTTGCACGGCAGGGGCGTCGTCCACAGGGACCTGAAACCAGAAAACATTTTGTTAAATGAAGATATGCACATCC
AGATCACAGATTTTGGAACTGCAAAAGTATTATCTCCCGAGAGTAAACAAGCCAGGGCCAACTCGTTTGTAGGAACAGCC
CAGTATGTTTCTCCAGAGCTGCTCACAGAGAAATCGGCCTGTAAAAGTTCAGACCTTTGGGCTCTTGGATGCATAATATA
CCAGCTTGTGGCAGGACTGCCACCATTCCGAGCCGGAAACGAATATCTTATATTTCAGAAGATCATTAAATTGGAATATG
ACTTTCCTGAAAAATTCTTCCCTAAGGCAAGAGACCTTGTGGAAAAGCTTTTGGTTTTAGATGCCACAAAGCGATTAGGC
TGTGAAGAAATGGAAGGATACGGCCCTCTGAAAGCCCATCCATTCTTTGAGTCCATCACGTGGGAGAATCTGCACCATCA
GACGCCTCCAAAGCTCACAGCTTACTTACCAGCCATGTCGGAAGATGATGAAGACTGCTATGGCAACTACGGTGAGCTGC
GGGTAACCATCAGCCACCTTCAGTTATCAACTTCTGGGTATTCTGGCCTTCTGTCTGCTGTTTCATCCCATTTGCTACAA
AGCTCCGTACACCAGATTCACGTTTGGACAGTTATCTTGGACCAGCACAGTTGGGAGTTTCCTTGTGACGTGACCAGTGA
GGCGGGGCTGAGGCTGCTGCTGGAGTCTGAGGCTGGGGGTGGGGCGGTGCATCAGTTTGTAGAAAATAATTTAATACTAA
AAATGGGTCCAGTAGATAAGCGAAAGGGTTTATTTGCACGACGACGACAGTTACTACTCACAGAAGGGCCACACTTATAT
TATGTTGATCCTGTCAACAAAGTCCTGAAAGGTGAAATTCCATGGTCACAAGAACTCCGACCAGAGGCCAAGAATTTTAA
AACCTTCTTTGTCCACACGCCAAACAGGACATATTACCTGATGGACCCGAGCGGGAATGCTCACAAATGGTGCAAAAAGA
TCCAGGAGGTGTGGAGGTACAGATACCAGAGCCACCCAGATGCCGCTGTGCAGTGA

>ENSHGLT00000013852.1|m.23229 ENSHGLT00000013852.1|g.23229  ORF ENSHGLT00000013852.1|g.23229 ENSHGLT00000013852.1|m.23229 type:complete len:559 (+) ENSHGLT00000013852.1:1-1677(+) [Heterocephalus_glaber]
ATGGCCAGGACCACCAGCCAGCTGTATGACACCGTTCCCATCCAGCCCAGCGTGGTGTTATGTGCCTGCCCATCCCCATC
AATGGTGAGGACACAGACCGAGTCTGGTACGGCTCCCAGTGTTCCCAGTGGTGGCAGCAGGCAGGGCCCCACCATGGATG
GCACCACAGCCGAGTCCCGGCCAAGTGCCAACCCCCTGCAGCACGCTGCTCAGCCACCACCACAGCCTCGAAAGAAACGG
CCTGAAGACTTCAAGTTTGGGAAAATTCTTGGCGAGGGTTCTTTTTCGACAGTTGTCCTGGCCCGAGAACTAGCCACCTC
TCGAGAATATGCTATTAAAATTTTGGAGAAACGTCATATTATAAAAGAAAACAAGGTCCCGTATGTAACCAGAGAGCGAG
ATGTGATGTCACGACTGGATCACCCCTTCTTCATTAAGCTTTACTTCACATTTCAGGATGATGAAAAGCTGTACTTTGGC
CTTAGCTATGCCAAAAATGGGGAATTACTTAAATACATCCGCAAAATTGGTTCATTTGATGAGACCTGCACCCGATTTTA
CACAGCCGAGATCGTGTCTGCTCTTGAGTACCTGCATGGCAAGGGCATCATTCACAGAGACCTTAAACCAGAAAACATTT
TGTTAAATGAAGACATGCACATCCAGATCACAGATTTTGGAACAGCAAAAGTGTTATCCCCAGAGAGCAAACAAGCCAGG
GCCAACTCATTCGTAGGAACAGCACAGTATGTTTCTCCAGAGCTGCTCACAGAGAAGTCGGCCTGTAAGAGTTCAGACCT
TTGGGCTCTTGGATGTATAATATACCAGCTTGTGGCAGGACTCCCACCATTCCGAGCCGGAAATGAGTATCTTATATTTC
AGAAGATCATTAAGTTGGAATATGACTTCCCAGAAAAATTCTTCCCTAAGGCAAGAGACCTCGTAGAAAAACTCTTGGTT
TTGGATGCCACAAAGCGGTTAGGCTGCGAAGAGATGAAAGGGTACGAACCTCTCAAGGCTCATCCATTCTTTGAATCCAT
CACATGGAAGAATCTGCACCAGCAGACACCCCCAAAGCTCACAGCTTACTTGCCAGCCATGTCAGAGGATGACGAGGACT
GCTATGGCAATTATGATAATCTCCTGAGCCAGTTTGGCTGCATGCAAGTGTCATCATCCTCCTCCTCCCATTCCCTGTCT
GTGGTGGATGCCAGCCTGCCCCATAGGTCGGACAGCAACATAGAGCAGTACATCCACGATTTGGACACTAACTCTTTCGA
ACTGGACTTACAGTTTTCTGAAGATGAGAAGAGGTTATTATTGGAGAAGCAGGCTGGTGGAAACCCTTGGCACCAGTTTG
TAGAAAATAATTTAATACTAAAAATGGGTCCAGTGGATAAGCGAAAGGGTTTGTTTGCACGAAGACGACAGTTGTTGCTC
ACAGAAGGGCCACACTTATACTATGTTGATCCTGTCAACAAGGTCCTGAAAGGTGAAATTCCGTGGTCACAAGAACTCCG
ACCAGAAGCCAAGAATTTTAAAACTTTCTTTGTCCATACGCCTAACAGGACATATTACCTGATGGATCCAAGCGGGAATG
CTCACAAGTGGTGCAGAAAGATCCAGGAGGTTTGGAGGCAGCGATACCAGAGCCACCCAGATGCCGCTGTGCAGTGA

>ENST00000342085.8|m.27747 ENST00000342085.8|g.27747  ORF ENST00000342085.8|g.27747 ENST00000342085.8|m.27747 type:complete len:557 (+) ENST00000342085.8:1-1671(+) [Homo_sapiens]
ATGGCCAGGACCACCAGCCAGCTGTATGACGCCGTGCCCATCCAGTCCAGCGTGGTGTTATGTTCCTGCCCATCCCCATC
AATGGTGAGGACCCAGACTGAGTCCAGCACGCCCCCTGGCATTCCTGGTGGCAGCAGGCAGGGCCCCGCCATGGACGGCA
CTGCAGCCGAGCCTCGGCCCGGCGCCGGCTCCCTGCAGCATGCCCAGCCTCCGCCGCAGCCTCGGAAGAAGCGGCCTGAG
GACTTCAAGTTTGGGAAAATCCTTGGGGAAGGCTCTTTTTCCACGGTTGTCCTGGCTCGAGAACTGGCAACCTCCAGAGA
ATATGCGATTAAAATTCTGGAGAAGCGACATATCATAAAAGAGAACAAGGTCCCCTATGTAACCAGAGAGCGGGATGTCA
TGTCGCGCCTGGATCACCCCTTCTTTGTTAAGCTTTACTTCACATTTCAGGACGACGAGAAGCTGTATTTCGGCCTTAGT
TATGCCAAAAATGGAGAACTACTTAAATATATTCGCAAAATCGGTTCATTCGATGAGACCTGTACCCGATTTTACACGGC
TGAGATTGTGTCTGCTTTAGAGTACTTGCACGGCAAGGGCATCATTCACAGGGACCTTAAACCGGAAAACATTTTGTTAA
ATGAAGATATGCACATCCAGATCACAGATTTTGGAACAGCAAAAGTCTTATCCCCAGAGAGCAAACAAGCCAGGGCCAAC
TCATTCGTGGGAACAGCGCAGTACGTTTCTCCAGAGCTGCTCACGGAGAAGTCCGCCTGTAAGAGTTCAGACCTTTGGGC
TCTTGGATGCATAATATACCAGCTTGTGGCAGGACTCCCACCATTCCGAGCTGGAAACGAGTATCTTATATTTCAGAAGA
TCATTAAGTTGGAATATGACTTTCCAGAAAAATTCTTCCCTAAGGCAAGAGACCTCGTGGAGAAACTTTTGGTTTTAGAT
GCCACAAAGCGGTTAGGCTGTGAGGAAATGGAAGGATACGGACCTCTTAAAGCACACCCGTTCTTCGAGTCCGTCACGTG
GGAGAACCTGCACCAGCAGACGCCTCCGAAGCTCACCGCTTACCTGCCGGCTATGTCGGAAGACGACGAGGACTGCTATG
GCAATTATGACAATCTCCTGAGCCAGTTTGGCTGCATGCAGGTGTCTTCGTCCTCCTCCTCACACTCCCTGTCAGCCTCC
GACACGGGCCTGCCCCAGAGGTCAGGCAGCAACATAGAGCAGTACATTCACGATCTGGACTCGAACTCCTTTGAACTGGA
CTTACAGTTTTCCGAAGATGAGAAGAGGTTGTTGTTGGAGAAGCAGGCTGGCGGAAACCCTTGGCACCAGTTTGTAGAAA
ATAATTTAATACTAAAGATGGGCCCAGTGGATAAGCGGAAGGGTTTATTTGCAAGACGACGACAGCTGTTGCTCACAGAA
GGACCACATTTATATTATGTGGATCCTGTCAACAAAGTTCTGAAAGGTGAAATTCCTTGGTCACAAGAACTTCGACCAGA
GGCCAAGAATTTTAAAACTTTCTTTGTCCACACGCCTAACAGGACGTATTATCTGATGGACCCCAGCGGGAACGCACACA
AGTGGTGCAGGAAGATCCAGGAGGTTTGGAGGCAGCGATACCAGAGCCACCCGGACGCCGCTGTGCAGTGA

>ENSLAFT00000034774.1|m.30961 ENSLAFT00000034774.1|g.30961  ORF ENSLAFT00000034774.1|g.30961 ENSLAFT00000034774.1|m.30961 type:5prime_partial len:559 (+) ENSLAFT00000034774.1:1-1677(+) [Loxodonta_africana]
CTGACTGCTCTTGTGTGCCCCCAGTATGACGCCGTCCCCATCCAGCCCAGCGTGGTGTTATGTTCCTGCTCATCCCCATC
CATGGTGAGGAGCCAGACTGATGCCGGCAGCGCCCCTGCTGTTCCCAGCAGCAGCAGCAGGCAGGGGCCCAGCATGGATG
GCACCATGGTTGAGCCCAGGCCTGGCGCCAATGCCCTGCAGCACGCTGCTCAGCCGCCGGCCCAGCCTCGCAAGAAGCGG
CCCGAAGACTTCAAGTTTGGAAAGATTCTTGGCGAAGGCTCTTTTTCCACAGTCGTCCTGGCCCGAGAACTGGCCACCTC
AAGAGAATATGCGATTAAAATTCTTGAGAAACGTCACATCATCAAGGAGAACAAGGTCCCGTATGTGACCAGAGAACGGG
ATGTGATGTCGCGCCTGGACCACCCCTTCTTCGTGAAGCTTTACTTCACATTCCAGGATGACGAGAAGCTGTATTTTGGC
CTTAGTTATGCCAAAAATGGAGAACTACTTAAATACATTCGCAAAATTGGCTCATTCGATGAGACCTGTACCCGATTTTA
TACCGCCGAAATCGTGTCTGCTTTAGAGTACCTGCATGGCAAAGGCATCATCCACAGGGACCTTAAACCAGAGAACATTC
TGTTGAATGAAGACATGCATATCCAAATCACAGACTTTGGAACCGCCAAAGTGCTCTCCCCTGAGAGCAAGCAAGCCAGG
GCCAACTCATTTGTGGGAACAGCCCAATACGTCTCTCCAGAGCTGCTCACAGAGAAGGCGGCCTGTAAAAGTTCAGACCT
TTGGGCCCTTGGCTGCATAATCTACCAGCTTGTGGCAGGACTCCCACCGTTCAGAGCAGGAAATGAGTATCTTATCTTCC
AGAAGATCATTAAGTTGGAATATGACTTTCCAGAAAAATTCTTCCCCAAGGCCAGAGACCTTGTGGAAAAGCTTTTGGTC
TTAGATGCCACGAAGCGATTAGGCTGTGAGGAGATGGACGGTTACACGCCTCTGAAAGCCCACTCGTTCTTCGAGTCTAT
CATATGGGAGAACCTGCACCACCAGACACCCCCAAAGCTCACGGCCTACCTGCCAGCGATGTCCGAGGACGATGAGGACT
GCTACGGGAACTATGACAACCTCCTGAGCCAGTTCGGCTGCATGCAGGTATCCTCATCATCCTCGTGCCACTCCCTATCA
GCCCCAGAGCCAGGCCTCCCACAGCGCTCTGGCAGCAACATCGAGCAGTACATCCACGACCTGGATTCGAACTCTTTTGA
ACTGGACTTACAGTTCTCTGAGGATGAGAAGAGGTTACTGTTGGAGAAGCAGGCTGGTGGGAACCCTTGGCACCAGTTTG
TAGAAAATAACTTAATACTAAAAATGGGTCCAGTAGATAAGCGGAAGGGTTTATTTGCTCGCCGACGACAGCTACTGCTC
ACAGAAGGGCCACATCTATACTACGTGGATCCCATCAACAAAGTCCTGAAAGGGGAGATCCCATGGTCACAGGAGCTCCG
ACCAGAGGCGAAGAACTTTAAAACCTTCTTTGTTCACACACCTAACCGGACGTACTACCTGATGGACCCAAGCGGCAATG
CTCACAAGTGGTGCAAGAAGATCCAGGAGGTGTGGAGGCAGAGGTACCAGAACCAGCCGGACGCTGCTGTGCAGTGA

>ENSMMUT00000053630.1|m.49929 ENSMMUT00000053630.1|g.49929  ORF ENSMMUT00000053630.1|g.49929 ENSMMUT00000053630.1|m.49929 type:complete len:598 (+) ENSMMUT00000053630.1:1-1794(+) [Macaca_mulatta]
ATGACGCCGTGCCCATCCAGTCCAGCGTGGACCCAGACTGAGTCCAGCACGGCCCCTGGCATTCCTGGTGGTAGCAGGCA
GGGCCCCACCATGGACGGCACTGCAGCCGAGCCTCGGCCCGGTGCCGGCTCCCTGCAGCACGCCCAGCCTCCGCCGCAGC
CTCGGAAGAAGCGGCCTGAGGACTTCAAGTTTGGGAAAATTCTTGGGGAAGGCTCTTTTTCCACGGTTGTCCTGGCTCGA
GAACTGGCAACCTCCAGAGAATATGCGATTAAAATTCTGGAGAAGCGACATATCATAAAAGAGAACAAAGTCCCGTATGT
AACCAGAGAGCGGGATGTCATGTCGCGCCTGGATCACCCCTTCTTTGTTAAGCTTTACTTCACGTTTCAGGACGACGAGA
AGCTGTATTTCGGCCTTAGTTATGCCAAAAATGGAGAACTACTTAAATATATTCGCAAAATCGGTTCATTTGATGAGACC
TGTACTCGATTTTACACGGCTGAGATTGTGTCTGCTTTAGAGTACTTGCACGGCAAGGGCATCATTCACAGGGACCTTAA
ACCGGAAAACATTTTGTTAAATGAAGATATGCACATCCAGATCACAGATTTTGGAACAGCAAAGGTCTTATCCCCAGAGA
GCAAACAAGCCAGGGCCAACTCATTCGTGGGAACAGCGCAGTACGTTTCTCCAGAGCTGCTCACGGAGAAGTCCGCCTGT
AAGAGTTCAGACCTTTGGGCTCTTGGATGCATAATATACCAGCTTGTGGCAGGACTCCCACCATTCCGAGCTGGAAATGA
GTATCTTATATTTCAGAAGATCATTAAGTTGGAATATGACTTTCCAGAAAAATTCTTCCCTAAGGCAAGAGACCTCGTGG
AGAAACTTTTGGTTTTAGATGCCACAAAGCGGTTAGGCTGTGAGGAAATGGAAGGGTATGGACCTCTTAAAGCACACCCA
TTCTTCGAGTCTGTCACGTGGGAGAACCTGCACCAGCAGACGCCTCCGAAGCTCACCGCTTACCTGCCGGCCATGTCGGA
AGACGACGAGGACTGCTATGGCAATTATGACAATCTCCTGAGCCAGTTTGGCTGCATGCAGTTGTCCTTGTCCTCCTCCT
CACACTCCTTGTCAGCCTCGGACGTGGGCCTGCCCCAGAGGTCAGGCAGCAACATAGAGCAGTACATCCATGATTTGGAC
TCGAACTCCTTTGAACTGGACTTACAGTTTTCCGAAGATGAGAAGAGGTTGTTACTGGAGAAGCAGGCTGGCGGAAACCC
TTGGCACCAGTTTGTAGAAAATAATTTAATACTAAAGATGGGCCCGGTGGATAAGCGGAAGGGTTTATTCGCACGACGAC
GACAGTTGTTGCTCACAGAAGGACCACATTTATATTACGTGGATCCTGTCAACAAAGTCCTGAAAGGTGAAATTCCTTGG
TCACAAGAACTCCGACCAGAGGCCAAGAATTTTAAAACGTTCTTTGTCCACACGGTGAGTCTGCCTCCATGTGCCCTCGT
TGCCATGGGGACCCAGCTCCGTGCACGTCAGCCCAGTCCCACCCAGACTAGTGGACAGACCTGGTGTCAGCAGCTTCTCC
TAGCATCAGTCCGAACCATGCGCTCACCCTGCCCCAACTGTGTGCTGGTCCTGCTGTGGCCAAGGGGACCGGGTGTGTTT
GGCTGTTTCTGCCCCTCCCACTGTGCCAGGGCGGTGGGCAGTCCTGGTGTGAAGCACAAGCCTCTCCAACGTAGTGAAAT
GGCTCTGCACCACGGCTACCACGTGGAACCTTAA

>ENSMICT00000051080.1|m.16616 ENSMICT00000051080.1|g.16616  ORF ENSMICT00000051080.1|g.16616 ENSMICT00000051080.1|m.16616 type:complete len:611 (+) ENSMICT00000051080.1:1-1833(+) [Microcebus_murinus]
ATGTCAGGCCACCTCACTGCATCCTTTGGGCCCCAACAGAGGCTCTGGGCAGAAAAGAGTCAGAAAAGGGCCAGGGGGTG
GGCCCTCCTCCAGCGGGGTGCCAGTGAGCTGCTGGGCCAGGTGAGACCATCTGCCCCTTGGCTGCTGTCCACAGTGAACT
GCGATTGTGCTTCCTTTCTGTATGACACCGTTCCTATCCAGTCCAGTGTGGTGTTATGTTCCTGCCCGTCCCCATCAATG
GTGAGGACCCAGACTGAGTCTGGCACGGCCCCTGGCGTTCCCGGTGGTGGGAGCAGGCAGGGCCCTGCCATGGACGGCAC
CGCAGCTGAGTCCCGGACGAGCGCCAGCTCCCTGCAGCACGCCTCCCAGCCACCACAACAGCCTCGGAAGAAACGGCCTG
AAGACTTCAAGTTCGGGAAAATTCTTGGCGAAGGTTCTTTTTCGACAGTTGTCTTGGCTCGAGAACTGGCGACCTCCAGG
GAATATGCTATTAAAATTCTAGAGAAACGGCATATTATAAAAGAGAACAAGGTCCCATATGTAACCAGAGAGCGAGATGT
GATGTCACGCCTGGATCACCCCTTCTTTGTTAAGCTTTACTTCACATTTCAGGATGATGAAAAGCTGTATTTTGGCCTTA
GTTATGCCAAAAACGGAGAACTACTTAAATACATTCGCAAAATCGGTTCATTCGATGAGACCTGCACCAGATTCTACACA
GCTGAAATCGTGTCTGCCTTGGAGTACCTGCACGGCAAGGGCATCATCCACAGGGATCTTAAACCAGAAAACATTTTGTT
AAATGAAGATATGCACATCCAGATCACAGATTTTGGAACAGCAAAAGTATTGTCCCCAGAGAGCAAGCAAGCCAGGGCCA
ACTCGTTTGTAGGAACAGCACAGTACGTTTCTCCAGAGCTGCTCACAGAGAAATCGGCCTGTAAAAGTTCAGACCTCTGG
GCTCTTGGATGCATAATATACCAGCTTGTGGCAGGACTCCCGCCTTTCCGAGCCGGAAACGAATATCTTATATTTCAGAA
GATCATTAAGTTGGAATATGATTTCCCAGAAAAATTCTTCCCTAAGGCAAGAGACCTTGTGGAAAAACTTTTGGTTTTAG
ATGCCACAAAGCGGTTAGGCTGTGAAGAAATGGAAGGGTACGCACCTCTTAAAGCTCATCCGTTCTTTGAGTCCATCACA
TGGGAGAACCTGCACCAGCAGACGCCGCCAAAGCTCACGGCTTACTTGCCTGCCATGTCGGAGGACGACGAGGACTGCTA
CGGCAACTACGACAATCTCCTGAGCCAGTTTGGCTGCATGCAGGTGTCGTCATCGTCTTCCTCCCACTCCTTGTCTGCCC
CGGATGCGAGCCTGCCCCAGAGGTCGGGCAGCAACATAGAGCAGTACATCCACGATTTGGACACTAATTCTTTTGAACTG
GACTTACAGTTTTCCGAAGAAGAGAAGAGGTTATTATTGGAGAAGCAGGCTGGTGGAAACCCTTGGCATCAGTTTGTAGA
GAATAATTTAATACTGAAAATGGGTCCAGTGGATAAGCGAAAGGGTTTATTTGCACGACGACGACAGTTATTGCTTACAG
AAGGACCACATTTATATTATGTGGATCCTGTCAACAAAGTCCTGAAAGGTGAAATTCCATGGTCACAAGAACTCCGACCG
GAGGCCAAGAATTTTAAAACTTTCTTTGTTCACACGCCTAACAGGACGTATTACCTGATGGATCCCAGTGGGAATGCTCA
CAAGTGGTGCAGAAAGATCCAGGAGGTTTGGAGGCAGCGATACCAGAGCCACCCGGATGCTGCTGTGCAGTGA

>ENSMODT00000021086.3|m.10537 ENSMODT00000021086.3|g.10537  ORF ENSMODT00000021086.3|g.10537 ENSMODT00000021086.3|m.10537 type:complete len:558 (+) ENSMODT00000021086.3:1-1674(+) [Monodelphis_domestica]
ATGGCCAGAACCACGAGCCAGATCTATGATGCTATTCCCATACAAACTAGTGTGGTATTATGTTCCTGTCCAACCCCATC
AATGGTGAGAAACCATACAGATTCCAGCACTCCCCCTGTCATCGTTCCCTGTAGTAGTAGACAGGGGTCTACCATGGATG
GCACTGCAGCCGAGCCAAGATCTAATTCCAATTCCTTACCACAACATTCAGGACAGCAGCTACCACAGCCTCGAAAGAAA
CGGCCAGAAGACTTCAAATTTGGAAAAATTCTTGGTGAAGGATCTTTTTCAACAGTTGTCTTGGCTCGAGAATTGGCAAC
TTCAAGAGAATATGCTATTAAAATCCTAGAGAAACGGCATATCATAAAAGAGAACAAGGTACCATATGTAACCAGAGAAA
GAGATGTAATGTCCCGCCTGGATCACCCTTTCTTTGTAAAACTTTACTTCACATTTCAGGACGATGAAAAGCTGTATTTT
GGCCTTAGTTATGCCAAAAATGGAGAGCTACTTAAATACATTCGAAAGATTGGTTCTTTTGATGAAACCTGCACCAGATT
TTATACTGCTGAAATTGTATCTGCTTTGGAATACTTGCATGGAAAGGGAATTATTCACAGGGACCTTAAACCAGAAAACA
TTTTATTAAATGAAGATATGCACATTCAAATTACAGATTTTGGAACAGCTAAAGTATTATCTCCAGATAGTAAACAAGCT
AGGGCTAACTCGTTTGTAGGAACAGCACAATATGTTTCTCCGGAGCTGCTTACAGAAAAATCTGCATGTAAAAGTTCAGA
CCTATGGGCCCTTGGATGTATAATATACCAGCTTGTAGCAGGATTACCACCATTTAGAGCGGGAAATGAGTATCTTATAT
TTCAGAAGATAATTAAAGAATATGACTTTCCAGAAAAATTCTTCCCTAAAGCAAAAGATCTTGTGGAAAAACTTTTGGTA
AGTATATGTCTCATTTTATTATGGTGTACTATGGGTAAAAATTCCTTTCTGATCTATGTTGAAGGCAGTTTTTACAAAGT
AGGGTGGAATAATGCAAATAATCAGACTCCAAGTTACTTTACACAACATCTCCTTGACTTTGTTGTTGTTGATGATGATG
ATTGTGGCAGGTATGATAATCTCCTCAGCCAGTTTGGCTGCATGCAAGTTTCATCTTCAACTTCTTCCCATTCATTGTCT
GCTTCGGAGACTAGCCTGCCCCAAAGGTCAGGCAGCAATATAGACCAATATATTCATGATCTGGACAATAATTCTTTTGA
GCTGGACTTACAGTTTTCTGAAGATGAGAAGAGGTTATTATTGGAGAAGCAGGCCGGTGGAAATCCATGGCACCAATTTG
TAGAAAATAACTTAATACTAAAAATGGGTCCAGTAGATAAAAGAAAGGGTTTATTTGCACGCCGTCGTCAGTTGCTCCTT
ACAGAAGGGCCACATTTGTATTATGTGGACCCTGTCAACAAAGTCCTGAAAGGAGAAATTCCCTGGTCACAAGAACTTCG
GCCAGAAGCCAAGAATTTTAAGACCTTTTTTGTTCACACACCTAACAGGACATATTACCTGATGGACCCAAGTGGGAATG
CTCATAAGTGGTGCAAAAAGATACATGAAGTTTGGCGGCACAGATACCAGAATCATCCGAATGCTGCTGACTAG

>ENSMUST00000102927.9|m.50221 ENSMUST00000102927.9|g.50221  ORF ENSMUST00000102927.9|g.50221 ENSMUST00000102927.9|m.50221 type:complete len:560 (+) ENSMUST00000102927.9:1-1680(+) [Mus_musculus]
ATGGCCAGGACCACCAGCCAGCTGTATGACGCTGTGCCCATTCAGTCCAGTGTGGTGCTATGTTCCTGCCCATCCCCATC
AATGGTGAGGTCCCAGACTGAGCCCGGTTCGTCCCCTGGCATTCCTAGTGGTGTTAGCAGGCAGGGATCCACCATGGATG
GCACCACAGCTGAAGCCCGACCAAGCACCAACCCCTTGCAGCAGCACCCTGCCCAGCTGCCACCACAGCCTCGCAAGAAA
CGCCCTGAAGACTTCAAGTTTGGGAAAATTCTTGGCGAGGGCTCTTTTTCAACAGTTGTTCTGGCCCGAGAACTGGCCAC
TTCCAGAGAATATGCTATTAAAATTCTGGAGAAACGTCATATTATAAAAGAAAACAAAGTTCCGTATGTAACTAGAGAGA
GAGATGTGATGTCACGCCTGGATCACCCCTTCTTTGTGAAACTTTATTTTACATTTCAGGACGACGAAAAGCTGTATTTT
GGCCTTAGTTATGCCAAAAATGGAGAGCTACTTAAATACATCCGCAAAATTGGCTCATTTGATGAGACCTGTACCCGGTT
TTACACGGCTGAGATTGTGTCTGCTTTAGAGTACTTGCATGGCAAGGGCATCATTCACAGAGACCTTAAACCAGAAAACA
TTTTGTTAAATGAAGACATGCACATCCAGATCACAGATTTTGGAACAGCAAAAGTGTTATCCCCAGAGAGCAAACAAGCC
AGGGCCAACTCATTTGTAGGAACAGCACAGTATGTTTCTCCAGAGCTGCTCACAGAGAAGTCGGCGTGTAAAAGTTCAGA
CCTTTGGGCCCTTGGATGTATAATCTATCAGCTCGTGGCAGGACTCCCACCATTCAGAGCCGGGAATGAATATCTTATAT
TTCAGAAGATCATTAAGCTGGAATATCATTTCCCAGAAAAATTCTTCCCTAAGGCTAGAGATCTTGTGGAAAAACTCTTG
GTTTTAGATGCCACAAAGCGTTTAGGCTGTGAAGAGATGGAAGGGTACGGGCCTCTCAAAGCTCATCCATTCTTTGAGAC
CATCACTTGGGAGAATTTGCACCAGCAGACACCTCCGAAGCTCACAGCTTACCTACCAGCCATGTCAGAGGATGATGAAG
ACTGCTATGGCAACTACGACAATCTCCTGAGCCAGTTTGGCTTCATGCAGGTGTCATCCTCCTCCTCTTCCCACTCCCTG
TCTACGGTGGAAACCAGCCTGCCCCAGAGGTCGGGCAGCAACATAGAGCAGTACATCCATGATTTGGACACTAACTCTTT
TGAACTAGACTTACAGTTTTCAGAAGATGAAAAAAGGTTGTTATTGGAAAAGCAAGCCGGTGGAAACCCTTGGCACCAGT
TTGTAGAAAATAATCTAATATTAAAAATGGGTCCAGTGGATAAGCGAAAGGGTTTATTTGCAAGACGACGACAGTTATTA
CTCACAGAAGGGCCACATTTATATTATGTTGATCCTGTCAACAAGGTCTTGAAAGGTGAAATCCCATGGTCACAAGAACT
CCGACCAGAAGCCAAGAATTTTAAAACTTTCTTTGTCCACACGCCTAACAGGACGTACTACCTGATGGATCCAAGCGGGA
ATGCTCACAAGTGGTGCAGAAAGATCCAGGAGGTTTGGAGGCAGCAGTACCAGAGCAATCCAGATGCTGCTGTGCAGTGA

>ENSMLUT00000004578.2|m.23682 ENSMLUT00000004578.2|g.23682  ORF ENSMLUT00000004578.2|g.23682 ENSMLUT00000004578.2|m.23682 type:5prime_partial len:558 (+) ENSMLUT00000004578.2:1-1674(+) [Myotis_lucifugus]
ATCTCTTTTTCCTGGGTCCACCAGTATGACACCATTCCTATTCAGTCCAGCGTGGTGTTATGTTCCTGCCCATCCCCATC
AATGGTGAGGACCCAGACTGATTCCGGCTCGGCCCCTGTTCCAAGCGGTGGTAGCAGGCAGGGCCCCACCATGGACAGCA
CTGCGGCCGAGTCCCGACCAAGTGCCAACTCACTGCAACGTGCCGCACAGCCACCACCACAGCCTCGGAAGAAACGGCCA
GAAGACTTCAAATTCGGGAAAATTCTTGGTGAAGGATCTTTTTCAACAGTTGTCCTGGCCCGAGAACTGGCAACCTCAAG
GGAATATGCTATTAAAATTCTAGAGAAACGTCACATTATCAAAGAGAACAAGGTCCCGTATGTAACCAGAGAGAAAGACG
TGATGTCGTGCCTGGATCACCCCTTCTTTGTTAAACTTTACTTCACGTTTCAGGATGATGAAAAGCTGTATTTTGGCCTT
AGTTATGCCAAAAACGGAGAACTACTTAAATACATTCGCAAAATTGGTTCATTCGATGAGACGTGCACCCGATTTTACAC
AGCTGAGATGGTGTCTGCTCTAGAGTACTTGCATGGCAGGGGCATCATTCACAGGGACCTGAAACCAGAAAACATTTTGT
TAAATGAAGATATGCACATCCAGATCACAGATTTTGGAACAGCAAAAGTATTATCCCCAGAGAGTAAACAAGCCAGGGCC
AACTCGTTTGTAGGAACAGCCCAGTATGTTTCTCCAGAGCTGCTCACAGAGAAATCGGCCTGTAAAAGTTCAGACCTTTG
GGCTCTTGGATGTATAATATACCAGCTTGTGGCAGGACTCCCACCGTTCCGAGCCGGAAACGAATATCTTATATTTCAGA
AGATCATTAAGTTGGAATATGATTTTCCTGAAAAATTCTTTCCTAAGGCAAGAGACCTTGTGGAAAAACTTTTGGTTTTA
GATGCCACAAAGCGATTAGGCTGTGAAGAAATGGAAGGATATGGCCCTCTGAAAGCTCATTCATTCTTTGAATCCATCAC
ATGGGAGAATCTGCATCATCAGACACCCCCGAAACTCACCGCTTACTTACCAGCCATGTCGGAAGATGATGAAGACTGCT
ATGGAAACTACGACAATCTCCTGAGCCAGTTTGGCTGCATGCAAGTGTCATCGTCATCATCCTCCCACTCCCTGTCTGCC
TCAGACACCGGTCTGCCACAGAGGGCGGGCAGCAACATCGAGCAGTATATCCATGACCTGGACACTAATTCTTTTGAACT
GGACTTACAGTTTTCCGAAGATGAGAAGAGGTTATTATTGGAGAAGCAGGCCAGTGGAAACCCTTGGCACCAGTTTGTAG
AAAATAATTTAATACTAAAAATGGGTCCAGTAGATAAGCGAAAGGGTTTATTTGCACGACGGCGACAGTTATTACTTACA
GAAGGGCCACACTTATATTATGTGGATCCTGTCAACAAAGTCCTGAAAGGTGAAATTCCATGGTCACAAGAACTCCGACC
AGAGGCCAAGAATTTTAAAACCTTCTTTGTCCACACACCAAACAGGACGTATTACCTGATGGACCCGAGCGGGAATGCTC
ACAAATGGTGCAAAAAGATTCAGGAGGTGTGGAGGCACAGATACCAGAGTCACCCAGACACCACCGTGCAGTGA

>lcl|NW_004438450.1_cds_XP_004270329.1_9248|m.15799 lcl|NW_004438450.1_cds_XP_004270329.1_9248|g.15799  ORF lcl|NW_004438450.1_cds_XP_004270329.1_9248|g.15799 lcl|NW_004438450.1_cds_XP_004270329.1_9248|m.15799 type:complete len:560 (+) lcl|NW_004438450.1_cds_XP_004270329.1_9248:1-1680(+) [Orcinus_orca]
ATGGCCAGGACCACCAGCCAGCTGTATGACACCGTTCCTATTCAGTCCAGCGTGGTATTATGTTCCTGCCCGTCCCCATC
AATGGTGAGGACCCAGACTGAGTCCAGCACGGCCCCTGGCGTTCCCAGCTGTGGTAGCAGGCAGGGCCCCACCATGGACA
GCACCACGGCCGAATCCCGGCCAAGCGCCAACTCGCTGCAACACGCCACACAGCCGCCACCACAGCCTCGGAAGAAACGG
CCAGAAGACTTTAAATTTGGGAAAATTCTTGGTGAAGGCTCTTTTTCAACAGTTGTCCTGGCCCGAGAACTGGCAACCTC
AAGGGAATATGCTATTAAAATTCTAGAGAAACGTCACATTATCAAAGAGAACAAAGTCCCGTATGTAACCAGAGAGAGAG
ACGTGATGTCGCGGCTGGATCACCCCTTCTTTGTTAAACTTTACTTCACATTTCAGGATGATGAAAAGCTCTATTTTGGC
CTTAGTTATGCCAAAAATGGAGAACTACTTAAATACATTCGGAAAATTGGTTCGTTCGATGAGACATGCACCCGATTTTA
CACAGCTGAGATGGTGTCTGCCCTAGAGTACTTGCATGGCAAGGGCATCATTCACAGGGACCTGAAACCAGAAAATATTT
TGTTAAATGAAGATATGCACATCCAGATCACAGATTTTGGAACAGCAAAAGTATTATCCCCAGAGAGTAAACAAGCCAGG
GCCAACTCGTTTGTAGGAACAGCCCAGTATGTTTCTCCAGAGCTGCTCACAGAGAAATCGGCCTGTAAAAGTTCAGACCT
TTGGGCTCTTGGATGCATAATATACCAGCTTGTGGCAGGACTGCCACCGTTCCGAGCTGGAAATGAATATCTTATATTTC
AGAAGATCATTAAGTTGGAATATGACTTTCCTGAAAAATTCTTTCCTAAGGCAAGAGATCTTGTGGAAAAACTTCTGGTT
TTAGATGCCACAAAGCGATTAGGCTGTGAAGAAATGGAAGGGTACGGCCCTCTGAAAGCTCATCCGTTCTTTGAGTCCAT
CACGTGGGAGAACCTGCATCACCAGACGCCTCCGAAGCTCACAGCTTACTTACCGGCCATGTCAGAAGATGATGAGGACT
GCTACGGCAATTACGACAATCTCCTGAGCCAGTTCGGCTGCATGCAGGTGTCGTCGTCCTCCTCCTCCTCCCACTCCCTG
TCCGCCGCGGACGCGGGGCTGCCCCAGAGGGTGGGAAGCAACATCGAGCAGTATATCCACGACCTGGACACTAATTCTTT
TGAACTGGACTTACAGTTTTCTGAAGATGAGAAGAGGTTGTTATTGGAGAAGCAGGCCAGCGGAAACCCTTGGCACCAGT
TTGTAGAAAATAATTTAATACTAAAAATGGGTCCAGTAGACAAGCGCAAGGGTTTATTTGCACGGCGACGACAGTTACTG
CTCACAGAAGGGCCACACTTGTATTATGTGGATCCTGTCAACAAAGTCTTGAAAGGTGAAATTCCATGGTCACAAGAACT
CCGGCCAGAGGCTAAGAATTTTAAAACCTTCTTTGTCCACACGCCGAATAGGACGTATTACCTGATGGACCCGAGCGGGA
ATGCTCACAAATGGTGCAAAAAGATCCAGGAGGTGTGGAGGCACAGATACCAGAGCCACCCGGACGCCGCCGTGCAGTGA

>ENSPPYT00000008255.2|m.6426 ENSPPYT00000008255.2|g.6426  ORF ENSPPYT00000008255.2|g.6426 ENSPPYT00000008255.2|m.6426 type:complete len:496 (+) ENSPPYT00000008255.2:1-1488(+) [Pongo_abelii]
ATGGCCAGGACCACCAGCCAGCTGTATGACGCCGTGCCCATCCAGTCCAGCGTGGTGTTATGTTCCTGCCCATCCCCATC
AATGGTGAGGACCCAGACTGAGTCCAGCACGCCCCCTGGCATTCCTGGTGGCAGCAGGCAGAGCCCTGCCATGGATGGCA
CTGCAGCCGAGCCTCGGCCTGGTGCTGGCTCCCTGCAGCATGCCCAGCCTCCGCCACAGCCTCGGAAGAAGCGGCCTGAG
GACTTCAAGTTTGGGAAAATTCTTGGGGAAGGCTCTTTTTCCACGTTCGGCCTTAGTTATGCCAAAAATGGAGAACTACT
TAAATATATTCGCAAAATCGGTTCATTCGATGAGACCTGTACCCGATTTTACACGGCTGAGATTGTGTCTGCTTTAGAGT
ACTTGCACGGCAAGGGCATCATTCACAGGGACCTTAAACCGGAAAACATTTTGTTAAATGAAGATATGCACATCCAGATC
ACAGATTTTGGAACAGCAAAAGTCTTATCCCCAGAGAGCAAACAAGCCAGGGCCAACTCATTCGTGGGAACAGCGCAGTA
CGTTTCTCCAGAGCTGCTCACGGAGAAGTCCGCCTGTAAGAGTTCAGACCTTTGGGCTCTTGGATGCATAATATACCAGC
TTGTGGCAGGACTCCCACCATTCCGAGCTGGAAACGAGTATCTTATATTTCAGAAGATCATTAAATTGGAATATGACTTT
CCAGAAAAATTCTTCCCTAAGGCAAGAGACCTCGTGGAGAAACTTTTGGTTTTAGACGCCACAAAGCGGTTAGGCTGTGA
GGAAATGGAAGGGTACGGACCTCTTAAAGCACACCCGTTCTTCGAGTCCGTCACGTGGGAGAACCTGCACCAGCAGACGC
CTCCGAAGCTCACCGCTTACCTGCCGGCCATGTCGGAAGACGACGAGGACTGCTATGGCAATTATGACAATCTCCTGAGC
CAGTTTGGCTGCATGCAGGTGTCCTCGTCCTCCTCCTCACACTCCCTGTCAGCCTCGGACGCGGGCCTGCCCCAGAGGTC
AGGCAGCAACATAGAGCAGTACATTCACGATCTGGACTCGAACTCCTTTGAACTGGACTTACAGTTTTCCGAAGACGAGA
AGAGGTTGTTGTTGGAGAAGCAGGCTGGCGGAAACCCTTGGCACCAGTTTGTAGAAAATAATTTAATACTAAAGATGGGC
CCGGTGGATAAGCGGAAGGGTTTATTTGCACGACGACGACAGCTGTTGCTCACAGAAGGACCACATTTATATTATGTGGA
TCCTGTCAACAAAGTCCTGAAAGGTGAAATTCCTTGGTCACAAGAACTTCGACCAGAGGCCAAGAATTTTAAAACTTTCT
TTGTCCACACACCTAACAGGACGTATTATCTGATGGACCCCAGCGGGAACGCACACAAGTGGTGCAGGAAGATCCAGGAG
GTTTGGAGGCAGCGATACCAGAGCCACCCGGACGCCGCTGTGCAGTGA

>ENSSART00000006051.1|m.14018 ENSSART00000006051.1|g.14018  ORF ENSSART00000006051.1|g.14018 ENSSART00000006051.1|m.14018 type:internal len:424 (+) ENSSART00000006051.1:1-1269(+) [Sorex_araneus]
GTGGTCCTGGCCCGAGAGCTGGCAACCTCCAGAGAATATGCTATTAAAATCCTAGAGAAGCGGCACATTATCAAGGAGAA
CAAGGTCCCGTACGTGACCCGAGAGAGAGACGTGATGTCGCGCCTGGATCACCCCTTCTTTGTTAAACTCTACTTCACGT
TTCAGGATGACGAAAAGCTGTATTTTGGCCTCAGTTATGCCAAAAATGGAGAACTACTTAAATACATTCGTAAAATCGGC
TCGTTCGATGAGACGTGCACCCGCTTTTACACAGCTGAGCTGGTGTCTGCCCTCGAGTACCTGCATGGCAAGGGCGTCAT
TCACAGGGACCTGAAGCCGGAGAACATCTTGTTGAATGAAGACATGCACATTCAGATTACGGATTTTGGAACAGCCAAAG
TGCTGTCTCCCGAGAGCAAGCAAGCCAGAGCCAACTCCTTCGTGGGGACAGCGCAGTACGTCTCTCCGGAGCTGCTCACC
GAGAAGGCGGCCTGTAAAAGTTCCGACCTCTGGGCTCTCGGCTGCATCATCTACCAGCTCGTGGCCGGGCTCCCGCCGTT
CCGGGCTGGAAACGAGTATCTTATATTTCAGAAGATCATTAAGTTAGAGTACGACTTTCCTGAAAAGATCTTCCCTAAAG
CGAGAGACCTTGTGGAGAAACTTCTGGTTCTGGACGCCACCAAGCGCCTGGGCTGTGAGGAGCTGGGGGGCTACGGCCCT
CTGAAAGCCCACCCGTTCTTCGAGTCCATCACCTGGGAGAACCTCCAGCACCAGACGCCACCCAAGCTCACCGCCTACCT
GCCAGCCATGTCTGAGGACGACGAAGACTGCTACGGAAACTACGACAACCTCCTGAGCCAGTTCGGCTGCATGCAGGTCT
CCTCGTCCGCGTCCTCCCACTCGCTGTCGGGGCCAGAGACGGGCCCCGCGCCCAGGGCCGGCAGCAGCGTGGAGCAATAC
ATCCACGGCCTGGACGCCAACTCCTTCGAGCTGGACCTGCAGTTCTCCCCGGAGGAGAAGCAGCTGCTGCTGGAGAAGCA
GGCGACCGGGAACCCCTGGCACCAATTTGTAGAAAATAATTTAATATTAAAGATGGGTCCAGTAGACAAGCGAAAGGGCT
TGTTTGCGCGCCGGCGGCAGCTGCTACTCACGGAAGGGCCACATCTGTACTACGTGGACCCGGTCAGCAAGGTCCTCAAA
GGGGAGATCCCGTGGTCGCAGGAGCTCCGGCCCGAGCCCAAGAACTTCAAGACCTTCTTCGTGCACACG

>ENSSSCT00000054591.1|m.4492 ENSSSCT00000054591.1|g.4492  ORF ENSSSCT00000054591.1|g.4492 ENSSSCT00000054591.1|m.4492 type:complete len:669 (+) ENSSSCT00000054591.1:1-2007(+) [Sus_scrofa]
ATGTTTGGACCAGCTTTCTCTGTGGACAGGGCTTGGTCCCAGAGGATGTCTAGGCCAGGCCGTGAGATGGGAAGGCCAGC
TGGCCGTGGCCGGGCTGGGAGTCGTGTTGGAGGTGGAGGACGGGGGCGAGGGCAGATGGGTGCAGCGGGGCAGGGTCCAT
GGGCGCCCAGGACCCGGCAGGTGGGAGCTGAGCAGGGCAGGGACTTGGAGAGGAGGGCAGCCGCCCCGACTGCGCGGCGG
AGTGGCGACGGCCTGCCCAGTATCGGCGGTGTGTCCTCGGCGCCAGTGCTTTGTTCACGAAGTTTAGCGCGAGTGAGCCA
CGCGCCGTCTCCCTCTCCTTCTCTGTGTCCCCAGTATGACGCCGCTCCGGTTCAGTCCAGCGTGGTGTTGTGTTCCTGCC
CGTCCCCATCAATGGTGAGGACCCAGACGGAGTCCAGCGCGGCCCCTGGCGTTCCCAGCGGTGGTAGCAGGCAGGGTCCC
ACCATGGACAGCACCGCGGCCGAAGCCCGGCCAAACACACGCTCGCTGCAGCACGCCGCACAGCCGCCGCCGCAGCCTCG
GAAGAAACGGCCGGAAGACTTTAAATTTGGGAAGATCCTTGGCGAAGGCTCTTTTTCAACAGTTGTTCTGGCCCGAGAAC
TGGCAACCTCAAGGGAATATGCTATTAAAATTCTAGAGAAACGTCACATTATCAAAGAGAACAAAGTCCCATATGTCACC
CGAGAAAGAGACGTGATGTCACGCCTGGATCACCCCTTCTTTGTTAAACTTTACTTCACATTTCAGGACGACGAAAAGCT
TTATTTTGGCCTTAGTTATGCCAAAAATGGAGAACTGCTTAAATACATTCGCAAAATCGGTTCGTTTGATGAGACCTGCA
CCCGATTTTACACGGCGGAGATGGTGTCTGCCCTGGAGTACTTGCATGGCAAGGGCATCATCCACAGGGACCTGAAACCA
GAAAACATCTTGCTAAATGAAGACATGCACATCCAGATCACAGATTTTGGAACAGCCAAAGTCTTGTCCCCAGAGAGTAA
GCAAGCCAGGGCCAACTCGTTTGTAGGAACAGCCCAGTATGTTTCTCCAGAGCTGCTCACAGAGAAGTCGGCCTGTAAAA
GTTCAGACCTTTGGGCTCTTGGATGCATAATATACCAGCTTGTGGCAGGACTGCCCCCGTTCCGAGCTGGAAATGAATAT
CTTATATTTCAGAAGATCATTAAGTTGGAATATGACTTTCCTGAAAAATTCTTTCCTAAAGCAAGAGATCTTGTGGAAAA
ACTTCTGGTCCTAGATGCCACCAAGCGATTAGGCTGTGAAGAAATGGGAGGGTACAGCCCTCTGAAGGCTCACGCGTTCT
TCGAGTCGGTCATGTGGGAGAACCTGCATCATCAGACGCCCCCGAAGCTCACGGCCTACCTCCCGGCCATGTCGGAGGAC
GACGAGGACTGCTACGGCAACTACGACAACCTCCTGAGCCAGTTCGGCTGCATGCAGGTGTCTTCGTCGCCCTCTTCCCA
GTCCCTGTCTGCCGTGGACGCGGGCCTGCCCCAGAGGGCGGGCAGCAACATCGAGCAGTATATCCACGACCTGGACACTA
ATTCTTTTGAACTGGATTTACAGTTTTCTGAGGATGAGAAGAGGTTGTTGCTGGAGAAGCAGGCCAGCGGAAACCCTTGG
CACCAGTTTGTAGAAAATAATTTAATACTGAAAATGGGTCCAGTAGACAAGCGAAAGGGTTTGTTTGCGCGGCGACGACA
GTTACTGCTCACGGAAGGGCCACACTTATATTACGTGGATCCTGTCAACAAAGTCTTGAAAGGTGAAATTCCGTGGTCAC
AAGAACTCCGACCAGAGGCCAAGAATTTTAAAACCTTCTTTGTCCACACGCCGAATAGGACGTATTACCTGATGGACCCG
AGCGGGAATGCTCACAAATGGTGCAAAAAGATCCAGGAGGTGTGGAGGCACAGATACCAGAGCCACCCAGATGCCGCTGT
GCAGTGA

>ENSTTRT00000008234.1|m.10297 ENSTTRT00000008234.1|g.10297  ORF ENSTTRT00000008234.1|g.10297 ENSTTRT00000008234.1|m.10297 type:complete len:559 (+) ENSTTRT00000008234.1:1-1677(+) [Tursiops_truncatus]
ATGGCCAGAACCACCAGCCAGCTGTATGACACCGTTCCTATTCAGTCCAGCGTGGTATTATGTTCCTGCCCGTCCCCATC
AATGGTGAGGACCCAGACTGAGTCCAGCACGGCCCCTGGCGTTCCCAGCTGTGGTAGCAGGCAGGGCCCCACCATGGACA
GCACCACGGCCGAATCCCGGCCAAGCGCCAACTCGCTGCAACACGCCACACAGCCGCCACCACAGCCTCGGAAGAAACGG
CCAGAAGACTTTAAATTTGGGAAAATTCTTGGTGAAGGCTCTTTTTCAACAGTTGTCCTGGCCCGAGAACTGGCAACCTC
AAGGGAATATGCTATTAAAATTCTAGAGAAACGTCACATTATCAAAGAGAACAAAGTCCCGTATGTAACCAGAGAGAGAG
ACGTGATGTCGCGGCTGGATCACCCCTTCTTTGTTAAACTTTACTTCACATTTCAGGATGATGAAAAGCTCTATTTTGGC
CTTAGTTATGCCAAAAATGGAGAACTACTTAAATACATTCGGAAAATTGGTTCGTTCGATGAGACATGCACCCGATTTTA
CACAGCTGAGATGGTGTCTGCCCTAGAGTACTTGCATGGCAAGGGCATCATTCACAGGGACCTGAAACCAGAAAATATTT
TGTTAAATGAAGATATGCACATCCAGATCACAGATTTTGGAACAGCAAAAGTATTATCCCCAGAGAGTAAACAAGCCAGG
GCCAACTCGTTTGTAGGAACAGCCCAGTATGTTTCTCCAGAGCTGCTCACAGAGAAATCGGCCTGTAAAAGTTCAGACCT
TTGGGCTCTTGGATGCATAATATACCAGCTTGTGGCAGGACTGCCACCGTTCCGAGCTGGAAATGAATATCTTATATTTC
AGAAGATCATTAAGTTGGAATATGACTTTCCTGAAAAATTCTTTCCTAAGGCAAGAGATCTTGTGGAAAAACTTCTGGTT
TTAGATGCCACAAAGCGATTAGGCTGTGAAGAAATGGAAGGGTACGGCCCTCTGAAAGCTCATCCGTTCTTTGAGTCCAT
CATGTGGGAGAACCTGCATCACCAGACGCCTCCGAAGCTCACAGCTTACTTACCGGCCATGTCAGAAGATGATGAGGACT
GCTACGGCAATTACGACAATCTCCTGAGCCAGTTCGGCTGCATGCAGGTGTCGTCGTCCTCCTCCTCCCACTCCCTGTCC
GCCGCGGACGCGGGGCTGCCCCAGAGGGTGGGAAGCAACATCGAGCAGTATATCCACGACCTGGACACTAATTCTTTTGA
ACTGGACTTACAGTTTTCTGAAGATGAGAAGAGGTTGTTATTGGAGAAGCAGGCCAGCGGAAACCCTTGGCACCAGTTTG
TAGAAAATAATTTAATACTAAAAATGGGTCCAGTAGACAAGCGCAAGGGTTTATTTGCACGGCGACGACAGTTACTGCTC
ACAGAAGGGCCACACTTATATTATGTGGATCCTGTCAACAAAGTCTTGAAAGGTGAAATTCCATGGTCACAAGAACTCCG
GCCAGAGGCTAAGAATTTTAAAACCTTCTTTGTCCACACGCCGAATAGGACGTATTACCTGATGGACCCGAGCGGGAATG
CTCACAAATGGTGCAAAAAGATCCAGGAGGTGCGGAGGCACAGATACCAGAGCCACCCGGACGCCGCCGTGCAGTGA

>PDPK1|ENSG00000140992 [cellage_279]
ATGGCCAGGACCACCAGCCAGCTGTATGACGCCGTGCCCATCCAGTCCAGCGTGGTGTTATGTTCCTGCCCATCCCCATC
AATGGTGAGGACCCAGACTGAGTCCAGCACGCCCCCTGGCATTCCTGGTGGCAGCAGGCAGGGCCCCGCCATGGACGGCA
CTGCAGCCGAGCCTCGGCCCGGCGCCGGCTCCCTGCAGCATGCCCAGCCTCCGCCGCAGCCTCGGAAGAAGCGGCCTGAG
GACTTCAAGTTTGGGAAAATCCTTGGGGAAGGCTCTTTTTCCACGGTTGTCCTGGCTCGAGAACTGGCAACCTCCAGAGA
ATATGCGACCAGGGCCAACTCATTCGTGGGAACAGCGCAGTACGTTTCTCCAGAGCTGCTCACGGAGAAGTCCGCCTGTA
AGAGTTCAGACCTTTGGGCTCTTGGATGCATAATATACCAGCTTGTGGCAGGACTCCCACCATTCCGAGCTGGAAACGAG
TATCTTATATTTCAGAAGATCATTAAGTTGGAATATGACTTTCCAGAAAAATTCTTCCCTAAGGCAAGAGACCTCGTGGA
GAAACTTTTGGTTTTAGATGCCACAAAGCGGTTAGGCTGTGAGGAAATGGAAGGATACGGACCTCTTAAAGCACACCCGT
TCTTCGAGTCCGTCACGTGGGAGAACCTGCACCAGCAGACGCCTCCGAAGCTCACCGCTTACCTGCCGGCTATGTCGGAA
GACGACGAGGACTGCTATGGCAATTATGACAATCTCCTGAGCCAGTTTGGCTGCATGCAGGTGTCTTCGTCCTCCTCCTC
ACACTCCCTGTCAGCCTCCGACACGGGCCTGCCCCAGAGGTCAGGCAGCAACATAGAGCAGTACATTCACGATCTGGACT
CGAACTCCTTTGAACTGGACTTACAGTTTTCCGAAGATGAGAAGAGGTTGTTGTTGGAGAAGCAGGCTGGCGGAAACCCT
TGGCACCAGTTTGTAGAAAATAATTTAATACTAAAGATGGGCCCAGTGGATAAGCGGAAGGGTTTATTTGCAAGACGACG
ACAGCTGTTGCTCACAGAAGGACCACATTTATATTATGTGGATCCTGTCAACAAAGTTCTGAAAGGTGAAATTCCTTGGT
CACAAGAACTTCGACCAGAGGCCAAGAATTTTAAAACTTTCTTTGTCCACACGCCTAACAGGACGTATTATCTGATGGAC
CCCAGCGGGAACGCACACAAGTGGTGCAGGAAGATCCAGGAGGTTTGGAGGCAGCGATACCAGAGCCACCCGGACGCCGC
TGTGCAGTGA
