# Supplementary material for: A multidimensional systems biology analysis of cellular senescence in aging and disease
Source: Genome Biol. 2020 Apr 7;21:91. doi: 10.1186/s13059-020-01990-9 (PMC7333371; doi:10.1186/s13059-020-01990-9)
Supplement: Supplementary file 3 — 271 CellAge orthogroups. Directory containing FASTA files of CellAge orthogroups. [file 13059_2020_1990_MOESM3_ESM.zip › SI Cellage_Orthologous-Groups/ENSG00000168556.fa]

>bmy_13035 [Balaena_mysticetus]
ATGTTAGGGCAGCAGCAACAGCAACTCTACTCGTCGGCCGCGCTCCTGACCGGGGAGCGGAGCCGGCTCCTCACCTGCTA
TGTGCAGGACTACCTCGAGTGCGTGGAGTCGCTGCCCCACGACATGCAGAGGAACGTGTCCGTGCTGCGAGAGCTGGACA
ACAAATATCAAGAAACATTAAAGGAAATTGATGATGTCTATGAAAAATATAAGAAAGAAGATGATTCAAACCAGAAAAAA
CGCCTCCAGCAGCATCTCCAGAGAGCATTAATCAATAGTCAAGAATTGGGAGATGAAAAAATTCAGATTGTCACACAGAT
GCTCGAATTGGTGGAAAATCGGGCAAGGCAAATGGAGCTACATTCACAGTGTTTTCAAGATCCTGCTGAAAGTGAGCGAG
CCTCAGATAAAGCAAAGATGGATTCCAGCCAACCAGAACGATCTTCGAGAAGACCCCGCCGACAGCGAACCAGTGAAAGC
CGTGATCTGTGTCACATGACGAATGGGATTGAAGACTGTGATGATCAGCCACCTAAAGAAAAGAAATCCAAGTCAGCCAA
GAAAAAGAAACGTTCCAAGGCCAAGCAGGAAAGGGAAGCTTCACCTGTTGAGTTTGCAATAGATCCCAATGAACCTACAT
ATTGTTTATGTAACCAAGTGTCTTATGGGGAAATGATCGGATGTGACAATGAACAGTGTCCAATTGAATGGTTTCACTTT
TCATGTGTTTCACTTACCTATAAACCAAAGGGGAAATGGTATTGCCCAAAGTGCAGGGGAGATAATGAGAAAACGATGGA
CAAAAGTACTGAAAAGACAAAGAAGGAGAGAAGATCAAGGTAG

>lcl|AC_000184.1_cds_NP_001180154.1_44591|m.53526 lcl|AC_000184.1_cds_NP_001180154.1_44591|g.53526  ORF lcl|AC_000184.1_cds_NP_001180154.1_44591|g.53526 lcl|AC_000184.1_cds_NP_001180154.1_44591|m.53526 type:complete len:284 (+) lcl|AC_000184.1_cds_NP_001180154.1_44591:1-852(+) [Bos_taurus]
ATGTTAGGGCAGCAGCAGCAGCAGCAGCAGCAACTCTACTCGTCGGCCGCGCTCCTGACCGGCGAGCGGAGCCGGCTCCT
CACCTGCTACGTGCAGGACTACCTCGAGTGTGTGGAGTCGCTGCCCCACGACATGCAGAGGAACGTGTCCGTGCTGCGGG
AGCTGGACAACAAATATCAAGAAACATTAAAGGAAATTGATGATGTCTATGAAAAATATAAGAAAGAAGATGATTCAAAC
CAGAAAAAACGCCTCCAGCAGCATCTCCAGAGGGCATTAATCAATAGTCAAGAACTGGGAGATGAAAAAATTCAAATTGT
CACACAGATGCTCGAATTGGTGGAAAACCGGGCAAGGCAAATGGAGCTCCACTCCCAGTGTTTTCAAGATCCAGCCGAAA
GTGAGCGAGCTGCGGATAAAGCGAAGATGGACTCCAGCCAACCAGAACGGTCTTCCAGAAGGCCCCGCCGGCAGCGGACC
AGTGAAAGCCGCGACCTGTGCCACATGACGAACGGGATCGAGGACTGTGACGATCAGCCCCCCAAAGAAAAGAAATCCAA
GTCCGCCAAGAAAAAGAAACGCTCCAAGGCCAAGCAGGAAAGAGAAGCTTCCCCCGTCGAGTTTGCAATAGATCCCAACG
AACCTACATACTGTTTATGTAACCAAGTGTCTTACGGGGAAATGATCGGATGTGACAATGAACAGTGTCCAATCGAATGG
TTTCACTTTTCGTGTGTTTCACTTACCTATAAACCAAAGGGGAAATGGTATTGCCCAAAGTGCAGGGGAGATAATGAGAA
AACAATGGACAAAAGTACTGAAAAGACAAAAAAGGAAAGAAGATCGAGGTAG

>ENSCJAT00000010802.3|m.16224 ENSCJAT00000010802.3|g.16224  ORF ENSCJAT00000010802.3|g.16224 ENSCJAT00000010802.3|m.16224 type:complete len:280 (+) ENSCJAT00000010802.3:1-840(+) [Callithrix_jacchus]
ATGTTAGGGCAGCAGCAGCAACTGTACTCGTCGGCCGCCCTCCTGACCGGGGAGCGGAGCCGGCTGCTCACCTGCTACGT
GCAGGACTACCTTGAGTGCGTGGAGTCGCTGCCCCACGACATGCAGAGGAACGTGTCTGTGCTGCGAGAGCTGGACAACA
AATATCAAGAAACGTTAAAGGAAATTGATGATGTCTATGAAAAATATAAGAAAGAAGATGATTTAAACCAGAAAAAACGT
CTGCAGCAGCTTCTCCAGAGAGCACTCATTAATAGTCAAGAATTAGGAGACGAAAAAATCCAGATTGTTACACAAATGCT
CGAACTGGTGGAAAACCGGGCAAGACAAATGGAGCTACACTCACAGTGTTTCCAAGATCCAGCTGAAAGTGAAAGGGCCT
CAGATAAAGCAAAGGTGGATTCCAGCCAACCAGAAAGATCTTCAAGAAGACCCCGCAGGCAGCGGACCAGCGAAAGCCGT
GATTTATGTCACATGACAAACGGGATTGAAGACTGTGATGATCAGCCACCTAAAGAAAAGAAATCCAAATCAGCAAAGAA
AAAGAAACGCTCCAAGGCCAAGCAGGAAAGGGAAGCTTCACCTGTTGAGTTTGCCATAGATCCTAATGAACCTACATACT
GCTTATGCAACCAAGTGTCTTATGGGGAGATGATAGGATGTGACAACGAACAGTGTCCAATTGAATGGTTTCACTTTTCA
TGTGTTTCACTTACCTATAAACCAAAGGGGAAATGGTATTGCCCAAAGTGCAGGGGAGATAATGAGAAAACAATGGACAA
AAGTACTGAAAAGACAAAAAAGGACAGAAGATCGAGGTAG

>ENSCAFT00000012594.2|m.44534 ENSCAFT00000012594.2|g.44534  ORF ENSCAFT00000012594.2|g.44534 ENSCAFT00000012594.2|m.44534 type:5prime_partial len:283 (+) ENSCAFT00000012594.2:1-849(+) [Canis_familiaris]
GGCAGGATGTTAGGGCAGCAGCAGCAGCAACTCTACTCGTCGGCCGCGCTCCTGACCGGGGAGCGGAGCCGGCTGCTCAC
CTGCTACGTGCAGGACTACCTCGAGTGCGTGGAGTCGCTGCCCCACGACATGCAGAGGAACGTGTCTGTGCTCCGAGAGC
TGGACAACAAATATCAAGAAACATTAAAGGAAATTGATGATGTCTATGAAAAATATAAGAAAGAAGATGATTCAAACCAG
AAAAAACGCCTACAGCAGCATCTCCAGAGAGCATTAATCAATAGTCAAGAATTGGGAGATGAAAAAATTCAGATTGTCAC
GCAGATGCTCGAATTGGTGGAAAATCGGGCAAGGCAAATGGAGTTGCATTCACAGTGTTTTCAAGATCCTGCTGAAGGTG
AACGGGCCTCGGATAAGGGAAAGATGGATTCCAGCCAACCAGAAAGATCTTCGAGAAGACCCCGCAGACAGCGAACCAGT
GAAAGCCGTGATTTATGTCACATGACGAATGGGATTGAAGACTGTGATGATCAGCCACCTAAGGAAAAGAAATCCAAGTC
AGCCAAGAAAAAGAAACGCTCCAAGGCCAAGCAGGAAAGGGAAGCATCACCTGTTGAGTTTGCAATAGATCCCAATGAAC
CTACATACTGTTTGTGTAACCAAGTGTCTTATGGGGAAATGATCGGATGTGACAATGAACAGTGTCCAATTGAATGGTTT
CACTTTTCGTGTGTTTCGCTTACCTATAAACCAAAGGGGAAGTGGTATTGCCCAAAGTGCAGGGGAGATAATGAGAAAAC
AATGGACAAAAGTACTGACAAGGCAAAAAAGGATAGAAGATCGAGGTAG

>ENSCCAT00000053550.1|m.50196 ENSCCAT00000053550.1|g.50196  ORF ENSCCAT00000053550.1|g.50196 ENSCCAT00000053550.1|m.50196 type:complete len:280 (+) ENSCCAT00000053550.1:1-840(+) [Cebus_capuchinus]
ATGTTAGGGCAGCAGCAGCAACTGTACTCGTCGGCCGCCCTCCTGACCGCGGAGCGGAGCCGGCTGCTCACCTGCTACGT
GCAGGACTACCTTGAGTGCGTGGAGTCGCTGCCCCACGACATGCAGAGGAACGTGTCTGTGCTGCGAGAGCTGGACAACA
AATATCAAGAAACGTTAAAGGAAATTGATGATGTCTATGAAAAATATAAGAAAGAAGATGATTTGAACCAGAAAAAACGT
CTACAGCAGCTTCTCCAGAGAGCACTCATTAATAGTCAAGAATTGGGAGATGAAAAAATCCAGATTGTTACACAAATGCT
CGAATTGGTGGAAAATCGGGCAAGACAAATGGAGTTACATTCACAGTGTTTCCAAGATCCTGCCGAAAGTGAAAGAGCCT
CAGATAAAGCAAAGGTGGATTCCAGCCAACCAGAAAGATCTTCAAGAAGACCCCGCAGGCAGCGGACCAGTGAAAGCCGT
GATTTATGTCACATGACAAACGGGATTGAAGACTGTGATGATCAGCCACCTAAAGAAAAGAAATCCAAATCAGCAAAGAA
AAAGAAACGCTCCAAGGCCAAGCAGGAAAGGGAAGCTTCACCTGTTGAGTTTGCCATAGATCCTAATGAACCTACATACT
GCTTATGCAACCAAGTATCTTATGGGGAGATGATAGGATGTGACAACGAACAGTGTCCAATTGAATGGTTTCACTTTTCC
TGTGTTTCACTTACCTATAAACCAAAGGGGAAATGGTATTGCCCAAAGTGCAGGGGAGATAATGAGAAAACAATGGACAA
AAGTACTGAAAAGACAAAAAAGGATAGAAGATCGAGGTAG

>ENSCHOT00000002794.1|m.5978 ENSCHOT00000002794.1|g.5978  ORF ENSCHOT00000002794.1|g.5978 ENSCHOT00000002794.1|m.5978 type:3prime_partial len:227 (+) ENSCHOT00000002794.1:1-678(+) [Choloepus_hoffmanni]
ATGTTAGGGCAGCAGCAGCAACTGTACTCGTCGGCCGCGCTGCTGACCGGGGAGCGGAGCCGGCTCCTCACCTGCTACGT
GCAGGACTACCTCGAGTGTGTGGAGTCGCTGCCCCACGACATGCAGAGGAACGTGTCTGTTCTGCGAGAGCTGGACAACA
AATATCAAGAAACATTAAAGGAAATTGATGATGTCTATGAAAAATATAAGAAAGAAGATGATTCAACCCAGAAAAAACGC
CTACAGCAGCATCTTCAGAGAGCATTAATCAACAGTCAAGAATTGGGAGATGAAAAAATTCAGATTGTCACACAAATGCT
CGAATTGGTGGAAAATCGGGCAAGGCAAATGGAGTTACATTCACAGTGCTTCCAAGATTCTGCAGAAAGTGAAAGAGCCT
CAGATAAAGCAAAGATGGATTCCTGCCAACCAGAAAGATCTTCGAGAAGACCCCGCAGACAGCGAACCAGTGAAAGCCGT
GATTTATGTCACATGACAAATGGGATTGAAGACTGTGATGATCAGCCACCTAAAGAAAAGAAATCCAAATCAGCCAAGAA
AAAGAAACGCTCCAAGGCCAAGCAGGAAAGGGAAGCTTCACCTGTTGAGTTTGCAATAGATCCCAATGAACCTACATACT
GTTTATGTAACCAAGTGTCTTATGGGGAAATGATAGGA

>ENSDNOT00000003915.2|m.6811 ENSDNOT00000003915.2|g.6811  ORF ENSDNOT00000003915.2|g.6811 ENSDNOT00000003915.2|m.6811 type:5prime_partial len:293 (+) ENSDNOT00000003915.2:1-879(+) [Dasypus_novemcinctus]
GCGGCGGCGGCGGCGGCGGCGAGGGGCGGCGGCGGCAGGATGTTAGGGCAGCAGCAGCAGCTGTACTCGTCGGCCGCGCT
CCTGACCGGGGAGCGGAGCCGGCTGCTCACCTGCTACGTGCAGGACTACCTCGAGTGTGTGGAGTCGCTGCCCCACGACA
TGCAGAGGAACGTGTCTGTTCTGCGAGAGCTGGACAACAAATATCAAGAAACATTAAAGGAAATTGATGATGTCTATGAA
AAATATAAGAAAGAAGATGATTCAAACCAGAAAAAACGCCTACAGCAGCATCTTCAGAGAGCATTAATCAACAGTCAAGA
ATTGGGAGATGAAAAAATTCAGATTGTCACTCAAATGCTTGAATTGGTGGAAAATCGGGCCAGACAAATGGAGTTACATT
CACAGTGTTTCCAAGATTCTGCTGAAAGTGAAAGAGCCTCAGATAAAGCAAAGATGGATTCCTGCCAACCAGAACGATCT
TCGAGAAGACCCCGCAGACAGCGAACCAGTGAAAGCCGTGATTTATGTCACATGACAAATGGGATTGAAGACTGTGATGA
TCAGCCACCTAAAGAAAAGAAATCCAAATCAGCCAAGAAAAAGAAACGCTCCAAGGCCAAGCAGGAGAGGGAAGCTTCAC
CTGTTGAGTTTGCAATAGATCCCAATGAACCTACATACTGTTTATGTAACCAAGTGTCTTACGGGGAGATGATAGGATGT
GACAATGAACAGTGTCCAATCGAATGGTTTCACTTCTCATGTGTTTCACTTACCTATAAACCAAAGGGGAAATGGTATTG
CCCAAAGTGCAGGGGAGATAATGAGAAAACAATGGACAAAAATACTGAAAAGACAAAAAAAGATAGAAGATCGAGGTAG

>lcl|NW_004558701.1_cds_XP_004696195.1_220|m.443 lcl|NW_004558701.1_cds_XP_004696195.1_220|g.443  ORF lcl|NW_004558701.1_cds_XP_004696195.1_220|g.443 lcl|NW_004558701.1_cds_XP_004696195.1_220|m.443 type:complete len:283 (+) lcl|NW_004558701.1_cds_XP_004696195.1_220:1-849(+) [Echinops_telfairi]
ATGTTAGGGCAGCAGCAGCAGCAGCAGCAACTGTACTCGTCGGCCGCACTCCTGTCCGGGGAGCGGAGCCGGCTCCTCAC
CTGCTACGTGCAGGACTACCTCGAGTGCGTGGAGTCGCTGCCCCACGACATGCAGAGGAACGTGTCTGTGCTGCGAGAGC
TGGACAACAAATATCAAGAAACATTAAAGGAAATCGATGATGTCTATGAAAGATATAAAAAAGAAGATGATTTAAGCCAG
AAAAAACGCCTGCAGCAGCATCTCCAGAGAGCATTAATCAATAGTCAAGAATTGGGAGATGAAAAAATTCAGATTGTCAC
ACAAATGCTCGAATTGGTGGAAAACAGGGCAAGACAAATGGAATTACATTCACAGTGTTTCCAAGATCCTGCTGAAAGTG
AAAGAACCTCAGATAAAGCAAAGGTGGATTCCAGTCAACCAGAAAGATCTTCGAGAAGACCCCGCAGACAGAGAACCAGT
GAAAGCCGTGATTTATGTCACATGACAAATGGGATCGAAGACTGTGATGACCAGCCACCCAAAGAAAAGAAATCTAAGTC
AGCCAAGAAAAAGAAACGCTCCAAGGCTAAGCAGGAAAGGGAAGCCTCCCCCGTGGAGTTTGCAGTCGATCCCAATGAAC
CGACATACTGTTTGTGTAACCAAGTGTCTTACGGCGAAATGATCGGATGTGACAATGAACAGTGTCCAATTGAATGGTTT
CACTTTTCGTGTGTTTCACTTACCTATAAACCAAAGGGGAAATGGTATTGTCCAAAGTGTAGGGGAGATAATGAGAAAAC
AATGGACAAAAGTATGGAAAAGACAAAAAAGGACAGAAGATCGAGGTAG

>ENSECAT00000016128.1|m.22916 ENSECAT00000016128.1|g.22916  ORF ENSECAT00000016128.1|g.22916 ENSECAT00000016128.1|m.22916 type:complete len:294 (+) ENSECAT00000016128.1:1-882(+) [Equus_caballus]
ATGTGTGGCTGCTGGATGCGGAGGCGGCGGCGGCGGCGGCGGCAGCAGCAGCAGCAGCAGCAACTCTACTCGTCGGCCGC
GCTCCTGACCGGGGAGCGGAGCCGGCTGCTCACCTGCTACGTGCAGGACTACCTCGAGTGTGTGGAGTCGCTGCCCCACG
ACATGCAGAGGAACGTGTCTGTGCTGCGGGAGCTGGACAACAAATATCAAGAAACATTAAAGGAAATTGATGATGTCTAT
GAAAAATATAAGAAAGAAGATGATTCAAACCAGAAAAAACGCCTACAGCAGCATCTCCAGAGAGCATTAATCAATAGTCA
AGAATTGGGAGATGAAAAAATTCAGATTGTCACACAAATGCTCGAATTGGTGGAAAATCGGGCAAGACAAATGGAATTAC
ATTCGCAGTGTTTTCAAGACCCTGCTGAAAGTGAGCGAGGCTCAGATAAGGCAAAGATGGATTCCAGCCAACCAGAAAGA
TCTTCAAGAAGGCCCCGCAGACAGCGAACCAGTGAAAGCCGTGATTTGTGTCACATGACGAATGGGATTGAAGACTGTGA
CGATCAGCCACCTAAAGAAAAGAAATCCAAGTCAGCCAAGAAAAAGAAACGCTCCAAGGCCAAGCAGGAGAGGGAAGCTT
CCCCTGTTGAGTTTGCAATAGATCCCAATGAACCTACATACTGTCTGTGTAACCAAGTGTCTTATGGGGAGATGATCGGA
TGTGACAATGAACAGTGTCCCATCGAATGGTTTCACTTTTCCTGTGTTTCACTTACCTATAAACCAAAGGGGAAATGGTA
TTGCCCAAAGTGTAGGGGAGATAATGAGAAAACAATGGACAAAAGTACTGAAAAGACAAAAAAGGATAGAAGATCGAGGT
AG

>ENSHGLT00000013905.1|m.23312 ENSHGLT00000013905.1|g.23312  ORF ENSHGLT00000013905.1|g.23312 ENSHGLT00000013905.1|m.23312 type:complete len:282 (+) ENSHGLT00000013905.1:1-846(+) [Heterocephalus_glaber]
ATGTTAGGGCAGCAGCAGCAGCAGCAACTGTACTCGTCGGCCGCGCTCCTGACCGGCGAGCGGAGCCGGCTCCTCACCTG
CTACGTGCAGGACTACCTCGAGTGTGTGGAGTCGCTACCCCACGACATGCAGAGGAACGTGTCCGTGCTGCGAGAGCTGG
ACAACAAGTACCAAGAAACATTAAAGGAAATTGATGATGTCTATGAAAAATATAAGAAAGAAGATGATTTAAACCAGAAA
AAACGCCTACAGCAGCATCTCCAGAGAGCACTGATAAATAGTCAAGAATTGGGAGATGAAAAAATTCAGATTGTCACACA
GATGCTCGAATTGGTAGAAAATCGAGCAAGACAAATGGAGTTGCATTCACAGTGTCTCCAAGATCCTGCTGAAAGTGAAC
GAGCCTCAGATAAGGCAAAGATGGATTCTAGCCAACCAGAAAGATCTTCGAGAAGACCTCGCCGACAGCGAACCAGTGAA
AGCCGGGATTTATGTCACATGACAAATGGGATTGAAGACTGTGATGATCAGCCACCTAAAGAAAAGAAATCCAAGTCAGC
CAAGAAAAAGAAACGTTCTAAGGCTAAGCAAGAAAGAGAAGCTTCACCTGTTGAGTTTGCAATAGATCCCAATGAACCTA
CATACTGTTTATGTAACCAAGTGTCTTATGGGGAAATGATAGGCTGTGACAATGAACAGTGTCCTATCGAATGGTTTCAC
TTTTCATGTGTTTCACTTACATATAAACCAAAGGGGAAATGGTATTGCCCAAAATGCAGGGGAGATAATGAGAAAACAAT
GGACAAAAGTACTGAAAAGACAAAAAAAGAGAGAAGATCGAGGTAG

>ENST00000302327.3|m.56393 ENST00000302327.3|g.56393  ORF ENST00000302327.3|g.56393 ENST00000302327.3|m.56393 type:complete len:281 (+) ENST00000302327.3:1-843(+) [Homo_sapiens]
ATGTTAGGGCAGCAGCAGCAGCAACTGTACTCGTCGGCCGCGCTCCTGACCGGGGAGCGGAGCCGGCTGCTCACCTGCTA
CGTGCAGGACTACCTTGAGTGCGTGGAGTCGCTGCCCCACGACATGCAGAGGAACGTGTCTGTGCTGCGAGAGCTGGACA
ACAAATATCAAGAAACGTTAAAGGAAATTGATGATGTCTACGAAAAATATAAGAAAGAAGATGATTTAAACCAGAAGAAA
CGTCTACAGCAGCTTCTCCAGAGAGCACTAATTAATAGTCAAGAATTGGGAGATGAAAAAATACAGATTGTTACACAAAT
GCTCGAATTGGTGGAAAATCGGGCAAGACAAATGGAGTTACACTCACAGTGTTTCCAAGATCCTGCTGAAAGTGAACGAG
CCTCAGATAAAGCAAAGATGGATTCCAGCCAACCAGAAAGATCTTCAAGAAGACCCCGCAGGCAGCGGACCAGTGAAAGC
CGTGATTTATGTCACATGGCAAATGGGATTGAAGACTGTGATGATCAGCCACCTAAAGAAAAGAAATCCAAGTCAGCAAA
GAAAAAGAAACGCTCCAAGGCCAAGCAGGAAAGGGAAGCTTCACCTGTTGAGTTTGCAATAGATCCTAATGAACCTACAT
ACTGCTTATGCAACCAAGTGTCTTATGGGGAGATGATAGGATGTGACAATGAACAGTGTCCAATTGAATGGTTTCACTTT
TCATGTGTTTCACTTACCTATAAACCAAAGGGGAAATGGTATTGCCCAAAGTGCAGGGGAGATAATGAGAAAACAATGGA
CAAAAGTACTGAAAAGACAAAAAAGGATAGAAGATCGAGGTAG

>ENSLAFT00000014540.2|m.44178 ENSLAFT00000014540.2|g.44178  ORF ENSLAFT00000014540.2|g.44178 ENSLAFT00000014540.2|m.44178 type:internal len:226 (+) ENSLAFT00000014540.2:1-675(+) [Loxodonta_africana]
TTTTTAGAAACGTTAAAGGAAATTGATGATGTCTATGAAAGATACAAAAAAGAAGAAGATTTAAACCAGAAAAAACGTCT
ACAGCAGCATCTCCAGAGAGCACTAATCAATAGTCAAGAACTGGGAGATGAAAAAATTCAGATTGTCACACAGATGCTCG
AATTGGTAGAAAATCGGGCAAGACAAATGGAGTTACATTCACAGTGTTTTCAAGATCCTGCTGAGAGTGAAAGAGCCTCA
GATAAAGCAAAGATGGATTCCAGCCAACCAGAAAGATCTTCAAGAAGACCCCGCAGACAGAGAACCAGTGAAAGCCGTGA
TTTATGTCATATGACAAATGGGGTTGAAGACTGTGATGATCAGCCACCTAAAGAAAAGAAATCCAAATCAGCCAAGAAAA
AGAAACGTTCCAAGGCCAAACAGGAAAGGGAAGCTTCACCTGTTGAGTTTGCAATAGATCCCAATGAACCTACATACTGT
TTATGTAACCAGGTGTCTTACGGGGAAATGATAGGATGTGACAATGAACAGTGTCCAATTGAATGGTTTCACTTCTCATG
TGTTTCACTTACCTATAAACCAAAGGGGAAATGGTATTGCCCAAAGTGCAGGGGAGATAATGAGAAAACAATGGACAAAA
GTACTGAAAAGACAAAAAAGGATAGAAGATCGAGG

>ENSMICT00000001320.2|m.40407 ENSMICT00000001320.2|g.40407  ORF ENSMICT00000001320.2|g.40407 ENSMICT00000001320.2|m.40407 type:complete len:281 (+) ENSMICT00000001320.2:1-843(+) [Microcebus_murinus]
ATGTTAGGGCAGCAGCAGCAGCAACTGTACTCGTCGGCCGCGCTCCTGACCGGGGAGCGGAGCCGGCTCCTCACCTGCTA
CGTGCAGGACTACCTCGAGTGTGTGGAGTCGCTGCCCCACGACATGCAGAGGAACGTGTCCGTGCTGCGAGAGCTGGACA
ACAAATATCAAGAAACATTAAAGGAAATTGATGATGTCTATGAAAAATATAAAAAAGAAGATGATTTAAACCAGAAGAAA
CGCCTACAGCAACTTCTCCAGAGAGCATTAATCAATAGTCAAGAATTGGGAGATGAAAAAATTCAGATTGTCACACAAAT
GCTCGAATTGGTGGAAAATCGGGCAAGACAAATGGAATTGCATTCACAGTGTTTCCAAGATCCTGCTGAAAGCGAACGAG
CCTCAGATAAAGCAAAGATGGATTCCAGCCAACCAGAAAGATCTTCCAGAAGACCCCGCAGACAGCGGACCAGTGAAAGC
CGTGACTTATGTCACATGACAAATGGGATTGAAGACTGTGATGATCAGCCACCTAAAGAAAAAAAATCCAAGTCAGCAAA
GAAAAAGAAACGCTCCAAGGCCAAGCAGGAAAGGGAAGCTTCACCTGTTGAGTTTGCAATAGATCCCAATGAACCCACAT
ACTGTTTATGCAACCAAGTGTCTTATGGGGAAATGATAGGATGTGACAATGAACAGTGTCCAATTGAATGGTTTCACTTT
TCATGTGTTTCACTTACCTATAAACCAAAGGGAAAATGGTATTGCCCAAAGTGCAGGGGAGATAATGAGAAAACAATGGA
CAAAAGTACTGAAAAGACAAAAAAGGATAGAAGATCGAGGTAG

>ENSMODT00000005291.2|m.4900 ENSMODT00000005291.2|g.4900  ORF ENSMODT00000005291.2|g.4900 ENSMODT00000005291.2|m.4900 type:5prime_partial len:302 (+) ENSMODT00000005291.2:1-906(+) [Monodelphis_domestica]
GGGGGCCGTGGCGGTGCATGTGTGACCGCTGGATGCGGAGGAGGCGGCGGCGGCGGCGGCAGGTTAGGACAGCAACAGCA
GCAGCAGCTGTACCCGGCGGCCGGGCTCCTGGCCGGGGAGCGGGGCCGACTGCTCTCCTGCTACGTGCAGGACTACCTCG
AGTGTGTGGAGTCGCTGCCCCTGGACATGCAGCGGAACGTGTCCGTGCTGCGAGAAATAGACACCAAGTACCAAGAAGCA
TTAAAGGAAATTGATGATGCCTGTGAAAAATACAAGAAAGAAAATGATCCACATCAGAAGAAACGCCTTCAGCAGAATCT
TCAGAGAGCATTGATCAACAGCCAGGAACTGGGTGATGAGAAAATTCAAATTGTTACACAGATGCTTGAGCTGGTAGAGA
ATCGGGCAAGGCAAATGGAATTGCATTCACAATGTTTTCAAGATCCTTCAGAAAGTGAAAGACCTTCAGATAAGACAAAG
ATGGACTCCAGCCAACCAGAAAGGTCTTCAAGAAGACCACGCAGACAGCGGACCAGTGAAAGCCGTGATCTCTGCCACAT
AGCAAATGGCATTGAAGACTGTGATGATCAGCCACCTAAAGAAAAGAAATCCAAATCTGCCAAGAAAAAGAAACGTTCAA
AAGCCAAACAGGAAAGGGAAGCCTCACCTGTTGAGTTTGCAATAGATCCTAATGAACCTACATACTGCTTATGTAACCAA
GTGTCTTATGGGGAAATGATAGGATGTGACAATGAACAATGTCCAATTGAGTGGTTTCATTTTTCATGTGTTTCACTTAC
TTATAAACCAAAGGGAAAATGGTATTGCCCAAAGTGCAGAGGAGATAATGAGAAAACAATGGACAAAAGTACTGAAAAAA
CAAAAAAAGATAGAAGATCGAGGTAG

>ENSMUST00000080353.2|m.26413 ENSMUST00000080353.2|g.26413  ORF ENSMUST00000080353.2|g.26413 ENSMUST00000080353.2|m.26413 type:complete len:282 (+) ENSMUST00000080353.2:1-846(+) [Mus_musculus]
ATGTTAGGGCAGCAGCAGCAGCAGCAGCTGTACTCGTCGGCCGCGCTCCTGACCGGAGAGCGGAGCCGGCTGCTCTCCTG
CTACGTGCAGGACTACCTGGAGTGTGTGGAGTCGCTGCCCCACGACATGCAGAGGAACGTGTCGGTGCTGCGGGAGCTGG
ACAACAAATACCAAGAAACGTTAAAGGAAATTGATGATGTCTATGAAAAATATAAGAAAGAAGATGATTCCAACCAGAAA
AAACGCCTACAGCAGCATCTCCAGAGAGCGTTAATCAATAGCCAAGAATTGGGAGATGAAAAAATTCAGATTGTCACCCA
GATGCTCGAATTGGTGGAGAACCGAGCGAGACAAATGGAGCTGCATTCACAGTGTTTCCAGGATCCTGCTGAAAGTGAGC
GAGCCTCAGACAAGTCGAAGATGGATTCCAGTCAACCGGAAAGATCTTCTAGAAGACCTCGAAGACAGAGGACCAGTGAG
AGCCGTGACTTATGTCACATGACAAACGGGATTGACGACTGTGATGATCAACCACCGAAAGAAAAGAGATCCAAGTCCGC
CAAGAAGAAGAAGCGCTCCAAGGCCAAGCAGGAGAGGGAGGCATCCCCTGTCGAGTTTGCCATCGATCCCAATGAGCCCA
CCTACTGCTTGTGTAACCAAGTGTCCTACGGGGAGATGATAGGCTGTGACAATGAACAGTGTCCCATTGAATGGTTTCAC
TTTTCATGTGTTTCACTCACCTATAAACCCAAGGGGAAATGGTATTGCCCAAAGTGTAGGGGAGACAATGAGAAAACCAT
GGACAAAAGTACCGAAAAGACAAAAAAGGAGAGAAGAGCGAGGTAG

>lcl|NW_004438565.1_cds_XP_004281791.1_22197|m.39216 lcl|NW_004438565.1_cds_XP_004281791.1_22197|g.39216  ORF lcl|NW_004438565.1_cds_XP_004281791.1_22197|g.39216 lcl|NW_004438565.1_cds_XP_004281791.1_22197|m.39216 type:complete len:281 (+) lcl|NW_004438565.1_cds_XP_004281791.1_22197:1-843(+) [Orcinus_orca]
ATGTTAGGGCAGCAGCAACAGCAACTCTACTCGTCGGCCGCGCTCCTGACCGGGGAGCGGAGCCGGCTCCTAACCTGCTA
TGTGCAGGACTACCTCGAGTGCGTGGAGTCGTTGCCCCACGACATGCAGAGGAACGTGTCCGTGCTGCGAGAGCTGGACA
ACAAATATCAAGAAACATTAAAGGAAATTGATGATGTCTATGAAAAATATAAGAAAGAAGATGATTCAAACCAGAAAAAA
CGCCTCCAGCAGCATCTCCAGAGAGCATTAATCAATAGTCAAGAATTGGGAGATGAAAAAATTCAGATTGTCACACAGAT
GCTCGAATTGGTGGAAAATCGGGCAAGGCAAATGGAGCTACATTCACAGTGTTTTCAAGATCCTGCTGAAAGTGAGCGAG
CCTCAGATAAAGCAAAGATGGATTCCAGCCAACCAGAACGATCTTCGAGAAGACCCCGCCGACAGCGAACCAGTGAAAGC
CGTGATCTGTGTCACATGACGAATGGGATTGAAGACTGTGATGATCAGCCACCTAAAGAAAAGAAATCCAAGTCAGCCAA
GAAAAAGAAACGTTCCAAGGCCAAGCAGGAAAGGGAAGCTTCGCCTGTTGAGTTTGCAATAGATCCCAACGAACCTACAT
ATTGTTTATGTAACCAAGTGTCTTATGGGGAAATGATCGGATGTGACAATGAACAGTGTCCAATTGAATGGTTTCACTTT
TCATGTGTTTCACTTACCTATAAACCAAAGGGGAAATGGTATTGCCCAAAGTGCAGGGGAGATAATGAGAAAACGATGGA
CAAAAGTACTGAAAAGACAAAGAAGGAGAGAAGATCGAGGTAG

>ENSOCUT00000011809.3|m.25951 ENSOCUT00000011809.3|g.25951  ORF ENSOCUT00000011809.3|g.25951 ENSOCUT00000011809.3|m.25951 type:complete len:284 (+) ENSOCUT00000011809.3:1-852(+) [Oryctolagus_cuniculus]
ATGTTAGGGCAGCAGCAGCAGCAGCAGCAGCAACTGTACTCGTCGGCCGCGCTCCTGACCGGGGAGCGGAGCCGGCTGCT
CACCTGCTACGTGCAGGACTACCTCGAGTGTGTGGAGTCGCTGCCACACGACATGCAGAGGAACGTGTCTGTGCTGCGGG
AGCTGGACAACAAATATCAAGAAACATTAAAGGAAATTGATGATGTCTATGAAAAATATAAGAAAGAAGATGACTCAAAC
CAGAAAAAACGCCTACAGCAGCATCTCCAGAGAGCTTTAATCAATAGTCAAGAATTGGGAGATGAAAAAATTCAGATTGT
TACACAAATGCTTGAGTTGGTGGAAAATCGTGCGAGACAAATGGAGTTACATTCACAGTGTTTCCAAGATCCTGCTGAAA
ATGAACGAGCCTCAGATAAAGCAAAGATGGATTCCAGTCAACCAGAAAGATCCTCGAGAAGACCCCGCAGACAGCGTACC
AGTGAGAGCCGCGATTTATGTCACATGACAAATGGGATTGAAGACTGTGATGATCAGCCACCTAAAGAAAAGAAATCCAA
GTCAGCCAAGAAAAAGAAACGTTCCAAGGCCAAGCAAGAAAGGGAAGCTTCCCCTGTTGAGTTTGCAATAGATCCCAATG
AACCTACATACTGTCTGTGTAACCAAGTGTCTTATGGGGAAATGATAGGGTGTGACAATGAACAGTGTCCAATCGAGTGG
TTTCACTTTTCATGTGTTTCACTTACCTACAAACCAAAGGGGAAATGGTATTGTCCAAAGTGCAGGGGAGATAATGAGAA
AACAATGGACAAAAGTACTGAAAAAACAAAAAAAGATAGAAGATCGAGGTAG

>ENSPPYT00000017702.2|m.32688 ENSPPYT00000017702.2|g.32688  ORF ENSPPYT00000017702.2|g.32688 ENSPPYT00000017702.2|m.32688 type:complete len:281 (+) ENSPPYT00000017702.2:1-843(+) [Pongo_abelii]
ATGTTAGGGCAGCAGCAGCAGCAACTGTACTCGTCGGCCGCGCTCCTGACCGGGGAGCGAAGCCGGCTGCTCACCTGCTA
CGTGCAGGACTACCTTGAGTGCGTGGAGTCGCTGCCCCACGACATGCAGAGGAACGTGTCTGTGCTGCGAGAGCTGGACA
ACAAATATCAAGAAACGTTAAAGGAAATTGATGATGTCTATGAAAAATATAAGAAAGAAGATGATTTAAACCAGAAGAAA
CGTCTACAGCAGCTTCTTCAGAGAGCACTAATTAATAGTCAAGAATTGGGAGATGAAAAAATACAGATTGTTACACAAAT
GCTCGAATTGGTGGAAAATCGGGCAAGACAAATGGAGTTACATTCACAGTGTTTCCAAGATCCTGCTGAAAATGAACGAG
CCTCAGATAAAGCAAAGATGGATTCCAGCCAACCAGAAAGATCTTCAAGAAGACCCCGCAGACAGCGGACCAGTGAAAGC
CGTGATTTATGTCACATGGCAAATGGGATTGAAGACTGTGATGATCAGCCACCTAAAGAAAAGAAATCCAAGTCAGCAAA
GAAAAAGAAACGCTCCAAGGCCAAGCAGGAAAGGGAAGCTTCACCTGTTGAGTTTGCAATAGATCCTAACGAACCTACAT
ACTGCTTATGCAACCAAGTGTCTTATGGGGAGATGATAGGATGTGACAATGAACAGTGTCCAATTGAATGGTTTCACTTT
TCATGTGTTTCACTTACCTATAAACCAAAGGGGAAATGGTATTGCCCAAAGTGCAGGGGAGATAATGAGAAAACAATGGA
CAAAAGTACTGAAAAGACAAAAAAGGATAGAAGATCGAGGTAG

>ENSSART00000012044.1|m.27785 ENSSART00000012044.1|g.27785  ORF ENSSART00000012044.1|g.27785 ENSSART00000012044.1|m.27785 type:5prime_partial len:223 (+) ENSSART00000012044.1:1-669(+) [Sorex_araneus]
ACATTAAAAGAAATCGATGACGTCTATGAAAAATACAAGAAGGAAGATGATTCCAACCAGAAGAAGCGGCTCCAGCAGCA
CCTGCAGCGGGCGCTGATCAACAGCCAGGAGCTGGGCGACGAGAAGATCCAGATCGTCACGCAGATGCTGGAGCTGGTAG
AGAACCGGGCGCGGCAGATGGAGCTGCACTCGCAGTGCTTCCAGGACCCCGCCGAGGGGGAGCGGGCCGGCGACAAGGCC
AAGCTGGACTCGGGCCAGCCAGAACGCTCTTCGAGGCGGCCCCGCCGGCAGCGGACCAGCGAGAGCCGCGACTTGTGCCA
CCTGACCAATGGCATCGAGGACTGCGACGACCAGCCCCCCAAGGAGAAGAAGTCCAAGTCCGCCAAGAAGAAGAAGCGCT
CCAAGGCCAAGCAGGAGCGGGAGGCGTCGCCCGTGGAGTTCGCCATCGACCCCAACGAGCCCACGTACTGCTTATGCAAC
CAAGTGTCCTACGGGGAGATGATCGGGTGTGACAACGAGCAGTGCCCCATCGAGTGGTTCCACTTCTCGTGCGTGTCACT
GACCTACAAACCAAAGGGGAAATGGTACTGCCCGAAGTGCCGGGGGGACAATGAGAAAACGATGGACAAAAGTACTGAAA
AGATCAAAAAGGACCGGAGATCGAGGTAG

>ENSSSCT00000025252.2|m.43912 ENSSSCT00000025252.2|g.43912  ORF ENSSSCT00000025252.2|g.43912 ENSSSCT00000025252.2|m.43912 type:complete len:281 (+) ENSSSCT00000025252.2:1-843(+) [Sus_scrofa]
ATGTTAGGGCAGCAGCAGCAGCAACTCTACTCGTCGGCCGCACTCCTGACCGGGGAGCGGAGCCGGCTTCTCACCTGCTA
CGTGCAGGACTACCTCGAGTGTGTGGAGTCGCTGCCCCACGACATGCAGAGGAACGTGTCCGTGCTGCGAGAGTTGGACA
ACAAATATCAAGAAACATTGAAGGAAATTGATGATGTCTATGAAAAATATAAGAAAGAAGATGATTCAAACCAGAAAAAA
CGCCTACAGCAGCATCTCCAGAGAGCATTAATCAATAGTCAAGAATTGGGAGATGAAAAAATTCAGATCGTCACACAGAT
GCTTGAATTGGTGGAAAATCGGGCAAGGCAAATGGAGCTACATTCACAGTGTTTTCAAGATCCTGCTGAAAGTGAGCGAG
CCTCAGATAAAGCGAAGATGGATTCCAGCCAACCAGAACGATCTTCAAGAAGACCCCGCCGACAGCGAACCAGTGAAAGC
CGAGATTTGTGTCACATGACGAATGGGATTGAAGACTGTGATGATCAGCCACCTAAAGAAAAGAAATCCAAGTCAGCCAA
GAAAAAGAAACGCTCCAAGGCCAAGCAGGAAAGAGAAGCATCACCTGTTGAGTTTGCAATAGATCCCAATGAACCTACAT
ATTGTTTATGTAACCAAGTGTCTTATGGGGAAATGATTGGATGTGACAATGAACAGTGTCCAATTGAATGGTTTCACTTT
TCATGTGTTTCACTTACCTATAAACCAAAGGGGAAGTGGTATTGCCCAAAGTGCAGGGGAGATAATGAGAAGACAATGGA
CAAAAGTACTGAAAAGACAAAAAAGGATAGAAGATCGAGGTAG

>ENSTTRT00000009587.1|m.19283 ENSTTRT00000009587.1|g.19283  ORF ENSTTRT00000009587.1|g.19283 ENSTTRT00000009587.1|m.19283 type:5prime_partial len:223 (+) ENSTTRT00000009587.1:1-669(+) [Tursiops_truncatus]
ACATTAAAGGAAATTGATGATGTCTATGAAAAATATAAGAAAGAAGATGATTCAAACCAGAAAAAACGCCTCCAGCAGCA
TCTCCAGAGAGCATTAATCAATAGTCAAGAATTGGGAGATGAAAAAATTCAGATTGTCACACAGATGCTCGAATTGGTGG
AAAATCGGGCAAGGCAAATGGAGCTACATTCACAGTGTTTTCAAGATCCTGCTGAAAGTGAGCGAGCCTCAGATAAAGCA
AAGATGGATTCCAGCCAACCAGAACGATCTTCGAGAAGACCCCGCCGACAGCGAACCAGTGAAAGCCGTGATCTGTGTCA
CATGACGAATGGGATTGAAGACTGTGATGATCAGCCACCTAAAGAAAAGAAATCCAAGTCAGCCAAGAAAAAGAAACGTT
CCAAGGCCAAACAGGAAAGGGAAGCTTCGCCTGTTGAGTTTGCAATAGATCCCAACGAACCTACATATTGTTTATGTAAC
CAAGTGTCTTATGGGGAAATGATCGGATGTGACAATGAACAGTGTCCAATTGAATGGTTTCACTTTTCATGTGTTTCACT
TACCTATAAACCAAAGGGGAAATGGTATTGCCCAAAGTGCAGGGGAGATAATGAGAAAACGATGGACAAAAGTACTGAAA
AGACAAAGAAGGAGAGAAGATCGAGGTAG

>ING2|ENSG00000168556 [cellage_279]
ATGTTAGGGCAGCAGCAGCAGCAACTGTACTCGTCGGCCGCGCTCCTGACCGGGGAGCGGAGCCGGCTGCTCACCTGCTA
CGTGCAGGACTACCTTGAGTGCGTGGAGTCGCTGCCCCACGACATGCAGAGGAACGTGTCTGTGCTGCGAGAGCTGGACA
ACAAATATCAAGAAACGTTAAAGGAAATTGATGATGTCTACGAAAAATATAAGAAAGAAGATGATTTAAACCAGAAGAAA
CGTCTACAGCAGCTTCTCCAGAGAGCACTAATTAATAGTCAAGAATTGGGAGATGAAAAAATACAGATTGTTACACAAAT
GCTCGAATTGGTGGAAAATCGGGCAAGACAAATGGAGTTACACTCACAGTGTTTCCAAGATCCTGCTGAAAGTGAACGAG
CCTCAGATAAAGCAAAGATGGATTCCAGCCAACCAGAAAGATCTTCAAGAAGACCCCGCAGGCAGCGGACCAGTGAAAGC
CGTGATTTATGTCACATGGCAAATGGGATTGAAGACTGTGATGATCAGCCACCTAAAGAAAAGAAATCCAAGTCAGCAAA
GAAAAAGAAACGCTCCAAGGCCAAGCAGGAAAGGGAAGCTTCACCTGTTGAGTTTGCAATAGATCCTAATGAACCTACAT
ACTGCTTATGCAACCAAGTGTCTTATGGGGAGATGATAGGATGTGACAATGAACAGTGTCCAATTGAATGGTTTCACTTT
TCATGTGTTTCACTTACCTATAAACCAAAGGGGAAATGGTATTGCCCAAAGTGCAGGGGAGATAATGAGAAAACAATGGA
CAAAAGTACTGAAAAGACAAAAAAGGATAGAAGATCGAGGTAG
