# Supplementary material for: A multidimensional systems biology analysis of cellular senescence in aging and disease
Source: Genome Biol. 2020 Apr 7;21:91. doi: 10.1186/s13059-020-01990-9 (PMC7333371; doi:10.1186/s13059-020-01990-9)
Supplement: Supplementary file 3 — 271 CellAge orthogroups. Directory containing FASTA files of CellAge orthogroups. [file 13059_2020_1990_MOESM3_ESM.zip › SI Cellage_Orthologous-Groups/ENSG00000167779.fa]

>ENSMMUT00000062928.1|m.45423 ENSMMUT00000062928.1|g.45423  ORF ENSMMUT00000062928.1|g.45423 ENSMMUT00000062928.1|m.45423 type:complete len:240 (+) ENSMMUT00000062928.1:1-720(+) [Macaca_mulatta]
ATGACTCCCTACAGGCTGCTGCCGCCGCTGCTGCTGCTAGCTCTGCTGCTCGCTGCCAGCCCAGGAGGCGCCTTGGCGCG
GTGCCCAGGCTGCGGGCAAGGGGTGCAAGCGGGTTGTCCAGGGGGCTGCGTGGAGGAAGAGGATGGGGGATCGCCAGCGC
AGGGCTGCGCGGAAGCTGAGGGCTGTCTCAGGAGGGAGGGGCAGGAGTGCGGGGTCTACACCCCTAACTGCGCCCTAGGA
CTGCAGTGCCATCCGCCCGAGGACGACGAGGCGCCTTTACGGGCGCTGCTGCTCGGCCGAGGCCGCTGCCTTCCGGCCCG
CGCGCCCGCGGTTGCAGAGGAGAATCCTAAGGAGAGTAAACTCCAAGCAGGCACTGGCCGCCCACAGGATGCGAACCGCA
GAAACCAACAGAAGAATCCAGGCACCTCTACCACACCCTCCCAGCCCAATTCTGCAGGTGTCCAAGACACCGAGATGGGC
CCATGCCGTAGACATCTGGACTCAGTGCTGCAGCAACTCCAGACTGAGGTCTACCGAGGGGCTCAAACGCTCTACGTGCC
CAATTGTGACCATCGAGGCTTCTACCGGAAGCGACAGTGCCGCTCCTCCCAGGGGCAGCGCCGAGGTCCCTGTTGGTGTG
TGGATCGTATGGGCAAGCCCCTGCCAGGGTCTCCAGATGGCAATGGAAGCTCCTCCTGCCCCACTGGGAGCAGCGGCTAA

>ENSOCUT00000001412.3|m.25907 ENSOCUT00000001412.3|g.25907  ORF ENSOCUT00000001412.3|g.25907 ENSOCUT00000001412.3|m.25907 type:complete len:339 (+) ENSOCUT00000001412.3:1-1017(+) [Oryctolagus_cuniculus]
ATGACCGCCCCCGGGCTGCTGCCGCTGCTGCTGTTGCTAACTCTACAGCTCGCCGCCCGCCCAGGAGGGGCCTTGGCGAG
GTGCCGGGGTTGCGGGCAGGGGGCGCAGGCGGCTTGTCCGGAGGGCTGCGTGGAGGAGGATGGGGCCCCGCCTGCGGAGC
GCTGTACGGAAGCCCGAGGCTGTCTCAGGAAAGAGGGGCAGCACTGCGGGGTCTACACTCCTTACTGCGCCCCCGGACTG
CAGTGCCTGCCGCCCAAGGACGACGAGGCGCCTCTGCGGGCGCTGCTGCTGGGCCGGGGCAGCTGCCGCGAAGCCCGCGC
GCCCTCGGAGGAACATCCCAAAGAGAGTAAGCCCAAGCAGGATATGAACCGCAGAGACCAACAGCGCCATCCAGGGACCA
ATTCTGGAGGCGCCCAAGACACCGAGATGGGCCCCTGCCGCCGACACCTGGACACGGTGCTGCAGCAACTCCAGACAGAG
ATTTTCCGCGGGACTCAGCCCCTCTACGTGCCTAATTGTGACCACCGAGGCTTCTACCGCCGGCGGCAGTGCCGCTCCTC
CCAGGGACAGCGCCGAGGTCCCTGCTGGTGTGTGGACCGGATGGGCCAGCCCCTGCCTGGAACTCCAGATGGCAATGGAA
GCACGGGGCTGTCAGTCTTGGGTTGTTTGTGGAGTGATGAGCCACTGGGGCTCAGCTTCAGGTCCTGCCATGTTGCCCCG
CCCCTCCCCCAGCCCAACTTGGGGGCCCTCCCGGTATTGGCCTGGGGTATCAATAAAGCTGTGTGTGGGGTCTCTAGCCT
GTGTCTCTGTGTGCACCTCTCACAGCTCTGGAGCCCCTGGGCCCTCTTCCGGGCCTTTCGTCTTGCCCTTCCCTCTGGAC
TTGGAAGGCTGGATGTAGCCATTGGCAGGTGCTTCCAGCTCTCAAGCCTCAGCCAGCTCTCCACTGGGAGTTGGGGGGAA
GGGAGGCCTCCGCCAGAGGTGGTGACCTTGTTCCCAGCACTGAACTTTGGACACTAG

>IGFBP6|ENSG00000167779 [cellage_279]
ATGACCCCCCACAGGCTGCTGCCACCGCTGCTGCTGCTGCTAGCTCTGCTGCTCGCTGCCAGCCCAGGAGGCGCCTTGGC
GCGGTGCCCAGGCTGCGGGCAAGGGGTGCAGGCGGGTTGTCCAGGGGGCTGCGTGGAGGAGGAGGATGGGGGGTCGCCAG
CCGAGGGCTGCGCGGAAGCTGAGGGCTGTCTCAGGAGGGAGGGGCAGGAGTGCGGGGTCTACACCCCTAACTGCGCCCCA
GGACTGCAGTGCCATCCGCCCAAGGACGACGAGGCGCCTTTGCGGGCGCTGCTGCTCGGCCGAGGCCGCTGCCTTCCGGC
CCGCGCGCCTGCTGTTGCAGAGGAGAATCCTAAGGAGAGTAAACCCCAAGCAGGCACTGCCCGCCCACAGGATGTGAACC
GCAGAGACCAACAGAGGAATCCAGGCACCTCTACCACGCCCTCCCAGCCCAATTCTGCGGGTGTCCAAGACACTGAGATG
GGCCCATGCCGTAGACATCTGGACTCAGTGCTGCAGCAACTCCAGACTGAGGTCTACCGAGGGGCTCAAACACTCTACGT
GCCCAATTGTGACCATCGAGGCTTCTACCGGAAGCGGCAGTGCCGCTCCTCCCAGGGGCAGCGCCGAGGTCCCTGCTGGT
GTGTGGATCGGATGGGCAAGTCCCTGCCAGGGTCTCCAGATGGCAATGGAAGCTCCTCCTGCCCCACTGGGAGTAGCGGC
TAA
