# Supplementary material for: A multidimensional systems biology analysis of cellular senescence in aging and disease
Source: Genome Biol. 2020 Apr 7;21:91. doi: 10.1186/s13059-020-01990-9 (PMC7333371; doi:10.1186/s13059-020-01990-9)
Supplement: Supplementary file 3 — 271 CellAge orthogroups. Directory containing FASTA files of CellAge orthogroups. [file 13059_2020_1990_MOESM3_ESM.zip › SI Cellage_Orthologous-Groups/ENSG00000163739.fa]

>ENSCJAT00000026992.3|m.25383 ENSCJAT00000026992.3|g.25383  ORF ENSCJAT00000026992.3|g.25383 ENSCJAT00000026992.3|m.25383 type:complete len:108 (+) ENSCJAT00000026992.3:1-324(+) [Callithrix_jacchus]
ATGGCCCGCGCCGCGCTCTCCGCCGACTCCAGTAACCCCCGGCTCCTGCGGGCGGCGCTGCTGCTCCTGCTCCTGGTGGC
CGCCGGCCGGCGCGCAGCAGGAGCTCCCCTGGCCAATGAACTGCGCTGCCATTGTCTGCAGACCCTGCAGGGAATTCACC
TCAAGAACATCCAAAGTGTGGAAGTGAAGCAACCGGGACCCCACTGCGACCAAACCGAAGTCATAGCCACACTCAAGAAT
GGGCAGAAAGCTTGTCTGAACCCCGCATCCCCCATGGTTAAGAAAATCATCGAAAAGATTCTGAACAGTGGCAAATCCAA
CTGA

>ENSCCAT00000024915.1|m.10511 ENSCCAT00000024915.1|g.10511  ORF ENSCCAT00000024915.1|g.10511 ENSCCAT00000024915.1|m.10511 type:complete len:108 (+) ENSCCAT00000024915.1:1-324(+) [Cebus_capuchinus]
ATGGCCCGCACCGCGCTCTCCGCCGACCCCAGCAACCCCCGGCTCCTGCGGGCGGCGCTGCTGCTCCTGCTCCTGGTGGC
CGCTGGCCGGCGCGCGGCAGGAGCGCCCCTGGCTAATGAACTGCGCTGCCAGTGTCTGCAGACCCTGCAGGGAATTCACC
TCAAGAACATCCAAAGTGTGGAAGTGAAGCGGCCGGGCCCCCACTGCGACCAAACCGAAGTCATAGCCACACTCAAGAAT
GGGCAGAAGGCTTGTCTGAACCCCGCATCCCCCATGGCTAAGAAAATCATTGAAAAGATTCTTAACAGTGACAAATCCAA
CTGA

>ENST00000395761.3|m.23170 ENST00000395761.3|g.23170  ORF ENST00000395761.3|g.23170 ENST00000395761.3|m.23170 type:complete len:108 (+) ENST00000395761.3:1-324(+) [Homo_sapiens]
ATGGCCCGCGCTGCTCTCTCCGCCGCCCCCAGCAATCCCCGGCTCCTGCGAGTGGCACTGCTGCTCCTGCTCCTGGTAGC
CGCTGGCCGGCGCGCAGCAGGAGCGTCCGTGGCCACTGAACTGCGCTGCCAGTGCTTGCAGACCCTGCAGGGAATTCACC
CCAAGAACATCCAAAGTGTGAACGTGAAGTCCCCCGGACCCCACTGCGCCCAAACCGAAGTCATAGCCACACTCAAGAAT
GGGCGGAAAGCTTGCCTCAATCCTGCATCCCCCATAGTTAAGAAAATCATCGAAAAGATGCTGAACAGTGACAAATCCAA
CTGA

>ENSMMUT00000076476.1|m.59241 ENSMMUT00000076476.1|g.59241  ORF ENSMMUT00000076476.1|g.59241 ENSMMUT00000076476.1|m.59241 type:complete len:108 (+) ENSMMUT00000076476.1:1-324(+) [Macaca_mulatta]
ATGGCCTCCCCCGCTCTCTCCACCGCCCCTAGCAATCTCCGGCTCCTGCGGGTGGCGCTGCTGCTTCTGCTCCTGGTGGC
CGCCAGCCGGCGCGCAGCAGGAGCGCCCCTGGTCACCGAACTGCGCTGCCAGTGCTTGCAGACCCTGCACGGAATTCACC
CCAAGAACATCCAAAGTGTGAATGTGAAGGCCCCAGGACCCCACTGCGCCCAAACCGAAGTCATAGCCACACTCAAGAAT
GGGCAGAAAGCTTGTCTCAATCCCGCATCCCCCATGGTTAAGAAAATCATCGGAAAGATGCTGAACAATGGCAAATCCAA
CTGA

>ENSMLUT00000025018.1|m.1421 ENSMLUT00000025018.1|g.1421  ORF ENSMLUT00000025018.1|g.1421 ENSMLUT00000025018.1|m.1421 type:3prime_partial len:158 (+) ENSMLUT00000025018.1:1-471(+) [Myotis_lucifugus]
ATGGCCCGCACCGCCACCGCCGCTGCTGCACCCCGCGCTCCCGGGTTCCTCCGGGCCGCGCTCCTGCTCCTGCTCCTGGT
CGCCGCCTGCCGGCAAGCTGCAGAGGAGCCCGTGGTCAATGAACTGCGCTGCCAGTGCATGCAGACCATGAAGGGAATTC
ACCCCAAGAACATCCAGAGTGTGAAGGTGACGTCCCCAGGAACTCACTGCGACCAAACAGAAGTCATAGCCATTCTCAAG
AATGGACAGAAAGTTTGTCTCAACCCCGCATCTCCCATGGTTAAGAAATTCGTGAACAAGCTGTTAAACAAGGAAGCCCA
GGGTATAGCTGAAGGAGTGAAAATTAAACAGCATCCAGTAGCCTGGCATTTTCTACCACACAGCATCCTGAGTGGAATCG
GAGTGAAAGAAGAGAAACAAAGAGCTCCTGGGGCTACCTGTGTTATTTCAAATGTTTATACATATTTTAAA

>ENSOANT00000011012.1|m.17634 ENSOANT00000011012.1|g.17634  ORF ENSOANT00000011012.1|g.17634 ENSOANT00000011012.1|m.17634 type:3prime_partial len:109 (+) ENSOANT00000011012.1:1-324(+) [Ornithorhynchus_anatinus]
ATGGCTGCCGCCAGCCTGTCAGCCCACCCAATGTCCCCCGGGGTCACTTCCATGGGGTTTCTCTCTGCCCAGCTTCTTTT
CCCCTCCCTCCTGCCCCAGGGAGCCCGCCTGGCCACAGAGCTGCGCTGCCAGTGTGTGAAGACCACGCAGGGCATCCATC
ACTCCAACATGGCCAAAGTGGAAGTCATCCCCGCGGGACCCTCCTGTGCCAACGTCGAAGTCATAGTCACCTTGAAGAAT
GGAAAGAATGTCTGTTTGAACCCCGATGCCCCCCGAGTCAAAAAACTCATCGAAAAGATGCTAAACGGGAATGAATCAAT
GAAT

>ENSPPYT00000017234.1|m.24983 ENSPPYT00000017234.1|g.24983  ORF ENSPPYT00000017234.1|g.24983 ENSPPYT00000017234.1|m.24983 type:complete len:108 (+) ENSPPYT00000017234.1:1-324(+) [Pongo_abelii]
ATGGCCTGCGCCGCGCTCTCCGCCGCCCCCAGCAATCCCCGGCTCCTGCGGGTGGCGCTGCTGCTTCTGCTCCTGGTAGC
CGCCGGACGGCGCGCAGCAGGAGCGTCCGTGGCCACTGAACTGCGCTGCCAGTGCTTGCAGACCCTGCAGGGAATTCACC
CCAAGAACATCCAAAGTGTGAACGTGAAGTCCCCCGGACCCCACTGCGCCCAAACCGAAGTCATAGCCACACTCAAGAAT
GGACAGAAAGCTTGCCTCAATCCCACATCCCCCATAGTTAAGAAAATCATCGAAAAGATGCTGAACAGTGACAAATCCAA
CTGA

>CXCL1|ENSG00000163739 [cellage_279]
ATGGCCCGCGCTGCTCTCTCCGCCGCCCCCAGCAATCCCCGGCTCCTGCGAGTGGCACTGCTGCTCCTGCTCCTGGTAGC
CGCTGGCCGGCGCGCAGCAGGAGCGTCCGTGGCCACTGAACTGCGCTGCCAGTGCTTGCAGACCCTGCAGGGAATTCACC
CCAAGAACATCCAAAGTGTGAACGTGAAGTCCCCCGGACCCCACTGCGCCCAAACCGAAGTCATAGCCACACTCAAGAAT
GGGCGGAAAGCTTGCCTCAATCCTGCATCCCCCATAGTTAAGAAAATCATCGAAAAGATGCTGAACAGTGACAAATCCAA
CTGA
