# Supplementary material for: A multidimensional systems biology analysis of cellular senescence in aging and disease
Source: Genome Biol. 2020 Apr 7;21:91. doi: 10.1186/s13059-020-01990-9 (PMC7333371; doi:10.1186/s13059-020-01990-9)
Supplement: Supplementary file 3 — 271 CellAge orthogroups. Directory containing FASTA files of CellAge orthogroups. [file 13059_2020_1990_MOESM3_ESM.zip › SI Cellage_Orthologous-Groups/ENSG00000121068.fa]

>bmy_10828 [Balaena_mysticetus]
ATGTTTCCTCCCTTCAAGGTGCGAGTCAGCGGCCTGGACAAGAAGGCCAAATATATCCTGCTGATGGACATCGTGGCCGC
TGATGATTGCCGGTATAAATTCCATAACTCGCGCTGGATGGTGGCGGGCAAGGCCGACCCCGAGATGCCCAAACGGATGT
ACATCCACCCGGACAGCCCAGCCACGGGAGAGCAGTGGATGGCCAAGCCGGTGGCCTTCCATAAGCTGAAGCTGACCAAC
AACATCTCCGACAAGCACGGCTTCACCATCCTGAACTCCATGCACAAGTACCAACCGCGCTTCCACATCGTGCGAGCCAA
CGACATCCTGAAGCTGCCCTACAGCACCTTCCGTACCTACGTGTTCCCCGAGACCGACTTCATCGCGGTCACTGCCTACC
AGAACGACAAGATCACGCAGCTTAAGATCGACAACAACCCGTTTGCCAAGGGCTTCCGGGACACCGGGAATGGCCGGCGG
GAGAAAAGGAAGCAGCTAACGCTGCCGTCGTTGCGCTTGTACGAGGAGCACTGCAAGCCAGAGCGCGACGGTGCCGAGTC
GGACGCCTCGTCCTGCGACCCTCCCCCCGCGCGGGAACCGCCACCCTCCCCGGGGACAGCGCCTAGTCCCCTGCGCCTGC
ACCGGACTAGAGCCGAGGAGAAGTCGTGCGCCGCGGACAGTGACCCAGAGCCCGAGAGGCTGAGCGAGGAGCGCGCGGGG
CAGGCGCTAGGCCGCAGCCCGGCCCTGGACGGCGGCAGCCCCCCTCGCTTGACCGAACCCGAGCGCGCCCGGGAGCGGCG
CAGCCCCGAGAGGGCCAAGGAGCCGGCCGAGAGCGGCGGGGACGGCCTGTTTGGCCTGCGGAGCCTAGAGAAGGAGCGCG
CCGAAGCCCGGCGGAAGGACGAGGGGCGCAAGGAGGCCGGCGAGGGCAAGGAGCCTGGCCTGGCGCCGCTGGTGGTGCAG
ACAGACAGTGCGTCCCCCCTGGGCGCCGGACACCTGCCGGGCTTGGCTTTCTCCGGCCACCTGCACGGGCAGCAGTTCTT
CGGGCCTCTGGGGGCCGGCCAGCCGCTCTTTCTGCACCCGGGACAGTTCGCCATGGGCCCCGGCGCCTTCTCCGCCATGG
GCATGGGCCACCTACTGGCCTCGGTGGCAGGCGGCGGCAGTGGAGGAGGCGGCGGGCCAGGGACAGCCACCGGGCTGGAC
GCAGGCGGGCTGGGTCCCGCGGCCAGCGCGGCAAGCACCGCCGGGCCCTTCCCGTTCCACCTCTCCCAGCACATGCTGGC
ATCTCAGGGAATCCCAATGCCCACTTTTGGAGGCCTCTTCCCCTACCCCTACACTTACATGGCTGCTGCTGCCGCAGCGG
CCTCCGCTTTGCCAGCCACTAGTGCTGCGGCTGCTGCCGCCGCTGCCGCAGGCTCCCTATCCCGGAGTCCCTTTCTGGGC
AGTGCCCGGCCCCGCCTGCGCTTCAGCCCCTACCAGATCCCAGTCACCATCCCACCTAGCACTAGCCTCCTCACTACTGG
GCTGGCGGCCGAGGGCCCCAAGGCTGCAGGCGGCAACAGCCGGGAGCCCAGCCCGCCGCCCGAGCTGGCTCTCCGCAAAG
CGGGGGCCCCGCCCCGCGGGGCCCTGTCGCCCAGCGGCTCAGCCAAAGAGGCAGCCAGTGAACTGCAGAGCATCCAGAGA
CTGGTGAGTGGGCTGGAGAGCCAGCGAGCCCTCTCCCCCGGCAGGGAGTCGCCCAAGTGA

>lcl|AC_000176.1_cds_NP_001178372.1_34001|m.39740 lcl|AC_000176.1_cds_NP_001178372.1_34001|g.39740  ORF lcl|AC_000176.1_cds_NP_001178372.1_34001|g.39740 lcl|AC_000176.1_cds_NP_001178372.1_34001|m.39740 type:complete len:715 (+) lcl|AC_000176.1_cds_NP_001178372.1_34001:1-2145(+) [Bos_taurus]
ATGAGAGAGCCGGCGCTGGCGGCCAGCGCCATGGCTTACCACCCGTTCCACGCGCCACGGCCGGCCGACTTCCCCATGTC
CGCCTTCCTGGCGGCGGCGCAGCCCTCCTTCTTCCCGGCTCTCGCGCTGCCGCCCGGCGCTCTGGCCAAGCCGCTGCCCG
ACCCGGGCTTGGCGGGGGCGGCGGCGGCGGCGGCTGCGGCGGCGGCGGCGGCCGAGGCGGGGCTGCACGTCTCGGCACTC
GGCCCGCATCCGCCCGCCGCTCATCTGCGCTCGCTTAAGAGCCTGGAGCCCGAGGACGAGGTGGAGGACGACCCCAAGGT
GACGCTGGAGGCCAAGGAGCTGTGGGACCAGTTTCACAAGCTGGGCACCGAGATGGTCATCACCAAGTCCGGGAGGAGGA
TGTTTCCTCCCTTCAAGGTGCGAGTCAGCGGCCTGGACAAGAAGGCCAAATACATCCTGCTGATGGACATTGTGGCCGCT
GATGACTGCCGGTATAAATTCCATAACTCGCGCTGGATGGTGGCAGGCAAGGCCGACCCCGAGATGCCCAAACGGATGTA
CATCCACCCAGACAGCCCGGCCACGGGGGAGCAGTGGATGGCCAAGCCGGTGGCCTTCCACAAGCTGAAGCTGACCAACA
ACATCTCGGACAAGCACGGCTTCACCATTCTGAACTCCATGCACAAGTACCAACCGCGCTTCCACATCGTGCGAGCCAAC
GACATCCTGAAGCTGCCCTACAGCACGTTCCGCACCTACGTGTTCCCCGAGACCGACTTCATCGCGGTCACCGCCTACCA
GAACGACAAGATCACGCAGCTTAAGATCGACAACAACCCGTTTGCCAAGGGCTTCCGGGACACCGGGAACGGCCGGCGGG
AGAAAAGGAAGCAGCTGACGCTGCCGTCGTTGCGCCTGTACGAGGAGCACTGCAAGCCGGAGCGCGACGGCGCGGAGTCG
GACGCCTCGTCCTGCGACCCTCCCCCTGCGCGGGAACCGCCACCCTCTCCGGGGACGGCGCCCAGTCCCCTGCGCCTGCA
CCGGACCAGAGCCGAGGAGAAGTCGTGCGCCGCGGACAGTGACCCGGAGCCCGAGCGGCTGGGCGAGGAACGCGCGGGGC
CGGCGCTAGGCCGCAGCCCCGCCCTGGACAGCAGCAGCCCCCCTCGCTTGACCGAACCCGATCGCGCCAGGGAGCGGCGC
AGCCCCGAGAGGGGCAAGGAGCCGGCCGAGAGCGGCGGGGACGGCCCGTTCGGCCTGCGGAGCCTAGAGAAGGAGCGCGC
CGAAGCCCGGCGGAAGGACGAGGGGCGCAAGGAGGCGAGCGAAGGCAAGGAGCCCGGCCTGGCGCCGCTGGTGGTGCAGA
CGGACAGCGCGTCCCCGCTGGGCGCCGGACACCTGCCCGGCCTGGCCTTCTCCGGCCACCTGCACGGGCAGCAGTTCTTC
GGGCCGCTGGGGGCCGGCCAGCCGCTCTTCTTGCACCCGGGACAGTTCGCCATGGGGCCCGGAGCCTTCTCCGCCATGGG
CATGGGCCACCTACTAGCCTCGGTGGCCGGCGGAGGCGGCGGTGGTGGAGGCGGCGGGCCAGGGACCGCCACCGGGCTGG
ACGCGGGCGGGCTGGGTCCCGCGGGCAGTGCGGCCAGCACCGCCGGGCCCTTCCCATTCCACCTCTCCCAGCACATGCTG
GCATCTCAGGGAATCCCCATGCCCACTTTCGGAGGCCTCTTCCCCTATCCCTACACCTACATGGCGGCCGCTGCAGCGGC
GGCCTCGGCTCTGCCAGCCACCAGCGCTGCGGCCGCGGCCGCGGCTGCCGCCGGTTCCCTGTCCCGGAGCCCCTTTCTGG
GCAGTGCCCGGCCCCGCCTGCGCTTCAGCCCCTACCAGATCCCGGTCTCCATCCCACCGAGCACTAGCCTCCTCACCACC
GGGCTGGCGGCGGAGGGCTCCAAGGCTGCAGGCGGCGGCAACAGCCGGGAGCCCAGCCCGCTGCCGGAGCTGGCCCTCCG
CAAAGTGGGGGCCCCGGCCCGCGTGGCCCTGTCGCCCGGCGGCGCGGCCAAAGAGGCGGCCAGTGAACTGCAGAGCATTC
AGAGACTGGTGAGTGGGCTGGAGAGCCAGCGAGCCCTCTCCCCCGGCAGGGAGTCACCCAAGTGA

>ENSCJAT00000002355.3|m.28462 ENSCJAT00000002355.3|g.28462  ORF ENSCJAT00000002355.3|g.28462 ENSCJAT00000002355.3|m.28462 type:complete len:705 (+) ENSCJAT00000002355.3:1-2115(+) [Callithrix_jacchus]
ATGAGAGAGCCGGCGCTGGCGGCCAGCGCCATGGCTTACCACCCGTTCCACGCGCCACGGCCGGCCGACTTCCCCATGTC
CGCCTTCCTGGCGGCGGCGCAGCCCTCCTTCTTCCCGGCACTAGCGCTGCCGCCCGGCGCGCTGGCCAAGCCGCTGCCCG
ACCCGGGCCTGGCAGGGGCGGCGGCGGCGGCAGCGGCTGCTGCAGCAGCAGCGGCCGAGGCGGGGCTTCACGTCTCGGCT
CTGGGCCCGCACCCGCCCGCCGCGCATCTGCGCTCTCTCAAGAGCTTGGAGCCCGAGGACGAGGTGGAGGACGACCCCAA
GGTGACGCTGGAGGCCAAGGAGCTGTGGGACCAGTTTCACAAGCTGGGCACGGAGATGGTCATCACCAAGTCGGGGAGGC
GGATGTTCCCCCCCTTCAAGGTGCGAGTCAGCGGCCTGGACAAGAAGGCCAAGTACATCCTGCTGATGGACATTGTTGCC
GCTGACGATTGCCGCTATAAGTTCCACAACTCGCGCTGGATGGTGGCAGGCAAGGCCGACCCTGAGATGCCCAAACGCAT
GTACATCCACCCAGACAGCCCAGCCACGGGGGAGCAGTGGATGGCCAAGCCTGTGGCCTTCCACAAGCTGAAGCTGACCA
ACAACATCTCTGACAAGCACGGCTTCACCATCCTAAACTCCATGCACAAGTACCAGCCGCGCTTCCACATCGTGCGAGCC
AACGACATCCTGAAGCTGCCGTACAGCACCTTCCGCACCTATGTGTTCCCGGAGACCGACTTCATCGCCGTCACTGCCTA
CCAGAATGACAAGATCACGCAGCTGAAGATCGACAACAACCCGTTTGCCAAGGGCTTCCGGGACACAGGGAATGGCCGGC
GGGAGAAAAGGAAGCAGCTGACGCTGCCGTCTCTGCGCTTGTACGAGGAGCATTGCAAGCCGGAGCGCGATGGCGCAGAG
TCGGACGCCTCGTCTTGCGACCCTCCCCCCGCGAGGGAACCACCGCCCTCCCCGGGCGCAGCGCCGAGTCCCCTGCGCCT
GCACCGGGCTCGAGCTGAGGAGAAGTCATGTGCCGCGGACAGCGACCTTGAGCCGGAGCGGCTGAGCGAGGAGCGCGCGG
GAGCGTCACTAGGCCGCAGCCCCGCTCCAGGCAGCGCCAGCCCCCCTCGCTTGACCGAACCCGAGCGCTCCCGGGAGCGG
CGCACTCCCGAGAGGGGCAAAGAGCCGGCCGAGAGCTGCGGGGACGGCCCATTTGGCCTGCGGAGCCTGGAGAAGGAGCG
CACCGAGGCTCGGAGGAAGGACGAGGGGCGCAAGGAGGCGGCCGAGGGCAAGGAACCCGGCCTGGCGCCGCTGGTGGTGC
AGACAGACAGTGCGTCCCCTCTGGGCGCCGGACACCTGCCCGGCCTGGCCTTCTCCAGCCACTTGCACGGGCAGCAGTTC
TTTGGCCCGCTGGGAGCCGGCCAGCCGCTCTTTCTGCACCCTGGACAGTTCACCATGGGCCCTGGTGCTTTCTCCGCCAT
GGGCATGGGTCACCTGCTGGCCTCGGTGGCAGGCGGCGGCAATGGCGGAGGCGGCGGGCCCGGGACCGCCGCGGGGCTGG
ACGCAGGCGGGCTGGGTCCCGCGGCCAGCGCAGCAAGCACCGCCGCGCCCTTCCCGTTCCACCTCTCCCAGCACATGTTG
GCATCTCAGGGAATCCCAATGCCCACTTTCGGAGGCCTCTTCCCCTACCCCTACACCTACATGGCAGCAGCAGCCGCAGC
CGCCTCGGCTTTGCCGGCCACTAGCGCTGCAGCTGCCGCCGCCGCAGCCGCCGGCTCCCTGTCCCGCAGCCCGTTCCTGG
GCAGTGCCCGGCCCCGCCTGCGCTTCAGCCCCTACCAGATCCCGGTCACCATCCCGCCTAGTACTAGCCTCCTCACCACC
GGGCTGGCCTCCGAGGGCTCCAAGGCTGCTGGCGGAAACAGCCGAGAGCCCAGCCCCCTGCCCGAGCTGGCTCTTCGCAA
AGTAGGGGCCCCGTCCCGCGTTGCCCTGTCGCCCAGTGGCTCGGCCAAGGAGGCGGCCAATGAACTACAGAGCATCCAGA
GACTGGAGCAAAGTGGGCTGCAGCAGCCGGAATAG

>ENSCAFT00000028142.3|m.7276 ENSCAFT00000028142.3|g.7276  ORF ENSCAFT00000028142.3|g.7276 ENSCAFT00000028142.3|m.7276 type:complete len:717 (+) ENSCAFT00000028142.3:1-2151(+) [Canis_familiaris]
ATGAGAGAGCCGGCGCTGGCGGCCAGCGCCATGGCTTACCACCCGTTCCACGCGCCACGGCCGGCCGACTTCCCCATGTC
CGCCTTCCTGGCGCCTTGCCGCCCGGCCTTCCTGCCTCCGGGTCTGGCTCGGAGCTCCGGGGAGATGCAGCATCTCCCGG
ACCCGGCGGGTCCGCTTCCGGCAGGAAGCCCTGAGCGGGCCCAGCTACAGCCTGACCCGGGCTGGGAGCCTCGGCCCGGC
CCAAGCCCAAGCAGTGAGGAGCTCTCCACTCACACACCGCTCCAGGCCTTAAAGCCAGAAGAAAATCACAGTCCCCAGCC
CCCTCCAACGCTTGACTCAGCCAGGGCCTGGATTTCTTTTCTGGACATTGGCTTTCATCTCAGTCTCCTCCGTTCCCTTT
CTCGCAGGCGAATGTTTCCTCCCTTCAAGGTGCGAGTCAGCGGCCTGGACAAAAAGGCCAAGTACATCCTGCTGATGGAC
ATTGTGGCCGCTGACGATTGCCGGTATAAGTTCCATAACTCGCGCTGGATGGTGGCGGGCAAGGCCGACCCAGAAATGCC
CAAACGCATGTACATCCACCCGGACAGCCCGGCCACGGGAGAGCAGTGGATGGGCAAGCCTGTGGCTTTCCACAAGCTGA
AACTGACCAACAACATCTCCGACAAGCATGGCTTCACGATCCTGAACTCCATGCACAAGTACCAACCGCGCTTCCACATC
GTGAGAGCCAACGACATCCTGAAGCTCCCGTACAGCACCTTCCGCACCTATGTGTTCCCCGAGACCGATTTCATCGCGGT
CACTGCCTACCAGAACGACAAGATCACGCAGCTGAAGATCGACAACAACCCCTTTGCCAAGGGCTTCCGGGACACCGGGA
ATGGCCGGCGAGAGAAGAGGAAGCAGCTCACGCTGCCGTCTCTGCGCCTGTACGAGGAGCATTGCAAGCCGGAGCGCGAC
GGCGCGGAGTCGGACGCCTCGTCTTGCGACCCTGCCCCCGCGCGGGAACCACCAGCGTCGCCGGGGTCAGCGCCTAGTCC
CCTGCGCCTGCATCGGACCCGAGCCGACGAGAAGTGCGCCGCAGACAGCGACCCGGAGCCTGAGAGGCTGAGCGAGGAGC
GCGCGGGGCCGGCGCTAGGCCGCAGCCCGGGCCTGGACGGCGGCAGCCCCCCTCGCCTGACCGAACCTGAGCGCGCCCGG
GAGCGGCGCAGCCCCGAGAGGGGCAAGGAGCCGGCCGAGAGCGGCGGGGACGGCCCATTTGGCCTGCGGAGCCTGGAGAA
GGAGCGCGCCGAGGCGAGGCGGAAGGACGACGGGCGCAAGGAGGCGGGCGAGGGCAAGGAGCCCGGCCTGGCGCCGCTGG
TGGTGCAGACGGACAGTGCGTCCCCCCTGGGCGCGGGACACCTGCCGGGCCTGGCTTTCTCTGGCCATCTGCACGGGCAG
CAGTTCTTCGGGCCGCTGGGGGCCGGCCAGCCGCTCTTCTTGCACCCGGGACAGTTTGCCATGGGCCCCGGAGCTTTCTC
CGCCATGGGCATGGGTCACCTGCTGGCCTCGGTGGCGGGCGGCGGCGGCGGTGGTGGAGGAGGCGGGCCGGGGACCGCCA
CCGGGCTGGACGCAGGCGGGCTGGGTCCCGCGGCCAGCGCAGCAAGCACCCCTGCGCCCTTCCCTTTCCACCTCTCCCAG
CACATGCTGGCATCTCAGGGAATCCCAATGCCCACTTTCGGAGGCCTCTTCCCCTACCCCTACACGTACATGGCAGCCGC
TGCGGCCGCGGCCTCTGCTTTGCCAGCCACGAGTGCTGCCGCGGCAGCTGCAGCCGCCGCAGGCTCCCTGTCCCGGAGCC
ACTTTCTGGGCAGTGCCCGACCCCGCCTGCGTTTCAGCCCCTACCAGATCCCAGTCACTATCCCGCCTAGCACTAGCCTC
CTCACCACTGGGCTGGCGGCCGAGGGCTCCAAGGCTGCGGGCAGCAACAGCCGGGAGCCCAGCCCGCTGCCGGAGCTGGC
TCTCCGCAAGGTTGGGGCCCCTTCCCGAGGTGCCCTGTCACCCAGCGGCTCAGCCAAAGAGGCGGCCAGTGAACTGCAGA
GCATCCAGAGACTGGTGAGTGGGCTGGAGAACCAGCGAGCCCTCTCCCCCGGCAGGGAGTCGCCCAAGTGA

>ENSCCAT00000054045.1|m.51027 ENSCCAT00000054045.1|g.51027  ORF ENSCCAT00000054045.1|g.51027 ENSCCAT00000054045.1|m.51027 type:complete len:714 (+) ENSCCAT00000054045.1:1-2142(+) [Cebus_capuchinus]
ATGAGAGAGCCGGCGCTGGCGGCCAGCGCCATGGCTTACCACCCGTTCCACGCGCCACGGCCCGCCGACTTCCCCATGTC
CGCCTTCCTGGCGGCGGCTCAGCCCTCCTTCTTCCCGGCACTCGCGCTGCCGCCCGGCGCGCTGGCCAAGCCGCTGCCAG
ACCCGGGCCTGGCGGGGGCGGCGGCGGCGGCAGCGGCGGCGGCGGCAGCAGCGGCCGAGGCGGGGCTGCACGTCTCGGCA
CTGGGCCCGCACCCGCCCGCAGCGCATCTGCGCTCGCTCAAGAGCTTGGAGCCCGAGGACGAGGTGGAGGACGACCCCAA
GGTGACGCTGGAGGCCAAGGAGCTGTGGGACCAGTTTCACAAGCTGGGCACGGAGATGGTCATCACCAAGTCGGGGAGGC
GGATGTTCCCCCCCTTCAAGGTGCGAGTCAGCGGCCTGGACAAGAAGGCCAAGTACATCCTGCTGATGGACATTGTTGCC
GCTGACGACTGCCGCTATAAGTTCCACAACTCTCGCTGGATGGTGGCAGGCAAGGCCGACCCTGAGATGCCCAAACGCAT
GTACATCCACCCAGACAGCCCAGCCACGGGGGAGCAGTGGATGGCCAAGCCTGTGGCCTTCCACAAGCTGAAGCTGACCA
ACAACATCTCTGACAAGCACGGCTTCACCATCCTGAACTCTATGCACAAGTACCAGCCGCGCTTCCACATCGTGCGAGCC
AACGACATCCTGAAGCTGCCGTACAGCACCTTCCGCACCTACGTGTTCCCGGAGACTGACTTCATCGCTGTCACCGCCTA
CCAGAATGACAAGATCACGCAGCTGAAGATCGACAATAACCCGTTTGCCAAGGGCTTCCGGGACACCGGGAACGGCCGGC
GGGAGAAAAGGAAGCAGCTGACGCTGCCGTCTCTGCGCTTGTACGAGGAGCACTGCAAGCCAGAGCGCGATGGCGCAGAG
TCGGACGCCTCGTCTTGCGACCCTCACCCCACGAGGGAACCACCGCCCTCCCCGGGCGCAGCGCCGAGTCCCCTGCGCCT
GCACCGGGCTCGAGCTGAGGAGAAGTCATGTGCCGCGGACAGCGATGTTGAGCCAGAGCGGCTGAGCGAGGAGCGCGCAG
GGGCGCCACTAGGCCGCAGCCCGGCTCCAGGCAGCGCCAGCCCCTCTCGCTTGACCGAACCCGAGCGTGCCCGGGAACGG
CACAGTCCCGAGAGGGGCAAGGAGCCGGCCGAGAGCTGCGGGGACGGCCCGTTCGGCCTGCGGAGCCTGGAGAAGGAGCG
CACCGAGGCTCGGAGGAAGGACGAGGGGCGCAAAGAGGCGACCGAGGGCAAGGAACCCGGCCTGGCGCCGTTGGTGGTGC
AGACAGACAGTGCGTCCCCTCTGGGCGCCGGACACCTGCCCGGCCTGGCCTTCTCCAGCCACTTGCACGGGCAGCAGTTC
TTTGGGCCGCTGGGAGCCGGCCAGCCGCTCTTCCTGCACCCTGGACAGTTCACCATGGGCCCAGGCGCCTTCTCCGCCAT
GGGCATGGGTCACCTGCTGGCCTCGGTGGCAGGCGGCGGCAACGGCGGAGGCGGCGGGCCCGGGACCGCCGCGGGGCTGG
ACACAGGCGGGCTGGGTCCCGTGGCCAGCGCAGCAAGCACCGCCGCGCCCTTCCCGTTCCACCTCTCCCAGCACATGCTG
GCATCTCAGGGAATCCCAATGCCCACTTTCGGAGGCCTCTTCCCCTACCCCTACACCTACATGGCGGCAGCAGCCGCAGC
CGCCTCGGCTTTGCCGGCCACTAGCGCTGCAGCTGCCGCCGCCGCAGCCGCCGGCTCCCTGTCCCGCAGCCCGTTCCTGG
GCAGTGCCCGGCCCCGCCTGCGCTTCAGCCCCTACCAGATCCCGGTCACCATCCCACCTAGCACTAGCCTCCTCACCACC
GGGCTGGCCTCCGAGGGCTCCAAGGCTGCTGGCGGAAACAGCCGAGAGCCCAGCCCCCTGCCCGAGCTGGCTCTCCGCAA
AGTAGGGGCCCCGTCCCGCGTTGCCCTGTCGCCCAGTGGCTCGGCCAAGGAGGCGGCCAATGAACTGCAGAGCATCCAGA
GACTGGTGAGTGGGCTGGAGAGCCAGCGAGCCCTCTCCCCAGGCCGGGAGTCGCCTAAGTGA

>ENSDNOT00000008604.3|m.23705 ENSDNOT00000008604.3|g.23705  ORF ENSDNOT00000008604.3|g.23705 ENSDNOT00000008604.3|m.23705 type:5prime_partial len:445 (+) ENSDNOT00000008604.3:1-1335(+) [Dasypus_novemcinctus]
CAGATCACGCAGCTGAAGATCGACAACAACCCGTTCGCCAAGGGCTTCCGGGACACCGGGAACGGCCGGCGGGAGAAAAG
GAAGCAGCTGACGCTGCCGTCTCTGCGTTTGTACGAGGAGCACTGCAAGCCCGAGCGCGACGGCGCGGAGTCGGACGCCT
CATCCTGCGACCCTCCCCCAGCGCGGGAGCCGCCACCCTCTCCGGGAGCAGCGCCCAGTCCCCTGCGCCTGCACCGGGCC
CGAGCCGAGGAGAAGTCATGCGCCGCGGACAGCGACCCGGAGCCGGAGCGGCTGGGCGAGGAGCGCATCGCGGCGGCCTT
AGGCCGCAGCCCGGGCCTGGACGGCACCAGTCCCCCTCGCTTGAACGAACCTGAGCGCGCCCGGGAGCGGCGTAGCCCGG
AGAGGAGCAAGGAGCCGGCCGGAGGCGGCGGGGACAGCCTGTTCGGCCTGCGGGGCCTAGAGAAGGAGCGCTCCGAGGCG
CGGCGGAAGGACGAGGGGCGCAAGGAAGCAGGCGAGGGCAAGGAGCCGGGCCTGGCGCCGCTGATGGTGCAGACGGACAG
CGCGTCCCCCCTAGGTGCCGGACACCTGCCGGGGCTGGCCTTCTCGGGCCACCTGCACGGGCAGCAGTTCTTTGGGCCTC
TGGGGGCCGGCCATCCGCTCTTCCTGCACCCGGGACAGTTCGCCATGGGCCCCGGTGCCTTCTCCGCCATGGGCATGGGC
CACCTGCTGGCCTCGGTGGCCGGCGGCGGCGGCAGTGGTGGAGGCGGCGGACCTGGGACCACCACCGGGCTGGACACAGG
CGGGCTGGGCCCCGCAGCCGGCCCAGCAGGCACTGCAGCACCCTTCCCGTTCCACTTCTCCCAGCATATGCTGGCATCTC
AGGGAATCCCGATGCCCACTTTCGGAGGCCTCTTCCCCTATCCCTACACTTACATGGCAGCTGCTGCTGCAGCAGCCTCT
GCTTTGCCAGCCACCAGTGCTGCAGCTGCAGCTGCTGCCGCCGCGGGCTCCCTGTCCCGGAGCCCCTTCCTGGGCAGTGC
CCGGCCTCGCCTGCGCTTCAGCCCCTACCAGATCCCAGTCAGCATCCCACCCAGCACTAGCCTCCTCACCACCGGGCTGG
CGGCCGAGGGCTCCAAGGCTACTGGCGGCAATAGCCGGGAGCCCAGCCCCCTGCCCGAGCTGGCTCTCCGCAAAGTGGGG
GGCCTGCCTCGCACTGCCCTGTCGCCCAGTGGCTCAGCCAAGGAGGTGGCCAGTGAACTGCAGAGCATCCAGAGACTGGT
GAGTGGGCTGGAGAGCCAACGAGCCCTCTCCCCTGGCCGGGAGTCGCCCAAATGA

>lcl|NW_004558727.1_cds_XP_004707052.1_11543|m.23883 lcl|NW_004558727.1_cds_XP_004707052.1_11543|g.23883  ORF lcl|NW_004558727.1_cds_XP_004707052.1_11543|g.23883 lcl|NW_004558727.1_cds_XP_004707052.1_11543|m.23883 type:complete len:592 (+) lcl|NW_004558727.1_cds_XP_004707052.1_11543:1-1776(+) [Echinops_telfairi]
ATGGTCATCACCAAGTCCGGGAGGCGGATGTTTCCCCCCTTTAAGGTTCGGGTCAGCGGCCTGGACAAGAAAGCCAAGTA
CATCCTGCTGATGGACATTGTGGCTGCTGATGACTGCCGCTACAAATTCCACAACTCTCGCTGGATGGTGGCAGGCAAGG
CTGATCCAGAGATGCCCAAACGCATGTACATCCACCCAGACAGCCCAGCCACAGGCGAACAGTGGATGGCCAAGCCCGTG
GCCTTCCACAAGCTGAAGCTAACTAACAACATCTCAGACAAGCATGGCTTTACCATCCTGAACTCCATGCACAAGTACCA
GCCGCGCTTCCACATCGTGCGCGCCAACGACATCCTGAAGTTGCCCTACAGCACCTTCCGCACCTATGTGTTTCCAGAGA
CAGACTTCATCGCCGTCACTGCCTACCAGAACGACAAGATCACGCAGCTGAAGATCGACAACAACCCGTTCGCGAAGGGC
TTCAGGGACACGGGGAACGGCCGGCGGGAGAAAAGGAAGCAGCTGACACTGCCATCTCTGCGTTTGTACGAGGAGCACTG
CAAGCCGGAGCGCGACGGCGCCGAGTCTGACGCCTCGTCCTGCGACCCTCCCCCCACGCGGGAGCCACCACCCTCACCCG
GCGCCGCGCCCAGCCCTCTGCGCCTGCACCGGGCCCGAGCCGACGAGAAGTTGTGCGCTGCAGACAGCGACCCTGAGCCT
GAACGGCCGGGGGATGAGCGGGCCGGGACCGCGCTGGGCCGCCGCAGCCCCGGCCTGGACGGCGCCAGCCCCGCTCGTTT
GAACGAACCGGAGCGCACTCGCGAGAGGCGCAGCCGCAGCCCCGATCGGGGCAAGGAGCCGCCTGAAAGTGGCGGGGATG
GGCCCTTTGGCCTTCGGGGCCTGGAAAAAGAGCGTGCCGAGACCCGGCGGAAGGACGAGGGGCGCAAGGAGCCCAGCGAG
GGCAAGGAGCCAGGCCTGGCGCCGCTGGTGGTGCAGACTGACAGTATGTCCCCCTTGAGCGCCGGACACCTGCCTGGCCT
GGCTTTTTCGGGCCACCTGCACGGGCAGCAGTTCTTTGGGCCTCTCGGAGCCGGCCAACCACTCTTCCTGCACCCGGGAC
AGTTTGCCATGGGCCCTGGTGCCTTCTCCGCCATGGGGATGGGTCACCTGCTGGCCTCGGTAGCGGGCGGCGCTAGCAGT
GGAGCCAGTGGGCCTGGGGCCGCTGGCCTGGACACAGGTGGGCTGGGCCCCGCAGCTGGCGCAGCAGGCACCGCGTCCCC
CTTTCCGTTCCACCTCTCCCAGCACATGCTGGCATCTCAGGGAATCCCGATGCCCACTTTCGGAGGCCTCTTCCCCTACC
CCTACACCTACATGGCTGCAGCTGCCGCCGCGGCCTCCGCCTTGCCGGCCACCAGTGCGGCGGCCCCCCCCGCTGCCGCC
GCAGCCGGCTCCCTGTCCCGGAGCCCCTTCCTGGGCAGTGCCCGGCCCCGCCTGCGCTTCAGCCCTTATCAGATCCCGGT
CACCATTCCACCTAGCAGTAGCCTCCTCACCACCGGACTGGCCGCTGAGGGCTCCAAGGCCGCGGGTGGCAACAGCCGGG
AGCCCAGCCCGCTGCCCGAGCTGGCTCTCCGCAAAGTGGGGGCGCCGCCCCGCGGTGCTCTGTCGCCCAGCGGCTCAGCC
AAGGAGGCGGCCAGTGAACTGCAGAGCATCCAGAGACTGGTGAGTGGGCTGGAGAGCCAGCGAGCCCTCTCCCCCGGCCG
GGAATCGCCCAAATGA

>ENSECAT00000026478.1|m.41229 ENSECAT00000026478.1|g.41229  ORF ENSECAT00000026478.1|g.41229 ENSECAT00000026478.1|m.41229 type:5prime_partial len:610 (+) ENSECAT00000026478.1:1-1830(+) [Equus_caballus]
GTGAGGGAGGACCCCAAGGTGACGCTGGAGGCCAAGGAGCTGTGGGACCAGTTCCACAAGCTGGGCACCGAGATGGTCAT
CACCAAGTCCGGGAGGCTCACCCTCTTCCCCTTCAGGGTCAGGGTTCTAGGGTCTGACAGGCAGAAACGGTATCTCCCAG
GAGTAACAACCACAGGTGGGGACATCGCCCAGAAAGAGAAGCATGCTCACCCCTATCTTGTATCCAGCTCGCGCGCTAAC
ACTCGAGTTCCCGAACGCATGTACATCCACCCAAGCCCGGCCACGGGAGAGCAGTGGATGGCCAAGCCTGTGGCCTTCCA
CAAGCTGAAGCTGACCAACAACATTTCCGACAAGCACGGCTTCACCATCCTGAACTCCATGCACAAGTACCAACCGCGTT
TCCACATCGTGCGAGCCAACGACATCCTGAAGCTGCCCTACAGCACCTTCCGCACCTACGTGTTCCCCGAGACCGACTTC
ATCGCGGTCACTGCCTACCAGAACGACAAGATCACGCAACTGAAGATTGACAACAACCCTTTTGCCAAGGGCTTCCGGGA
CACCGGGAACGGCCGGCGAGAGAAAAGGAAGCAGCTGACGCTGCCGTCTCTGCGCTTGTACGAGGAGCACTGCAAGCCCG
AGCGCGACGGTGCCGAGTCGGATGCCTCATCTTGCGACCCTCCCCCAGCGCGGGAACCGCCACCCTCCCCAGGGGCAGCG
CCTAGTCCACTGCGCGTGCACCGGACCAGAGCCGAGGAGAAGTCGTGCGCCGCCGACAGCGACCCGGAGCCCGAGAGGCT
GGGCGAGGAGCGCGCGGGGCCGGCGCTAGGCCGCAGCCCGGCCCTGGACGGCGGCGGCTCCCCGCGCCTCCCCGAAGTTG
AGCGCGCGCGGGAGCGGCGCAGCCCGGAGAGGGGCAAGGAGCCGGCCGACAGCGGCGGGGATGGCCCGTTCAGCCTGCGG
AGCCTAGAGAAGGAGCGCGGCGAAGGCCGGCGGAAGGACGAGGGGCGCAAGGAGGCGAGCGAGGGCAAGGAGCCCAGCCT
GGCTCCGCTTGAGGGTACAGACAACAGAGTGCCTCCCCTTAGAGCGCGAAACTCTTGCAAGCTGTGTTTCTCTCGGGCAC
CTACAGGGAAGAACCTTTTGGGGCCTGTTTCCTTCCCTGTAACCCCAGCACAGAGTGAGGCACCCATCAGACTCTTCCGC
TCTGACACACTGGGGCTGCTCCTGGCTTTTGTGAATGGGGGAGGAGGTTCTGAAATGAGTGCAAGGCCAGGTTCTCAAGC
CGGCGTAGCCTGCCCTGGCCATCAGCCCAGCACTGTCAGTTCCCTGCCCTCCTCCCCATACCCACATACTCTGGGGAGTG
AGCCATTATCTCAAAGAGGAATCCCAATGCCCACTTTCGGAGGCCTCTTCCCCTACCCCTACACCTACATGGCAGCTGCT
GCGGCAGCGGCCTCCGCTTTGCCAGCTACCAGTGCTGCGGCTGCCGCCGCTGCCGCCGCTGGCTCCCTATCCCGGAGCCC
CTTTCTGGGCAGTGCCCGGCCCCGCCTGCGCTTCAGCCCCTACCAAATCCCGGTCACCATCCCGCCTAGCACTAGCCTCC
TCACCACTGGGCTGGCGGCGGAGGGCTCCAAGGCTGTAGGAGGCAACAGCCGGGAGCCTAGCCCGCTGCCCGAGCTGGCT
CTCCGCAAAGTGGGGGCACCGTCCCGCGGCGCCCTGTCCCCCAGCGGCTCAGCCAAAGAAGCGGCCAGTGAACTGCAGAG
CATCCAGAGACTGGTGAGTGGGCTGGAGAGCCAGCGAGCCCTCTCCCCCGGCAGCGAGTCGCCCAAATGA

>ENSHGLT00000015719.1|m.26694 ENSHGLT00000015719.1|g.26694  ORF ENSHGLT00000015719.1|g.26694 ENSHGLT00000015719.1|m.26694 type:complete len:711 (+) ENSHGLT00000015719.1:1-2133(+) [Heterocephalus_glaber]
ATGAGAGAGCCGGCGCTGGCAGCCAGCGCCATGGCTTACCACCCATTCCACGCGCCGCGGCCGGCCGACTTCCCCATGTC
CGCTTTCCTGGCGGCGGCACAGCCCTCCTTCTTCCCGGCGCTCGCGCTGCCGCCCGGCGCGCTGGCCAAGCCCCTGCCCG
ACCCGAGCCTGGCGGGGGCGGCGGCGGCGGCGGCGGCGGCTGCAGCGGCGGCCGAGGCGGGGCTGCACGTCTCGGCTCTC
GGCCCTCACCCGCCCGCCGCGCATCTGCGCTCCCTCAAAAGCCTGGAGCCCGAGGACGAGGTGGAGGACGACCCGAAGGT
GACGCTGGAGGCCAAGGAGCTGTGGGACCAGTTCCACAAGCTGGGCACGGAGATGGTCATCACCAAGTCCGGGAGGCGGA
TGTTCCCCCCCTTCAAGGTACGAGTCAGTGGCCTGGACAAGAAGGCCAAGTACATCCTGCTGATGGACATTGTAGCCGCT
GATGACTGCCGCTATAAATTCCACAACTCCCGCTGGATGGTGGCAGGCAAGGCCGATCCAGAGATGCCCAAACGCATGTA
CATCCACCCGGACAGCCCAGCCACCGGGGAGCAGTGGATGGCCAAGCCTGTGGCCTTCCACAAGCTAAAGCTGACCAACA
ATATCTCCGACAAGCATGGTTTCACCATCCTGAACTCCATGCACAAGTACCAGCCCCGCTTTCACATCGTGCGAGCCAAC
GACATCCTGAAGCTGCCCTACAGCACTTTCCGAACCTATGTGTTCCCGGAGACCGACTTCATCGCGGTCACGGCCTACCA
GAATGACAAGATTACACAGCTGAAGATCGACAACAATCCGTTTGCCAAGGGCTTCCGGGACACCGGGAATGGCCGCCGGG
AGAAAAGGAAGCAGCTGACGCTGCCCACTCTGCGCTTGTATGAGGAGCACTGTAAGCCGGAGCGCGATGGTGCTGAGTCT
GACGCCTCGTCTTGCGACCCTCCCCCTGCTCGGGAGCCCCCACCTTCCCCGGGCGCAGTGCCCAGTCCCCTGCGCCTGCA
CCGGGCCCGAGCTGAAAAGACGTGCGCCGCAGACAGCGACCCTGAGCCCGAGCGGCTGGGTGAGGAGCGCGCCAGGGTGG
CCCTGGGCCGCAGCCCAGCTCGGGACAGCGCCAGCCCCCCTCGTTTGACAGACCCGGAGCGCACCCGGGAGCGACGCAGT
CCCGAGAGAGGCAAGGAACCGGGGGAGAGCAGCGGGGACGGCCTTTTTGGCCTGAGGAGCCTGGAGAAGGAGCGCGCCGA
AGCCCGGCGGAAGGATGACGGGCGCAAGGAGGGAGCTGAGGGCAAGGAGCCCGGCCTGGCGCCACTGGTGGTGCAGACAG
ACAGTTCATCCCCCCTGGGCGCCGGACATCTGCCGGGCCTGGCCTTCTCCAGCCACCTGCACGGCCAGCAGTTCTTTGGG
CCCCTAGGAGCCGGCCAGCCGCTCTTCCTACACCCAGGACAGTTCACCATGGGCCCCGGCGCTTTCTCTGCCATGGGCAT
GGGTCACCTGCTGGCCTCGGTGACAGCAGGAGGTGGCAGTGGAGGAGGCGCCGGGCCGGCCACCGCAGGGCTGGACGCAG
GCGGGCTGGGTCCCGCAGCCAGCGCAGCAAGCACCGCGCCCTTCCCATTCCACCTCTCCCAGCACATGCTGGCATCTCAG
GGAATCCCAATGCCCACCTTCGGAGGCCTCTTCCCATACCCCTACACCTACATGGCAGCAGCTGCCGCAGCCGCCTCCGC
TTTGCCGGCCACTAGTGCTGCGGCTGCAGCCGCGGCTGCCGCAGGCTCCCTATCCCGGAGCCCCTTCCTGGGCAGTGCCC
GGCCCCGCCTGCGCTTCAGCCCCTACCAGATCCCGGTCACCATCCCGCCTAGCCCCGGTCTCCTCACTACTGGGCTGGCG
GCGGAGGGCTCCAAGGCTGCAGGTGGCAACAGCCGGGAACCCAGCCCCCTGCCCGAGCTGCCTCTCCGAAAAGTCGGGGG
TCCATCGAGAGGTGCCCTGTCACCCAGCGTCTCCGCCAAGGAGGCAGCCAGTGAACTGCAGAACATCCAGAGACTGGTGA
GCGGGCTGGAGAGCCAGCGAGCCCTCTCGCCAGGCAGGGAGTCGCCCAAGTGA

>ENST00000240328.3|m.16942 ENST00000240328.3|g.16942  ORF ENST00000240328.3|g.16942 ENST00000240328.3|m.16942 type:complete len:713 (+) ENST00000240328.3:1-2139(+) [Homo_sapiens]
ATGAGAGAGCCGGCGCTGGCGGCCAGCGCCATGGCTTACCACCCGTTCCACGCGCCACGGCCCGCCGACTTCCCCATGTC
CGCCTTTCTGGCGGCGGCGCAGCCCTCCTTCTTCCCGGCACTCGCGCTGCCGCCCGGCGCGCTGGCCAAGCCGCTGCCCG
ACCCGGGCCTGGCGGGGGCGGCGGCCGCGGCGGCGGCGGCGGCAGCAGCGGCCGAGGCGGGGCTGCACGTCTCGGCACTG
GGCCCGCACCCGCCCGCCGCGCATCTGCGCTCCCTCAAGAGCCTGGAGCCCGAGGACGAGGTGGAGGACGACCCCAAGGT
GACGCTGGAGGCCAAGGAGCTGTGGGACCAGTTCCACAAGCTAGGCACGGAGATGGTCATCACCAAGTCCGGGAGGCGGA
TGTTCCCCCCCTTCAAGGTGCGAGTCAGCGGCCTGGACAAGAAGGCCAAGTATATCCTGCTGATGGACATTGTAGCCGCT
GACGATTGCCGCTATAAGTTCCACAACTCGCGCTGGATGGTGGCGGGCAAGGCCGACCCTGAGATGCCCAAACGCATGTA
CATCCACCCAGACAGCCCAGCCACGGGGGAGCAGTGGATGGCTAAGCCTGTGGCCTTCCACAAGCTGAAGCTGACCAACA
ACATCTCTGACAAGCACGGCTTCACCATCCTAAACTCCATGCACAAGTACCAGCCGCGCTTCCACATAGTGCGAGCCAAC
GACATCCTGAAGCTGCCTTACAGCACCTTCCGCACCTACGTGTTCCCGGAGACCGACTTCATCGCCGTCACTGCCTACCA
GAATGACAAGATCACACAGCTGAAGATCGACAACAACCCGTTTGCCAAGGGCTTCCGGGACACCGGGAACGGCCGGCGGG
AGAAAAGGAAGCAGCTGACGCTGCCGTCTCTACGCTTGTACGAGGAGCACTGCAAACCCGAGCGCGATGGCGCGGAGTCA
GACGCCTCGTCGTGCGACCCTCCCCCCGCGCGGGAACCACCCACCTCCCCGGGCGCAGCGCCCAGTCCGCTGCGCCTGCA
CCGGGCCCGAGCTGAGGAGAAGTCGTGCGCCGCGGACAGCGACCCGGAGCCTGAGCGGTTGAGCGAGGAGCGTGCGGGGG
CGCCGCTAGGCCGCAGCCCGGCTCCAGACAGCGCCAGCCCCACTCGCTTGACCGAACCCGAGCGCGCCCGGGAGCGGCGT
AGTCCCGAGAGGGGCAAGGAGCCGGCCGAGAGCGGCGGGGACGGCCCGTTCGGCCTGAGGAGCCTGGAGAAGGAGCGCGC
CGAAGCTCGGAGGAAGGACGAGGGGCGCAAGGAGGCGGCCGAGGGCAAGGAGCAGGGCCTGGCGCCGCTGGTGGTGCAGA
CAGACAGTGCGTCCCCCCTGGGCGCCGGACACCTGCCCGGCCTGGCCTTTTCCAGCCACTTGCACGGGCAGCAGTTCTTT
GGGCCGCTGGGAGCCGGCCAGCCGCTCTTCCTGCACCCTGGACAGTTCACCATGGGCCCTGGCGCCTTCTCCGCCATGGG
CATGGGTCACCTACTGGCCTCGGTGGCAGGCGGCGGCAACGGCGGAGGTGGCGGGCCTGGGACCGCCGCGGGGCTGGACG
CAGGCGGGCTGGGTCCCGCGGCCAGCGCAGCAAGCACCGCCGCGCCCTTCCCGTTCCACCTCTCCCAGCACATGCTGGCA
TCTCAGGGAATTCCAATGCCCACTTTCGGAGGCCTCTTCCCCTACCCCTACACCTACATGGCAGCAGCAGCCGCAGCCGC
CTCGGCTTTGCCCGCCACTAGTGCTGCAGCTGCCGCCGCCGCAGCCGCCGGCTCCCTCTCCCGGAGCCCCTTCCTGGGCA
GTGCCCGGCCCCGACTGCGTTTCAGCCCCTATCAGATCCCGGTCACCATCCCGCCTAGCACTAGCCTCCTCACCACCGGG
CTGGCCTCTGAGGGCTCCAAGGCCGCTGGTGGAAACAGCCGGGAGCCTAGCCCCCTGCCCGAGCTGGCTCTCCGCAAAGT
AGGGGCCCCATCCCGCGGTGCCCTGTCGCCCAGTGGCTCGGCCAAGGAGGCGGCCAATGAACTGCAGAGCATCCAGAGAC
TGGTGAGTGGGCTGGAGAGCCAGCGAGCCCTCTCCCCAGGCCGGGAGTCGCCCAAGTGA

>ENSLAFT00000006595.2|m.16737 ENSLAFT00000006595.2|g.16737  ORF ENSLAFT00000006595.2|g.16737 ENSLAFT00000006595.2|m.16737 type:3prime_partial len:714 (+) ENSLAFT00000006595.2:1-2139(+) [Loxodonta_africana]
ATGAGAGAGCCGGCGCTGGCGGCCAGCGCCATGGCTTACCACCCGTTCCACGCGCCACGGCCCGCCGACTTCCCCATGTC
CGCCTTCCTGGCGGCGGCGCAGCCCTCCTTCTTCCCCGCGCTCGCGCTGCCGCCAGGAGCGCTGGCTAAGCCGTTGCCCG
ACCCCGGCCTGGCGGGGGCGGCGGCGGCAGCGGCAGCTGCAGCAGCGGCGGCTGAGGCGGGGCTGCACGTCTCGGCACTT
GGCCCGCACCCGCCCGCCGCGCATCTGCGCTCGCTTAAGAGCCTGGAGCCCGAGGACGAGGTGGAGGACGATCCCAAGGT
GACGCTGGAGGCCAAGGAGCTGTGGGACCAGTTCCATAAGCTTGGCACGGAGATGGTCATCACCAAGTCCGGGAGGCGGA
TGTTTCCCCCCTTTAAGGTGCGGGTCAGCGGCCTGGACAAGAAGGCCAAATACATCCTGTTGATGGACATTGTGGCCGCT
GATGATTGCCGCTATAAGTTCCACAACTCACGGTGGATGGTGGCGGGCAAGGCCGATCCAGAGATGCCTAAACGCATGTA
CATCCACCCGGACAGCCCTGCCACGGGCGAACAGTGGATGGCTAAGCCTGTAGCCTTTCACAAGCTGAAGCTAACCAACA
ACATCTCGGACAAGCACGGCTTCACCATCTTGAACTCCATGCACAAGTACCAGCCACGCTTCCACATTGTGCGAGCCAAC
GACATCTTGAAGCTGCCCTACAGCACCTTCCGCACCTACGTGTTTCCGGAGACAGACTTCATCGCCGTCACTGCCTACCA
GAACGACAAGATCACGCAGCTGAAGATCGACAACAACCCGTTCGCTAAGGGCTTCAGGGACACCGGAAACGGCCGACGGG
AGAAAAGGAAGCAACTGACGCTGCCGTCTCTGCGCTTGTACGAGGAGCACTGCAAGCCCGAGCGCGATGGCGCCGAGTCG
GACGCCTCGTCCTGCGACCCTCCCCCGGCGCGGGAGCCGCCGCCCTCTCCTGGCGTAGCGCCCAGTCCCCCGCGCCTGCA
CCGGGCGCGAGCCGAGGACAAGTCGTGCGCAGCCGACAGCGACCCCGAGCCTGAGCGGCTGGGCGAGGAGCGGTCCAGGA
CCTCACTGGGCCGCAGCCCGGGCCTGGACGGCGCCAGCCCCCCTCGCTTGAGCGAACCCGAGCGCGCTCGAGAGCGGCGC
AGTCCAGAGTCTGGCAAGGAGCCGCCCGAAAGCGTCGGAGACCGGCCGTTCGGCCTGCGGGGCCTGGAAAAGGAGCGCGC
CGAGAGCCGGCGGAAGGACGAGGGGCGCAAGGAGCTGAGCGAGGGCAAGGACCCAGGCCTGGCGCCGCTGGTAGTGCAGA
CGGACAGTGCATCCCCCCTGGGCGCGGGACACCTGCCTGGCCTGGCCTTCTCCGGCCACCTGCACGGGCAGCAGTTCTTC
GGACCCCTGGGAGCCGGCCAACCGCTCTTCCTGCACCCGGGACAGTTTGCCATGGGCCCCGGCGCCTTCTCCGCCATGGG
CATGGGCCACCTACTGGCCTCGGTGGCGGGTGGCGGCGGTAATGGTGGAGGCGGCGGGCCCGGGGCTGCCGCGGGCCTGG
ACGCAGGTGGGCTGGGCCCTGCAGCCGGCGCGGCAGGCACCGCCGCGCCCTTCCCGTTCCACCTCTCCCAGCACATGCTG
GCATCTCAGGGAATCCCGATGCCCACTTTCGGAGGCCTCTTCCCCTATCCCTACACCTACATGGCTGCAGCTGCGGCAGC
GGCCTCCGCTTTGCCGGCCACTAGTGCTGCCGCTGCAGCCGCTGCCGCCGCTGGGTCTCTATCCCGGAGCCCCTTCCTGG
GCAGTGCCCGGCCCCGCCTGCGCTTCAGTCCCTACCAGATCCCGGTCACCATCCCACCTAGTACTAGCCTCCTCACCACA
GGGCTGGCGGCAGAGGGTTCCAAGGCTGCGGGCGGCAACAGCCGGGAGCCCAGCCCTCTGCCAGAGCTGGCTCTCCGCAA
AGTGGGGGCCCCACCCCGTGGTGCCCTGTCGCCCAGCGGCTCAGCCAAGGAGGCGGCCAGTGAACTGCAGAGCATCCAGA
GACTGGTGAGTGGGCTGGAGAGCCAGAGAGCCCTCTCCCCCAGCCGGGAGTCGCCCAAA

>ENSMICT00000016647.2|m.18382 ENSMICT00000016647.2|g.18382  ORF ENSMICT00000016647.2|g.18382 ENSMICT00000016647.2|m.18382 type:complete len:590 (+) ENSMICT00000016647.2:1-1770(+) [Microcebus_murinus]
ATGGTCATCACCAAGTCCGGGAGGAGGATGTTCCCCCCGTTCAAGGTGCGAGTCAGTGGCCTGGACAAGAAGGCCAAGTA
CATCCTGCTGATGGACATTGTGGCCGCTGATGACTGCCGCTATAAGTTCCACAACTCTCGCTGGATGGTGGCAGGCAAGG
CCGACCCGGAGATGCCCAAACGCATGTACATCCACCCAGACAGCCCGGCCACGGGGGAGCAGTGGATGGCCAAGCCTGTG
GCCTTCCATAAGCTGAAGCTGACCAACAACATCTCTGACAAGCATGGCTTCACCATCCTGAACTCCATGCACAAGTACCA
GCCGCGCTTCCACATCGTGCGAGCCAACGACATCCTGAAGCTGCCGTACAGCACCTTCCGCACTTACGTGTTCCCAGAGA
CCGACTTCATCGCTGTCACTGCCTACCAGAATGACAAGATAACGCAGCTGAAGATCGACAACAATCCCTTTGCCAAGGGC
TTCCGGGACACCGGGAACGGCCGGCGGGAGAAAAGGAAGCAGCTGACGCTGCCGTCTCTGCGCTTGTACGAGGAGCACTG
CAAGCCCGAACGCGACGGCGCCGAGTCGGACGCCTCGTCCTGCGACCCTCCCCCCGCGCGGGAGCCACCGCCCTCCCCGG
GCGCAGCGCCCAGTCCCCTGCGCCTGCATCGAGCCCGAGCCGAGGAAAAGTCGTGCGCCGCGGACAGCGACCCGGAGCCG
GAGCGACTGAGCGAGGAGCGCTCCGGGCCGGCGCTAGGCCGCAGCCCAGCTCCGGACAGCGCCAGCCCCCCTCGCTTGAC
CGAACCCGAGCGCGCCCGGGAGCGACGCAGTCCGGAGAGGGGCAAGGAGCCGGCCGAGAGCGGCGGGGACGGCCCGTTCG
GCCTTCGGAGCCTGGAGAAGGAGCGCTCCGACGGCCGGCGGAAGGACGAGGGGCGCAAGGAGGCGGGCGAGGGCAAGGAG
CCTGGCCTGGCGCCGCTGGTGGTACAGACTGACAGTGCGTCGCCCCTGGGCACCGGACACCTGCCCAGCCTGGCCTTCTC
CAGCCACCTGCACGGGCAGCAGTTCTTCGGGCCACTAGGAGCCGGCCAGCCGCTCTTCCTGCACCCAGGACAGTTCGCCA
TGGGCCCCGGCGCCTTCTCTGCTATGGGCATGGGTCACCTGCTGGCCTCGGTGGCAGGCGGCGGTGGCAATGGTGGAGGC
GGCGGACCCGGGACCACCGCGGGGCTGGACGCAGGCGGGCTGGGTCCCGCGGCCAGCGCAGCAAGCACCGCCGCGCCCTT
CCCATTCCACCTCTCCCAGCACATGCTGGCATCTCAGGGAATCCCAATGCCCACTTTCGGAGGCCTCTTCCCCTACCCCT
ACACCTACATGGCAGCAGCGGCCGCAGCCGCCTCGGCTTTGCCGGCCACCAGTGCTGCGGCTGCGGCTGCTGCGGCGGCT
GGCTCCCTATCGCGGAGCCCCTTCCTGGGCAGTGCCCGGCCCCGCCTGCGCTTCAGCCCCTACCAGATCCCGGTCACCAT
CCCGCCTAGCACTAGCCTCCTCACCACCGGGCTGGCATCCGAGGGCTCCAAGGCTGCAGGGAGCAACAGCAGGGAGCCCA
GCCCCCCGCCCGAGCTGGCTCTCCGCAAAGTGGGGGCCCCGTCCCGTGGTGCCCTGTCGCCCAGCGGCTCAGTCAAGGAG
GCGGCTAGTGAACTGCAGAGCATCCAGAGACTGGTGAGTGGGCTGGAGAGCCAGCGAGCCCTCTCCCCCAGCCGGGAGTC
GCCCAAGTGA

>ENSMODT00000018082.3|m.26751 ENSMODT00000018082.3|g.26751  ORF ENSMODT00000018082.3|g.26751 ENSMODT00000018082.3|m.26751 type:complete len:716 (+) ENSMODT00000018082.3:1-2148(+) [Monodelphis_domestica]
ATGAGAGATACGGCGTTTGCGGGGACCGTCATGGCATACCACCCCTTCCACGCTCCGCGCCCCGCCGACTTCCCCATGTC
CGCCTTCCTGGCCGCAGCTCAGCCTTCCTTCTTCCCGGCGCTGGCGCTGCCGCCCGCGGCGCTCGCCAAGCCCTTGCCGG
ACCCGGGCCTGGCCGGAGCCGCGGCAGCGGCAGCGGCCGCAGCCGCCGCAGCCGAGGCGGGGCTGCACGTCTCCGCGCTG
GGCCACCACCCCCAGGCGGCCCATCTGCGCTCTCTCAAGAGCCTGGAGCCGGAGGACGAGGTGGAGGACGACCCCAAGGT
GACGCTGGAAGCCAAAGAGTTGTGGGACCAGTTCCACAAACTAGGCACCGAGATGGTCATTACCAAGTCCGGGAGGCGGA
TGTTCCCCCCGTTCAAGGTGCGGGTCAGCGGACTGGACAAGAAAGCCAAGTACATTCTGCTCATGGACATCGTGGCCGCC
GACGACTGTCGCTATAAGTTCCACAATTCTCGCTGGATGGTGGCCGGCAAGGCTGACCCGGAGATGCCCAAACGCATGTA
CATACACCCTGACAGCCCAGCCACTGGGGAGCAGTGGATGGCCAAGCCGGTGGCCTTCCATAAACTCAAGCTCACCAACA
ACATCTCCGACAAGCACGGCTTTACCATCCTGAACTCTATGCATAAGTATCAACCTCGCTTCCACATAGTGAGAGCAAAC
GACATTCTGAAGCTTCCCTACAGTACCTTCCGGACGTACGTGTTCCCGGAGACAGACTTCATTGCAGTCACCGCCTACCA
GAACGACAAGATCACACAGCTGAAAATAGACAATAATCCCTTTGCAAAGGGTTTCCGAGACACAGGCAATGGCCGGCGGG
AGAAAAGGAAGCAATTGACGCTCCCGTCCCTTCGGATGTACGAAGAACAGTGTAAGCCGGAGAGGGACGGGGCTGAGTCA
GATGCCTCCTCCTGCGATCCACCTCCAGCCAGAGAGCCGCCTCCCTCCCCAGGCACGGACCCCAGCCCCCTGCGTCTGCA
TCGCTCTCGAGTCGACGAGAAGCTATGTGCTGCAGATAGCGACCCGGAGCCTGAGAGACTTGGGGATGAGCGTCCTGGGG
GCACAATGGGGCGCAGCCCTGGCCTGGAGCCAGCCAGTCCCCCTCGCTTGGTCGAGTCCGAGCGCCTCCGAGAAAGGCGC
AGCCCTGACCGGAGTAAAGAGCCAGGAGAAGTCGGCGGCTGCCTAGACGGCCCCTTCGGCCTGAGGGCCTTGGAGAAGGA
CAAGGCGGAGGGCAGGAGGAAGGACGAGGCCCGGAAGGAGGGCAGCGAGGTCAAGGAGACGGGGCTGGCGCCCCTCGTGG
TACAAACGGACAGCGCTTCGCCTCTCAGCGCAGGCCACCTGCAGGGCCTGGCGCTATCGGGCCATCTGCATGGCCAGCAG
TTCTTCGGGCCCCTCGGCGCCGGGCAGCCACTCTTCCTGCACCCAGGACAGTTCGCCATGGGCCCCGGGGCCTTCTCGGC
CATGGGCATGGGCCACTTGCTGGCCTCGGTGGCCGGCGGAGGCGGCGGCAGTGGAGGCGGGGCCGGAGCGGCCACCGCAG
GGCTGGACGGTGGAGCTGGTCTGGGCTCGGCTGCCGGGGCGGCTGGAGCTGCGGCCCCCTTTCCTTTCCACCTCTCACAG
CACATGCTGGCATCTCAGGGGATCCCGATGCCCACATTTGGTGGGCTCTTTCCATATCCCTACACTTACATGGCAGCTGC
TGCAGCCGCAGCCTCAGCCTTGCCAGCCACCAGTGCTGCCGCCGCCGCCGCCGCCGCCGCGGGCTCCCTTTCCCGGAGCC
CCTTCTTGGGCAGTGCCCGGCCGCGCCTACGTTTCAGCCCTTACCAGATCCCTGTGACCATCCCTCCCAGCACCAACCTC
CTCACCACAGGCCTGGCTCCGGATGGCTCCAAGGCGGCTGGCAACAGCCGGGAACCCAGCCCTCTGCCTGAGCTGGCGTT
GCCTAAGGTGGGAGGGTCACACCGGGGGACCCTATCCCCCAAAGGCGCAGCCAAAGAGGCCGCCAGCGAACTACAGAATA
TCCAGAGACTGGTGAGCGGGTTGGAGAGCCAGAGGGATCTGTCCCCGGGACGGGAGTCGCCGAAGTGA

>ENSMUST00000000095.6|m.586 ENSMUST00000000095.6|g.586  ORF ENSMUST00000000095.6|g.586 ENSMUST00000000095.6|m.586 type:complete len:712 (+) ENSMUST00000000095.6:1-2136(+) [Mus_musculus]
ATGAGAGAGCCGGCGCTGGCAGCCAGCGCCATGGCTTACCACCCGTTCCACGCGCCACGGCCCGCCGACTTCCCCATGTC
CGCCTTCCTGGCGGCAGCGCAGCCCTCCTTCTTCCCGGCGCTAGCGCTGCCGCCCGGCGCGCTAGGCAAGCCTCTGCCGG
ACCCGGGCCTGGCGGGGGCGGCGGCCGCGGCAGCAGCGGCGGCGGCGGCGGCCGAGGCGGGGCTGCACGTCTCGGCACTC
GGCCCGCACCCGCCCGCCGCGCATCTGCGCTCGCTCAAGAGCCTGGAACCCGAGGACGAGGTGGAGGACGACCCCAAGGT
GACGCTGGAGGCCAAGGAGCTGTGGGACCAGTTCCACAAGCTGGGCACCGAGATGGTCATCACCAAGTCCGGGAGGCGGA
TGTTCCCCCCCTTCAAGGTGCGAGTCAGCGGCCTGGACAAGAAAGCCAAATACATCCTGCTAATGGACATCGTGGCTGCC
GATGACTGCCGCTATAAGTTTCACAACTCCCGCTGGATGGTGGCAGGCAAAGCCGACCCCGAGATGCCTAAACGCATGTA
CATCCACCCGGACAGTCCGGCCACAGGGGAACAGTGGATGGCCAAGCCTGTGGCCTTCCACAAACTGAAGCTGACCAACA
ACATTTCTGACAAGCATGGCTTTACCATCCTGAACTCCATGCACAAGTACCAGCCGCGATTCCACATCGTGCGAGCCAAT
GACATCTTGAAGCTCCCATACAGCACCTTCCGCACCTATGTCTTCCCAGAGACCGACTTCATCGCTGTCACTGCCTACCA
GAATGACAAGATTACACAGCTGAAGATCGACAACAACCCCTTTGCCAAGGGCTTCCGGGACACTGGGAACGGCCGTCGGG
AGAAAAGGAAGCAGCTAACGCTGCCCACTCTCCGTTTGTATGAGGAGCACTGTAAGCCGGAGCGTGATGGCGCTGAATCC
GATGCCTCGTCCTGCGACCCTCCGCCTGCGCGAGAACCACCGCCCTCCCCCAGCGCAGCGCCCAGCCCTCTGCGCCTACA
CCGGGCCCGAGCCGAGGAGAAGCCGGGCGCAGCCGACAGCGATCCTGAGCCGGAGCGGACGGGGGAGGAGCGCTCCGCAG
CGCCCCTGGGCCGCAGCCCTTCGCGGGACGCCAGCCCCGCTCGCTTGACCGAACCCGAACGCTCCCGGGAGCGGCGCAGC
CCGGAGAGGTGCAGCAAGGAACCGACGGAGGGCGGTGGGGACGGCCCGTTTAGCCTGCGGAGCCTGGAGAAGGAGCGTCC
CGAGGCCCGGAGGAAGGACGAGGGGCGCAAGGACGTGGGTGAGGGCAAGGAGCCCAGCCTGGCGCCGCTGGTGGTGCAGA
CAGACAGTGCGTCCCCCCTGGGTGCGGGCCATCTGCCTGGCCTGGCCTTCTCCAGCCACCTGCATGGGCAGCAGTTCTTT
GGGCCGCTGGGAGCTGGCCAGCCCCTCTTCCTGCACCCAGGACAATTCGCCATGGGCCCCGGAGCCTTCTCCGCCATGGG
CATGGGTCATCTGCTAGCCTCGGTGGCAGGCGGCAGTGGCAGTAGCGGAGGCGCCGGTCCCGGAACCGCGGCGGGGCTGG
ACGCAGGCGGGCTAGGTCCCGCAGCCAGCGCAGCAAGCACCGCGGCTCCCTTCCCGTTCCACCTCTCCCAGCATATGCTG
GCATCTCAGGGAATCCCAATGCCCACTTTCGGAGGCCTCTTTCCCTACCCGTACACTTACATGGCAGCAGCGGCCGCCGC
CGCCTCCGCTTTACCCGCCACCAGCGCTGCAGCTGCCGCCGCCGCAGCCGCTGGTTCATTATCACGGAGCCCATTTCTGG
GCAGTGCCCGGCCCCGTCTGCGCTTCAGTCCTTACCAGATCCCTGTCACCATCCCACCTAGCACTAGCCTCCTTACCACC
GGGCTGGCGGCGGAGGGCTCCAAGGGCGGAAATAGCCGTGAGCCCAGTCCGCTGCCTGAGCTGGCTCTCCGAAAAGTGGG
GGGCCCATCCCGCGGGGCCCTATCGCCCAGCGGCTCAGCCAAAGAGGCGGCCAGTGAACTGCAGAGCATCCAGAGACTGG
TGAGTGGGCTAGAGAGCCAGCGAGCCCTCTCCCCCGGCCGGGAGTCGCCCAAGTGA

>ENSMLUT00000011669.2|m.10899 ENSMLUT00000011669.2|g.10899  ORF ENSMLUT00000011669.2|g.10899 ENSMLUT00000011669.2|m.10899 type:5prime_partial len:675 (+) ENSMLUT00000011669.2:1-2025(+) [Myotis_lucifugus]
GCGGGCCAGCCCAGCCCAGCCCCGCGCAGAGCCCCCGCCACCCCCGCGCTCAGAGCCCCGCGCCCCTCGCTGTGCGCCGG
ACGGGGAGCGGAAGGAGCCGCCGCCGCGCTTGCCATCCGGGTCGTCTTTTCTACTCGAGGCCCGCCTCCTGGCGCCGCGC
ATCTCCGCTCGCTTAAGAGCCTGGAGCCCGAGGCCGAGGTGGAGGACGACCCCAAGGTGACGCTGGAAGCCAAAGAGCTG
TGGGACCAGTTCCACAAGCTGGGCACCGAGATGGTCATCACCAAGTCCGGGAGGCGGATGTTCCCTCCCTTCAAGGTGCG
CGTCAGCGGTCTGGACAAGAAGGCCAAGTACATCCTGCTGATGGACATCGTGGCCGCGGACGATTGCCGGTACAAATTCC
ATAACTCGCGCTGGATGGTGGCCGGCAAGGCCGACCCGGAGATGCCCAAACGCATGTACATCCACCCGGACAGCCCGGCC
ACAGGGGAGCAGTGGATGGCCAAACCCGTGGCCTTTCACAAGCTGAAGCTGACTAACAACATCTCCGACAAACACGGCTT
CACCATCCTGAACTCCATGCACAAGTACCAGCCGCGCTTCCACATCGTGAGAGCCAACGACATCCTGAAGCTGCCCTACA
GCACCTTCCGCACCTACGTGTTCCCTGAGACCGACTTCATCGCCGTCACTGCCTACCAGAACGACAAGATCACACAGCTG
AAGATCGACAACAACCCGTTTGCCAAGGGCTTCCGGGACACCGGGAACGGCAGGAGGGAGAAAAGGAAGCAGCTGACGCT
GCCCTCGTTGCGCTTGTACGAAGAGCACTGCAAGCCCGAGCGCGACGGCGCCGAGTCCGACGCCTCGTCCTGCGACCCTC
CCCCCGCACGGGAACCGCCGCCGTCCCCGGGGGCGGCCCCTAGTCCCCTCCGCCTGCACCGGACCCGAGCCGAGGACAAG
TCGTTCGCCGCAGACAGCGACCCAGAAGGCGAGAGGCTGAGCGAGGAGCGCGCGGGACCTGCGCTGGGCCGCAGCCCGGC
CCTGGACGGCAGCAGCCCCCCTCGCTTGACCGAACCTGAGCGCAGCCGGGAGAGGCGCAGCCCGGAGAGGGGCAAGGAGC
CGGCGGAGAGTGGCGGGGACAGCCCGTTTGGTCTGCGGAGCCTAGAGAAGGAGCGGGCGGAAGCCAGGAGGAAGGACGAG
GGGCGCAAGGAGGCGGGTGAGGGCAAGGAGCCCAGCCTGGCACCGCTGGTGGTACAGACAGACAGTGCGTCCCCCCTGGG
CACCGGCCACCTCCCGGGACTGGCTTTCTCCGGCCATCTGCACGGGCAGCAGTTTTTTGGGCCACTGGGGGCCGGCCAGC
CGCTCTTTCTGCACCCGGGACAGTTCGCCATGGGCCCTGGAGCCTTCTCCGCCATGGGCATGGGTCACCTGCTGGCCTCG
GTGGCAGGCGGTGGCAGTGGCGGGCCAGGGGCCACCACCGGGCTGGACGCAAGCGGGCTGGGCCCCACGGTCAGTGCAGC
AAGCACCGCCGCACCCTTCCCGTTCCACCTCTCCCAGCACATGCTGGCATCTCAGGGAATCCCAATGCCCACTTTCGGAG
GCCTCTTCCCCTACCCCTACACCTACATGGCCGCCGCCGCGGCCGCCGCCTCTGCTCTACCGGCCACCAGCGCTGCCGCC
GCTGCCGCTGCCGCCGCTGGTTCCCTCTCCCGGAGCCCCTTTCTGGGCAGTGCCCGGCCCCGCCTGCGCTTCAGCCCCTA
CCAGATCCCGGTCACCATCCCGCCCAGCACGAGTCTCCTGGCCGCTGGGCTAGCGGCGGAGGGCTCCAAGGCGACGGGCG
GCAGCCGGGAGCCCAGCCCGCTGCCGGAGCTGGCTCTCCGCAAAGTGGGGGCCCCGCCCCGCGGCGCCCTGTCGCCCAGC
GGCTCCGCCAAAGAGGCGGCCAGTGAACTGCAGAGCATCCAGAGACTGGTGAGTGGGCTGGAGAGCCAGCGCGCCCTCTC
CCCCGGCAGGGAGTCGCCCAAGTGA

>lcl|NW_004438459.1_cds_XP_004271783.1_10874|m.18900 lcl|NW_004438459.1_cds_XP_004271783.1_10874|g.18900  ORF lcl|NW_004438459.1_cds_XP_004271783.1_10874|g.18900 lcl|NW_004438459.1_cds_XP_004271783.1_10874|m.18900 type:complete len:714 (+) lcl|NW_004438459.1_cds_XP_004271783.1_10874:1-2142(+) [Orcinus_orca]
ATGAGAGAGCCGGCGCTGGCGGCCAGCGCCATGGCTTACCACCCGTTTCACGCGCCACGGCCGGCCGACTTCCCCATGTC
CGCCTTTCTGGCGGCGGCGCAGCCCTCCTTCTTCCCGGCGCTCGCACTGCCGCCCGGCGCGCTGGCCAAGCCTCTGCCCG
ACCCCGGCTTGGCGGGGGCGGCGGCGGCGGCGGCTGCGGCGGCGGCGGCGGCGGCCGAGGCGGGGCTGCACGTCTCGGCA
CTCGGCCCGCATCCGCCCGCTGCGCATCTGCGCTCGCTTAAGAGCCTGGAGCCCGAGGACGAGGTGGAGGACGACCCCAA
GGTGACGCTGGAGGCCAAGGAGCTGTGGGACCAGTTCCACAAGCTGGGCACCGAGATGGTCATCACCAAGTCCGGGAGGA
GGATGTTTCCTCCCTTCAAGGTGCGAGTCAGCGGCCTGGACAAGAAGGCCAAATATATCCTGCTGATGGACATCGTGGCC
GCTGATGACTGCCGGTATAAATTCCATAACTCGCGCTGGATGGTGGCGGGCAAGGCCGACCCAGAGATGCCCAAACGGAT
GTACATCCACCCGGACAGCCCGGCCACGGGAGAGCAGTGGATGGCCAAGCCGGTGGCCTTCCATAAGCTGAAGCTGACCA
ACAACATCTCCGACAAGCACGGCTTCACCATCCTGAACTCCATGCACAAGTACCAACCACGCTTCCACATCGTGCGAGCC
AACGACATCCTGAAGCTGCCCTACAGCACCTTTCGTACCTACGTGTTCCCCGAGACCGACTTCATCGCGGTCACTGCCTA
CCAGAACGACAAGATCACGCAGCTTAAGATCGACAACAACCCGTTTGCCAAGGGCTTCCGGGACACCGGGAATGGCCGGC
GGGAGAAAAGGAAGCAGCTAACGCTGCCGTCGTTGCGCTTGTACGAGGAGCACTGCAAGCCAGAGCGCGACGGTGCCGAG
TCGGACGCCTCGTCCTGCGACCCTCCCCCCGCGCGGGAACCGCCACCCTCCCCGGGGACAGCGCCTAGTCCCCTGCGCCT
GCACCGGACTAGAGCCGAGGAGAAGTCGTGCGCCGCGGACAGTGACCCAGAGCCCGAGAGGCTGAGCGAGGAGCGCGCGG
GGCAGGCGCTAGGCCGCAGCCCGGCCCTGGACGGTGGCAGCCCCCCTCGCTTGACCGAACCCGAGCGCGCCCGGGAGCGG
CGCAGCCCCGAGAGGGCCAAGGAGCCGGCCGAGAGCGGCGGGGACGGCCTGTTTGGCCTGCGGAGCCTAGAGAAGGAGCG
CGCCGAAGCCCGGCGGAAGGACGAGGGGCGCAAGGAGGCCGGCGAGGGCAAGGATCCCGGCCTGGCGCCACTGGTGGTGC
AGACAGACAGTGCGTCCCCCCTGGGCGCCGGACACCTGCCGGGCCTGGCTTTCTCCGGCCACCTGCACGGGCAGCAGTTC
TTCGGGCCTCTGGGGGCCGGCCAGCCGCTCTTTCTGCACCCGGGACAGTTCGCCATGGGCCCCGGCGCCTTCTCCGCCAT
GGGCATGGGCCACCTACTGGCCTCGGTGGCAGGCGGCGGCAGCGGAGGAGGTGGCGGACCAGGGACAGCCACCGGGCTGG
ACGCAGGCGGGCTGGGTCCCGCAGCCAGCGCGGCAAGCACCGCCGGGCCCTTCCCGTTCCACCTCTCCCAGCACATGCTG
GCATCTCAGGGAATCCCAATGCCCACTTTCGGAGGCCTCTTCCCCTACCCCTACACTTACATGGCTGCTGCTGCCGCGGC
GGCCTCCGCTTTGCCAGCCACTAGTGCTGCGGCGGCTGCCGCTGCTGCCGCAGGCTCCCTATCCCGGAGTCCCTTTCTGG
GCAGTGCCCGGCCCCGCCTGCGCTTCAGCCCCTACCAGATCCCAGTCACCATCCCACCTAGCACTAGCCTCCTCACTACT
GGGCTGGCGGCCGAGGGCTCCAAGGCTGCAGGCGGCAACAGCCGGGAGCCCAGCCCGCCGCCCGAGCTGGCTCTCCGCAA
AGCGGGGGCCCCGCCCCGCGGGGCCCTGTCGCCCAGCGGCTCAGCCAAAGAGGCAGCCAGTGAACTGCAGAGCATCCAGA
GGCTGGTGAGTGGGCTGGAGAGCCAGCGAGCCCTCTCGCCCGGCAGGGAGTCGCCCAAGTGA

>ENSOCUT00000026075.2|m.31180 ENSOCUT00000026075.2|g.31180  ORF ENSOCUT00000026075.2|g.31180 ENSOCUT00000026075.2|m.31180 type:internal len:592 (+) ENSOCUT00000026075.2:1-1773(+) [Oryctolagus_cuniculus]
ACGGGTGTTGTCCTCACCAAATCTGGAAGGCGCATGTTCCCCCCCTTCAAGGTGCGAGTCAGTGGCCTGGACAAGAAGGC
CAAGTACATCCTGCTGATGGACATTGTGGCCGCTGATGATTGCCGCTATAAGTTCCACAACTCCCGCTGGATGGTGGCAG
GCAAGGCTGACCCAGAGATGCCCAAACGCATGTACATCCACCCGGACAGCCCGGCCACTGGGGAGCAGTGGATGGCCAAG
CCTGTGGCCTTCCACAAACTGAAACTGACCAACAACATCTCTGACAAGCACGGCTTTACCATCCTGAACTCCATGCACAA
GTACCAGCCGCGCTTCCACATCGTGCGCGCCAACGACATCCTCAAGCTGCCCTACAGCACCTTCCGCACCTACGTGTTCC
CGGAGACCGACTTCATCGCTGTCACTGCCTACCAGAACGACAAGATCACGCAGCTGAAGATCGATAACAACCCGTTTGCC
AAGGGCTTCCGGGACACCGGCAACGGCCGGCGGGAAAAAAGGAAACAACTGACGCTGCCGACGCTGCGCCTGTACGAGGA
GCACTGTAAGCCGGAACGCGACGGCGCCGAGTCGGACGCCTCGTCCTGCGACCCTCCGCCCGCGCGGGAACCGCCGCCCT
CCCCAGGCGCAGCGCCCAGCCCCCTGCGCCTGCATCGGGCCCGAGCCGAGGAGAAGTCGTGCGCCGCAGACAGCGACCCG
GAGCCCGAACGGCTGAGCGAAGAGCGCACCGGGGTGGCTCTAGGCCGCAGCCCGGCCCCGGACAGCGCCAGTCCCCCTCG
CTTGACAGAACCTGAGCGCGTCCGAGAGAGGCGCAGTCCGGAGCGGGGCAAGGAGCCTGCCGAGAGCGGCGGGGACGGTC
TGTTTGGCCTGCGGAGCCTGGAGAAGGAACGCGCAGAAGCCCGGAGGAAGGACGAGGGGCGCAAGGAGGCGGGAGAGGGC
AAGGAGCCGGGCTTGGCGCCGCTGGTGGTGCAGACAGACAGCGCGTCCCCTCTGGGCGCCGGACACCTGCCCGGTTTGGC
CTTCTCCAGCCATCTGCACGGGCAGCAGTTCTTTGGGCCGCTGGGAGCCGGCCAGCCGCTCTTCCTGCACCCAGGACAGC
TCGCCATGGGCCCCGGCGCTTTCTCTGCCATGGGCATGGGTCACCTGTTGGCCTCGGTGGCAGGCGGTGGCGGCAATGGC
GGAGGCGCCGGGCCCGGGAGCGCCGCCGGGCTGGACGCAGGCGGGCTGGGTCCCGCAGCCAGTGCCGCGAGCACCGCCGC
GCCCTTCCCGTTCCACCTCTCCCAGCACATGCTGGCATCTCAGGGAATCCCAGTGCCCACTTTCGGAGGCCTCTTCCCCT
ATCCCTACACCTACATGGCAGCAGCAGCCGCAGCGGCCTCCGCTCTGCCCGCCACCAGTGCTGCCGCGGCCGCCGCCGCC
GCCGCGGGCTCCCTGTCCCGAAGCCCATTCCTGGGCAGTGCCCGGCCCCGCCTGCGCTTTAGCCCCTACCAGATCCCGGT
CACCATCCCACCCAGCACTAGCCTTCTCGCCGCTGGGCTGGCGGCCGAGGGCTCTAAGGCTGCGGGCGGCAACAGCCGGG
AGCCCAGTCCCCTGCCTGAGCTGGCTCTCCGCAAAGTGGGGGGCCCGTCGCGAGGTGCCCTGTCACCCAGCGGGTCCGCC
AAGGAGGCGGCCAGCGAACTGCAAAGCATCCAGAGACTGGTGAGTGGGCTGGAGAGCCAGCGAGCCCTCTCCCCCGGCCG
GGAGTCGCCCAAG

>ENSPPYT00000010271.2|m.1168 ENSPPYT00000010271.2|g.1168  ORF ENSPPYT00000010271.2|g.1168 ENSPPYT00000010271.2|m.1168 type:complete len:589 (+) ENSPPYT00000010271.2:1-1767(+) [Pongo_abelii]
ATGGTCATCACCAAGTCCGGGAGGCGGATGTTCCCCCCCTTCAAGGTGCGAGTCAGCGGCCTGGACAAGAAGGCCAAATA
CATCCTGCTGATGGACATTGTGGCCGCTGACGATTGCCGCTATAAGTTCCACAACTCGCGCTGGATGGTGGCGGGCAAGG
CCGACCCTGAGATGCCCAAACGCATGTACATCCACCCAGACAGCCCAGCCACGGGGGAGCAGTGGATGGCCAAGCCTGTG
GCCTTCCACAAGCTGAAGCTGACCAACAACATCTCTGACAAGCACGGCTTCACCATCCTAAACTCCATGCACAAGTACCA
GCCGCGCTTCCACATAGTGCGAGCCAACGACATCCTGAAGCTGCCGTACAGCACCTTCCGCACCTACGTGTTCCCGGAGA
CCGACTTCATCGCCGTCACTGCCTACCAGAATGACAAGATCACACAGCTGAAGATCGACAACAACCCGTTTGCCAAGGGC
TTCCGGGACACCGGGAACGGCCGGCGGGAGAAAAGGAAGCAGCTGACGCTGCCGTCTCTGCGCTTGTACGAGGAGCACTG
CAAACCCGAGCGCGATGGCGCGGAGTCGGACGCCTCGTCGTGCGACCCTCCTCCAGCGCGGGAACCACCCACCTCCCCGG
GCGCAGCGCCCAGTCCCCTGCGCCTGCACCGCGCCCGAGCTGAAGAGAAGTCGTGCGCCGCGGACAGCGACCCGGAGCCT
GAGAGGTTGAGCGAGGAGCGTGCGGGGGCGCCGCTAGGCCGCAGCCCTGCTCCAGACAGCGCCAGCCCCACTCGCTTGAC
CGAACCTGAGCGCGCCCGGGAGCGGCGCAGTCCCGAGAGGGGCAAGGAGCCGGCCGAGAGCGGCGGGGACGGCCCGTTCG
GCCTGCGGAGCCTGGAGAAGGAGCGCGCAGAAGCTCGGAGGAAGGACGAGGGACGCAAGGAGGCTGCCGAGGGCAAGGAG
CAGGGCCTGGCGCCGCTGGTGGTGCAGACAGACAGTGCGTCCCCCCTGGGCGCCGGACACCTGTCCGGCCTGGCCTTTTC
CAGCCACTTGCACGGGCAGCAGTTCTTCGGGCCGCTGGGAGCCGGCCAGCCGCTCTTCCTGCACCCTGGACAGTTCACCA
TGGGCCCTGGCGCCTTCTCCGCCATGGGCATGGGTCACCTGCTGGCCTCGGTGGCAGGCGGCGGCAACAGCGGAGGTGGC
GGGCCTGGGACCGCCGCGGGGCTGGACGCAGGCGGGCTGGGTCCCGCGGCCAGCGCAGCAAGCACCGCCGCACCCTTCCC
GTTCCACCTCTCCCAGCACATGCTGGCATCTCAGGGAATTCCAATGCCCACTTTCGGAGGCCTCTTCCCCTACCCCTACA
CCTACATGGCAGCAGCAGCCGCAGCCGCCTCGGCTTTGCCCGCCACTAGTGCTGCAGCTGCCGCCGCCGCAGCCGCCGGC
TCCCTGTCCCGGAGCCCCTTCCTGGGCAGTGCCCGGCCCCGACTGCGTTTCAGCCCCTATCAGATCCCGGTCACCATCCC
GCCTAGCACTAGCCTCCTCACCACCGGGCTGGCCTCCGAGGGCTCCAAGGCTGCTGGCGGAAACAGCCGGGAGCCTAGCC
CCCTGCCCGAGCTGGCTCTCCGCAAAGTAGGGGCCCCATCCCGCGGTGCCCTGTCGCCCAGTGGCTCGGCCAAGGAGGCG
GCCAATGAACTGCAGAGCATCCAGAGACTGGTGAGTGGGCTGGAGGGCCAGCGAGCCCTCTCCCCAGGCCGGGAGTCGCC
CAAGTGA

>ENSSSCT00000031698.2|m.30769 ENSSSCT00000031698.2|g.30769  ORF ENSSSCT00000031698.2|g.30769 ENSSSCT00000031698.2|m.30769 type:complete len:715 (+) ENSSSCT00000031698.2:1-2145(+) [Sus_scrofa]
ATGAGAGAGCCGGCGCTGGCGGCCAGCGCCATGGCTTACCACCCGTTTCACGCGCCACGGCCGGCCGACTTCCCCATGTC
CGCCTTCCTGGCGGCGGCGCAGCCCTCCTTCTTCCCGGCGCTCGCCCTGCCGCCCGGCGCGCTGGCCAAGCCGCTGCCCG
ACCCGGGCTTGGCGGGGGCGGCGGCGGCGGCGGCCGCGGCGGCGGCGGCGGCCGAGGCGGGGCTGCACGTCTCGGCACTC
GGCCCGCACCCGCCCGCCGCGCATCTGCGCTCGCTTAAGAGCCTGGAGCCCGAGGACGAGGTGGAGGACGACCCCAAGGT
GACGCTGGAGGCCAAGGAGCTGTGGGACCAGTTCCACAAGCTGGGCACCGAGATGGTCATCACCAAGTCCGGGAGGAGGA
TGTTTCCTCCCTTCAAGGTTCGAGTCAGCGGCCTGGACAAGAAGGCCAAATACATCCTGCTGATGGACATTGTGGCGGCA
GATGATTGCCGGTATAAATTCCATAACTCACGCTGGATGGTGGCGGGCAAAGCCGACCCCGAGATGCCCAAACGGATGTA
CATCCACCCGGACAGCCCGGCCACGGGAGAGCAGTGGATGGCCAAGCCGGTGGCCTTCCACAAGCTGAAGCTGACCAACA
ATATCTCCGACAAGCATGGCTTCACCATCCTGAACTCCATGCACAAGTACCAGCCGCGCTTCCACATCGTGCGAGCCAAC
GACATCCTGAAGCTGCCCTACAGCACCTTCCGCACTTACGTGTTCCCGGAGACCGACTTCATCGCCGTCACAGCCTACCA
GAACGACAAGATCACGCAGCTTAAGATCGACAACAACCCGTTTGCCAAGGGCTTCCGGGACACTGGGAATGGCCGGCGGG
AGAAAAGGAAGCAGCTGACGCTGCCTTCGTTGCGCTTGTACGAGGAGCACTGCAAGCCGGACCGCGACGGCGCCGAGTCC
GACGCCTCATCCTGCGACCCTCCCCCCGCGCGGGAACCGCCACCCTCCCCGGGGACAGCGCCTAGTCCCCTGCGCCTGCA
CCGGACCAGAGCCGAGGAGAAGTCGTGCGCCGCGGACAGCGACCCAGAGCCCGAGAGGCTGAGCGAGGAGCGCGCGGGGC
CGGTGCTAGGCCGCAGCCCGGCCCTGGACGGCGGCAGCCCCTCTCGTTTGACCGAACCCGAGCGCGCCCGGGAGCGGCGC
AGCCCCGAGAGGGGCAAGGAGCCTGCGGAGAGCGGCGGGGATGGCCCATTTGGTCTGCGGAGCCTAGAGAAGGAGCGCAC
TGAAGCCCGGCGGAAGGACGAGGGGCGCAAGGAGGCGGGCGAGGGCAAGGAGCCCAGCCTGGCGCCGCTGGTGGTGCAAA
CAGACAGTGCGTCCCCCCTGGGCGCCGGACACCTGCCGGGCTTGGCTTTCTCCGGCCACCTGCATGGGCAGCAGTTCTTC
GGGCCTCTGGGGGCCGGCCAGCCGCTCTTTCTGCATCCAGGACAGTTCGCCATGGGTCCCGGAGCCTTCTCCGCCATGGG
CATGGGTCACCTCCTGGCCTCGGTGGCAGGCGGCGGCGGCAGTGGTGGAGGCGGCGGGCCAGGGACCGCAACCGGGCTGG
ACGCAGGCGGGCTGGGTCCCGCGGCCAGTGCGGCAAGCACCGCCGGGCCCTTCCCGTTCCACCTCTCTCAGCACATGCTG
GCATCTCAGGGAATCCCAATGCCCACTTTCGGAGGCCTCTTCCCCTACCCCTACACCTACATGGCAGCTGCTGCAGCAGC
GGCCTCCGCTCTGCCAGCCACTAGTGCTGCGGCTGCAGCTGCTGCGGCCGCTGCTGGCTCCCTCTCCCGGAGTCCCTTTC
TGGGCAGTGCCCGGCCCCGCCTGCGCTTCAGCCCCTACCAGATCCCAGTCACCATCCCGCCTAGCACTAGCCTCCTCACC
ACTGGGCTGGCGGCCGAGGGCTCCAAGGCTGCAGGCGGCAACAGCCGGGAGCCCAGCCCCCTGCCCGAGCTGGCTCTCCG
CAAAGTGGGGGCCCCACCCCGTGGTGCCCTGTCGCCCAGCGGCTCAGCCAAAGAGGCGGCCAGTGAACTGCAGAGCATCC
AGAGACTGGTGAGTGGGCTGGAGAGCCAGCGAGCCCTCTCCCCCGGCAGGGAGTCGCCCAAGTGA

>ENSTTRT00000004538.1|m.35608 ENSTTRT00000004538.1|g.35608  ORF ENSTTRT00000004538.1|g.35608 ENSTTRT00000004538.1|m.35608 type:complete len:704 (+) ENSTTRT00000004538.1:1-2112(+) [Tursiops_truncatus]
ATGGCTTACCACCCGTTTCACGCGCCACGGCCGGCCGACTTCCCCATGTCCGCCTTTCTGGCGGCGGCGCAGCCCTCCTT
CTTCCCGGCGCTCGCACTGCCGCCCGGCGCGCTGGCCAAGCCTCTGCCCGACCCCGGCTTGGCGGGGGCGGCGGCGGCGG
CGGCTGCGGCGGCGGCGGCGGCGGCCGAGGCGGGGCTGCACGTCTCGGCACTCGGCCCGCATCCGCCCGCTGCGCATCTG
CGCTCGCTTAAGAGCCTGGAGCCCGAGGACGAGGTGGAGGACGACCCCAAGGTGACGCTGGAGGCCAAGGAGCTGTGGGA
CCAGTTCCACAAGCTGGGCACCGAGATGGTCATCACCAAGTCCGGGAGGAGGATGTTTCCTCCCTTCAAGGTGCGAGTCA
GCGGCCTGGACAAGAAGGCCAAATATATCCTGCTGATGGACATCGTGGCCGCTGATGACTGCCGGTATAAATTCCATAAC
TCGCGCTGGATGGTGGCGGGCAAGGCCGACCCAGAGATGCCCAAACGGATGTACATCCACCCGGACAGCCCAGCCACGGG
AGAGCAGTGGATGGCCAAGCCGGTGGCCTTCCATAAGCTGAAGCTGACCAACAACATCTCCGACAAGCACGGCTTCACCA
TCCTGAACTCCATGCACAAGTACCAACCACGCTTCCACATCGTGCGAGCCAACGACATCCTGAAGCTGCCCTACAGCACC
TTTCGTACCTACGTGTTCCCCGAGACCGACTTCATCGCGGTCACTGCCTACCAGAACGACAAGATCACGCAGCTTAAGAT
CGACAACAACCCGTTTGCCAAGGGCTTCCGGGACACCGGGAATGGCCGGCGGGAGAAAAGGAAGCAGCTAACGCTGCCGT
CGTTGCGCTTGTACGAGGAGCACTGCAAGCCAGAGCGCGACGGTGCCGAGTCGGACGCCTCGTCCTGCGACCCTCCCCCC
GCGCGGGAACCGCCACCCTCCCCGGGGACAGCGCCTAGTCCCCTGCGCCTGCACCGGACTAGAGCCGAGGAGAAGTCGTG
CGCCGCGGACAGTGACCCAGAGCCCGAGAGGCTGAGCGAGGAGCGCGCGGGGCAGGCGCTAGGCCGCAGCCCGGCCCTGG
ACGGCGGCAGCCCCCCTCGCTTGACCGAACCCGAGCGCGCCCGGGAGCGGCGCAGCCCCGAGAGGGCCAAGGAGCCGGCC
GAGAGCGGCGGGGACGGCCTGTTTGGCCTGCGGAGCCTAGAGAAGGAGCGCGCCGAAGCCCGGCGGAAGGACGAGGGGCG
CAAGGAGGCCGGCGAGGGCAAGGATCCCGGCCTGGCGCCACTGGTGGTGCAGACAGACAGTGCGTCCCCCCTGGGCGCCG
GACACCTGCCGGGCCTGGCTTTCTCCGGCCACCTGCACGGGCAGCAGTTCTTCGGGCCTCTGGGGGCCGGCCAGCCGCTC
TTTCTGCACCCGGGACAGTTCGCCATGGGCCCCGGCGCCTTCTCCGCCATGGGCATGGGCCACCTACTGGCCTCGGTGGC
AGGCGGCGGCAGCGGAGGAGGTGGCGGACCAGGGACAGCCACCGGGCTGGACGCAGGCGGGCTGGGTCCCGCAGCCAGCG
CGGCAAGCACCGCCGGGCCCTTCCCGTTCCACCTCTCCCAGCACATGCTGGCATCACAGGGAATCCCAATGCCCACTTTC
GGAGGCCTCTTCCCCTACCCCTACACTTACATGGCTGCTGCTGCCGCGGCGGCCTCCGCTTTGCCAGCCACTAGTGCTGC
GGCGGCTGCCGCTGCTGCCGCAGGCTCCCTATCCCGGAGTCCCTTTCTGGGCAGTGCCCGGCCCCGCCTGCGCTTCAGCC
CCTACCAGATCCCAGTCACCATCCCACCTAGCACTAGCCTCCTCACTACTGGGCTGGCGGCCGAGGGCTCCAAGGCTGCA
GGCGGCAACAGCCGGGAGCCCAGCCCGCCGCCCGAGCTGGCTCTCCGCAAAGCGGGGGCCCCGCCCCGCGGGGCCCTGTC
GCCCAGCGGCTCAGCCAAAGAGGCAGCCAGTGAACTGCAGAGCATCCAGAGGCTGGTGAGTGGGCTGGAGAGCCAGCGAG
CCCTCTCGCCCGGCAGGGAGTCGCCCAAGTGA

>TBX2|ENSG00000121068 [cellage_279]
ATGAGAGAGCCGGCGCTGGCGGCCAGCGCCATGGCTTACCACCCGTTCCACGCGCCACGGCCCGCCGACTTCCCCATGTC
CGCCTTTCTGGCGGCGGCGCAGCCCTCCTTCTTCCCGGCACTCGCGCTGCCGCCCGGCGCGCTGGCCAAGCCGCTGCCCG
ACCCGGGCCTGGCGGGGGCGGCGGCCGCGGCGGCGGCGGCGGCAGCAGCGGCCGAGGCGGGGCTGCACGTCTCGGCACTG
GGCCCGCACCCGCCCGCCGCGCATCTGCGCTCCCTCAAGAGCCTGGAGCCCGAGGACGAGGTGGAGGACGACCCCAAGGT
GACGCTGGAGGCCAAGGAGCTGTGGGACCAGTTCCACAAGCTAGGCACGGAGATGGTCATCACCAAGTCCGGGAGGCGGA
TGTTCCCCCCCTTCAAGGTGCGAGTCAGCGGCCTGGACAAGAAGGCCAAGTATATCCTGCTGATGGACATTGTAGCCGCT
GACGATTGCCGCTATAAGTTCCACAACTCGCGCTGGATGGTGGCGGGCAAGGCCGACCCTGAGATGCCCAAACGCATGTA
CATCCACCCAGACAGCCCAGCCACGGGGGAGCAGTGGATGGCTAAGCCTGTGGCCTTCCACAAGCTGAAGCTGACCAACA
ACATCTCTGACAAGCACGGCTTCACCATCCTAAACTCCATGCACAAGTACCAGCCGCGCTTCCACATAGTGCGAGCCAAC
GACATCCTGAAGCTGCCTTACAGCACCTTCCGCACCTACGTGTTCCCGGAGACCGACTTCATCGCCGTCACTGCCTACCA
GAATGACAAGATCACACAGCTGAAGATCGACAACAACCCGTTTGCCAAGGGCTTCCGGGACACCGGGAACGGCCGGCGGG
AGAAAAGGAAGCAGCTGACGCTGCCGTCTCTACGCTTGTACGAGGAGCACTGCAAACCCGAGCGCGATGGCGCGGAGTCA
GACGCCTCGTCGTGCGACCCTCCCCCCGCGCGGGAACCACCCACCTCCCCGGGCGCAGCGCCCAGTCCGCTGCGCCTGCA
CCGGGCCCGAGCTGAGGAGAAGTCGTGCGCCGCGGACAGCGACCCGGAGCCTGAGCGGTTGAGCGAGGAGCGTGCGGGGG
CGCCGCTAGGCCGCAGCCCGGCTCCAGACAGCGCCAGCCCCACTCGCTTGACCGAACCCGAGCGCGCCCGGGAGCGGCGT
AGTCCCGAGAGGGGCAAGGAGCCGGCCGAGAGCGGCGGGGACGGCCCGTTCGGCCTGAGGAGCCTGGAGAAGGAGCGCGC
CGAAGCTCGGAGGAAGGACGAGGGGCGCAAGGAGGCGGCCGAGGGCAAGGAGCAGGGCCTGGCGCCGCTGGTGGTGCAGA
CAGACAGTGCGTCCCCCCTGGGCGCCGGACACCTGCCCGGCCTGGCCTTTTCCAGCCACTTGCACGGGCAGCAGTTCTTT
GGGCCGCTGGGAGCCGGCCAGCCGCTCTTCCTGCACCCTGGACAGTTCACCATGGGCCCTGGCGCCTTCTCCGCCATGGG
CATGGGTCACCTACTGGCCTCGGTGGCAGGCGGCGGCAACGGCGGAGGTGGCGGGCCTGGGACCGCCGCGGGGCTGGACG
CAGGCGGGCTGGGTCCCGCGGCCAGCGCAGCAAGCACCGCCGCGCCCTTCCCGTTCCACCTCTCCCAGCACATGCTGGCA
TCTCAGGGAATTCCAATGCCCACTTTCGGAGGCCTCTTCCCCTACCCCTACACCTACATGGCAGCAGCAGCCGCAGCCGC
CTCGGCTTTGCCCGCCACTAGTGCTGCAGCTGCCGCCGCCGCAGCCGCCGGCTCCCTCTCCCGGAGCCCCTTCCTGGGCA
GTGCCCGGCCCCGACTGCGTTTCAGCCCCTATCAGATCCCGGTCACCATCCCGCCTAGCACTAGCCTCCTCACCACCGGG
CTGGCCTCTGAGGGCTCCAAGGCCGCTGGTGGAAACAGCCGGGAGCCTAGCCCCCTGCCCGAGCTGGCTCTCCGCAAAGT
AGGGGCCCCATCCCGCGGTGCCCTGTCGCCCAGTGGCTCGGCCAAGGAGGCGGCCAATGAACTGCAGAGCATCCAGAGAC
TGGTGAGTGGGCTGGAGAGCCAGCGAGCCCTCTCCCCAGGCCGGGAGTCGCCCAAGTGA
