# Supplementary material for: A multidimensional systems biology analysis of cellular senescence in aging and disease
Source: Genome Biol. 2020 Apr 7;21:91. doi: 10.1186/s13059-020-01990-9 (PMC7333371; doi:10.1186/s13059-020-01990-9)
Supplement: Supplementary file 3 — 271 CellAge orthogroups. Directory containing FASTA files of CellAge orthogroups. [file 13059_2020_1990_MOESM3_ESM.zip › SI Cellage_Orthologous-Groups/ENSG00000077463.fa]

>lcl|AC_000164.1_cds_NP_001091553.1_14094|m.15900 lcl|AC_000164.1_cds_NP_001091553.1_14094|g.15900  ORF lcl|AC_000164.1_cds_NP_001091553.1_14094|g.15900 lcl|AC_000164.1_cds_NP_001091553.1_14094|m.15900 type:complete len:360 (+) lcl|AC_000164.1_cds_NP_001091553.1_14094:1-1080(+) [Bos_taurus]
ATGTCGGTGAATTACGCGGCGGGGCTTTCGCCGTATGCAGACAAGGGCAAGTGCGGTCTACCCGAGGTCTTCGACCCCCC
CGAGGAGTTGGAGCAGAAGGTGTGGGAGCTGGCACAGCTCATCTGGCAGTCCTCCAGTGTGGTGTTCCACACAGGCGCAG
GCATCAGCACTGCCTCAGGCATCCCCGACTTCAGGGGCCCCCATGGCGTCTGGACGATGGAGGAGCGGGGCCTGGCCCCC
ACGTTCGACACCACCTTCGAGAACGCCCAGCCCACAAAGACCCACATGGCGCTGGTCCAGCTGGAGCGTGTGGGCCTCCT
GCACTTCCTGGTCAGCCAGAACGTGGACGGACTGCACGTGCGCTCCGGCTTCCCCAGAGACAAGCTGGCAGAGCTCCACG
GAAACATGTTTATAGAAGAATGTGTCAAGTGTAAGATGCAGTATGTCCGGGACACCGTGGTGGGCAGCATGGGCCTGAAA
CCCACGGGCCGGCTCTGCACCGTGGCCAAGTCCAGGGGGCTGCGGGCCTGCAGGGGGGAGCTGAGAGATACCATCCTGGA
TTGGGAGGATTCCCTGCCTGACCGGGACCTCACCTTGGCCGACGAAGCCAGCAGGAATGCAGACCTGTCCATCACACTGG
GCACCTCCCTGCAAATCCGGCCCAGCGGGAACCTTCCCCTCGCCACCAAGCGACGTGGAGGTCGCCTGGTCATCGTCAAC
CTTCAGCCCACCAAGCACGACCGCCACGCAGACCTGCGAATCCACGGTTATGTTGATGAGGTCATGACGCGGCTCATGAA
ACACCTGGGCCTGGAGATCCCGGCCTGGGACGGCCCCCACATGGTGGAGAGGGCACTGCCGCCCCTGCCACGCCCACCTG
CCCCCAAGCTGGAGCCCAAGGAGGAGGCCTCCCCCCAGCTCAACAGCCCAGTGCCTGCCAACCCCAAGCAGGAACCCACA
GCTGAGCCCTGCACCCAGCACAATGGTTCTGGACCCACCAGCCCCAAAAGGGAGCGGCCGGACAGCCCTTCCCCTCACAG
GCCTCCCAAAAGAGTGAAAACCGAGGTGGTGCCTAGCTGA

>ENSCJAT00000029473.3|m.19815 ENSCJAT00000029473.3|g.19815  ORF ENSCJAT00000029473.3|g.19815 ENSCJAT00000029473.3|m.19815 type:complete len:356 (+) ENSCJAT00000029473.3:1-1068(+) [Callithrix_jacchus]
ATGTCGGTGAATTACGCTGCGGGGCTGTCGCCGTATGCGGACAAGGGCAAGTGCGGCCTCCCCGAGATCTTCGACCCCCC
AGAGGAGCTGGAGCGGAAGGTGTGGGAGCTGGCGAGGCTGGTCTGGCAGTCCTCCAACGTGGTGTTTCACACAGGGGCCG
GCATCAGCACCGCCTCTGGCATCCCCGACTTCAGGGGTCCCCACGGAGTCTGGACCATGGAGGAGCGGGGCCTGGCCCCC
AAGTTTGACACCACCTTTGAGAGCGCACGGCCCACGCAGACCCACATGGCGCTGGTGCAGCTGGAACGCGTGGGTCTCCT
CCGCTTCCTGGTCAGCCAGAACGTGGACGGGCTCCATGTGCGCTCCGGCTTCCCCAGAGACAAACTGGCAGAGCTTCATG
GGAATATGTTCGTGGAAGAATGTGCCAAGTGTAAGACGCAGTACGTCCGGGACACGGTTGTGGGCAGCATGGGCCTGAAG
GCCACAGGTCGGCTCTGCACCGTGGCTAAGGCGAGGGGGCTGCGGGCCTGCAGGGGGGAGCTGAGGGACACCATCCTAGA
CTGGGAGGACTCCCTACCGGACCGGGACCTGGCGCTTGCCGATGAGGCCAGCAGGAACGCCGACCTGTCCATCACCCTGG
GTACGTCGCTGCAGATCCGACCCAGTGGGAATCTGCCGCTGGCCACCAAGCGCCGGGGAGGCCGCCTGGTCATCGTCAAC
CTGCAGCCCACCAAGCACGACCGTCATGCCGACCTCCGCATCCATGGCTACGTCGACGAAGTCATGACCCGGCTCATGAA
GCACCTCGGGTTGGAGATCCCCGCCTGGGACGGCCCCCGTGTGCTGGAGAGGGCGCTGCCGCCCCTGCCCCGCCCACCTG
CCCCCAAGCTGGAGTCCAAGGAGGAATCCCCCACCCGGATCAACGGCTCTGTCCCCGCCAGCCCCAAGCAGGAGCCCTGT
GCCCAGCACAACGGCTCAGAGCCCGACAGCCCCAAACGGGAGCGGCCCGCCAGCCCTGCACCCCACAGACCCCCAAAAAG
AGTGAAGGCTGAGGCGGTCCCCAGCTGA

>ENSCAFT00000030370.3|m.33576 ENSCAFT00000030370.3|g.33576  ORF ENSCAFT00000030370.3|g.33576 ENSCAFT00000030370.3|m.33576 type:complete len:362 (+) ENSCAFT00000030370.3:1-1086(+) [Canis_familiaris]
ATGTCGGTGAATTACGCGGCGGGACTGTCGCCGTACGCGGACAAGGGCAAGTGCGGCCTCCCCGAGATCTTCGACCCGCC
TGAGGAGTTGGAGCGCAAGGTGTGGGAGCTGGCACAGCTGGTCTGGCAGTCCTCCAACGTGGTGTTCCACACAGGTGCTG
GCATCAGCACCGCCTCGGGCATCCCAGACTTCAGGGGCCCCCATGGCGTCTGGACGATGGAGGAGCGGGGCCTGGCCCCC
AAATTCGACACCACCTTTGAGAGCGCGCGGCCCACGCAGACCCACATGGCACTGGTGCAGCTGGAGCGCGTGGGCCTCCT
CCGCTTCCTGGTCAGCCAGAATGTGGATGGGCTGCATGTGCGCTCCGGTTTCCCCAGGGACAAGCTGGCGGAGCTCCACG
GAAACATGTTCGTAGAGGAATGTGTCAAGTGTAAGACGCAGTACGTCCGGGACACCGTAGTGGGCAGCATGGGCCTCAGG
GCCACAGGCCGGCTCTGCACTGTGGCCAAAGCGAGGGGGCTGCGGGCCTGCAGGGGGGAGCTGAGGGATACCATCCTGGA
CTGGGAGGACGCCCTGCCTGACCGGGACCTCACTCTTGCCGACGAGGCCAGCAGGAACGCAGACCTGTCCATCACGCTGG
GCACCTCCCTGCAAATCCGGCCCAGCGGGAACCTGCCACTCGCCACTAAGCGCCGAGGAGGCCGACTGGTCATTGTCAAC
CTTCAGCCCACAAAGCACGACCGCCATGCCGACCTGCGCATCCACGGCTATGTGGATGAGGTCATGACCAGGCTTATGAA
GCACCTGGGCCTGGAGATCCCTGCCTGGGACGGTCCCCGCGTGCTGGAGAGAGCGCTGCCACCCCTGCCCCGCCCACCCG
CAAAGCCCCCCGAGCCCGAGCCCAAGGAGGAGGCGCCCGCCCAGCTCAATGGCCCAGCACCCGCCAGTCCCAAGCAGGAG
CCCTCCACAGAGCCCTGCACCCAGCACAATGGCTCTGGGCCCGGCAGCCCCAAGAGGGAGCGGCTGGACAGTCCTGTACC
ACACAGGCCCCCCAAAAGGGTGAAGGCCGAGGTGGCCCCCAGCTGA

>ENSCCAT00000025189.1|m.10866 ENSCCAT00000025189.1|g.10866  ORF ENSCCAT00000025189.1|g.10866 ENSCCAT00000025189.1|m.10866 type:complete len:356 (+) ENSCCAT00000025189.1:1-1068(+) [Cebus_capuchinus]
ATGTCGGTGAATTACGCTGCGGGGCTATCGCCGTATGCGGACAAGGGCAAGTGCGGCCTCCCCGAGATCTTCGACCCCCC
AGAGGAGCTGGAGCGGAAGGTGTGGGAGCTGGCGAGGCTGGTCTGGCAGTCCTCCAATGTGGTGTTTCACACGGGGGCCG
GCATCAGCACCGCCTCTGGCATCCCCGACTTCAGGGGTCCCCACGGAGTCTGGACCATGGAAGAGCGGGGCCTGGCCCCC
AAATTCGACACCACCTTTGAGAGCGCGCGGCCCACGCAGACCCACATGGCACTGGTGCAGCTAGAACGCGTGGGCCTCCT
CCGCTTCCTGGTCAGCCAGAATGTGGACGGCCTCCACATGCGCTCTGGCTTCCCCAGGGACAAACTGGCAGAGCTTCATG
GGAACATGTTCGTGGAAGAATGTGCCAAGTGTAAGACGCAGTACGTCCGGGACACGGTTGTGGGCAGCATGGGCCTGAAG
GCCACGGGTCGGCTCTGCACCGTGGCTAAGGCGAGGGGGCTGCGGGCCTGCAGGGGGGAGCTGAGGGACACCATCCTAGA
CTGGGAGGACTCCCTGCCGGACCGGGACCTGGCGCTCGCCGATGAGGCCAGCAGGAACGCCGACCTGTCCATCACCCTGG
GCACGTCGCTACAGATCCGACCCAGCGGGAATCTGCCGCTGGCCACCAAGCGCCGGGGAGGCCGCCTGGTCATCGTCAAC
CTGCAGCCCACCAAGCACGACCGTCACGCAGACCTCCGCATCCATGGCTACGTCGACGAAGTCATGACCCGGCTCATGAA
GCACCTCGGGCTGGAGATCCCCGCCTGGGACGGCCCCCGTGTGCTGGAGAGGGCACTGCCGCCCCTGCCCCGCCCACCCA
CCCCCAAGCTGGAGTCCAAGGAGGAATCCCCCGCCCAGATCAACGGCTCTGTCCCCACCAGCCCCAAGCAGGAGCCCTGT
GCCCAGCACAATGGCTCAGAGCCCGATGGCCCCAAACGGGAACGGCCCGCCAGCCCTGCAGCCCACAGACCCCCAAAAAG
AGTGAAGGCTGAGGCGGTCCCCAGCTGA

>lcl|NW_004558789.1_cds_XP_004714323.1_19106|m.39986 lcl|NW_004558789.1_cds_XP_004714323.1_19106|g.39986  ORF lcl|NW_004558789.1_cds_XP_004714323.1_19106|g.39986 lcl|NW_004558789.1_cds_XP_004714323.1_19106|m.39986 type:complete len:357 (+) lcl|NW_004558789.1_cds_XP_004714323.1_19106:1-1071(+) [Echinops_telfairi]
ATGTCGGTGAATTACGCGGCGGGGCTGTCGCCGTACGCGGATAAGGGCAAGTGCGGGCTCCCGGAGATCTTCGACCCCCC
GGAGGAGTTGGAGCGGAAGGTGTGGGCACTGGCGCAGCTGGTCTGGGAGTCGTCCAACGTGGTCTTCCACACAGGTGCAG
GCGTCAGCACCGCTTCAGGCATCCCCGACTTCAGGGGCCCGCATGGCGTCTGGACCATGGAGGAGCGGGGCCTGGCCCCC
AAGTTCGACACCACCTTCGAGAGCGCGCGGCCTTCGCGGACCCACATGGCGCTGGTGCAGCTGGAACGCGTGGGCCTGCT
CCGCTTCCTGGTCAGCCAGAACGTGGACGGGCTGCATGTGCGCTCTGGCTTCCCCAGGGACAAGCTGGCCGAGCTGCACG
GGAACATGTTCATAGAAGAATGTGTCAAGTGTAAGACGCAATACGTCCGGGACACAGTTGTAGGCAGCATGGGCCTAAAG
ACCACGGGCCGGCTCTGCACAGTGGCCAAGGCCAGAGGGCTACGGGCCTGCAGGGGGGCGCTAAGAGACACCATCCTGGA
CTGGGAGGATGCCCTGCCTGACCGAGACCTCACCCTCGCGGACGAGGCCAGCAGGAACGCTGACCTGTCCATCACCCTGG
GCACCTCGCTGCAAATCCGGCCCAGCGGGAACCTGCCGCTGGCCACCAAACGCCGGGGCGGCCGACTGGTCATAGTCAAC
CTGCAGCCCACCAAACATGACCGCCACGCAGACCTGCGCATCCATGGCTATGTCGATGACGTCATGGCGCAGCTGATGAA
ACACCTGGGGCTGGAGATCCCCGCCTGGAATGGACCCTGTGTGCTGGAGAGGGCACTGCCATCGCTGCCCCGCCCGCTCG
CCCCTAAGTTCGAACCCAAGCAGGAGCCCCCTGCCCCGCTCCACAGCTCAGCGCCCGTCAGCCCCAAGCAGGAGCCCCCC
ACCGCCCAGCACAATGGCTCTGGACCTGCCAGCCCAAAGCGGGAGCGGCCGGACACACCCACCCCCCACAGGCCTCCCAA
AAAGGTGAAGGCCGACGGGCTCCCTAGCTGA

>ENSHGLT00000009438.1|m.15604 ENSHGLT00000009438.1|g.15604  ORF ENSHGLT00000009438.1|g.15604 ENSHGLT00000009438.1|m.15604 type:complete len:351 (+) ENSHGLT00000009438.1:1-1053(+) [Heterocephalus_glaber]
ATGTCGGTGAACTACGCGGCGGGGCTGTCGCCGTATGCGGATAAGGGCAAGTGTGGCCTCCCCGAGATTTTTGACCCCCC
GAAGGAGTTGGAGCTGAAGGTGTGGGAGCTGGCCAGGCTGGTGTGGCAGTCCTCCAATGTGGTGTTCCACACAGGCGCTG
GCATCAGTACTTCCTCAGGCATCCCTGACTTCAGGGGCCCGCACGGTGTGTGGACCATGGAGGAGCGGGGTCTGGCGCCC
AAGTTCGACACGACCTTTGAGAGCGCGCGGCCCACGCGCACACACATGGCGCTGGTGCAGCTGGAGCGCGTGGGGCTGCT
GCACTTCCTCGTCAGCCAGAACGTGGACGGGCTGCATGTGCGCTCCGGCTTCCCCAGGGACAAACTGGCAGAGCTGCATG
GGAACATGTTCGTAGAAGAATGTGCCAAGTGTAAGACGCAGTACGTCCGGGACACGGTCGTGGGCACCATGGGCCTCAAG
GCCACCGGGAGGTTCTGCACAGTGGCCAAGGCGCGGGGACTGCGGGCTTGCCGGGGGGAGCTGAGAGACACCATCCTGGA
CTGGGAAGATGCCCTGCCTGAGCGGGATCTGGCTCTCGCCGACGAGGCCAGCAGGAACGCGGACCTGTCCATCACCCTGG
GGACCTCCCTGCAGATCCGGCCCAGCGGGAACCTGCCCCTGGCCACCAAACGCCGGGGCGGCCGCCTGGTCATTGTGAAC
CTGCAGCCCACCAAGCACGACCGCCAGGCTGACTTGCGCATCCACGGCTACGTGGACGATGTGATGGCTGGGCTCATGCG
ACACCTGGGGCTGGACATCCCCGCCTGGCACGGGCCCCGAGTGCTGGAAAGGGCCCTTCCCCCACTGCCCCGGCCTCCCG
CACCCAAGCTGGAGCAGAAGGATGACAAGGGTGAGGACTCTACAGCCCAGCTCAATGGCTCTGCACCCACCCAGCCCAAG
CCAGAGCCCAGCAGCCCCAAACTGGAGCGGCCCGAGAGCCTGGCCCCTTGCAGGCCCCCCAAGAGGCTGAAGGCTGAGGC
AGTGCCCAGCTGA

>ENST00000305232.10|m.6439 ENST00000305232.10|g.6439  ORF ENST00000305232.10|g.6439 ENST00000305232.10|m.6439 type:complete len:329 (+) ENST00000305232.10:1-987(+) [Homo_sapiens]
ATGTCGGTGAATTACGCGGCGGGGCTGTCGCCGTACGCGGACAAGGGCAAGTGCGGCCTCCCGGAGATCTTCGACCCCCC
GGAGGAGCTGGAGCGGAAGGTGTGGGAACTGGCGAGGCTGGTCTGGCAGTCTTCCAGTGTGGTGTTCCACACGGGTGCCG
GCATCAGCACTGCCTCTGGCATCCCCGACTTCAGGGGTCCCCACGGAGTCTGGACCATGGAGGAGCGAGGTCTGGCCCCC
AAGTTCGACACCACCTTTGAGAGCGCGCGGCCCACGCAGACCCACATGGCGCTGGTGCAGCTGGAGCGCGTGGGCCTCCT
CCGCTTCCTGGTCAGCCAGAACGTGGACGGGCTCCATGTGCGCTCAGGCTTCCCCAGGGACAAACTGGCAGAGCTCCACG
GGAACATGTTTGTGGAAGAATGTGCCAAGTGTAAGACGCAGTACGTCCGAGACACAGTCGTGGGCACCATGGGCCTGAAG
GCCACGGGCCGGCTCTGCACCGTGGCTAAGGCAAGGGGGCTGCGAGCCTGCAGGAACGCCGACCTGTCCATCACGCTGGG
TACATCGCTGCAGATCCGGCCCAGCGGGAACCTGCCGCTGGCTACCAAGCGCCGGGGAGGCCGCCTGGTCATCGTCAACC
TGCAGCCCACCAAGCACGACCGCCATGCTGACCTCCGCATCCATGGCTACGTTGACGAGGTCATGACCCGGCTCATGAAG
CACCTGGGGCTGGAGATCCCCGCCTGGGACGGCCCCCGTGTGCTGGAGAGGGCGCTGCCACCCCTGCCCCGCCCGCCCAC
CCCCAAGCTGGAGCCCAAGGAGGAATCTCCCACCCGGATCAACGGCTCTATCCCCGCCGGCCCCAAGCAGGAGCCCTGCG
CCCAGCACAACGGCTCAGAGCCCGCCAGCCCCAAACGGGAGCGGCCCACCAGCCCTGCCCCCCACAGACCCCCCAAAAGG
GTGAAGGCCAAGGCGGTCCCCAGCTGA

>ENSLAFT00000029921.1|m.35301 ENSLAFT00000029921.1|g.35301  ORF ENSLAFT00000029921.1|g.35301 ENSLAFT00000029921.1|m.35301 type:complete len:337 (+) ENSLAFT00000029921.1:1-1011(+) [Loxodonta_africana]
ATGTCGGTGAATTACGCGGCGGGGCTGTCGCCGTATGCTGACAAGGGCAAATGCGGCCTCCCCGAGATCTTCGACCCCCC
AGAGGAGCTGGAGCGGAAGGTGTGGGCGCTGGCCCAGCTGCTCTGGGAGGCCTCCAATGTGGTCTTCCACACAGGCGCCG
GCATCAGCACCTCCTCCGGTATCCCCGACTTCAGGGGCCCACATGGCGTCTGGACTATGGAGGAAAGGGGCCTGGCCCCC
AAGTTCGATACCACCTTCGAGAGCGCACGGCCCTCGCAGACCCACATGGCGCTGGTGCAGCTGGAGCGGGTGGGCCTGCT
TCACTTCCTGGTCAGTCAGAACGTGGACGGGCTGCACATGCGCTCTGGCTTCCCCAGGGACAAGCTGGCCGAGCTTCATG
GGAACATGTTTGTAGAAGAATGCGTCAAGTGTAAGACGCAATACGTCCGGGACACAGTTGTAGGCAGCATGGGCCTCAAG
GCCACCGGCCGGTTCTGCACCGTGGCCAAGGCCAGGGGGCTGCGGGCCTGCAGGGGGTCGCTGAGAGACACCATCCTGGA
CTGGGAGGACTCACTGCCTGACCGGGACCTCGCCCTCGCTGATGAGGCCAGCAGGAACGCCGACCTGTCCATCGCCCTGG
GCACCTCCCTGCAAATCCGGCCCAGCGGCAACTTGCCGCTGGCCACCAAGCGCCGGGGCGGCCGGCTGGTCATCGTCAAC
CTCCAGCCCACCAAACACGACCGCCACGCCGACCTGCGCATCCACGGCTACGTAGATGACGTCATGACGCAGCTCATGAA
GCACCTGGGGCTGGAGATCCCCGCCTGGGACGGACCCCGCGTGGTGGAGAGGGCGCTGCCACCCCTGCCCCGCCCGCCCG
CCCCCAAGCTGGAGCCCAGGGAGGAGGACCCTGCCCAGCTCAACGGCTCAGCGCCCCCAAGCCCCAAGCAGGAGTCCACT
GCCCAGCACAACGCCCCCAAAAAGGTGAAGGCTGAGGGGGCCCCCAGCTGA

>ENSMMUT00000028047.3|m.21406 ENSMMUT00000028047.3|g.21406  ORF ENSMMUT00000028047.3|g.21406 ENSMMUT00000028047.3|m.21406 type:complete len:356 (+) ENSMMUT00000028047.3:1-1068(+) [Macaca_mulatta]
ATGTCGGTGAATTATGCGGCGGGGCTGTCGCCGTACGCGGACAAGGGCAAGTGCGGCCTCCCTGAGATCTTCGACCCCCC
GGAGGAGCTGGAGCGGAAGGTGTGGGAGCTGGCAAGGCTGGTCTGGCAGTCTTCCCATGTGGTGTTCCATACGGGTGCCG
GCATCAGCACTGCCTCTGGCATTCCCGACTTCAGGGGTCCCCACGGAGTCTGGACCATGGAGGAGCGAGGCCTGGCCCCC
AAGTTCGACACCACCTTTGAGAGCGCACGGCCCACGCAGACCCACATGGCGCTGGTGCAGCTGGAACGCGTGGGCCTCCT
TCGCTTCCTGGTCAGCCAGAACGTGGACGGGCTCCATGTGCGCTCAGGCTTCCCTAGGGACAAATTGGCAGAGCTTCATG
GGAACATGTTCGTGGAAGAATGTGCCAAGTGTAAGACGCAGTATGTCCGGGACACAGTCGTGGGCACCATGGGCCTGAAG
GCCACGGGCCGGCTCTGCACCGTGGCTAAGGCAAGGGGGCTGCGGGCCTGCAGGGGGGAGCTGAGGGACACCATCCTAGA
CTGGGAGGACTCCCTGCCCGACCGGGACCTGGCACTCGCCGATGAGGCCAGCAGGAACGCCGACCTGTCCATCACGCTGG
GAACATCACTGCAGATCCGACCCAGTGGGAACCTGCCGCTGGCTACCAAGCGCCGGGGGGGCCGCCTGGTCATCGTCAAC
CTGCAGCCCACCAAGCACGACCGCCATGCTGACCTCCGCATCCACGGCTACGTCGACGAGGTCATGACCCGGCTCATGAA
GCACCTGGGGCTGGAGATCCCCGCCTGGGACGGCCCCCACGTGCTGGAGAGGGCGCTGCCACCCCTGCCCCGCCCGCCTA
CCCCCAAGCTGGAGCCCAAGGAGGAATCACCCACCCGGATCAACGGCTCTATCCCTGCCGGCCCCAAGCAGGAGCCCTGC
GCCCAGCACAACGGCTCAGAGCCCGCCAGCCCCAAACGGGAGCGGCCCACCAGCCCTGCCCCCAACAGACCCCCCAAAAG
GGTGAAGGCCGAGGCGGTCCCCAGCTGA

>ENSMICT00000047800.1|m.41616 ENSMICT00000047800.1|g.41616  ORF ENSMICT00000047800.1|g.41616 ENSMICT00000047800.1|m.41616 type:complete len:365 (+) ENSMICT00000047800.1:1-1095(+) [Microcebus_murinus]
ATGTCGGTGAATTATGCGGCGGGGCTGTCGCCGTATGCGGACAAGGGCAAGTGCGGCCTCCCCGAGATCTTCGACCCCCC
AGAGGAGTTGGCGTGGAAGGTGCGGGAGCTGGCGAGGCTGGTCTGGGAGTCCTCCAACGTGGTGTTCCACACGGGCGCCG
GCATCAGCACCGCCTCGGGCATCCCCGACTTCAGGGGCCCCTACGGAGTGTGGACCATGGAGGAGCGGGGCCTGGCCCCC
AAGTTCGACACCACGTTCGAGAGCGCGCGGCCCACGCGGACCCACATGGCGCTGGTGCAGCTGGAGCGCGTGGGCCTCCT
CCGCTTCCTCGTCAGCCAGAACGTGGACGGGCTGCACGTGCGCTCGGGCTTCCCCAGGGACAAGCTGGCGGAGCTGCACG
GCAACATGTTTGTAGAGGAGTGTGTCAAGTGCAAGACGCAGTACGTCCGGGACACGGTCGTGGGCACCATGGGCCTCAAG
GCCACCGGCCGGCTCTGCTCCGTGGCCAAGGCCAGGGGGCTGCGGGCCTGCAGGGGCGAGCTGCGAGACACCATCCTGGA
CTGGGAGGACTCGCTGCCGGACCGCGACCTGGCTCTCGCCGACGAGGCCAGCAGGACCGCCGACCTGTCCGTCACCCTCG
GCACCTCCCTGCAAATCCGGCCCAGCGGGAACCTGCCGCTCGCCACCAAGCGCCGCGGAGGCCGGCTGGTCATCGTCAAC
CTCCAGCCCACCAAGCACGACCGCCACGCCGACCTGCGCATCCACGGCTACGTGGATGACGTCATGACGCAGCTCATGGA
GCACCTGGGGCTGGAGGTCCCCGCCTGGGCCGGCCCCCGCGTCCTGGAGAGGGCGCTGCCGCCCCTGCCGCGCCCGCCCA
AGCCGGAGCCGGCGCCCAAGCCCGAGCCCAAGGAGGAGCCGCCCGCCAGGCTGAACGGCGCGGCCCCCGCCCACCCCAAG
CGGGAGGAGCCCCCAGCCGAGCCCTGCGCCCAGCACCACGGCTCCCAGCCCGCCAGCCCCAAGCGGGAGCGGCGGGACAG
CCCTGCCCCACGTCCCACCCCCAAAAGGCTCAGGGCGGAGGCGGCTCCCAGCTGA

>ENSMODT00000001002.2|m.18241 ENSMODT00000001002.2|g.18241  ORF ENSMODT00000001002.2|g.18241 ENSMODT00000001002.2|m.18241 type:complete len:347 (+) ENSMODT00000001002.2:1-1041(+) [Monodelphis_domestica]
ATGTCGGTGAACTACGCGGCCGGGCTCTCTCCTTATGCGGACAAGGGCAAGTGCGGGCTCCCCGAGATCTTCGACCCCCC
TGAAGAGCTAGACAGAAAAGTATGGGAGCTGGCACAGCTGATTCAGAGGTCTTCCAATGTGGTATTCCATACAGGTGCAG
GCATCAGCACTTCCTCAGGCATCCCAGACTTCAGGGGTCCCCAGGGTGTGTGGACCATGGAAGAAAGGGGTCTGGCACCC
AAGTTTGACACAACATTTGAGAGTGCCCAGCCTTCTAAGACCCACATGGCCCTGATTCAACTGGAGCGAGTGGGCATCTT
GAAATTCCTGGTGAGCCAGAATGTAGATGGTTTGCACGTACGCTCCGGCTTCCCCAGGGACAAACTGGCCGAGCTCCATG
GGAACATGTTTGTGGAAGAATGTGCCAAGTGTAAGACGCAGTATGTACGAGATGTGGTGGTGGGCAGCATGGGCCTCAAG
GCAACAGGTCGGTTGTGCACTGTGGCAAAGGCCCGAGGTCTCCGGGCCTGCAGGGGGGAACTGAGGGACACAATCCTGGA
CTGGGAAGATGCTCTACCTGATCGAGACCTCAGCCTTGCTGATGAAGCTTGCAGGAATGCAGATCTATCCATCACGCTGG
GTACATCACTGCAGATACGACCCAGTGGCAACCTGCCTCTGCTCACTAAACGCAAAGGAGGCCGCTTGGTCATAGTCAAC
CTGCAGGCCACCAAACATGATCGCCAGGCTGACCTTCGAATTCATGGCTACGTCGATGATGTCATGGCCAAGCTCATGAA
GCACCTATGCTTGGAGATCCCTGAGTGGCAGGGGCCCCTTGTGGTGGAACAAGCCCCACCCCTCTTACCCCTTCCGATAC
AGGTGAAAGCTGAGCCCCCCACCCTGCAAGCCCTGCCTGCAGCACCCAAGGCAGAGGCCTCTGTCCAGCGCCACAGACCA
AAGCAGGAAGGGGGCAAACGGGAGCAACCCCCTGCTACCCAGCTGCCCAAGAGGCTGAAGGTGGAACCTATGCCCAGCTG
A

>ENSMUST00000042923.8|m.35841 ENSMUST00000042923.8|g.35841  ORF ENSMUST00000042923.8|g.35841 ENSMUST00000042923.8|m.35841 type:complete len:335 (+) ENSMUST00000042923.8:1-1005(+) [Mus_musculus]
ATGTCGGTGAATTATGCAGCAGGGTTGTCGCCTTACGCGGATAAGGGCAAGTGCGGGCTGCCCGAGATCTTCGACCCACC
AGAGGAGCTGGAACGCAAGGTGTGGGAGCTGGCCCGGCTAATGTGGCAGTCCTCCAGCGTGGTTTTCCACACGGGCGCCG
GCATCAGCACCGCCTCTGGCATCCCCGACTTCAGAGGCCCCCATGGCGTGTGGACCATGGAGGAACGCGGCCTGGCCCCC
AAGTTTGACACCACCTTCGAGAATGCTCGGCCCTCGAAGACCCACATGGCCCTGGTTCAGCTAGAACGCATGGGCTTCCT
CAGCTTCCTGGTCAGCCAGAACGTAGACGGGCTGCACGTGCGCTCGGGCTTCCCCAGGGACAAGCTGGCAGAGCTGCACG
GAAACATGTTTGTAGAGGAATGTCCCAAGTGTAAGACGCAGTACGTCAGAGACACGGTTGTGGGCACCATGGGCCTCAAG
GCCACAGGCCGGCTCTGCACCGTGGCCAAGACCAGGGGACTTCGGGCCTGTAGAGGGGAGCTGAGAGACACCATTCTGGA
CTGGGAGGACTCGTTGCCTGACCGGGACCTGATGCTCGCTGATGAGGCCAGCAGGACCGCAGACCTGTCTGTCACCCTGG
GTACCTCGCTGCAGATCCGCCCCAGTGGGAACCTGCCCCTTGCCACTAAGCGCCGAGGAGGCCGTCTGGTCATTGTCAAC
CTGCAACCCACAAAACATGACCGCCAGGCTGACCTGCGCATCCACGGCTACGTGGATGAGGTGATGTGCAGACTCATGAA
GCATCTGGGGCTGGAGATTCCAGCCTGGGATGGACCCTGCGTGCTAGACAAAGCCCTGCCACCTCTGCCTCGCCCAGTAG
CACTCAAGGCTGAGCCCCCCGTGCATCTCAATGGTGCAGTGCATGTTTCGTATAAGTCCAAGCCCAACAGCCCTATACTC
CACAGGCCCCCCAAAAGAGTGAAGACCGAGGCTGCCCCCAGCTGA

>ENSMLUT00000008720.2|m.37136 ENSMLUT00000008720.2|g.37136  ORF ENSMLUT00000008720.2|g.37136 ENSMLUT00000008720.2|m.37136 type:5prime_partial len:340 (+) ENSMLUT00000008720.2:1-1020(+) [Myotis_lucifugus]
CAGATCTTCGACCCCCCTGAGGAGTTGGAGCGGAAGGTGTGGGAGCTGGCAAAGCTGGTTTGGCAGTCCTCCCATGTGGT
GTTCCACACGGGCGCGGGCATCAGCACCGCCTCGGGCATCCCTGACTTCAGAGGCCCCCATGGCGTCTGGACGATGGAGG
AGCGGGGCCTGGCTCCCAAGTTCGACACCACCTTCGAGAGCGCACGGCCCACACAGACGCACATGGCGCTGGTGCAGCTG
GAGCGCGTGGGCCTTCTCCGCTTCCTGGTCAGCCAGAACGTGGATGGGCTGCACGTGCGCTCTGGCGGCTACAGTTGGGA
CAAGCTGGCAGAGCTTCATGGGAACATGTTTGTAGAAGAATGTGTCAAGTGTAAGAGGCAATATGTCCGGGACACTGTGG
TGGGCACCATGGGCCTCAAAGCCACTGGCCGGCTCTGCACCATGGCCAAGGCAAGGGGCCTGCGGGCCTGCAGGGGGAAG
CTGAGAGACACCATCCTGGACTGGGAGGATGCTCTGCCCGAACGGGACCTCACTCTTGCTGATGAAGCCAGCAGGATCGC
GGACCTGTCTGTCACACTAGGCACCTCCCTCCAAATCGGGCCCAGCGGGAACCTGCCGCTGGCCACCAAGCGCCGCGGAG
GCAGGCTGGTCATCGTCAACCTCCAGCCCACCAAGCACGACCGCCAGGCTGACCTCCGCATCCACGGCTACGTAGACGAG
GTCATGACCCGGCTCATGAAACACCTGGGCCTGGAGATCCCCGCCTGGGACGGGCCCCGCGTGGTGGAGAGGGCGCTGAC
GCCCCTGCCCCGCCCGCCCGCCCCCAAGCTGGAGCCCAAGGAGGAGGCCCCCACCCAGTTCGACGGTCCAGCACCGGCCA
GCCCCAAGCGAGAGTCCACAACCGAACCCCCTGCTCAGCACAATGGTTCCGGGCCCGTCAGCCCCAAGAGGGAGCAGCTG
GACAGTCCTGTCCCCCGCAGGACCCCTAAAAGGGTGAAGACCGAGCTGCTTCCCAGCTGA

>lcl|NW_004438506.1_cds_XP_004277260.1_17023|m.29588 lcl|NW_004438506.1_cds_XP_004277260.1_17023|g.29588  ORF lcl|NW_004438506.1_cds_XP_004277260.1_17023|g.29588 lcl|NW_004438506.1_cds_XP_004277260.1_17023|m.29588 type:complete len:360 (+) lcl|NW_004438506.1_cds_XP_004277260.1_17023:1-1080(+) [Orcinus_orca]
ATGTCGGTGAATTATGCGGCGGGGCTGTCGCCGTACGCGGACAAGGGCAAGTGCGGTCTCCCCGAGGTCTTTGACCCCCC
TGAGGAGTTGGAGCGGAAGGTATGGGAGCTGGCACAGCTGGTCTGGCAGTCCTCCAACGTGGTGTTCCACACGGGCGCGG
GCATCAGCACAGCCTCAGGCATCCCCGACTTCAGGGGCCCCCATGGCGTCTGGACGATGGAGGAGCAGGGCCTGGCCCCC
AAGTTCGACACCACCTTCGAGAACGCGCGGCCCACGAAGACTCACATGGCATTGGTGCAGCTGGAGCGCGTGGGCCTCCT
GCGCTTCCTGGTCAGCCAGAATGTGGATGGGCTGCACGTGCGCTCTGGCTTCCCCAGGGACAAGCTGGCAGAGCTTCACG
GAAACATGTTTGTAGAAGAATGTGTCAAGTGTAAGATGCAGTACGTCCGCGACACCGTCGTGGGCAGCATGGGCCTGAAG
GCCACCGGCCGGCTCTGCACCGTGGCCAAGTCAAGGGGGCTGCGGGCCTGCAGGGGGGAGCTGAGAGACACTATCCTGGA
CTGGGAAGACTCCCTGCCTGACCGGGACCTCACTCTGGCCGATGAGGCCAGCAGGAACGCGGACCTGTCCATCACGCTGG
GCACCTCCCTGCAAATCCGGCCCAGCGGGAACCTGCCCCTCGCCACCAAACGCCACGGAGGCCGGCTGGTCATCGTCAAC
CTTCAGCCCACCAAGCACGACCGTCACGCAGACCTGCGTATCCACGGCTATGTAGATGAAGTCATGACCCGTCTCATGAA
GCATCTGGGCCTGGAGATCCCGGCCTGGGACGGCCCCCGCGTGCTGGAGAGGGCGCTGCCACCCCTGCCCCGCCCACCCA
CCCCCAAGCTGGAGCCCAAGGAGGAGGCCCCTGCCCAGCTCCACAGCCCAGCGCCCGCCAGCCCCAAGCAGGAGCCCGCA
GCTGAGCCCGGCGCCCAGCACGACGGCTCCGGGCCCGCCAGCCCCAAAAGGGAGCGGCTGGACAGTCCTGCTCCCCACAG
GCCCCCCAAAAGAGTGAAGACCGAGGTGGTTCCCAGCTGA

>ENSPPYT00000010951.2|m.14234 ENSPPYT00000010951.2|g.14234  ORF ENSPPYT00000010951.2|g.14234 ENSPPYT00000010951.2|m.14234 type:complete len:356 (+) ENSPPYT00000010951.2:1-1068(+) [Pongo_abelii]
ATGTCGGTGAATTACGCGGCGGGGCTGTCGCCGTACGCGGACAAGGGCAAGTGCGGCCTTCCCGAGATCTTCGACCCCCC
AGAGGAGCTGGAGCGGAAGGTGTGGGAACTGGCGAGGCTGGTCTGGCAGTCCTCCAATGTGGTGTTCCACACGGGTGCCG
GCATCAGCACTGCCTCTGGCATCCCCGACTTCAGGGGTCCCCACGGAGTCTGGACCATGGAGGAGCGAGGTCTGGCCCCC
AAGTTCGACACCACCTTTGAGAGCGCGCGGCCCACGCAGACCCACATGGCGCTGGTGCAGCTGGAGCGCGTGGGCCTCCT
CCACTTCCTGGTCAGCCAGAACGTGGACGGGCTCCATGTGCGCTCAGGCTTCCCCAGGGACAAACTGGCAGAGCTTCACG
GGAACATGTTTGTGGAAGAATGTGCCAAGTGTAAGACGCAGTATGTCCGGGACACAGTCGTGGGCACGATGGGCCTGAAG
GCCACGGGCCGGCTCTGCACCGTAGCTAAGGCAAGGGGGCTGCGGGCCTGCAGGGGAGAGCTGAGGGACACCATCCTAGA
CTGGGAGGACTCCCTGCCCGACCGGGACCTGGCACTCGCCGATGAGGCCAGCAGGAACGCCGACCTGTCCATCACGCTGG
GCACATCGCTGCAGATCCGACCCAGCGGGAACCTGCCGCTGGCTACCAAGCGCCGGGGAGGCCGCCTGGTCATCGTCAAC
CTGCAGCCCACCAAGCACGACCGCCATGCTGACCTCCGCATCCATGGCTACGTTGACGAGGTCATGACCCGGCTCATGAA
GCACCTGGGGCTGGAGATCCCCGCCTGGGACGGCCCCCGTGTGCTGGAGAAGGCGCTGCCACCCCTGCCCCGTCCGCCCA
CCCCCAAGCTGGAGCCCAAGGAGGAATCACCCACCCGGATCAACGGCTCTATCCCCGCCGGCCCCAAGCAGGAGCCCTGC
GCCCAGCACAACGGCTCAGAGCCCGCCAGCCCCAAACGGGAGCGGCCCACCAGCCCTGCCCCCCACAGACCCCCCAAAAG
GGTGAAGGCCGAGGTGGTCCCGAGCTGA

>ENSSART00000009636.1|m.22448 ENSSART00000009636.1|g.22448  ORF ENSSART00000009636.1|g.22448 ENSSART00000009636.1|m.22448 type:complete len:353 (+) ENSSART00000009636.1:1-1059(+) [Sorex_araneus]
ATGTCGGTGAACTACGCGGCGGGGCTTTCGCCGTACGCGGACAAGGGCAAGTGCGGACTCCCCGAGATCTTCGACCCTCC
GGAGGAGTTGGAGAGGAAAGTGTGGGAGCTGGCGCAGCTGGTCTGGCAGTCCACCAACGTGGTATTCCACACAGGCGCGG
GCATCAGCACTGCCTCAGGCATCCCCGACTTCAGGGGCCCCCATGGCGTGTGGACGATGGAGGAGCGGGGCCTGACCCCC
ACTTTTGACACCACCTTCGAGACCGCCCGGCCCAGCCTGACGCACATGGCGCTGGTGCAGCTGGAGCGCGTGGGGCTGCT
GCAGTTCCTGGTCAGCCAGAACGTGGACGGGCTGCACGTCCGCTCCGGCTTCCCCAGGGACAAGTTGGCGGAGCTTCACG
GCAACATGTTTATAGAGGAGTGTGCCAAGTGTAAGACGCAGTACGTCCGGGACACCGTAGTGGGCAGTATGGGCCTCAAG
GCCACGGGCCGGCTCTGCACTGTGGCCAAGGCCCGGGGGCTGCGGGCCTGCAGGGGCGAGCTGAGAGACACCATCCTGGA
TTGGGAAGACGCCCTGCCCGACCGGGACCTCACTCTCGCCGATGAGGCCAGCAGGAACGCAGACCTGTCCATCACGCTGG
GCACATCCCTGCAAATCCGGCCTAGCGGGAACCTACCCTTGGCCACCAAGCGCCGAGGTGGCCGGCTGGTCATCGTCAAC
CTGCAGCCCACCAAGCACGACCGCCAGGCCGATCTGCGGATCCATGGCTATGTGGACGAGGTCATGAGCCGGCTCATGAA
ACACCTGGGCCTGGAAATCCCCGCCTGGGATGGGCCCCACGTGGTGGAGCGCGCGCTGCCCCCGCTGCCCCGCCCACCGG
CCCCCAAACTGGAGCCCAAGGACGAAGCCCCCACCTCCGCCGCCGCCAGCCCCAAGCAAGAACCCTGCGCGCATCAGAAC
GGCTCGGGGCCCACCAGCCCCAAAAGGGAGCGGCCGGACAGCCCCGCCCCCCACAGGTCCTCCAAAAGGGTGAAAGCCGA
GGAGGTAGGCCCCAGCTGA

>ENSSSCT00000014742.3|m.23192 ENSSSCT00000014742.3|g.23192  ORF ENSSSCT00000014742.3|g.23192 ENSSSCT00000014742.3|m.23192 type:complete len:359 (+) ENSSSCT00000014742.3:1-1077(+) [Sus_scrofa]
ATGTCGGTGAATTATGCGGCTGGCCTGTCGCCGTACGCAGACAAGGGCAAGTGCGGTCTCCCCGAGGTGTTTGACCCCCC
TGAGGAATTGGAGCAGAAGGTATGGGAGCTGGCACAGCTGGTCTGGCAGTCCTCCAACGTGGTGTTCCACACGGGCGCGG
GCATCAGCACCGCCTCAGGCATCCCTGACTTCAGGGGTCCCCATGGTGTCTGGACAATGGAGGAGCGAGGCCTGGCCCCC
AAGTTCGACACCACCTTCGAGAACGCGAGGCCCACGAAGACCCACATGGCACTGGTGCAGCTGGAGCGCGTGGGCCTCCT
CCGCTTCCTGGTCAGCCAGAACGTGGATGGGCTGCATGTGCGATCCGGCTTCCCCAGGGACAAGCTGGCAGAGCTTCATG
GAAACATGTTCGTAGAAGAATGTGTCAAGTGTAAGACGCAATACGTCCGGGACACCGTGGTGGGGAGCATGGGCCTGAAG
GCTACCGGCCGCCTCTGCACCGTGGCCAAGTCAAGGGGGCTACGGGCCTGCAGGGGGGAGCTGAGAGACACCATCCTAGA
CTGGGAGGATGCCCTGCCTGACCGAGACCTCACCCTCGCTGACGAGGCCAGCAGGAACGCCGACCTGTCCATCACGCTGG
GCACCTCCCTGCAAATCCGGCCCAGCGGGAACCTGCCGCTCACCACCAAACGCGGGGGCCGGCTGGTCATTGTCAACCTT
CAGCCCACCAAGCACGACCGCCATGCAGACCTGCGTATCCACGGCTACGTAGATGAGGTCATGACCCGGCTCATGAAGCA
CCTGGGCCTGGAGATCCCGGCCTGGGACGGCCCCCGTGTCCTAGAGAGGGCGCTGCCACCACTGCCCCGCCCGCCCGCCC
CCAAGCTGGAGCCCAAGGAGGAGGCTCCTGCCCAGTTCAACTGCCCAGCACCAGCCAGCACCAAGCAGGAGCCCAAAACA
GAGCCCTGCGCCCAGCACAACGGCTCCGGGCCCACCAGCCCCAAAAGGGAGCAGCTGGACAGTCCTGCCCCCCACAAGCC
CCCCAAAAGAGCGAAGGCGGAGGTGATTCCCAGCTGA

>ENSTTRT00000001690.1|m.37637 ENSTTRT00000001690.1|g.37637  ORF ENSTTRT00000001690.1|g.37637 ENSTTRT00000001690.1|m.37637 type:3prime_partial len:246 (+) ENSTTRT00000001690.1:1-735(+) [Tursiops_truncatus]
ATGTCGGTGAATTATGCGGCGGGGCTGTCGCCGTACGCGGACAAGGGCAAGTGCGGTCTCCCCGAGGTCTTTGACCCCCC
TGAGGAGTTGGAGCGGAAGGTATGGGAGCTGGCACAGCTGGTCTGGCAGTCCTCCAACGTGGTGTTCCACACGGGCGCGG
GCATCAGCACAGCCTCAGGCATCCCCGACTTCAGGGGCCCCCATGGCGTCTGGACGATGGAGGAGCAGGGCCTGGCCCCC
AAGTTCGACACCACCTTCGAGAACGCGCGGCCCACGAAGACTCACATGGCACTGGTGCAGCTGGAGCGCGTGGGCCTCCT
GCGCTTCCTGGTCAGCCAGAACGTGGACGGGCTGCACGTGCGCTCTGGCTTCCCCAGGGACAAGCTGGCAGAGCTTCACG
GAAACATGTTTGTAGAAGAATGTGTCAAGTGTAAGATGCAGTACGTCCGGGACACCGTCGTGGGCAGCATGGGCCTGAAG
GCCACCGGCCGGCTCTGCACCGTGGCCAAGTCAAGGGGGCTGCGGGCCTGCAGGGGGGAGCTGAGAGACACTATCCTGGA
CTGGGAAGACTCCCTGCCTGACCGGGACCTCACTCTGGCCGATGAGGCCAGCAGGAACGCGGACCTGTCCATCACGCTGG
GCACCTCCCTGATCCGGCCCAGCGGGAACCTGCCCCTCGCCACCAAACGCCACGGAGGCGGGCTGGTCATCGTCAACCTT
CAGCCCACCAAGCAC

>SIRT6|ENSG00000077463 [cellage_279]
ATGTCGGTGAATTACGCGGCGGGGCTGTCGCCGTACGCGGACAAGGGCAAGTGCGGCCTCCCGGAGATCTTCGACCCCCC
GGAGGAGCTGGAGCGGAAGGTGTGGGAACTGGCGAGGCTGGTCTGGCAGTCTTCCAGTGTGGTGTTCCACACGGGTGCCG
GCATCAGCACTGCCTCTGGCATCCCCGACTTCAGGGGTCCCCACGGAGTCTGGACCATGGAGGAGCGAGGTCTGGCCCCC
AAGTTCGACACCACCTTTGAGAGCGCGCGGCCCACGCAGACCCACATGGCGCTGGTGCAGCTGGAGCGCGTGGGCCTCCT
CCGCTTCCTGGTCAGCCAGAACGTGGACGGGCTCCATGTGCGCTCAGGCTTCCCCAGGGACAAACTGGCAGAGCTCCACG
GGAACATGTTTGTGGAAGAATGTGCCAAGTGTAAGACGCAGTACGTCCGAGACACAGTCGTGGGCACCATGGGCCTGAAG
GCCACGGGCCGGCTCTGCACCGTGGCTAAGGCAAGGGGGCTGCGAGCCTGCAGGAACGCCGACCTGTCCATCACGCTGGG
TACATCGCTGCAGATCCGGCCCAGCGGGAACCTGCCGCTGGCTACCAAGCGCCGGGGAGGCCGCCTGGTCATCGTCAACC
TGCAGCCCACCAAGCACGACCGCCATGCTGACCTCCGCATCCATGGCTACGTTGACGAGGTCATGACCCGGCTCATGAAG
CACCTGGGGCTGGAGATCCCCGCCTGGGACGGCCCCCGTGTGCTGGAGAGGGCGCTGCCACCCCTGCCCCGCCCGCCCAC
CCCCAAGCTGGAGCCCAAGGAGGAATCTCCCACCCGGATCAACGGCTCTATCCCCGCCGGCCCCAAGCAGGAGCCCTGCG
CCCAGCACAACGGCTCAGAGCCCGCCAGCCCCAAACGGGAGCGGCCCACCAGCCCTGCCCCCCACAGACCCCCCAAAAGG
GTGAAGGCCAAGGCGGTCCCCAGCTGA
