# Supplementary material for: A multidimensional systems biology analysis of cellular senescence in aging and disease
Source: Genome Biol. 2020 Apr 7;21:91. doi: 10.1186/s13059-020-01990-9 (PMC7333371; doi:10.1186/s13059-020-01990-9)
Supplement: Supplementary file 3 — 271 CellAge orthogroups. Directory containing FASTA files of CellAge orthogroups. [file 13059_2020_1990_MOESM3_ESM.zip › SI Cellage_Orthologous-Groups/ENSG00000172216.fa]

>bmy_02941 [Balaena_mysticetus]
ATGGAAGTGGCCAACTTCTACTACGAGGCGGACTGCTTGGCTGCTGCGTACGGCGGCAAGGCGGCCCCCGCGGCGCCCCC
CGCGGCCAGACCCGGGCCGCGCCCCCCCGCCGGCGAGCTGGGTAGCATCGGTGACCACGAGCGCGCCATCGACTTCAGTC
CATACCTGGAGCCGCTGGGCGCGCCGCAGGCCCCGGCGCCGGCCACGGACACCTTCGAGGCGGCTCCGCCTGCGCCCGCC
CCCGCTCCCGCCTCCTCCGGGCAGCACCACGACTTCCTCTCCGACCTCTTCTCTGACGACTACGGGGGCAAGAACTGCAA
GAAGGCGGCCGAATACGGCTACGTGAGCCTGGGGCGTTTGGGGGCCGCCAAGGGCGCGCTGCACCCGGGCTGCTTCGCGC
CCTTACACCCGCCGCCCCCGCCGCCGCCGCCACCGCAGCCGGCCGAGCTCAAGGCGGAGCCGGGCTTCGAGCCCGCGGAC
TGCAAGCGGAAGGAGGAGGCCGGAGCGCCGGGCGGCGGCGCCGCAGGCATGGCGGCTGGTTTCCCGTACGCGCTGCGCGC
CTACCTCGGCTACCAGGCGGTGCCGAGCGGCAGCAGCGGGAGCCTCTCCACGTCCTCGTCGTCCAGCCCGCCCGGCACGC
CAAGCCCAGCAGACGCCAAGGCGCCCCCGGCCGCCTGCTATGTGGGGGCGGCGCCGGCGCCCTCGCAGGTCAAGAGCAAG
GCCAAGAAGACCGTGGACAAGCACAGCGACGAGTACAAGATCCGGCGTGAGCGCAACAACATCGCGGTGCGCAAGAGCCG
CGACAAGGCCAAGATGCGCAACCTGGAGACGCAGCACAAGGTCCTGGAGCTCACGGCCGAGAACGAGCGGCTCCAGAAGA
AGGTGGAGCAGCTGTCGCGCGAGCTCAGCACCCTGCGGAACTTGTTCAAGCAGCTGCCTGAACCCCTGCTCACCTCCTCC
GGCCACTGCTAG

>ENSCJAT00000067928.1|m.54549 ENSCJAT00000067928.1|g.54549  ORF ENSCJAT00000067928.1|g.54549 ENSCJAT00000067928.1|m.54549 type:complete len:345 (+) ENSCJAT00000067928.1:1-1035(+) [Callithrix_jacchus]
ATGCAACGCCTGGTGGCCTGGGACCCAGCATGTCTCCCCCTGCCGCCGCCGCCTGCCTTTAAATCCATGGAAGTGGCCAA
CTTCTACTACGAGGCGGACTGCTTGGCTGCTGCGTACGGCGGCAAGGCGGCCCCCGCGGCGCCCCCCGCGGCCAGACCCG
GGCCGCGCCCCCCCGCCGGCGAGCTGGGCAGCATCGGCGACCACGAGCGCGCCATCGACTTCAGCCCGTACCTGGAGCCG
CTGGGCGCGCCGCAGGCCCCGGCGCCCGCCACGGCCACGGACACCTTCGAGGCGGCTCCGCCTGCGCCCGCCCCCGCGCC
CGCCTCCTCCGGGCAGCACCACGACTTCCTTTCCGACCTCTTCTCCGACGACTACGGGGGCAAGAACTGCAAGAAGCCGG
CCGAGTACGGCTACGTGAGCCTGGGGCGCCTGGGGGCCGCCAAGGGCGCGCTGCACCCCGGCTGCTTCGCGCCCCTGCAC
CCGCCGCCCCCGCCGCCGCCGCCGCCCGCCGAGCTCAAGGCGGAGCCGGGCTTCGAGCCCGCGGACTGCAAGCGGAAGGA
GGAGGCCGGGGCGCCGGGCGGCGGCGCAGGCATGGCGGCGGGCTTCCCGTACGCGCTGCGCGCTTACCTCGGCTACCAGG
CTGTGCCGAGCGGCAGCAGCGGGAGCCTCTCCACGTCCTCGTCGTCCAGCCCGCCCGGCACGCCGAGCCCCGCCGACGCC
AAGGCGCCCCCGGCCGCCTGCTACGCTGGGGCCGCGCCGGCGCCCTCGCAGGTCAAGAGCAAGGCCAAGAAGACCGTGGA
CAAGCACAGCGACGAGTACAAGATCCGGCGCGAGCGCAACAACATCGCCGTGCGCAAGAGCCGCGACAAGGCCAAGATGC
GCAACCTGGAGACGCAACACAAGGTCCTGGAGCTCACGGCCGAGAACGAGCGGCTGCAGAAGAAGGTGGAACAACTGTCG
CGCGAGCTCAGCACCCTGCGGAACTTGTTCAAGCAGCTTCCCGAGCCCTTGCTCGCCTCCTCCGGCCACTGCTAA

>ENSCAFT00000045511.1|m.46418 ENSCAFT00000045511.1|g.46418  ORF ENSCAFT00000045511.1|g.46418 ENSCAFT00000045511.1|m.46418 type:complete len:389 (+) ENSCAFT00000045511.1:1-1167(+) [Canis_familiaris]
ATGGCCAATCAGCGGCCGCCGAGCCGCAGCCAACCGCGGCGCTCGGGGGGCAGGAGCGCAGCTGGGCGCAGCTGGGCACG
GAAGCGCGGGGCGGCGGCGCGGCCCTCCCCGCGGCGGGCGGCCCCCGGCGGGCCCCGGCCCCGGCCCCGGCCCCGCCCAC
CTCGCGCTCGGTGTGCCGGCCTGTGCAATGGGCCGAGGTGCTGCGCCGCCGGACCCAGACACGGGCGGCTCTTCGGCGCG
CACTGTCAAGCGCCTCCTGTGCGCCCCGGGCGCGAGTGGAGGGCGCCGGGCGCGGGCCAGGGAGCCGGCGCGCGGTGGGC
ACTTCGCAGGGCGCTTGCCGGCTGGGTCCGCGGTCCCCGGGCGAGCTCCCCCAGCCCCCGCGCCCCGGCGCCGGCCACAG
CCACGGACACCTTCGAGGCGGCCCCGCCCGCGCCCGCCCCCGCGCCCGCCTCCTCCGGGCAGCACCACGACTTCCTCTCC
GACCTCTTCTCCGACGACTACGGAGGCAAGAACTGCAAGAAGGCGTCCGAGTACGGCTACGTGAGCCTGGGGCGCCTGGG
GGCCGCCAAGGGCGCGCTGCACCCCGGCTGCTTCGCGCCCCTGCACCCGCCGCCCCCGCCGCCGCCGCCGCAGCCCGCCG
AGCTCAAGGCGGAGCCGGGCTTCGAGCCCGCGGACTGCAAGCGGAAGGAGGAGGCCGGGGCGCCGGGCGGCGGCGCCGCA
GGCATGGCGGCTGGCTTCCCGTACGCGCTGCGCGCCTACCTCGGCTACCAGGCGGTGCCGAGCGGCAGCAGCGGGAGCCT
GTCCACGTCCTCGTCGTCCAGCCCGCCCGGCACGCCGAGCCCCGCCGACGCCAAGGCGCCCCCGGCCGCCTGCTACGCGG
GGGCGGCGCCGGCGCCCTCGCAGGTCAAGAGCAAGGCCAAGAAGACGGTGGACAAGCACAGCGACGAGTACAAGATCCGG
CGCGAGCGCAACAACATCGCGGTGCGCAAGAGCCGCGACAAGGCCAAGATGCGCAACCTGGAGACGCAGCACAAGGTCCT
GGAGCTCACGGCCGAGAACGAGCGGCTGCAGAAGAAGGTGGAGCAGCTGTCGCGCGAGCTCAGCACCCTGCGGAACTTGT
TCAAGCAGCTGCCCGAGCCCCTGCTCGCCTCCTCCGGCCACTGCTAG

>ENSCCAT00000020526.1|m.5211 ENSCCAT00000020526.1|g.5211  ORF ENSCCAT00000020526.1|g.5211 ENSCCAT00000020526.1|m.5211 type:complete len:346 (+) ENSCCAT00000020526.1:1-1038(+) [Cebus_capuchinus]
ATGCAACGCCTGGTGGCCTGGGACCCAGCATGTCTCCCCCTGCCGCCGCCGCCGCCTGCCTTTAAATCCATGGAAGTGGC
CAACTTCTACTACGAGGCGGACTGCTTGGCTGCTGCGTACGGCGGCAAGGCGGCCCCCGCGGCGCCCCCCGCGGCCAGAC
CCGGGCCGCGCCCCCCCGCCGGCGAGCTGGGCAGCATCGGCGACCACGAGCGCGCCATCGACTTCAGCCCGTACCTGGAG
CCGCTGGGCGCGCCGCAGGCCCCGGCGCCCGCCACGGCCACGGACACCTTCGAGGCGGCTCCGCCCGCGCCCGCCCCCGC
GCCCGCCTCCTCCGGGCAGCACCACGACTTCCTCTCCGACCTCTTCTCCGACGACTACGGGGGCAAGAACTGCAAGAAGC
CGGCCGAGTACGGCTACGTGAGCCTGGGGCGCCTGGGGGCCGCCAAGGGCGCGCTGCACCCCGGCTGCTTCGCGCCCCTG
CACCCGCCGCCCCCGCCGCCGCCGCCGCCCGCCGAGCTCAAGGCGGAGCCGGGCTTCGAGCCCGCGGACTGCAAGCGGAA
GGAGGAGGCCGGGGCGCCGGGCGGCGGCGCAGGCATGGCGGCAGGCTTCCCGTACGCGCTGCGCGCTTACCTCGGCTACC
AGGCGGTGCCGAGCGGCAGCAGCGGGAGCCTCTCCACGTCCTCGTCGTCCAGCCCGCCCGGCACGCCGAGCCCCGCCGAC
GCCAAGGCGCCCCCGGCCGCCTGCTACGCGGGGGCCGCGCCGGCGCCCTCGCAGGTCAAGAGCAAGGCCAAGAAGACCGT
GGACAAGCACAGCGACGAGTACAAGATCCGGCGCGAGCGCAACAACATCGCGGTGCGCAAGAGCCGCGACAAGGCCAAGA
TGCGCAACCTGGAGACGCAGCACAAGGTCCTGGAGCTCACGGCCGAGAACGAGCGGCTGCAGAAGAAGGTGGAGCAGCTG
TCGCGCGAGCTCAGCACCCTGCGGAACTTGTTCAAGCAGCTGCCCGAGCCCTTGCTCGCCTCCTCCGGCCACTGCTAG

>ENSDNOT00000033243.1|m.46505 ENSDNOT00000033243.1|g.46505  ORF ENSDNOT00000033243.1|g.46505 ENSDNOT00000033243.1|m.46505 type:complete len:343 (+) ENSDNOT00000033243.1:1-1029(+) [Dasypus_novemcinctus]
ATGCAACGCCTGGTGGCCTGGGACCCAGCATGTCTCCCCCTGCCGCCGCCGCCTGCCTTTAAATCCATGGAAGTGGCTAA
TTTCTACTACGAGTCGGACTGCTTGGCTGCTGCGTACGGCGTCAAGGCGGCCCCCGCGGCGCCCTCGGCGGCCAGACCCG
GGCCGCGCCCCCCCGCCGGCGAGCTGGGCAGCATCGGCGACCACGAGCGCGCGATCGACTTCAGCCCGTACCTGGAGCCG
CTGGGCGCGCCGCAGGCCCCGGCGCCGGCCACGGCCACGGACACCTTCGAGGCGGCCCCGCCCGCGCCCGCCTCCGCGCC
CGCCTCCTCCGGGCAGCACCACGACTTCCTCTCCGACCTCTTCTCCGACGACTACGGGGGCAAGAACTGCAAGAAGGCGG
CCGAGTACGGCTACGTGAGCCTCGGGCGCCTGGGGGCCGCCAAGGGCGCGCTGCACCCCGGCTGCTTCGCGCCCCTGCAC
CCGCCGCACCCGCCGCCGCCGCCGCCGCCGCCCGCCGAGCTCAAGGCGGAGCCGGGCTTCGAGCCCGCGGACTGCAAGCG
GAAGGAGGAGGCCGGCGCGCCGGGCATGGCGGCGGGCTTCCCGTACGCGCTGCGCGCCTACCTCGGCTACCAGGCGGTGC
CGAGCGGCAGCAGCGGCAGCCTGTCCACGTCGTCGTCGTCCAGCCCGCCCGGCACGCCGAGCCCCGCCGACGCCAAGGCG
CCCCCCGGCGCCTGCTACCCGGGGGCCGCGCCGGCGCCCTCGCAGGTCAAGAGCAAGGCCAAGAAGACGGTGGACAAGCA
CAGCGACGAGTACAAGATCCGGCGGGAGCGCAACAACATCGCCGTGCGCAAGAGCCGCGACAAGGCCAAGATGCGCAACC
TGGAGACGCAGCACAAGGTCCTGGAGCTCACGGCCGAGAACGAGCGGCTGCAGAAGAAGGTGGAGCAGCTGTCGCGCGAG
CTCAGCACCCTGCGGAACTTGTTCAAGCAGCTGCCCGAGCCCCTGCTCGCGTCCTCCGGCCACTGCTAG

>ENST00000303004.4|m.12812 ENST00000303004.4|g.12812  ORF ENST00000303004.4|g.12812 ENST00000303004.4|m.12812 type:complete len:346 (+) ENST00000303004.4:1-1038(+) [Homo_sapiens]
ATGCAACGCCTGGTGGCCTGGGACCCAGCATGTCTCCCCCTGCCGCCGCCGCCGCCTGCCTTTAAATCCATGGAAGTGGC
CAACTTCTACTACGAGGCGGACTGCTTGGCTGCTGCGTACGGCGGCAAGGCGGCCCCCGCGGCGCCCCCCGCGGCCAGAC
CCGGGCCGCGCCCCCCCGCCGGCGAGCTGGGCAGCATCGGCGACCACGAGCGCGCCATCGACTTCAGCCCGTACCTGGAG
CCGCTGGGCGCGCCGCAGGCCCCGGCGCCCGCCACGGCCACGGACACCTTCGAGGCGGCTCCGCCCGCGCCCGCCCCCGC
GCCCGCCTCCTCCGGGCAGCACCACGACTTCCTCTCCGACCTCTTCTCCGACGACTACGGGGGCAAGAACTGCAAGAAGC
CGGCCGAGTACGGCTACGTGAGCCTGGGGCGCCTGGGGGCCGCCAAGGGCGCGCTGCACCCCGGCTGCTTCGCGCCCCTG
CACCCACCGCCCCCGCCGCCGCCGCCGCCCGCCGAGCTCAAGGCGGAGCCGGGCTTCGAGCCCGCGGACTGCAAGCGGAA
GGAGGAGGCCGGGGCGCCGGGCGGCGGCGCAGGCATGGCGGCGGGCTTCCCGTACGCGCTGCGCGCTTACCTCGGCTACC
AGGCGGTGCCGAGCGGCAGCAGCGGGAGCCTCTCCACGTCCTCCTCGTCCAGCCCGCCCGGCACGCCGAGCCCCGCTGAC
GCCAAGGCGCCCCCGACCGCCTGCTACGCGGGGGCCGCGCCGGCGCCCTCGCAGGTCAAGAGCAAGGCCAAGAAGACCGT
GGACAAGCACAGCGACGAGTACAAGATCCGGCGCGAGCGCAACAACATCGCCGTGCGCAAGAGCCGCGACAAGGCCAAGA
TGCGCAACCTGGAGACGCAGCACAAGGTCCTGGAGCTCACGGCCGAGAACGAGCGGCTGCAGAAGAAGGTGGAGCAGCTG
TCGCGCGAGCTCAGCACCCTGCGGAACTTGTTCAAGCAGCTGCCCGAGCCCCTGCTCGCCTCCTCCGGCCACTGCTAG

>ENSMMUT00000078471.1|m.11360 ENSMMUT00000078471.1|g.11360  ORF ENSMMUT00000078471.1|g.11360 ENSMMUT00000078471.1|m.11360 type:complete len:345 (+) ENSMMUT00000078471.1:1-1035(+) [Macaca_mulatta]
ATGCAACGCCTGGTGGCCTGGGACCCAGCATGTCTCCCCCTGCCGCCGCCGCCTGCCTTTAAATCCATGGAAGTGGCCAA
CTTCTACTACGAGGCGGACTGCTTGGCTGCTGCGTACGGCGGCAAGGCGGCCCCCGCGGCGCCCCCCGCGGCCAGACCCG
GGCCGCGCCCCCCAGCCGGCGAGCTGGGCAGCATCGGCGACCACGAGCGCGCCATCGACTTCAGCCCGTACCTGGAGCCG
CTGGGCGCGCCGCAGGCCCCGGCGCCCGCCACGGCCACGGACACCTTCGAGGCGGCTCCGCCCGCGCCCGCCCCCGCGCC
CGCCTCCTCCGGGCAGCACCACGACTTCCTCTCCGACCTCTTCTCCGACGACTACGGGGGCAAGAACTGCAAGAAGCCGG
CCGAGTACGGCTACGTGAGCCTGGGGCGCCTGGGGGCCGCCAAGGGCGCGCTGCACCCCGGCTGCTTCGCGCCCCTGCAC
CCGCCACCCCCGCCGCCGCCGCCGCCCGCCGAGCTCAAGGCGGAGCCGGGCTTCGAGCCCGCGGACTGCAAGCGGAAGGA
GGAGGCCGGGGCGCCGGGCGGCGGCGCAGGCATGGCGGCGGGCTTCCCGTACGCGCTGCGCGCTTACCTCGGCTACCAGG
CGGTGCCGAGCGGCAGCAGCGGGAGCCTCTCCACGTCCTCGTCGTCCAGCCCGCCCGGCACGCCGAGCCCCGCCGACGCC
AAGGCGCCCCCGGCCGCCTGCTACGCGGGGGCCGCGCCGCCGCCCTCGCAGGTCAAGAGCAAGGCCAAGAAGACAGTGGA
CAAGCACAGCGACGAGTACAAGATCCGGCGCGAGCGCAACAACATCGCCGTGCGCAAGAGCCGCGACAAGGCCAAGATGC
GCAACCTGGAGACGCAGCACAAGGTCCTGGAGCTCACGGCCGAGAACGAGCGGCTGCAGAAGAAGGTGGAGCAGCTGTCG
CGCGAGCTCAGCACCCTGCGGAACTTGTTCAAGCAGCTGCCCGAGCCCCTGCTCGCCTCCTCCGGCCACTGCTAG

>ENSMICT00000032900.1|m.43834 ENSMICT00000032900.1|g.43834  ORF ENSMICT00000032900.1|g.43834 ENSMICT00000032900.1|m.43834 type:complete len:344 (+) ENSMICT00000032900.1:1-1032(+) [Microcebus_murinus]
ATGCAACGCCTGGTGGCCTGGGACCCAGCATGTCTGCCCCTGCCGCCGCCGCCAGCCTTTAAATCCATGGAAGTGGCTAA
CTTCTACTACGAGGCGGACTGCTTGGCTGCTGCGTACGGCGGCAAGGCGCCCCCCGCGGCCAGAGCCGGGCCGCGCCCCC
CCGCCGCCGAGCTGGGTAGCATCGGCGACCACGAGCGCGCCATCGACTTCAGCCCGTACCTGGAGCCGCTGGGCGCGCCG
CAGGCCCCGGCGCCGGCCCCGGCCGCGGACACCTTCGAGGCGGCTCCGCCCGCGCCCGCCCCCGCGCCCGCCTCCTCCGG
GCAGCACCACGACTTCCTCTCCGACCTCTTCTCCGACGACTACGGGGGCAAGAACTGCAAGAAGGCGGCCGAGTACGGCT
ACGTGAGCCTGGGGCGCCTGGGGGCCGCCAAGGGCGCGCTGCACCCCGGCTGCTTCGCGCCCCTGCACCCGCCGCCGCCG
CCGCCGCCGCCGCCGCCGCCCGCCGAGCTCAAGGCGGAGCCGGGCTTCGAGCCCGCGGACTGCAAGCGGAAGGAGGAGGC
CGGAGCGCCGGGCGGCGGCGCCGCAGGCATGGCGGCCGGCTTCCCGTACGCGCTGCGCGCCTACCTCGGCTACCAGGCGG
TGCCGAGCGGCAGCAGCGGGAGCCTGTCCACGTCCTCGTCGTCCAGCCCGCCCGGCACGCCGAGCCCCGCCGACGCCAAG
GCGCCCCCGGCCGCCTGCTACGCGGGGGCCGCGCCCGCGCCCGCGCAGGGCAAGAGCAAGGCCAAGAAGACCGTGGACAA
GCACAGCGACGAGTACAAGATCCGGCGCGAGCGCAACAACATCGCCGTGCGCAAGAGCCGCGACAAGGCCAAGATGCGCA
ACCTGGAGACGCAGCACAAGGTCCTGGAGCTCACGGCCGAGAACGAGCGGCTGCAGAAGAAGGTGGAGCAGCTGTCGCGC
GAGCTCAGCACGCTGCGGAACTTGTTCAAGCAGCTGCCCGAGCCCCTGCTCGCCGCCTCCGGCCACTGCTAG

>ENSMLUT00000002060.1|m.40042 ENSMLUT00000002060.1|g.40042  ORF ENSMLUT00000002060.1|g.40042 ENSMLUT00000002060.1|m.40042 type:complete len:345 (+) ENSMLUT00000002060.1:1-1035(+) [Myotis_lucifugus]
ATGCAACGCCTGGTGGCCTGGGACCCAGCATGTCTCCCCCTGCCGCCGCCACCTGCCTTTAAATCCATGGAAGTGGCCAA
CTTCTACTACGAGGCGGACTGCTTGGCTGCTGCGTACGGTGGCAAGGCGGCCCCCGCGGCGCCCCCCGCGGCCAGACCCG
GGCCGCGCCCCCCCGCCGGCGAGCTGGGTAGCATCGGAGACCACGAGCGCGCCATCGACTTCAGCCCGTACCTGGAGCCG
CTGGGCGCGCCGCAGGCCCCGGCCACGGCCACGGACACCTTCGAGGCGGCTCCTCCCGCGCCCGCCCCCGCGCCCGCCTC
CTCCGGGCAGCACCACGACTTCCTCTCCGACCTCTTCTCCGACGACTACGGGGGCAAGAACTGCAAGAAGGCGGCCGAGT
ACGGCTACGTGAGCCTGGGGCGCCTGGGGGCCGCCAAAGGCGCGCTGCATCCCGGCTGCTTCGCGCCCCTGCACCCGCCG
CCCCCGCCGCCGCCGCCGCAGCCCTCCGAGCTCAAGGCGGAGCCGGGCTTCGAGCCCGCGGACTGCAAGCGGAAGGAGGA
GGCCGGAGCGCCGGGCGGCGGCGGCGCAGGCATGGCGGCTGGCTTCCCGTACGCGCTGCGCGCCTACCTCGGCTACCAGG
CGGTGCCGAGCGGCAGCAGCGGGAGCCTGTCCACGTCCTCGTCGTCCAGCCCGCCCGGCACGCCAAGCCCCGCCGACGCC
AAGGCGCCCCCGGCTGCCTGCTACGGGGGGGCGGCGCCGGCGCCCTCGCAGGTCAAGAGCAAGGCCAAGAAGACCGTGGA
CAAGCACAGCGACGAATACAAGATCCGGCGCGAGCGCAACAACATCGCGGTGCGCAAGAGCCGCGACAAGGCCAAGATGC
GCAACCTGGAGACGCAGCACAAGGTCCTGGAGCTCACGGCCGAGAACGAGCGGCTGCAGAAGAAGGTGGAGCAGCTGTCC
CGCGAGCTCAGCACCCTTCGGAACTTGTTCAAGCAGCTGCCCGAGCCCTTGCTCGCCTCCTCCGGCCACTGCTAG

>lcl|NW_004438584.1_cds_XP_004282946.1_23479|m.41511 lcl|NW_004438584.1_cds_XP_004282946.1_23479|g.41511  ORF lcl|NW_004438584.1_cds_XP_004282946.1_23479|g.41511 lcl|NW_004438584.1_cds_XP_004282946.1_23479|m.41511 type:complete len:346 (+) lcl|NW_004438584.1_cds_XP_004282946.1_23479:1-1038(+) [Orcinus_orca]
ATGCAACGCCTGGTGGCCTGGGACCCAGCATGTCTCCCCCTGCCGCCGCCGCCTGCCTTTAAATCCATGGAAGTGGCCAA
CTTCTACTACGAGGCGGACTGCTTGGCTGCTGCGTACGGCGGCAAGGCGGCCCCCGCGGCGCCCCCCGCGGCCAGACCCG
GGCCGCGCCCCCCCGCCGGCGAGCTGGGTAGCATCGGTGACCACGAGCGCGCCATCGACTTCAGTCCATACCTGGAGCCG
CTGGGCGCGCCGCAGGCCCCGGCGCCGGCCACGGACACCTTTGAGGCGGCTCCGCCCGCGCCCGCCCCCGCTCCCGCCTC
CTCCGGGCAACACCACGACTTCCTCTCCGACCTCTTCTCTGACGACTACGGGGGCAAGAACTGCAAGAAGGCGGCCGAAT
ACGGCTACGTGAGCCTGGGTCGTCTGGGGGCCGCCAAGGGCGCGCTGCACCCGGGCTGCTTCGCGCCCTTACACCCGCCG
CCCCCGCCGCCGCCGCCACCGCAGCCGGCCGAGCTCAAGGCGGAGCCGGGCTTCGAGCCCGCGGACTGCAAGCGGAAGGA
GGAGGCCGGAGCGCCGGGCGGCGGCGCCGCAGGCATGGCGGCTGGTTTCCCGTACGCGCTGCGCGCCTACCTCGGCTACC
AGGCGGTGCCGAGCGGCAGCAGCGGGAGCCTCTCCACGTCCTCGTCGTCCAGCCCGCCCGGCACGCCAAGCCCAGCAGAC
GCCAAGGCGCCCCCGGCCGCCTGCTATGTGGGGGCGGCGCCGGCGCCCTCGCAGGTCAAGAGCAAGGCCAAGAAGACCGT
GGACAAGCACAGCGACGAGTACAAGATCCGGCGTGAGCGCAACAACATCGCGGTGCGCAAGAGCCGCGACAAGGCCAAGA
TGCGCAACCTGGAGACGCAGCACAAGGTCCTGGAGCTCACGGCCGAGAACGAGCGGCTCCAGAAGAAGGTGGAACAGCTG
TCGCGCGAGCTCAGCACCCTGCGGAACTTGTTCAAGCAGCTGCCAGAACCCCTGCTCACCTCCTCCGGCCACTGCTAG

>ENSPPYT00000012919.1|m.6109 ENSPPYT00000012919.1|g.6109  ORF ENSPPYT00000012919.1|g.6109 ENSPPYT00000012919.1|m.6109 type:complete len:346 (+) ENSPPYT00000012919.1:1-1038(+) [Pongo_abelii]
ATGCAACGCCTGGTGGCCTGGGACCCAGCATGTCTCCCCCTGCCGCCGCCGCCGCCTGCCTTTAAATCCATGGAAGTGGC
CAACTTCTACTACGAGGCGGACTGCTTGGCTGCTGCGTACGGCGGCAAGGCAGCCCCCGCGGCGCCCCCCGCGGCCAGAC
CCGGGCCGCGCCCCCCCGCCGGCGAGCTGGGCAGCATCGGCGACCACGAGCGCGCCATCGACTTCAGCCCGTACCTGGAG
CCGCTGGGCGCGCCGCAGGCCCCGGCGCCCGCCACGGCCACGGACACCTTCGAGGCGGCTCCGCCCGCGCCCGCCCCCGC
GCCCGCCTCCTCCGGGCAGCACCACGACTTCCTCTCCGACCTCTTCTCCGACGACTACGGGGGCAAGAACTGCAAGAAGC
CAGCCGAGTACGGCTACGTGAGCCTGGGGCGCCTGGGGGCCGCCAAGGGCGCGCTGCACCCCGGCTGCTTCGCGCCCCTG
CACCCACCGCCCCCGCCGCCGCCGCCGCCCTCCGAGCTCAAGGCGGAGCCGGGCTTCGAGCCCGCGGACTGCAAGCGGAA
GGAGGAGGCCGGGGCGCCGGGCGGCGGCGCAGGCATGGCGGCGGGCTTCCCGTACGCGCTGCGCGCTTACCTCGGCTACC
AGGCGGTGCCGAGCGGCAGCAGCGGGAGCCTCTCCACGTCCTCGTCGTCCAGCCCGCCCGGCACGCCGAGCCCCGCTGAC
GCCAAGGCGCCCCCGACCGCCTGCTACGCGGGGGCCGCGCCGGCGCCCTCGCAGGTCAAGAGCAAGGCCAAGAAGACCGT
GGACAAGCACAGCGACGAGTACAAGATCCGGCGCGAGCGCAACAACATCGCCGTGCGCAAGAGCCGCGACAAGGCCAAGA
TGCGCAACCTGGAGACTCAGCACAAGGTCCTGGAGCTCACGGCCGAGAACGAGCGGCTGCAGAAGAAGGTGGAGCAGCTG
TCGCGCGAGCTCAGCACCCTGCGGAACTTGTTCAAGCAGCTGCCCGAGCCCCTGCTCGCCTCCTCCGGCCACTGCTAG

>ENSSSCT00000037850.1|m.53849 ENSSSCT00000037850.1|g.53849  ORF ENSSSCT00000037850.1|g.53849 ENSSSCT00000037850.1|m.53849 type:complete len:347 (+) ENSSSCT00000037850.1:1-1041(+) [Sus_scrofa]
ATGCAACGCCTGGTGGCCTGGGACCCAGCATGTCTCCCCCTGCCGCCGCCGCCTGCCTTTAAATCCATGGAAGTGGCCAA
CTTCTACTACGAGGCGGACTGCTTGGCTGCTGCGTACGGCGGCAAGGCGGCCCCCGCGGCGCCCCCCGCGGCCAGACCCG
GGCCGCGCCCCCCCGCCGGCGAGCTGGGTAGCATCGGTGACCACGAGCGCGCCATCGACTTCAGCCCATACCTGGAGCCG
CTGGGCGCGCCGCAGGCCCCGGCGCCGGCCACGGCCACCGACACCTTCGAGGCGGCTCCGCCCGCGCCCGCCCCCGCGCC
CGCCTCCTCCGGGCAGCACCACGACTTCCTCTCCGATCTCTTCTCCGACGACTACGGGGGCAAGAACTGCAAGAAGGCGG
CCGAATACGGCTACGTGAGCCTGGGGCGTCTGGGGGCCGCCAAGAACGCGCTGCACCCGGGCTGCTTCGCGCCCCTACAC
CCGCCGCCCCCGCCGCCGCCGCCGCAGCCGGCCGAGCTCAAGGCGGAGCCGGGCTTCGAGCCCGCGGACTGCAAGCGGAA
GGAGGAGGCCGGAGCGCCGGGCGGCGGCGCCGCAGGCATGGCGGCTGGCTTCCCGTATGCGCTGCGCGCCTACCTCGGCT
ACCAGGCGGTGCCGAGCGGCAGCAGCGGGAGCCTGTCCACATCCTCGTCGTCCAGCCCGCCCGGCACGCCGAGCCCCGCC
GACGCCAAGGCGCCCCCAGCCGCCTGCTACGCGGGGGCGGCGCCGGCGCCCTCGCAGGTCAAGAGTAAGACCAAGAAGAC
CGTGGATAAGCACAGCGACGAGTACAAGATCCGGCGTGAGCGCAACAACATCGCGGTGCGCAAGAGCCGCGACAAGGCCA
AGATGCGCAACCTGGAGACGCAGCATAAGGTCCTGGAGCTCACGGCCGAGAACGAGCGGCTCCAGAAGAAGGTGGAGCAG
CTGTCGCGCGAGCTCAGCACCCTGCGGAACTTGTTCAAGCAGCTGCCCGAGCCCCTGCTCGCCTCCTCCGGCCACTGCTA
G

>ENSTTRT00000003984.1|m.20302 ENSTTRT00000003984.1|g.20302  ORF ENSTTRT00000003984.1|g.20302 ENSTTRT00000003984.1|m.20302 type:complete len:346 (+) ENSTTRT00000003984.1:1-1038(+) [Tursiops_truncatus]
ATGCAACGCCTGGTGGCCTGGGACCCAGCATGTCTCCCCCTGCCGCCGCCGCCTGCCTTTAAATCCATGGAAGTGGCCAA
CTTCTACTACGAGGCGGACTGCTTGGCTGCTGCGTACGGCGGCAAGGCGGCCCCCGCGGCGCCCCCCGCGGCCAGACCCG
GGCCGCGCCCCCCCGCCGGCGAGCTGGGTAGCATCGGTGACCACGAGCGCGCCATCGACTTCAGTCCATACCTGGAGCCG
CTGGGCGCGCCGCAGGCCCCGGCGCCGGCCACGGACACCTTTGAGGCGGCTCCGCCCGCGCCCGCCCCCGCTCCCGCCTC
CTCCGGGCAGCACCACGACTTCCTCTCCGACCTCTTCTCTGACGACTACGGGGGCAAGAACTGCAAGAAGGCGGCCGAAT
ACGGCTACGTGAGCCTGGGTCGTCTGGGGGCCGCCAAGGGCGCGCTGCACCCGGGCTGCTTCGCGCCCTTACACCCGCCG
CCCCCGCCGCCGCCGCCACCGCAGCCGGCCGAGCTCAAGGCGGAGCCGGGCTTCGAGCCCGCGGACTGCAAGCGGAAGGA
GGAGGCCGGAGCGCCGGGCGGCGGCGCCGCAGGCATGGCGGCTGGTTTCCCGTACGCGCTGCGCGCCTACCTCGGCTACC
AGGCGGTGCCGAGCGGCAGCAGCGGGAGCCTCTCCACGTCCTCGTCGTCCAGCCCGCCCGGCACGCCAAGCCCAGCAGAC
GCCAAGGCGCCCCCGGCCGCCTGCTATGTGGGGGCGGCGCCGGCGCCCTCGCAGGTCAAGAGCAAGGCCAAGAAGACCGT
GGACAAGCACAGCGACGAGTACAAGATCCGGCGTGAGCGCAACAACATCGCGGTGCGCAAGAGCCGCGACAAGGCCAAGA
TGCGCAACCTGGAGACGCAGCACAAGGTCCTGGAGCTCACGGCCGAGAACGAGCGGCTCCAGAAGAAGGTGGAACAGCTG
TCGCGCGAGCTCAGCACCCTGCGGAACTTGTTCAAGCAGCTGCCAGAACCCCTGCTCACCTCCTCCGGCCACTGCTAG

>CEBPB|ENSG00000172216 [cellage_279]
ATGCAACGCCTGGTGGCCTGGGACCCAGCATGTCTCCCCCTGCCGCCGCCGCCGCCTGCCTTTAAATCCATGGAAGTGGC
CAACTTCTACTACGAGGCGGACTGCTTGGCTGCTGCGTACGGCGGCAAGGCGGCCCCCGCGGCGCCCCCCGCGGCCAGAC
CCGGGCCGCGCCCCCCCGCCGGCGAGCTGGGCAGCATCGGCGACCACGAGCGCGCCATCGACTTCAGCCCGTACCTGGAG
CCGCTGGGCGCGCCGCAGGCCCCGGCGCCCGCCACGGCCACGGACACCTTCGAGGCGGCTCCGCCCGCGCCCGCCCCCGC
GCCCGCCTCCTCCGGGCAGCACCACGACTTCCTCTCCGACCTCTTCTCCGACGACTACGGGGGCAAGAACTGCAAGAAGC
CGGCCGAGTACGGCTACGTGAGCCTGGGGCGCCTGGGGGCCGCCAAGGGCGCGCTGCACCCCGGCTGCTTCGCGCCCCTG
CACCCACCGCCCCCGCCGCCGCCGCCGCCCGCCGAGCTCAAGGCGGAGCCGGGCTTCGAGCCCGCGGACTGCAAGCGGAA
GGAGGAGGCCGGGGCGCCGGGCGGCGGCGCAGGCATGGCGGCGGGCTTCCCGTACGCGCTGCGCGCTTACCTCGGCTACC
AGGCGGTGCCGAGCGGCAGCAGCGGGAGCCTCTCCACGTCCTCCTCGTCCAGCCCGCCCGGCACGCCGAGCCCCGCTGAC
GCCAAGGCGCCCCCGACCGCCTGCTACGCGGGGGCCGCGCCGGCGCCCTCGCAGGTCAAGAGCAAGGCCAAGAAGACCGT
GGACAAGCACAGCGACGAGTACAAGATCCGGCGCGAGCGCAACAACATCGCCGTGCGCAAGAGCCGCGACAAGGCCAAGA
TGCGCAACCTGGAGACGCAGCACAAGGTCCTGGAGCTCACGGCCGAGAACGAGCGGCTGCAGAAGAAGGTGGAGCAGCTG
TCGCGCGAGCTCAGCACCCTGCGGAACTTGTTCAAGCAGCTGCCCGAGCCCCTGCTCGCCTCCTCCGGCCACTGCTAG
